# Supplementary material for: Revealing an Iranian Isolate of Tomato Brown Rugose Fruit Virus: Complete Genome Analysis and Mechanical Transmission
Source: Microorganisms. 2023 Sep 28;11(10):2434. doi: 10.3390/microorganisms11102434 (PMC10608917; doi:10.3390/microorganisms11102434)
Supplement: Supplementary file 1 [file microorganisms-11-02434-s001.zip]

Archive with 7 entries (6 files):
- microorganisms-2602812-Supplementary file/
- microorganisms-2602812-Supplementary file/183 KDa.fas
- microorganisms-2602812-Supplementary file/complete.fas
- microorganisms-2602812-Supplementary file/PhyloAnalysis-126 KDa new new.fas
- microorganisms-2602812-Supplementary file/PhyloAnalysis-CP.fas
- microorganisms-2602812-Supplementary file/PhyloAnalysis-MP.fas
- microorganisms-2602812-Supplementary file/Revealing ToBRFV-Spp material.pdf
