# Supplementary material for: Revealing an Iranian Isolate of Tomato Brown Rugose Fruit Virus: Complete Genome Analysis and Mechanical Transmission
Source: Microorganisms. 2023 Sep 28;11(10):2434. doi: 10.3390/microorganisms11102434 (PMC10608917; doi:10.3390/microorganisms11102434)
Supplement: Supplementary file 1 [file microorganisms-11-02434-s001.zip › microorganisms-2602812-Supplementary file/183 KDa.fas]

>KT383474
ATGGCATACACACAGACAGCTACCACATCCGCTTTGCTCGACACTGTCCGAGGTAACAATACCTTGGTCAACGATCTTGCGAAGCGGCGTCTTTATGACACAGCGGTCGACGAGTTCAACGCTCGTGATCGCAGGCCCAAAGTAAATTTTTCCAAAGTAATAAGTGAGGAACAGACGCTTATTGCTACTAGGGCATATCCAGAATTCCAGATAACCTTCTATAATACGCAGAACGCCGTGCATTCGCTTGCCGGTGGACTACGATCCTTAGAACTGGAATATCTAATGATGCAGATCCCGTACGGATCACTCACATATGATATAGGTGGGAATTTTGCATCTCATCTGTTCAAAGGACGGGCATATGTTCACTGCTGTATGCCCAATCTTGATGTCCGCGACATAATGCGGCACGAAGGCCAGAAAGACAGTATAGAATTATACCTTTCCAGGCTTGAGCGGGGCAACAAAGTTGTCCCAAATTTCCAAAAGGAAGCTTTTGACAGATACGCTGAAACGCCAGACGAAGTTGTCTGTCACAGTACCTTCCAAACGTGTACGCACCAGCAGGTGGAAAACACAGGCAGGGTGTATGCTATTGCATTGCACAGTATATACGATATACCTGCTGATGAATTCGGAGCGGCACTTTTAAGGAAAAATGTCCATGTTTGTTACGCCGCCTTCCACTTTTCCGAGAATTTACTTCTCGAAGATTCACACGTCAACCTTGACGAAATCAACGCGTGTTTTTCGCGTGATGGAGACAAGCTGACTTTTTCTTTCGCATCTGAGAGCACTTTAAATTATTGTCATAGTTATTCTAATATTTTAAAATACGTGTGCAAAACTTACTTCCCGGCATCTAATAGAGAGGTCTACATGAAGGAGTTTTTGGTCACCAGGGTTAACACCTGGTTTTGTAAGTTTTCTAGGATAGATACTTTTTTATTATACAAGGGGGTAGCCCACAAAGGTGTAAATAGTGAGCAATTTTACAGCGCAATGGAAGATGCATGGCACTACAAAAAGACTCTTGCAATGTGTAACAGCGAGAGGATTCTTCTTGAAGATTCCTCATCGGTCAATTACTGGTTCCCAAAAATGAGAGATATGGTCATAGTTCCTCTATTCGACATATCTCTCGACACCAGTAAAAGGACCCGCAAAGAAGTCTTAGTGTCAAAGGATTTTGTATTCACAGTTTTAAATCACATTCGCACTTATCAAGCCAAGGCACTTACATACTCCAATGTTTTATCCTTTGTCGAATCAATTCGTTCAAGGGTAATTATCAACGGAGTGACTGCCAGGTCTGAGTGGGATGTTGACAAATCTCTTTTGCAATCCTTGTCCATGACATTTTTCTTGCATACTAAGCTTGCCGTTTTAAAAGACGAATTGTTAATCAGCAAGTTTAGTTTGGGGCCAAAATCAGTAAGCCAGCATGTATGGGATGAGATTTCCCTGGCTTTTGGAAACGCATTTCCATCGATCAAGGAGAGACTGCTAAATCGGAAACTAATTAAAGTGTCGGGAGACGCATTAGAAATCAGGGTGCCTGATTTATATGTGACTTTTCACGATAGATTAGTGACTGAGTACAAAACATCGGTGGATATGCCAGTGCTTGATATCAGAAAGAGAATGGAGGAGACTGAGGTTATGTACAATGCATTGTCTGAGCTATCTGTGCTCAAGGAGTCGGACAAGTTCGACGTTGATGTTTTTTCCCGGATGTGCCAGACTTTGGAGGTAGACCCAATGACTGCAGCAAAGGTTATTGTGGCAGTGATGAGCAACGAGAGCGGACTGACTCTTACATTCGAACAGCCAACTGAAGCAAATGTCGCATTGGCACTTAAAGATTCAGAAAAAGCCTCTGAGGGTGCACTAGTGGTTACTTCTAGAGATGTTGAAGAACCATCCATGAAGGGTTCAATGGCAAGAGGAGAGTTACAATTGGCCGGTCTGTCTGGAGACCAACCAGAGTCTTCCTATACTCGGAACGAGGAAATAGAGTCATTAGAGCAATTCCACATGGCAACGGCTAGTTCGTTAATTCGGAAACAGATGAGTTCGATTGTGTACACGGGCCCCATTAAAGTTCAGCAAATGAAAAACTTTATTGATAGCCTGGTAGCATCACTCTCTGCTGCGGTGTCGAACCTAGTCAAGATCCTAAAGGATACAGCTGCTATAGATCTCGAAACCCGTCAGAAGTTTGGAGTCTTAGATGTTGCGACCAAAAGATGGTTAATTAAACCTTTAGCCAAGAATCACGCATGGGGCGTTATTGAAACACATGCTAGGAAGTACCACGTTGCACTTTTGGAGTATGATGAGCATGGAGTGGTAACTTGCGACAGTTGGAGAAGGGTGGCCGTGAGTTCTGAGTCAATGGTTTATTCTGATATGGCAAAGCTCAGAACACTGAGGAGATTATTAAGAGATGGTGAGCCTCATGTCAGCAGTGCTAAAGTCGTCCTAGTTGACGGTGTCCCGGGTTGTGGAAAGACAAAAGAGATTCTCTCGAAAGTAAATTTTGAGGAAGATCTAATCTTAGTACCGGGTAAGCAGGCTGCTGAAATGATAAAGAGGCGTGCTAATGCGTCAGGAATAATTCAAGCCACAAGAGATAATGTTCGTACTGTTGATTCATTTATAATGAATTACGGTAAAGGAACACGCTGTCAGTTCAAAAGGTTATTTATCGACGAAGGTCTGATGTTGCACACTGGTTGTGTGAATTTTCTTGTTTCTATGTCTCTGTGCGAAATTGCATATGTTTATGGAGACACACAACAAATTCCATACATCAACAGAGTATCCGGTTTTCCGTACCCTGCACATTTTGCAAAAATAGAGGTTGATGAGGTGGAAACTCGCAGAACTACGCTGCGTTGTCCAGCCGACATTACCCACTATCTTAACAGAAGGTACGAAGGATATGTCATGTGTACATCGTCGGTTAAAAAGTCAGTTTCTCAGGAAATGGTGAGCGGGGCCGCAATGATCAATCCTGTATCTAAGCCATTGAATGGGAAAGTTTTGACTTTCACTCAGTCTGATAAAGAGGCGCTGCTTTCTCGAGGATATACGGACGTCCATACAGTACATGAGGTACAAGGTGAGACATATGCAGATGTGTCGTTGGTCAGATTGACTCCGACACCTGTATCTATCATCGCAGGAGATAGTCCGCACGTTCTCGTAGCTTTGTCAAGGCATACCCAAACATTGAAGTATTACACCGTAGTGATGGATCCTCTTGTAAGTATAATTAGGGATTTAGAAAAACTTAGTTCTTACTTGTTAGATATGTATAAAGTAGATGCAGGGACCCAATAGCAATTACAGGTAGACTCCGTGTTTAAAGGTTCTAATCTTTTTGTTGCAGCACCAAAGACTGGAGATATCTCAGATATGCAATTTTACTATGATAAGTGTCTCCCAGGTAATAGCACCATGTTAAATAACTATGATGCTGTTACCATGAGGTTGACTGACATTTCTCTTAATGTCAAAGATTGCATATTGGATTTCTCTAAGTCTGTGGCTGCACCGAAGGATCCGATCAAACCACTGATTCCGATGGTACGAACGGCGGCAGAAATGCCACGCCAGACTGGACTATTGGAAAATTTGGTGGCGATGATCAAAAGAAACTTTAATTCACCGGAGTTATCAGGAATAATCGACATTGAGAATACTGCATCTTTAGTAGTAGATAAATTTTTTGATAGTTACTTGCTTAAAGAAAAAAGAAAACCAAATAAAAATGTTTCTTTATTTTGTAGAGAGTCTCTCAATAGATGGTTAGAGAAGCAGGAGCAAGTGACCATTGGTCAGCTTGCAGATTTTGATTTTGTGGATCTTCCTGCCGTTGATCAGTACAGGCATATGATTAAAGCGCAACCTAAGCAGAAGCTGGATACATCAATTCAAAGCGAATATCCGGCCTTGCAGACGATTGTGTATCATTCGAAAAAGATCAACGCAATCTTCGGTCCTTTGTTCAGTGAGCTCACAAGGCAAATGCTCGAAAGCATAGACTCAAGTAAGTTTTTGTTCTTTACAAGGAAGACGCCAGCTCAAATTGAGGATTTCTTCGGAGATCTCGATAGCCATGTCCCTATGGATATCTTGGAGTTGGATATTTCGAAGTATGACAAATCTCAGAACGAGTTCCACTGTGCAGTAGAGTATGAAATATGGAGAAGACTTGGATTAGAAGATTTTCTGGGAGAAGTTTGGAAACAAGGCCACAGGAAAACTACTCTTAAAGATTACACAGCTGGTATTAAAACGTGTTTATGGTACCAGAGAAAGAGTGGGGACGTTACAACATTCATCGGTAATACGGTGATTATTGCTGCTTGTTTAGCTTCCATGTTGCCCATGGAGAAAATAATCAAAGGTGCATTTTGCGGAGATGACAGTTTACTATACTTCCCAAAAGGTTGTGAGTTTCCTGACATACAGCATACAGCCAACCTTATGTGGAATTTCGAGGCTAAGCTATTCAGAAAGCAGTATGGTTATTTCTGTGGAAGGTACGTGATACATCATGACAGAGGGTGTATTGTTTATTATGACCCTTTGAAGTTGATTTCTAAACTTGGTGCTAAACACATCAAGGATTGGGATCACTTAGAAGAGTTCAGAAGATCCCTTTGTGATGTTGCAAATTCGTTGAACAACTGTGCGTATTACACGCAGTTGGACGACGCTGTGAGTGAGGTCCATAAAACCGCACCCCCGGGTTCGTTTGTATATAAAAGTTTAGTTAAATATCTGTCCGATAAGGTTCTTTTTAGAAGTTTGTTTATAGATGGCTCTTGTTAA
>KX619418
ATGGCATACACACAGACAGCTACCACATCCGCTTTGCTCGACACTGTCCGAGGTAACAATACCTTGGTCAACGATCTTGCGAAGCGGCGTCTTTATGACACAGCGGTCGACGAGTTCAACGCTCGTGATCGCAGGCCCAAAGTAAATTTTTCCAAAGTAATAAGTGAGGAACAGACGCTTATTGCTACTAGGGCATATCCAGAATTCCAGATAACCTTCTATAATACGCAGAACGCCGTGCATTCGCTTGCCGGTGGACTACGATCCTTAGAACTGGAATATCTAATGATGCAGATCCCGTACGGATCACTCACATATGATATAGGTGGGAATTTTGCATCTCATCTGTTCAAAGGACGGGCATATGTTCACTGCTGTATGCCCAATCTTGATGTCCGCGACATAATGCGGCACGAAGGCCAGAAAGACAGTATAGAATTATACCTTTCCAGGCTTGAGCGGGGCAACAAAGTTGTCCCAAATTTCCAAAAGGAAGCTTTTGACAGATACGCTGAAACGCCAGACGAAGTTGTCTGTCACAGTACCTTCCAAACGTGTACGCACCAGCAGGTGGAAAACACAGGCAGGGTGTATGCTATTGCATTGCACAGTATATACGATATACCTGCTGATGAATTCGGAGCGGCACTTTTAAGGAAAAATGTCCATGTTTGTTACGCCGCCTTCCACTTTTCCGAGAATTTACTTCTCGAAGATTCACACGTCAACCTTGACGAAATCAACGCGTGTTTTTCGCGTGATGGAGACAAGCTGACTTTTTCTTTCGCATCTGAGAGCACTTTAAATTATTGTCATAGTTATTCTAATATTTTAAAATACGTGTGCAAAACTTACTTCCCGGCATCTAATAGAGAGGTCTACATGAAGGAGTTTTTGGTCACCAGGGTTAACACCTGGTTTTGTAAGTTTTCTAGGATAGATACTTTTTTATTATACAAGGGGGTAGCCCACAAAGGTGTAAATAGTGAGCAATTTTACAGCGCAATGGAAGATGCATGGCACTACAAAAAGACTCTTGCAATGTGTAACAGCGAGAGGATTCTTCTTGAAGATTCCTCATCGGTCAATTACTGGTTCCCAAAAATGAGAGATATGGTCATAGTTCCTCTATTCGACATATCTCTCGACACCAGTAAAAGGACCCGCAAAGAAGTCTTAGTGTCAAAGGATTTTGTATTCACAGTTTTAAATCACATTCGCACTTATCAAGCCAAGGCACTTACATACTCCAATGTTTTATCCTTTGTCGAATCAATTCGTTCAAGGGTAATTATCAACGGAGTGACTGCCAGGTCTGAGTGGGATGTTGACAAATCTCTTTTGCAATCCTTGTCCATGACATTTTTCTTGCATACTAAGCTTGCCGTTTTAAAAGACGAATTGTTAATCAGCAAGTTTAGTTTGGGGCCAAAATCAGTAAGCCAGCATGTATGGGATGAGATTTCCCTGGCTTTTGGAAACGCATTTCCATCGATCAAGGAGAGACTGCTAAATCGGAAACTAATTAAAGTGTCGGGAGACGCATTAGAAATCAGGGTGCCTGATTTATATGTGACTTTTCACGATAGATTAGTGACTGAGTACAAAACATCGGTGGATATGCCAGTGCTTGATATCAGAAAGAGAATGGAGGAGACTGAGGTTATGTACAATGCATTGTCTGAGCTATCTGTGCTCAAGGAGTCGGACAAGTTCGACGTTGATGTTTTTTCCCGGATGTGCCAGACTTTGGAGGTAGACCCAATGACTGCAGCAAAGGTTATTGTGGCAGTGATGAGCAACGAGAGCGGACTGACTCTTACATTCGAACAGCCAACTGAAGCAAATGTCGCATTGGCACTTAAAGATTCAGAAAAAGCCTCTGAGGGTGCACTAGTGGTTACTTCTAGAGATGTTGAAGAACCATCCATGAAGGGTTCAATGGCAAGAGGAGAGTTACAATTGGCCGGTCTGTCTGGAGACCAACCAGAGTCTTCCTATACTCGGAACGAGGAAATAGAGTCATTAGAGCAATTCCACATGGCAACGGCTAGTTCGTTAATTCGGAAACAGATGAGTTCGATTGTGTACACGGGCCCCATTAAAGTTCAGCAAATGAAAAACTTTATTGATAGCCTGGTAGCATCACTCTCTGCTGCGGTGTCGAACCTAGTCAAGATCCTAAAGGATACAGCTGCTATAGATCTCGAAACCCGTCAGAAGTTTGGAGTCTTAGATGTTGCGACCAAAAGATGGTTAATTAAACCTTTAGCCAAGAATCACGCATGGGGCGTTATTGAAACACATGCTAGGAAGTACCACGTTGCACTTTTGGAGTATGATGAGCATGGAGTGGTAACTTGCGACAGTTGGAGAAGGGTGGCCGTGAGTTCTGAGTCAATGGTTTATTCTGATATGGCAAAGCTCAGAACACTGAGGAGATTATTAAGAGATGGAGAGCCTCATGTCAGCAGTGCTAAAGTCGTCCTAGTTGACGGTGTCCCGGGTTGTGGAAAGACAAAAGAGATTCTCTCGAAAGTAAATTTTGAGGAAGATCTAATCTTAGTACCGGGTAAGCAGGCTGCTGAAATGATAAAGAGGCGTGCTAATGCGTCAGGAATAATTCAAGCCACAAGAGATAATGTTCGTACTGTTGATTCATTTATAATGAATTACGGTAAAGGAACACGCTGTCAGTTCAAAAGGTTATTTATCGACGAAGGTCTGATGTTGCACACTGGTTGTGTGAATTTTCTTGTTTCTATGTCTCTGTGCGAAATTGCATATGTTTATGGAGACACACAACAAATTCCATACATCAACAGAGTATCCGGTTTTCCGTACCCTGCACATTTTGCAAAAATAGAGGTTGATGAGGTGGAAACTCGCAGAACTACGCTGCGTTGTCCAGCCGACATTACCCACTATCTTAACAGAAGGTACGAAGGACATGTCATGTGTACATCGTCGGTTAAAAAGTCAGTTTCTCAGGAAATGGTGAGCGGGGCCGCAATGATCAATCCTGTATCTAAGCCATTGAATGGGAAAGTTTTGACTTTCACTCAGTCTGATAAAGAGGCGCTGCTTTCTCGAGGATATACGGACGTCCATACAGTACATGAGGTACAAGGTGAGACATATGCAGATGTGTCGTTGGTCAGATTGACTCCGACACCTGTATCTATCATCGCAGGAGATAGTCCGCACGTTCTCGTAGCTTTGTCAAGGCATACCCAAACATTGAAGTATTACACCGTAGTGATGGATCCTCTTGTAAGTATAATTAGGGATTTAGAAAAACTTAGTTCTTACTTGTTAGATATGTATAAAGTAGATGCAGGGACCCAATAGCAATTACAGGTAGACTCCGTGTTTAAAGGTTCTAATCTTTTTGTTGCAGCACCAAAGACTGGAGATATCTCAGATATGCAATTTTACTATGATAAGTGTCTCCCAGGTAATAGCACCATGTTAAATAACTATGATGCTGTTACCATGAGGTTGACTGACATTTCTCTTAATGTCAAAGATTGCATATTGGATTTCTCTAAGTCTGTGGCTGCACCGAAGGATCCGATCAAACCACTGATTCCAATGGTACGAACGGCGGCAGAAATGCCACGCCAGACTGGACTATTGGAAAATTTGGTGGCGATGATCAAAAGAAACTTTAATTCACCGGAGTTATCAGGAATAATCGACATTGAGAATACTGCATCTTTAGTAGTAGATAAATTTTTTGATAGTTACTTGCTTAAAGAAAAAAGAAAACCAAATAAAAATGTTTCTTTATTTTGTAGAGAGTCTCTCAATAGATGGTTAGAGAAGCAGGAGCAAGTGACCATTGGTCAGCTTGCAGATTTTGATTTTGTGGATCTTCCTGCCGTTGATCAGTACAGGCATATGATTAAAGCGCAACCTAAGCAGAAGCTGGATACATCAATTCAAAGCGAATATCCGGCCTTGCAGACGATTGTGTATCATTCGAAAAAGATCAACGCAATCTTCGGTCCTTTGTTCAGTGAGCTCACAAGGCAAATGCTCGAAAGCATAGACTCAAGTAAGTTTTTGTTCTTTACAAGGAAGACGCCAGCTCAAATTGAGGATTTCTTCGGAGATCTCGATAGCCATGTCCCTATGGATATCTTGGAGTTGGATATTTCGAAGTATGACAAATCTCAGAACGAGTTCCACTGTGCAGTAGAGTATGAAATATGGAGAAGACTTGGATTAGAAGATTTTCTGGGAGAAGTTTGGAAACAAGGCCACAGGAAAACTACTCTTAAAGATTACACAGCTGGTATTAAAACGTGTTTATGGTACCAGAGAAAGAGTGGGGACGTTACAACATTCATCGGTAATACGGTGATTATTGCTGCTTGTTTAGCTTCCATGTTGCCCATGGAGAAAATAATCAAAGGTGCATTTTGCGGAGATGACAGTTTACTATACTTCCCAAAAGGTTGTGAGTTTCCTGACATACAGCATACAGCCAACCTTATGTGGAATTTCGAGGCTAAGCTATTCAGAAAGCAGTATGGTTATTTCTGTGGAAGGTACGTGATACATCATGACAGAGGGTGTATTGTTTATTATGACCCTTTGAAGTTGATTTCTAAACTTGGTGCTAAACACATCAAGGATTGGGATCACTTAGAAGAGTTCAGAAGATCCCTTTGTGATGTTGCAAATTCGTTGAACAACTGTGCGTATTACACGCAGTTGGACGACGCTGTGAGTGAGGTCCATAAAACCGCACCCCCGGGTTCGTTTGTATATAAAAGTTTAGTTAAATATCTGTCCGATAAGGTTCTTTTTAGAAGTTTGTTTATAGATGGCTCTTGTTAA
>MK133095
ATGGCATACACACAGACAGCTACCACATCCGCTTTGCTCGACACTGTCCGAGGTAACAATACCTTGGTCAACGATCTTGCGAAGCGGCGTCTTTATGACACAGCGGTCGACGAGTTCAACGCTCGTGATCGCAGGCCCAAAGTAAATTTTTCCAAAGTAATAAGTGAGGAACAGACGCTTATTGCTACTAGGGCATATCCAGAATTCCAGATAACCTTCTATAATACGCAGAACGCCGTGCATTCGCTTGCCGGTGGACTACGATCCTTAGAACTGGAATATCTAATGATGCAGATCCCGTACGGATCACTCACATATGATATAGGTGGGAATTTTGCATCTCATCTGTTCAAAGGACGGGCATATGTTCACTGCTGTATGCCCAATCTTGATGTCCGCGACATAATGCGGCACGAAGGCCAGAAAGACAGTATAGAATTATACCTTTCCAGGCTTGAGCGGGGCAACAAAGTTGTCCCAAATTTCCAAAAGGAAGCTTTTGACAGATACGCTGAAACGCCAGACGAAGTTGTCTGTCACAGTACCTTCCAAACGTGTACTCACCAGCAGGTGGAAAACACAGGCAGGGTGTATGCTATTGCACTGCACAGTATATACGATATACCTGCTGATGAATTCGGAGCGGCACTTTTAAGGAAAAATGTCCATGTTTGTTACGCCGCCTTCCACTTTTCCGAGAATTTACTTCTCGAAGATTCACATGTCAACCTTGACGAAATCAATGCGTGTTTTTCGCGTGATGGAGACAAGCTGACTTTTTCTTTCGCATCTGAGAGCACTTTAAATTATTGTCATAGTTATTCTAATATTTTAAAATACGTGTGCAAAACTTACTTCCCGGCATCTAATAGAGAGGTCTACATGAAGGAGTTTTTGGTCACCAGGGTTAACACCTGGTTTTGTAAGTTTTCTAGGATAGATACTTTTTTATTATACAAGGGGGTAGCCCACAAAGGTGTAAATAGTGAGCAATTTTACAGCGCAATGGAAGATGCATGGCACTACAAAAAGACTCTTGCAATGTGTAACAGCGAGAGGATTCTTCTTGAAGATTCCTCATCGGTCAATTACTGGTTCCCAAAAATGAGAGATATGGTCATAGTTCCTCTATTCGACATATCTCTCGACACCAGTAAAAGGACCCGCAAAGAAGTCTTAGTGTCAAAGGATTTTGTATTCACAGTTTTAAATCACATTCGCACTTATCAAGCCAAGGCACTTACATACTCCAATGTTTTATCCTTTGTCGAATCAATTCGTTCAAGGGTAATTATCAACGGAGTGACTGCCAGGTCTGAGTGGGATGTTGACAAATCTCTTTTGCAATCCTTGTCCATGACATTTTTCTTGCATACTAAGCTTGCCGTTTTAAAAGACGAATTGTTAATCAGCAAGTTTAGTTTGGGGCCAAAATCAGTAAGCCAGCATGTATGGGATGAGATTTCCCTGGCTTTTGGAAACGCATTTCCATCGATCAAGGAGAGACTGCTAAATCGGAAACTAATTAAAGTGTCGGGAGACGCATTAGAAATCAGGGTGCCTGATTTATATGTGACTTTTCACGATAGATTAGTGACTGAGTACAAAACATCGGTGGATATGCCAGTGCTTGATATCAGAAAGAGAATGGAGGAGACTGAGGTTATGTACAATGCATTGTCTGAGCTATCTGTGCTCAAGGAGTCGGACAAGTTCGACGTTGATGTTTTTTCCCGGATGTGCCAGACTTTGGAGGTAGACCCAATGACTGCAGCAAAGGTTATTGTGGCAGTGATGAGCAACGAGAGCGGACTGACTCTTACATTCGAACAGCCAACTGAAGCAAATGTCGCATTGGCACTTAAAGATTCAGAAAAAGCCTCTGAGGGTGCACTAGTGGTTACTTCTAGAGATGTTGAAGAACCATCCATGAAGGGTTCAATGGCAAGAGGAGAGTTACAATTGGCCGGTCTGTCTGGAGACCAACCAGAGTCTTCCTATACTCGGAACGAGGAAATAGAGTCATTAGAGCAATTCCACATGGCAACGGCTAGTTCGTTAATTCGGAAACAGATGAGTTCGATTGTGTACACGGGCCCCATTAAAGTTCAGCAAATGAAAAACTTTATTGATAGCCTGGTAGCATCACTCTCTGCTGCGGTGTCGAACCTAGTCAAGATCCTAAAGGATACAGCTGCTATAGATTTCGAAACCCGTCAGAAGTTTGGAGTCTTAGATGTTGCGACCAAAAGATGGTTAATTAAACCTTTAGCCAAGAATCACGCATGGGGCGTTATTGAAACACATGCTAGGAAGTACCACGTTGCACTTTTGGAGTATGATGAGCATGGAGTGGTAACTTGCGACAGTTGGAGAAGGGTGGCCGTGAGTTCTGAGTCAATGGTTTATTCTGATATGGCAAAGCTCAGAACACTGAGGAGATTATTAAGAGATGGTGAGCCTCATGTCAGCAGTGCTAAAGTCGTCCTAGTTGACGGTGTCCCGGGTTGTGGAAAGACAAAAGAGATTCTCTCGAAAGTAAATTTTGAGGAAGATCTAATCTTAGTACCGGGTAAGCAGGCTGCTGAAATGATAAAGAGGCGTGCTAATGCGTTAGGAATAATTCAAGCCACAAGAGATAATGTTCGTACTGTTGATTCATTTATAATGAATTACGGTAAAGGAACACGCTGTCAGTTCAAAAGGTTATTTATCGACGAAGGTCTGATGTTGCACACTGGTTGTGTGAATTTTCTTGTTTCTATGTCTCTGTGCGAAATTGCATATGTTTATGGAGACACACAACAAATTCCATACATCAACAGAGTATCCGGTTTTCCGTACCCTGCACATTTTGCAAAAATAGAGGTTGATGAGGTGGAAACTCGCAGAACTACGCTGCGTTGTCCAGCCGACATTACCCACTATCTTAACAGAAGGTACGAAGGACATGTCATGTGTACATCGTCGGTTAAAAAGTCAGTTTCTCAGGAAATGGTGAGCGGGGCCGCAATGATCAATCCTGTATCTAAGCCATTGAATGGGAAAGTTTTGACTTTCACTCAGTCTGATAAAGAGGCGCTGCTTTCTCGAGGATATACGGACGTCCATACAGTACATGAGGTACAAGGTGAGACATATGCAGATGTGTCGTTGGTCAGATTGACTCCGACACCTGTATCTATCATCGCAGGAGATAGTCCGCACGTTCTCGTAGCTTTGTCAAGGCATACCCAAACATTGAAGTATTACACCGTAGTGATGGATCCTCTTGTAAGTATAATTAGGGATTTAGAAAAACTTAGTTCTTACTTGTTAGATATGTATAAAGTAGATGCAGGGACCCAATAGCAATTACAGGTAGACTCCGTGTTTAAAGGTTCTAATCTTTTTGTTGCAGCACCAAAGACTGGAGATATCTCAGATATGCAATTTTACTATGATAAGTGTCTCCCAGGTAATAGCACCATGTTAAATAACTATGATGCTGTTACCATGAGGTTGACTGACATTTCTCTTAATGTCAAAGATTGCATATTGGATTTCTCTAAGTCTGTGTCTGCACCGAAGGATCCGATCAAACCACTGATTCCAATGGTACGAACGGCGGCAGAAAAGCCACGCCAGACTGGACTATTGGAAAATTTGGTGGCGATGATCAAAAGAAACTTTAATTCACCGGAGTTATCAGGAATAATCGACATTGAGAATACTGCATCTTTAGTAGTAGATAAATTTTTTGATAGTTACTTGCTTAAAGAAAAAAGAAAACCAAATAAAAATGTTTCTTTATTTTGTAGAGAGTCTCTCAATAGATGGTTAGAGAAGCAGGAGCAAGTGACCATTGGTCAGCTTGCAGATTTTGATTTTGTGGATCTTCCTGCCGTTGATCAGTACAGGCATATGATTAAAGCGCAACCTAAGCAGAAGCTGGATACATCAATTCAAAGCGAATATCCGGCCTTGCAGACGATTGTGTATCATTCGAAAAAGATCAACGCAATCTTCGGTCCTTTGTTCAGTGAGCTCACAAGGCAAATGCTCGAAAGCATAGACTCAAGTAAGTTTTTGTTCTTTACAAGGAAGACGCCAGCTCAAATTGAGGATTTCTTCGGAGATCTCGATAGCCATGTCCCTATGGATATCTTGGAGTTGGATATTTCGAAGTATGACAAATCTCAGAACGAGTTCCACTGTGCAGTAGAGTATGAAATATGGAGAAGACTTGGATTAGAAGATTTTCTGGGAGAAGTTTGGAAACAAGGCCACAGGAAAACTACTCTTAAAGATTACACAGCTGGTATTAAAACGTGTTTATGGTACCAGAGAAAGAGTGGGGACGTTACAACATTCATCGGTAATACGGTGATTATTGCTGCTTGTTTAGCTTCCATGTTGCCCATGGAGAAAATAATCAAAGGTGCATTTTGCGGAGATGACAGTTTACTATACTTCCCAAAAGGTTGTGAGTTTCCTGACATACAGCATACAGCCAACCTTATGTGGAATTTCGAGGCTAAGCTATTCAGAAAGCAGTATGGTTATTTCTGTGGAAGGTACGTGATACATCACGACAGAGGGTGTATTGTTTATTATGACCCTTTGAAGTTGATTTCTAAACTTGGTGCTAAACACATCAAGGATTGGGATCACTTAGAAGAGTTCAGAAGATCCCTTTGTGATGTTGCAAATTCGTTGAACAACTGTGCGTATTACACGCAGTTGGACGACGCTGTGAGTGAGGTCCATAAAACCGCACCCCCGGGTTCGTTTGTATATAAAAGTTTAGTTAAATATCTGTCCGATAAGGTTCTTTTTAGAAGTTTGTTTATAGATGGCTCTTGTTAA
>MK165457
ATGGCATACACACAGACAGCTACCACATCCGCTTTGCTCGACACTGTCCGAGGTAACAATACCTTGGTCAACGATCTTGCGAAGCGGCGTCTTTATGACACAGCGGTCGACGAGTTCAACGCTCGTGATCGCAGGCCCAAAGTAAATTTTTCCAAAGTAATAAGTGAGGAACAGACGCTTATTGCTACTAGGGCATATCCAGAATTCCAGATAACCTTCTATAATACGCAGAACGCCGTGCATTCGCTTGCCGGTGGACTACGATCCTTAGAACTGGAATATCTAATGATGCAGATCCCGTACGGATCACTCACATATGATATAGGTGGGAATTTTGCATCTCATCTGTTCAAAGGACGGGCATATGTTCACTGCTGTATGCCCAATCTTGATGTCCGCGACATAATGCGGCACGAAGGCCAGAAAGACAGTATAGAATTATACCTTTCCAGGCTTGAGCGGGGCAACAAAGTTGTCCCAAATTTCCAAAAGGAAGCTTTTGACAGATACGCTGAAACGCCAGACGAAGTTGTCTGTCACAGTACCTTCCAAACGTGTACGCACCAGCAGGTGGAAAACACAGGCAGGGTGTATGCTATTGCATTGCACAGTATATACGATATACCTGCAGATGAATTCGGAGCGGCACTTTTAAGGAAAAATGTCCATGTTTGTTACGCCGCCTTCCACTTTTCCGAGAATTTACTTCTCGAAGATTCACACGTCAACCTTGACGAAATCAACGCGTGTTTTTCGCGTGATGGAGACAAGCTGACTTTTTCTTTCGCATCTGAGAGCACTTTAAATTATTGTCATAGTTATTCTAATATTTTAAAATACGTGTGCAAAACTTACTTCCCGGCATCTAATAGAGAGGTCTACATGAAGGAGTTTTTGGTCACCAGGGTTAACACCTGGTTTTGTAAGTTTTCTAGGATAGATACTTTTTTATTATACAAGGGGGTAGCCCACAAAGGTGTAAATAGTGAGCAATTTTACAGCGCAATGGAAGATGCATGGCACTACAAAAAGACTCTTGCAATGTGTAACAGCGAGAGGATTCTTCTTGAAGATTCCTCATCGGTCAATTACTGGTTCCCAAAAATGAGAGATATGGTCATAGTTCCTCTATTCGACATATCTCTCGACACCAGTAAAAGGACCCGCAAAGAAGTCTTAGTGTCAAAGGATTTTGTATTCACAGTTTTAAATCACATTCGCACTTATCAAGCCAAGGCACTTACATACTCCAATGTTTTATCCTTTGTCGAATCAATTCGTTCAAGGGTAATTATCAACGGAGTGACTGCCAGGTCTGAGTGGGATGTTGACAAATCTCTTTTGCAATCCTTGTCCATGACATTTTTCTTGCATACTAAGCTTGCCGTTTTAAAAGACGAATTGTTAATCAGCAAGTTTAGTTTGGGGCCAAAATCAGTAAGCCAGCATGTATGGGATGAGATTTCCCTGGCTTTTGGAAACGCATTTCCATCGATCAAGGAGAGACTGCTAAATCGGAAACTAATTAAAGTGTCGGGAGACGCATTAGAAATCAGGGTGCCTGATTTATATGTGACTTTTCACGATAGATTAGTGACTGAGTACAAAACATCGGTGGAAATGCCAGTGCTTGATATCAGAAAGAGAATGGAGGAGACTGAGGTTATGTACAATGCATTGTCTGAGCTATCTGTGCTCAAGGAGTCGGACAAGTTCGACGTAGATGTTTTTTCCCGGATGTGCCAGACTTTGGAGGTAGACCCAATGACTGCAGCAAAGGTTATTGTGGCAGTGATGAGCAACGAGAGCGGACTGACTCTTACATTCGAACAGCCAACTGAAGCAAATGTCGCATTGGCACTTAAAGATTCAGAAAAAGCCTCTGAGGGTGCACTAGTGGTTACTTCTAGAGATGTTGAAGAACCATCCATGAAGGGTTCAATGGCAAGAGGAGAGTTACAATTGGCCGGTCTGTCTGGAGACCAACCAGAGTCTTCCTATACTCGGAACGAGGAAATAGAGTCATTAGAGCAATTCCACATGGCAACGGCTAGTTCGTTAATTCGGAAACAGATGAGTTCGATTGTGTACACGGGCCCCATTAAAGTTCAGCAAATGAAAAACTTTATTGATAGCCTGGTAGCATCACTCTCTGCTGCGGTGTCGAACCTAGTCAAGATCCTAAAGGATACAGCTGCTATAGATCTCGAAACCCGTCAGAAGTTTGGAGTCTTAGATGTTGCGACCAAAAGATGGTTAATTAAACCTTTAGCCAAGAATCACGCATGGGGCGTTATTGAAACACATGC-AGGAAGTACCACGTTGCACTTTTGGAGTATGATGAGCATGGAGTGGTAACTTGCGACAGTTGGAGAAGGGTGGCCGTGAGTTCTGAGTCAATGGTTTATTCTGATATGGCAAAGCTCAGAACACTGAGGAGATTATTAAGAGATGGAGAGCCTCATGTCAGCAGTGCTAAAGTCGTCCTAGTTGACGGTGTCCCGGGTTGTGGAAAGACAAAAGAGATTCTCTCGAAAGTAAATTTTGAGGAAGATCTAATCTTAGTACCGGGTAAGCAGGCTGCTGAAATGATAAAGAGGCGTGCTAATGCGTCAGGAATAATTCAAGCCACAAGAGATAATGTTCGTACTGTTGATTCATTTATAATGAATTACGGTAAAGGAACACGCTGTCAGTTCAAAAGGTTATTTATCGACGAAGGTCTGATGTTGCACACTGGTTGTGTGAATTTTCTTGTTTCTATGTCTCTGTGCGAAATTGCATATGTTTATGGAGACACACAACAAATTCCATACATCAACAGAGTATCCGGTTTTCCGTACCCTGCACATTTTGCAAAAATAGAGGTTGATGAGGTGGAAACTCGCAGAACTACGCTGCGTTGTCCAGCCGACATTACCCACTATCTTAACAGAAGGTACGAAGGACATGTCATGTGTACATCGTCGGTTAAAAAGTCAGTTTCTCAGGAAATGGTGAGCGGGGCCGCAATGATCAATCCTGTATCTAAGCCATTGAATGGGAAAGTTTTGACTTTCACTCAGTCTGATAAAGAGGCGCTGCTTTCTCGAGGATATACGGACGTCCATACAGTACATGAGGTACAAGGTGAGACATATGCAGATGTGTCGTTGGTCAGATTGACTCCGACACCTGTATCTATCATCGCAGGAGATAGTCCGCACGTTCTCGTAGCTTTGTCAAGGCATACCCAAACATTGAAGTATTACACCGTAGTGATGGATCCTCTTGTAAGTATAATTAGGGATTTAGAAAAACTTAGTTCTTACTTGTTAGATATGTATAAAGTAGATGCAGGGACCCAATAGCAATTACAGGTAGACTCCGTGTTTAAAGGTTCTAATCTTTTTGTTGCAGCACCAAAGACTGGAGATATCTCAGATATGCAATTTTACTATGATAAGTGTCTCCCAGGTAATAGCACCATGTTAAATAACTATGATGCTGTTACCATGAGGTTGACTGACATTTCTCTTAATGTCAAAGATTGCATATTGGATTTCTCTAAGTCTGTGGCTGCACCGAAGGATCCGATCAAACCACTGATTCCAATGGTACGAACGGCGGCAGAAATGCCACGCCAGACTGGACTATTGGAAAATTTGGTGGCGATGATCAAAAGAAACTTTAATTCACCGGAGTTATCGGGAATAATCGACATTGAGAATACTGCATCTTTAGTAGTAGATAAATTTTTTGATAGTTACTTGCTTAAAGAAAAAAGAAAACCAAATAAAAATGTTTCTTTATTTTGTAGAGAGTCTCTCAATAGATGGTTAGAGAAGCAGGAGCAAGTGACCATTGGTCAGCTTGCAGATTTTGATTTTGTGGATCTTCCTGCCGTTGATCAGTACAGGCATATGATTAAAGCGCAACCTAAGCAGAAGCTGGATACATCAATTCAAAGCGAATATCCGGCCTTGCAGACGATTGTGTATCATTCGAAAAAGATCAACGCAATCTTCGGTCCTTTGTTCAGTGAGCTCACAAGGCAAATGCTCGAAAGCATAGACTCAAGTAAGTTTTTGTTCTTTACAAGGAAGACGCCAGCTCAAATTGAGGATTTCTTCGGAGATCTCGATAGCCATGTCCCTATGGATATCTTGGAGTTGGATATTTCGAAGTATGACAAATCTCAGAACGAGTTCCACTGTGCAGTAGAGTATGAAATATGGAGAAGACTTGGATTAGAAGATTTTCTGGGAGAAGTTTGGAAACAAGGCCACAGGAAAACTACTCTTAAAGATTACACAGCTGGTATTAAAACGTGTTTATGGTACCAGAGAAAGAGTGGGGACGTTACAACATTCATCGGTAATACGGTGATTATTGCTGCTTGTTTAGCTTCCATGTTGCCCATGGAGAAAATAATCAAAGGTGCATTTTGCGGAGATGACAGTTTACTATACTTCCCAAAAGGTTGTGAGTTTCCTGACATACAGCATACAGCCAACCTTATGTGGAATTTCGAGGCTAAGCTATTCAGAAAGCAGTATGGTTATTTCTGTGGAAGGTACGTGATACATCATGACAGAGGGTGTATTGTTTATTATGACCCTTTGAAGTTGATTTCTAAACTTGGTGCTAAACACATCAAGGATTGGGATCACTTAGAAGAGTTCAGAAGATCCCTTTGTGATGTTGCAAATTCGTTGAACAACTGTGCGTATTACACGCAGTTGGACGACGCTGTGAGTGAGGTCCATAAAACCGCACCCCCGGGTTCGTTTGTATATAAAAGTTTAGTTAAATATCTGTCCGATAAGGTTCTTTTTAGAAGTTTGTTTATAGATGGCTCTTGTTAA
>MK319944
ATGGCATACACACAGACAGCTACCACATCCGCTTTGCTCGACACTGTCCGAGGTAACAATACCTTGGTCAACGATCTTGCGAAGCGGCGTCTTTATGACACAGCGGTCGACGAGTTCAACGCTCGTGATCGCAGGCCCAAAGTAAATTTTTCCAAAGTAATAAGTGAGGAACAGACGCTTATTGCTACTAGGGCATATCCAGAATTCCAGATAACCTTCTATAATACGCAGAACGCCGTGCATTCGCTTGCCGGTGGACTACGATCCTTAGAACTGGAATATCTAATGATGCAGATCCCGTACGGATCACTCACATATGATATAGGTGGGAATTTTGCATCTCATCTGTTCAAAGGACGGGCATATGTTCACTGCTGTATGCCCAATCTTGATGTCCGCGACATAATGCGGCACGAAGGCCAGAAAGACAGTATAGAATTATACCTTTCCAGGCTTGAGCGGGGCAACAAAGTTGTCCCAAATTTCCAAAAGGAAGCTTTTGACAGATACGCTGAAACGCCAGACGAAGTTGTCTGTCACAGTACCTTCCAAACGTGTACGCACCAGCAGGTGGAAAACACAGGCAGGGTGTATGCTATTGCATTGCACAGTATATACGATATACCTGCTGATGAATTCGGAGCGGCACTTTTAAGAAAAAATGTCCATGTTTGTTACGCCGCCTTCCACTTTTCCGAGAATTTACTTCTCGAAGATTCACACGTCAACCTTGACGAAATCAACGCGTGTTTTTCGCGTGATGGAGACAAGCTGACTTTTTCTTTCGCATCTGAGAGCACTTTAAATTATTGTCATAGTTATTCTAATATTTTAAAATACGTGTGCAAAACTTACTTCCCGGCATCTAATAGAGAGGTCTACATGAAGGAGTTTTTGGTCACCAGGGTTAACACCTGGTTTTGTAAGTTTTCTAGGATAGATACTTTTTTATTATACAAGGGGGTAGCCCACAAAGGTGTAAATAGTGAGCAATTTTACAGCGCAATGGAAGATGCATGGCACTACAAAAAGACTCTTGCAATGTGTAACAGCGAGAGGATTCTTCTTGAAGATTCCTCATCGGTCAATTACTGGTTCCCAAAAATGAGAGATATGGTCATAGTTCCTCTATTCGACATATCTCTCGACACCAGTAAAAGGACCCGCAAAGAAGTCTTAGTGTCAAAGGATTTTGTATTCACAGTTCTAAATCACATTCGCACTTATCAAGCCAAGGCACTTACATACTCCAATGTTTTATCCTTTGTCGAATCAATTCGTTCAAGGGTAATTATCAACGGAGTGACTGCCAGGTCTGAGTGGGATGTTGACAAATCTCTTTTGCAATCCTTGTCCATGACATTTTTCTTGCATACTAAGCTTGCCGTTTTAAAAGACGAATTGTTAATCAGCAAGTTTAGTTTGGGGCCAAAATCAGTAAGCCAGCATGTATGGGATGAGATTTCCCTGGCTTTTGGAAACGCATTTCCATCGATCAAGGAGAGACTGCTAAATCGGAAACTAATTAAAGTGTCGGGAGACGCATTAGAAATCAGGGTGCCTGATTTATATGTGACTTTTCACGATAGATTAGTGACTGAGTACAAAACATCGGTGGATATGCCAGTGCTTGATATCAGAAAGAGAATGGAGGAGACTGAGGTTATGTACAATGCATTGTCTGAGCTATCTGTGCTCAAGGAGTCGGACAAGTTCGACGTTGATGTTTTTTCCCGGATGTGCCAGACTTTGGAGGTAGACCCAATGACTGCAGCAAAGGTTATTGTGGCAGTGATGAGCAACGAGAGCGGACTGACTCTCACATTCGGACAGCCAACTGAAGCAAATGTCGCATTGGCACTTAAAGATTCAGAAAAAGCCTCTGAGGGTGCACTAGTGGTTACTTCTAGAGATGTTGAAGAACCATCCATGAAGGGTTCAATGGCAAGAGGAGAGTTACAATTGGCCGGTCTGTCTGGAGACCAACCAGAGTCTTCCTATACTCGGAACGAGGAAATAGAGTCATTAGAGCAATTCCACATGGCAACGGCTAGTTCGTTAATTCGGAAACAGATGAGTTCGATTGTGTACACGGGCCCCATTAAAGTTCAGCAAATGAAAAACTTTATTGATAGCCTGGTAGCATCACTCTCTGCTGCGGTGTCGAACCTAGTCAAGATCCTAAAGGATACAGCTGCTATAGATCTCGAAACCCGTCAGAAGTTTGGAGTCTTAGATGTTGCGACCAAAAGATGGTTAATTAAACCTTTAGCCAAGAATCACGCATGGGGCGTTATTGAAACACATGCTAGGAAGTACCACGTTGCACTTTTGGAGTATGATGAGCATGGAGTGGTAACTTGCGACAGTTGGAGAAGGGTGGCCGTGAGTTCTGAGTCAATGGTTTATTCTGATATGGCAAAGCTCAGAACACTGAGGAGATTATTAAGAGATGGTGAGCCTCATGTCAGCAGTGCTAAAGTCGTCCTAGTTGACGGTGTCCCGGGTTGTGGAAAGACAAAAGAGATTCTCTCGAAAGTAAATTTTGAGGAAGATCTAATCTTAGTACCGGGTAAGCAGGCTGCTGAAATGATAAAGAGGCGTGCTAATGCGTCAGGAATAATTCAAGCCACAAGAGATAATGTTCGTACTGTTGATTCATTTATAATGAATTACGGTAAAGGAACACGCTGTCAGTTCAAAAGGTTATTTATCGACGAAGGTCTGATGTTGCACACTGGTTGTGTGAATTTTCTTGTTTCTATGTCTCTGTGCGAAATTGCATATGTTTATGGAGACACACAACAAATTCCATACATCAACAGAGTATCCGGTTTTCCGTACCCTGCACATTTTGCAAAAATAGAGGTTGATGAGGTGGAAACTCGCAGAACTACGCTGCGTTGTCCAGCCGACATTACCCACTATCTTAACAGAAGGTACGAAGGACATGTCATGTGTACATCGTCGGTTAAAAAGTCAGTTTCTCAGGAAATGGTGAGCGGGGCCGCAATGATCAATCCTGTATCTAAGCCATTGAATGGGAAAGTTTTGACTTTCACTCAGTCTGATAAAGAGGCGCTGCTTTCTCGAGGATATACGGACGTCCATACAGTACATGAGGTACAAGGTGAGACATATGCAGATGTGTCGTTGGTCAGATTGACTCCGACACCTGTATCTATTATCGCAGGAGATAGTCCGCACGTTCTCGTAGCTTTGTCAAGGCATACCCAAACATTGAAGTATTACACCGTAGTGATGGATCCTCTTGTAAGTATAATTAGGGATTTAGAAAAACTTAGTTCTTACTTGTTAGATATGTATAAAGTAGATGCAGGGACCCAATAGCAATTACAGGTAGACTCCGTGTTTAAAGGTTCTAATCTTTTTGTTGCAGCACCAAAGACTGGAGATATCTCAGATATGCAATTTTACTATGATAAGTGTCTCCCAGGTAATAGCACCATGTTAAATAACTATGATGCTGTTACCATGAGGTTGACTGACATTTCTCTTAATGTCAAAGATTGCATATTGGATTTCTCTAAGTCTGTGGCTGCACCGAAGGATCCGATCAAACCACTGATTCCAATGGTACGAACGGCGGCAGAAATGCCACGCCAGACTGGACTATTGGAAAATTTGGTGGCGATGATCAAAAGAAACTTTAATTCACCGGAGTTATCAGGAATAATCGACATTGAGAATACTGCATCTTTAGTAGTAGATAAATTTTTTGATAGTTACTTGCTTAAAGAAAAAAGAAAACCAAATAAAAATGTTTCTTTATTTTGTAGAGAGTCTCTCAATAGATGGTTAGAGAAGCAGGAGCAAGTGACCATTGGTCAGCTTGCAGATTTTGATTTTGTGGATCTTCCTGCCGTTGATCAGTACAGGCATATGATTAAAGCGCAACCTAAGCAGAAGCTGGATACATCAATTCAAAGCGAATATCCGGCCTTGCAGACGATTGTGTATCATTCGAAAAAGATCAACGCAATCTTCGGTCCTTTGTTCAGTGAGCTCACAAGGCAAATGCTCGAAAGCATAGACTCAAGTAAGTTTTTGTTCTTTACAAGGAAGACGCCAGCTCAAATTGAGGATTTCTTCGGAGATCTCGATAGCCATGTCCCTATGGATATCTTGGAGTTGGATATTTCGAAGTATGACAAATCTCAGAACGAGTTCCACTGTGCAGTAGAGTATGAAATATGGAGAAGACTTGGATTAGAAGATTTTCTGGGAGAAGTTTGGAAACAAGGCCACAGGAAAACTACTCTTAAAGATTACACAGCTGGTATTAAAACGTGTTTATGGTACCAGAGAAAGAGTGGGGACGTTACAACATTCATCGGTAATACGGTGATTATTGCTGCTTGTTTAGCTTCCATGTTGCCCATGGAGAAAATAATCAAAGGTGCATTTTGCGGAGATGACAGTTTACTATACTTCCCAAAAGGTTGTGAGTTTCCTGACATACAGCATACAGCCAACCTTATGTGGAATTTCGAGGCTAAGCTATTCAGAAAGCAGTATGGTTATTTCTGTGGAAGGTACGTGATACATCATGACAGAGGGTGTATTGTTTATTATGACCCTTTGAAGTTGATTTCTAAACTTGGTGCTAAACACATCAAGGATTGGGATCACTTAGAAGAGTTCAGAAGATCCCTTTGTGATGTTGCAAATTCGTTGAACAACTGTGCGTATTACACGCAGTTGGACGACGCTGTGAGTGAGGTCCATAAAACCGCACCCCCGGGTTCGTTTGTATATAAAAGTTTAGTTAAATATCTGTCCGATAAGGTTCTTTTTAGAAGTTTGTTTATAGATGGCTCTTGTTAA
>MN167466
ATGGCATACACACAGACAGCTACCACATCCGCTTTGCTCGACACTGTCCGAGGTAACAATACCTTGGTCAACGATCTTGCGAAGCGGCGTCTTTATGACACAGCGGTCGACGAGTTCAACGCTCGTGATCGCAGGCCCAAAGTAAATTTTTCCAAAGTAATAAGTGAGGAACAGACGCTTATTGCTACTAGGGCATATCCAGAATTCCAGATAACCTTCTATAATACGCAGAACGCCGTGCATTCGCTTGCCGGTGGACTACGATCCTTAGAACTGGAATATCTAATGATGCAGATCCCGTACGGATCACTCACATATGATATAGGTGGGAATTTTGCATCTCATCTGTTCAAAGGACGGGCATATGTTCACTGCTGTATGCCCAATCTTGATGTCCGCGACATAATGCGGCACGAAGGCCAGAAAGACAGTATAGAATTATACCTTTCCAGGCTTGAGCGGGGCAACAAAGTTGTCCCAAATTTCCAAAAGGAAGCTTTTGACAGATACGCTGAAACGCCAGACGAAGTTGTCTGTCACAGTACCTTCCAAACGTGTACTCAGCAGCAGGTGGAAAACACAGGCAGGGTGTATGCTATTGCACTGTACAGTATATACGATATACCTGCTGATGAATTCGGAGCGGCACTTTTAAGGAAAAATGTCCATGTTTGTTACGCCGCCTTCCACTTTTCCGAGAATTTACTTCTCGAAGATTCACATGTCAACCTTGACGAAATCAATGCGTGTTTTTCGCGTGATGGAGACAAGCTGACTTTTTCTTTCGCATCTGAGAGCACTTTAAATTATTGTCATAGTTATTCTAATATTTTAAAATACGTGTGCAAAACTTACTTCCCGGCATCTAATAGAGAGGTCTACATGAAGGAGTTTTTGGTCACCAGGGTTAACACCTGGTTTTGTAAGTTTTCTAGGATAGATACTTTTTTATTATACAAGGGGGTAGCCCACAAAGGTGTAAATAGTGAGCAATTTTACAGCGCAATGGAAGATGCATGGCACTACAAAAAGACTCTTGCAATGTGTAACAGCGAGAGGATTCTTCTTGAAGATTCCTCATCGGTCAATTACTGGTTCCCAAAAATGAGAGATATGGTCATAGTTCCTCTATTCGACATATCTCTCGACACCAGTAAAAGGACCCGCAAAGAAGTCTTAGTGTCAAAGGATTTTGTATTCACAGTTTTAAATCACATTCGCACTTATCAAGCCAAGGCACTTACATACTCCAATGTTTTATCCTTTGTCGAATCAATTCGATCAAGGGTAATTATCAACGGAGTGACTGCCAGGTCTGAGTGGGATGTTGACAAATCTCTTTTGCAATCCTTGTCCATGACATTTTTCTTGCATACTAAGCTTGCCGTTTTAAAAGACGAATTGTTAATCAGCAAGTTTAGTTTGGGGCCAAAATCAGTAAGCCAGCATGTATGGGATGAGATTTCCCTGGCTTTTGGAAACGCATTTCCATCGATCAAGGAGAGACTGCTAAATCGGAAACTAATTAAAGTGTCGGGAGACGCATTAGAAATCAGGGTGCCTGATTTATATGTGACTTTTCACGATAGATTAGTGACTGAGTACAAAACATCGGTGGATATGCCAGTGCTTGATATCAGAAAGAGAATGGAGGAGACTGAGGTTATGTACAATGCATTGTCTGAGCTATCTGTGCTCAAGGAGTCGGACAAGTTCGACGTTGATGTTTTTTCCCGGATGTGCCAGACTTTGGAGGTAGACCCAATGACTGCAGCAAAGGTTATTGTGGCAGTGATGAGCAACGAGAGCGGACTGACTCTTACATTCGAACAGCCAACTGAAGCAAATGTCGCATTGGCACTTAAAGATTCAGAAAAAGCCTCTGAGGGTGCACTAGTGGTTACTTCTAGAGATGTTGAAGAACCATCCATGAAGGGTTCAATGGCAAGAGGAGAGTTACAATTGGCCGGTCTGTCTGGAGACCAACCAGAGTCTTCCTATACTCGGAACGAGGAAATAGAGTCATTAGAGCAATTCCACATGGCAACGGCTAGTTCGTTAATTCGGAAACAGATGAGTTCGATTGTGTACACGGGCCCCATTAAAGTTCAGCAAATGAAAAACTTTATTGATAGCCTGGTAGCATCACTCTCTGCTGCGGTGTCGAACCTAGTCAAGATCCTAAAGGATACAGCTGCTATAGATCTCGAAACCCGTCAGAAGTTTGGAGTCTTAGATGTTGCGACCAAAAGATGGTTAATTAAACCTTTAGCCAAGAATCACGCATGGGGCGTTATTGAAACACATGCTAGGAAGTACCACGTTGCACTTTTGGAGTATGATGAGCATGGAGTGGTAACTTGCGACAGTTGGAGAAGGGTGGCCGTGAGTTCTGAGTCAATGGTTTATTCTGATATGGCAAAGCTCAGAACACTGAGGAGATTATTAAGAGATGGTGAGCCTCATGTCAGCAGTGCTAAAGTCGTCCTAGTTGACGGTGTCCCGGGTTGTGGAAAGACAAAAGAGATTCTCTCGAAAGTAAATTTTGAGGAAGATCTAATCTTAGTACCGGGTAAGCAGGCTGCTGAAATGATAAAGAGGCGTGCTAATGCGTCAGGAATAATTCAAGCCACAAGAGATAATGTTCGTACTGTTGATTCATTTATAATGAATTACGGTAAAGGAACACGCTGTCAGTTCAAAAGGTTATTTATCGACGAAGGTCTGATGTTGCACACTGGTTGTGTGAATTTTCTTGTTTCTATGTCTCTGTGCGAAATTGCATATGTTTATGGAGACACACAACAAATTCCATACATCAACAGAGTATCCGGTTTTCCGTACCCTGCACATTTTGCAAAAATAGAGGTTGATGAGGTGGAAACTCGCAGAACTACGCTGCGTTGTCCAGCCGACATTACCCACTATCTTAACAGAAGGTACGAAGGATATGTCATGTGTACATCGTCGGTTAAAAAGTCAGTTTCTCAGGAAATGGTGAGCGGGGCCGCAATGATCAATCCTGTATCTAAGCCATTGAATGGGAAAGTTTTGACTTTCACTCAGTCTGATAAAGAGGCGCTGCTTTCTCGAGGATATACGGACGTCCATACAGTACATGAGGTACAAGGTGAGACATATGCAGATGTGTCGTTGGTCAGATTGACTCCGACACCTGTATCTATCATCGCAGGAGATAGTCCGCACGTTCTCGTAGCTTTGTCAAGGCATACCCAAACATTGAAGTATTACACCGTAGTGATGGATCCTCTTGTAAGTATAATTAGGGATTTAGAAAAACTTAGTTCTTACTTATTAGATATGTATAAAGTAGATGCAGGGACCCAATAGCAATTACAGGTAGACTCCGTGTTTAAAGGTTCTAATCTTTTTGTTGCAGCACCAAAGACTGGAGATATCTCAGATATGCAATTTTACTATGATAAGTGTCTCCCAGGTAATAGCACCATGTTAAATAACTATGATGCTGTTACCATGAGGTTGACTGACATTTCTCTTAATGTCAAAGATTGCATATTGGATTTCTCTAAGTCTGTGTCTGCACCGAAGGATCCGATCAAACCACTGATTCCAATGGTACGAACGGCGGCAGAAATGCCACGCCAGACTGGACTATTGGAAAATTTGGTGGCGATGATCAAAAGAAACTTTAATTCACCGGAGTTATCAGGAATAATCGACATTGAGAATACTGCATCTTTAGTAGTAGATAAATTTTTTGATAGTTACTTGCTTAAAGAAAAAAGAAAACCAAATAAAAATGTTTCTTTATTTTGTAGAGAGTCTCTCAATAGATGGTTAGAGAAGCAGGAGCAAGTGACCATTGGTCAGCTTGCAGATTTTGATTTTGTGGATCTTCCTGCCGTTGATCAGTACAGGCATATGATTAAAGCGCAACCTAAGCAGAAGCTGGATACATCAATTCAAAGCGAATATCCGGCCTTGCAGACGATTGTGTATCATTCGAAAAAGATCAACGCAATCTTCGGTCCTTTGTTCAGTGAGCTCACAAGGCAAATGCTCGAAAGCATAGACTCAAGTAAGTTTTTGTTCTTTACAAGGAAGACGCCAGCTCAAATTGAGGATTTCTTCGGAGATCTCGATAGCCATGTCCCTATGGATATCTTGGAGTTGGATATTTCGAAGTATGACAAATCTCAGAACGAGTTCCACTGTGCAGTAGAGTATGAAATATGGAGAAGACTTGGATTAGAAGATTTTCTGGGAGAAGTTTGGAAACAAGGCCACAGGAAAACTACTCTTAAAGATTACACAGCTGGTATTAAAACGTGTTTATGGTACCAGAGAAAGAGTGGGGACGTTACAACATTCATCGGTAATACGGTGATTATTGCTGCTTGTTTAGCTTCCATGTTACCCATGGAGAAAATAATCAAAGGTGCATTTTGCGGAGATGACAGTTTACTATACTTCCCAAAAGGTTGTGAGTTTCCTGACATACAGCATACAGCCAACCTTATGTGGAATTTCGAGGCTAAGCTATTCAGAAAGCAGTATGGTTATTTCTGTGGAAGGTACGTGATACATCACGACAGAGGGTGTATTGTTTATTATGACCCTTTGAAGTTGATTTCTAAACTTGGTGCTAAACACATCAAGGATTGGGATCACTTAGAAGAGTTCAGAAGATCCCTTTGTGATGTTGCAAATTCGTTGAACAACTGTGCGTATTACACGCAGTTGGACGACGCTGTGAGTGAGGTCCATAAAACCGCACCCCCGGGTTCGTTTGTATATAAAAGTTTAGTTAAATATCTGTCCGATAAGGTTCTTTTTAGAAGTTTGTTTATAGATGGCTCTTGTTAA
>MN549395
ATGGCATACACACAGACAGCTACCACATCCGCTTTGCTCGACACTGTCCGAGGTAACAATACCTTGGTCAACGATCTTGCGAAGCGGCGTCTTTATGACACAGCGGTCGACGAGTTCAACGCTCGTGATCGCAGGCCCAAAGTAAATTTTTCCAAAGTAATAAGTGAGGAACAGACGCTTATTGCTACTAGGGCATATCCAGAATTCCAGATAACCTTCTATAATACGCAGAACGCCGTGCATTCGCTTGCCGGTGGACTACGATCCTTAGAACTGGAATATCTAATGATGCAGATCCCGTACGGATCACTCACATATGATATAGGTGGGAATTTTGCATCTCATCTGTTCAAAGGACGGGCATATGTTCACTGCTGTATGCCCAATCTTGATGTCCGCGACATAATGCGGCACGAAGGCCAGAAAGACAGTATAGAATTATACCTTTCCAGGCTTGAGCGGGGCAACAAAGTTGTCCCAAATTTCCAAAAGGAAGCTTTTGACAGATACGCTGAAACGCCAGACGAAGTTGTCTGTCACAGTACCTTCCAAACGTGTACGCACCAGCAGGTGGAAAACACAGGCAGGGTGTATGCTATTGCATTGCACAGTATATACGATATACCTGCTGATGAATTCGGAGCGGCACTTTTAAGGAAAAATGTCCATGTTTGTTACGCCGCCTTCCACTTTTCCGAGAATTTACTTCTCGAAGATTCACACGTCAACCTTGACGAAATCAACGCGTGTTTTTCGCGTGATGGAGACAAGCTGACTTTTTCTTTCGCATCTGAGAGCACTTTAAATTATTGTCATAGTTATTCTAATATTTTAAAATACGTGTGCAAAACTTACTTCCCGGCATCTAATAGAGAGGTCTACATGAAGGAGTTTTTGGTCACCAGGGTTAACACCTGGTTTTGTAAGTTTTCTAGGATAGATACTTTTTTATTATACAAGGGGGTAGCCCACAAAGGTGTAAATAGTGAGCAATTTTACAGCGCAATGGAAGATGCATGGCACTACAAAAAGACTCTTGCAATGTGTAACAGCGAGAGGATTCTTCTTGAAGATTCCTCATCGGTCAATTACTGGTTCCCAAAAATGAGAGATATGGTCATAGTTCCTCTATTCGACATATCTCTCGACACCAGTAAAAGGACCCGCAAAGAAGTCTTAGTGTCAAAGGATTTTGTATTCACAGTTTTAAATCACATTCGCACTTATCAAGCCAAGGCACTTACATACTCCAATGTTTTATCCTTTGTCGAATCAATTCGTTCAAGGGTAATTATCAACGGAGTGACTGCCAGGTCTGAGTGGGATGTTGACAAATCTCTTTTGCAATCCTTGTCCATGACATTTTTCTTGCATACTAAGCTTGCCGTTTTAAAAGACGAATTGTTAATCAGCAAGTTTAGTTTGGGGCCAAAATCAGTAAGCCAGCATGTATGGGATGAGATTTCCCTGGCTTTTGGAAACGCATTTCCATCGATCAAGGAGAGACTGCTAAATCGGAAACTAATTAAAGTGTCGGGAGACGCATTAGAAATCAGGGTGCCTGATTTATATGTGACTTTTCACGATAGATTAGTGACTGAGTACAAAACATCGGTGGATATGCCAGTGCTTGATATCAGAAAGAGAATGGAGGAGACTGAGGTTATGTACAATGCATTGTCTGAGCTATCTGTGCTCAAGGAGTCGGACAAGTTCGACGTTGATGTTTTTTCCCGGATGTGCCAGACTTTGGAGGTAGACCCAATGACTGCAGCAAAGGTTATTGTGGCAGTGATGAGCAACGAGAGCGGACTGACTCTCACATTCGAACAGCCAACTGAAGCAAATGTCGCATTGGCACTTAAAGATTCAGAAAAAGCCTCTGAGGGTGCACTAGTGGTTACTTCTAGAGATGTTGAAGAACCATCCATGAAGGGTTCAATGGCAAGAGGAGAGTTACAATTGGCCGGTCTGTCTGGAGACCAACCAGAGTCTTCCTATACTCGGAACGAGGAAATAGAGTCATTAGAGCAATTCCACATGGCAACGGCTAGTTCGTTAATTCGGAAACAGATGAGTTCGATTGTGTACACGGGCCCCATTAAAGTTCAGCAAATGAAAAACTTTATTGATAGCCTGGTAGCATCACTCTCTGCTGCGGTGTCGAACCTAGTCAAGATCCTAAAGGATACAGCTGCTATAGATCTCGAAACCCGTCAGAAGTTTGGAGTCTTAGATGTTGCGACCAAAAGATGGTTAATTAAACCTTTAGCCAAGAATCACGCATGGGGCGTTATTGAAACACATGCTAGGAAGTACCACGTTGCACTTTTGGAGTATGATGAGCATGGAGTGGTAACTTGCGACAGTTGGAGAAGGGTGGCCGTGAGTTCTGAGTCAATGGTTTATTCTGATATGGCAAAGCTCAGAACACTGAGGAGATTATTAAGAGATGGTGAGCCTCATGTCAGCAGTGCTAAAGTCGTCCTAGTTGACGGTGTCCCGGGTTGTGGAAAGACAAAAGAGATTCTCTCGAAAGTAAATTTTGAGGAAGATCTAATCTTAGTACCGGGTAAGCAGGCTGCTGAAATGATAAAGAGGCGTGCTAATGCGTCAGGAATAATTCAAGCCACAAGAGATAATGTTCGTACTGTTGATTCATTTATAATGAATTACGGTAAAGGAACACGCTGTCAGTTCAAAAGGTTATTTATCGACGAAGGTCTGATGTTGCACACTGGTTGTGTGAATTTTCTTGTTTCTATGTCTCTATGCGAAATTGCATATGTTTATGGAGACACACAACAAATTCCATACATCAACAGAGTATCCGGTTTTCCGTACCCTGCACATTTTGCAAAAATAGAGGTTGATGAGGTGGAAACTCGCAGAACTACGCTGCGTTGTCCAGCCGACATTACCCACTATCTTAACAGAAGGTACGAAGGACATGTCATGTGTACATCGTCGGTTAAAAAGTCAGTTTCTCAGGAAATGGTGAGCGGGGCCGCAATGATCAATCCTGTATCTAAGCCATTGAATGGGAAAGTTTTGACTTTCACTCAGTCTGATAAAGAGGCGCTGCTTTCTCGAGGATATACGGACGTCCATACAGTACATGAGGTACAAGGTGAGACATATGCAGATGTGTCGTTGGTCAGATTGACTCCGACACCTGTATCTATTATCGCAGGAGATAGTCCGCACGTTCTCGTAGCTTTGTCAAGGCATACCCAAACATTGAAGTATTACACCGTAGTGATGGATCCTCTTGTAAGTATAATTAGGGATTTAGAAAAACTTAGTTCTTACTTGTTAGATATGTATAAAGTAGATGCAGGGACCCAATAGCAATTACAGGTAGACTCCGTGTTTAAAGGTTCTAATCTTTTTGTTGCAGCACCAAAGACTGGAGATATCTCAGATATGCAATTTTACTATGATAAGTGTCTCCCAGGTAATAGCACCATGTTAAATAACTATGATGCTGTTACCATGAGGTTGACTGACATTTCTCTTAATGTCAAAGATTGCATATTGGATTTCTCTAAGTCTGTGGCTGCACCGAAGGATCCGATCAAACCACTGATTCCAATGGTACGAACGGCGGCAGAAATGCCACGCCAGACTGGACTATTGGAAAATTTGGTGGCGATGATCAAAAGAAACTTTAATTCACCGGAGTTATCAGGAATAATCGACATTGAGAATACTGCATCTTTAGTAGTAGATAAATTTTTTGATAGTTACTTGCTTAAAGAAAAAAGAAAACCAAATAAAAATGTTTCTTTATTTTGTAGAGAGTCTCTCAATAGATGGTTAGAGAAGCAGGAGCAAGTGACCATTGGTCAGCTTGCAGATTTTGATTTTGTGGATCTTCCTGCCGTTGATCAGTACAGGCATATGATTAAAGCGCAACCTAAGCAGAAGCTGGATACATCAATTCAAAGCGAATATCCGGCCTTGCAGACGATTGTGTATCATTCGAAAAAGATCAACGCAATCTTCGGTCCTTTGTTCAGTGAGCTCACAAGGCAAATGCTCGAAAGCATAGACTCAAGTAAGTTTTTGTTCTTTACAAGGAAGACGCCAGCTCAAATTGAGGATTTCTTCGGAGATCTCGATAGCCATGTCCCTATGGATATCTTGGAGTTGGATATTTCGAAGTATGACAAATCTCAGAACGAGTTCCACTGTGCAGTAGAGTATGAAATATGGAGAAGACTTGGATTAGAAGATTTTCTGGGAGAAGTTTGGAAACAAGGCCACAGGAAAACTACTCTTAAAGATTACACAGCTGGTATTAAAACGTGTTTATGGTACCAGAGAAAGAGTGGGGACGTTACAACATTCATCGGTAATACGGTGATTATTGCTGCTTGTTTAGCTTCCATGTTGCCCATGGAGAAAATAATCAAAGGTGCATTTTGCGGAGATGACAGTTTACTATACTTCCCAAAAGGTTGTGAGTTTCCTGACATACAGCATACAGCCAACCTTATGTGGAATTTCGAGGCTAAGCTATTCAGAAAGCAGTATGGTTATTTCTGTGGAAGGTACGTGATACATCATGACAGAGGGTGTATTGTTTATTATGACCCTTTGAAGTTGATTTCTAAACTTGGTGCTAAACACATCAAGGATTGGGATCACTTAGAAGAGTTCAGAAGATCCCTTTGTGATGTTGCAAATTCGTTGAACAACTGTGCGTATTACACGCAGTTGGACGACGCTGTGAGTGAGGTCCATAAAACCGCACCCCCGGGTTCGTTTGTATATAAAAGTTTAGTTAAATATCTGTCCGATAAGGTTCTTTTTAGAAGTTTGTTTATAGATGGCTCTTGTTAA
>MN549396
ATGGCATACACACAGACAGCTACCACATCCGCTTTGCTCGACACTGTCCGAGGTAACAATACCTTGGTCAACGATCTTGCGAAGCGGCGTCTTTATGACACAGCGGTCGACGAGTTCAACGCTCGTGATCGCAGGCCCAAAGTAAATTTTTCCAAAGTAATAAGTGAGGAACAGACGCTTATTGCTACTAGGGCATATCCAGAATTCCAGATAACCTTCTATAATACGCAGAACGCCGTGCATTCGCTTGCCGGTGGACTACGATCCTTAGAACTGGAATATCTAATGATGCAGATCCCGTACGGATCACTCACATATGATATAGGTGGGAATTTTGCATCTCATCTGTTCAAAGGACGGGCATATGTTCACTGCTGTATGCCCAATCTTGATGTCCGCGACATAATGCGGCACGAAGGCCAGAAAGACAGTATAGAATTATACCTTTCCAGGCTTGAGCGGGGCAACAAAGTTGTCCCAAATTTCCAAAAGGAAGCTTTTGACAGATACGCTGAAACGCCAGACGAAGTTGTCTGTCACAGTACCTTCCAAACGTGTACGCACCAGCAGGTGGAAAACACAGGCAGGGTGTATGCTATTGCATTGCACAGTATATACGATATACCTGCTGATGAATTCGGAGCGGCACTTTTAAGAAAAAATGTCCATGTTTGTTACGCCGCCTTCCACTTTTCCGAGAATTTACTTCTCGAAGATTCACACGTCAACCTTGACGAAATCAACGCGTGTTTTTCGCGTGATGGAGACAAGCTGACTTTTTCTTTCGCATCTGAGAGCACTTTAAATTATTGTCATAGTTATTCTAATATTTTAAAATACGTGTGCAAAACTTACTTCCCGGCATCTAATAGAGAGGTCTACATGAAGGAGTTTTTGGTCACCAGGGTTAACACCTGGTTTTGTAAGTTTTCTAGGATAGATACTTTTTTATTATACAAGGGGGTAGCCCACAAAGGTGTAAATAGTGAGCAATTTTACAGCGCAATGGAAGATGCATGGCACTACAAAAAGACTCTTGCAATGTGTAACAGCGAGAGGATTCTTCTTGAAGATTCCTCATCGGTCAATTACTGGTTCCCAAAAATGAGAGATATGGTCATAGTTCCTCTATTCGACATATCTCTCGACACCAGTAAAAGGACCCGCAAAGAAGTCTTAGTGTCAAAGGATTTTGTATTCACAGTTCTAAATCACATTCGCACTTATCAAGCCAAGGCACTTACATACTCCAATGTTTTATCCTTTGTCGAATCAATTCGTTCAAGGGTAATTATCAACGGAGTGACTGCCAGGTCTGAGTGGGATGTTGACAAATCTCTTTTGCAATCCTTGTCCATGACATTTTTCTTGCATACTAAGCTTGCCGTTTTAAAAGACGAATTGTTAATCAGCAAGTTTAGTTTGGGGCCAAAATCAGTAAGCCAGCATGTATGGGATGAGATTTCCCTGGCTTTTGGAAACGCATTTCCATCGATCAAGGAGAGACTGCTAAATCGGAAACTAATTAAAGTGTCGGGAGACGCATTAGAAATCAGGGTGCCTGATTTATATGTGACTTTTCACGATAGATTAGTGACTGAGTACAAAACATCGGTGGATATGCCAGTGCTTGATATCAGAAAGAGAATGGAGGAGACTGAGGTTATGTACAATGCATTGTCTGAGCTATCTGTGCTCAAGGAGTCGGACAAGTTCGACGTTGATGTTTTTTCCCGGATGTGCCAGACTTTGGAGGTAGACCCAATGACTGCAGCAAAGGTTATTGTGGCAGTGATGAGCAACGAGAGCGGACTGACTCTCACATTCGAACAGCCAACTGAAGCAAATGTCGCATTGGCACTTAAAGATTCAGAAAAAGCCTCTGAGGGTGCACTAGTGGTTACTTCTAGAGATGTTGAAGAACCATCCATGAAGGGTTCAATGGCAAGAGGAGAGTTACAATTGGCCGGTCTGTCTGGAGACCAACCAGAGTCTTCCTATACTCGGAACGAGGAAATAGAGTCATTAGAGCAATTCCACATGGCAACGGCTAGTTCGTTAATTCGGAAACAGATGAGTTCGATTGTGTACACGGGCCCCATTAAAGTTCAGCAAATGAAAAACTTTATTGATAGCCTGGTAGCATCACTCTCTGCTGCGGTGTCGAACCTAGTCAAGATCCTAAAGGATACAGCTGCTATAGATCTCGAAACCCGTCAGAAGTTTGGAGTCTTAGATGTTGCGACCAAAAGATGGTTAATTAAACCTTTAGCCAAGAATCACGCATGGGGCGTTATTGAAACACATGCTAGGAAGTACCACGTTGCACTTTTGGAGTATGATGAGCATGGAGTGGTAACTTGCGACAGTTGGAGAAGGGTGGCCGTGAGTTCTGAGTCAATGGTTTATTCTGATATGGCAAAGCTCAGAACACTGAGGAGATTATTAAGAGATGGTGAGCCTCATGTCAGCAGTGCTAAAGTCGTCCTAGTTGACGGTGTCCCGGGTTGTGGAAAGACAAAAGAGATTCTCTCGAAAGTAAATTTTGAGGAAGATCTAATCTTAGTACCGGGTAAGCAGGCTGCTGAAATGATAAAGAGGCGTGCTAATGCGTCAGGAATAATTCAAGCCACAAGAGATAATGTTCGTACTGTTGATTCATTTATAATGAATTACGGTAAAGGAACACGCTGTCAGTTCAAAAGGTTATTTATCGACGAAGGTCTGATGTTGCACACTGGTTGTGTGAATTTTCTTGTTTCTATGTCTCTGTGCGAAATTGCATATGTTTATGGAGACACACAACAAATTCCATACATCAACAGAGTATCCGGTTTTCCGTACCCTGCACATTTTGCAAAAATAGAGGTTGATGAGGTGGAAACTCGCAGAACTACGCTGCGTTGTCCAGCCGACATTACCCACTATCTTAACAGAAGGTACGAAGGACATGTCATGTGTACATCGTCGGTTAAAAAGTCAGTTTCTCAGGAAATGGTGAGCGGGGCCGCAATGATCAATCCTGTATCTAAGCCATTGAATGGGAAAGTTTTGACTTTCACTCAGTCTGATAAAGAGGCGCTGCTTTCTCGAGGATATACGGACGTCCATACAGTACATGAGGTACAAGGTGAGACATATGCAGATGTGTCGTTGGTCAGATTGACTCCGACACCTGTATCTATTATCGCAGGAGATAGTCCGCACGTTCTCGTAGCTTTGTCAAGGCATACCCAAACATTGAAGTATTACACCGTAGTGATGGATCCTCTTGTAAGTATAATTAGGGATTTAGAAAAACTTAGTTCTTACTTGTTAGATATGTATAAAGTAGATGCAGGGACCCAATAGCAATTACAGGTAGACTCCGTGTTTAAAGGTTCTAATCTTTTTGTTGCAGCACCAAAGACTGGAGATATCTCAGATATGCAATTTTACTATGATAAGTGTCTCCCAGGTAATAGCACCATGTTAAATAACTATGATGCTGTTACCATGAGGTTGACTGACATTTCTCTTAATGTCAAAGATTGCATATTGGATTTCTCTAAGTCTGTGGCTGCACCGAAGGATCCGATCAAACCACTGATTCCAATGGTACGAACGGCGGCAGAAATGCCACGCCAGACTGGACTATTGGAAAATTTGGTGGCGATGATCAAAAGAAACTTTAATTCACCGGAGTTATCAGGAATAATCGACATTGAGAATACTGCATCTTTAGTAGTAGATAAATTTTTTGATAGTTACTTGCTTAAAGAAAAAAGAAAACCAAATAAAAATGTTTCTTTATTTTGTAGAGAGTCTCTCAATAGATGGCTAGAGAAGCAGGAGCAAGTGACCATTGGTCAGCTTGCAGATTTTGATTTTGTGGATCTTCCTGCCGTTGATCAGTACAGGCATATGATTAAAGCGCAACCTAAGCAGAAGCTGGATACATCAATTCAAAGCGAATATCCGGCCTTGCAGACGATTGTGTATCATTCGAAAAAGATCAACGCAATCTTCGGTCCTTTGTTCAGTGAGCTCACAAGGCAAATGCTCGAAAGCATAGACTCAAGTAAGTTTTTGTTCTTTACAAGGAAGACGCCAGCTCAAATTGAGGATTTCTTCGGAGATCTCGATAGCCATGTCCCTATGGATATCTTGGAGTTGGATATTTCGAAGTATGACAAATCTCAGAACGAGTTCCACTGTGCAGTAGAGTATGAAATATGGAGAAGACTTGGATTAGAAGATTTTCTGGGAGAAGTTTGGAAACAAGGCCACAGGAAAACTACTCTTAAAGATTACACAGCTGGTATTAAAACGTGTTTATGGTACCAGAGAAAGAGTGGGGACGTTACAACATTCATCGGTAATACGGTGATTATTGCTGCTTGTTTAGCTTCCATGTTGCCCATGGAGAAAATAATCAAAGGTGCATTTTGCGGAGATGACAGTTTACTATACTTCCCAAAAGGTTGTGAGTTTCCTGACATACAGCATACAGCCAACCTTATGTGGAATTTCGAGGCTAAGCTATTCAGAAAGCAGTATGGTTATTTCTGTGGAAGGTACGTGATACATCATGACAGAGGGTGTATTGTTTATTATGACCCTTTGAAGTTGATTTCTAAACTTGGTGCTAAACACATCAAGGATTGGGATCACTTAGAAGAGTTCAGAAGATCCCTTTGTGATGTTGCAAATTCGTTGAACAACTGTGCGTATTACACGCAGTTGGACGACGCTGTGAGTGAGGTCCATAAAACCGCACCCCCGGGTTCGTTTGTATATAAAAGTTTAGTTAAATATCTGTCCGATAAGGTTCTTTTTAGAAGTTTGTTTATAGATGGCTCTTGTTAA
>MN882011
ATGGCATACACACAGACAGCTACCACATCCGCTTTGCTCGACACTGTCCGAGGTAACAATACCTTGGTCAACGATCTTGCGAAGCGGCGTCTTTATGACACAGCGGTCGACGAGTTCAACGCTCGTGATCGCAGGCCCAAAGTAAATTTTTCCAAAGTAATAAGTGAGGAACAGACGCTTATTGCTACTAGGGCATATCCAGAATTCCAGATAACCTTCTATAATACGCAGAACGCCGTGCATTCGCTTGCCGGTGGACTACGATCCTTAGAACTGGAATATCTAATGATGCAGATCCCGTACGGATCACTCACATATGATATAGGTGGGAATTTTGCATCTCATCTGTTCAAAGGACGGGCATATGTTCACTGCTGTATGCCCAATCTTGATGTCCGCGACATAATGCGGCACGAAGGCCAGAAAGACAGTATAGAATTATACCTTTCCAGGCTTGAGCGGGGCAACAAAGTTGTCCCAAATTTCCAAAAGGAAGCTTTTGACAGATACGCTGAAACGCCAGACGAAGTTGTCTGTCACAGTACCTTCCAAACGTGTACGCACCAGCAGGTGGAAAACACAGGCAGGGTGTATGCTATTGCACTGCACAGTATATACGATATACCTGCTGATGAATTCGGAGCGGCACTTTTAAGGAAAAATGTCCATGTTTGTTACGCCGCCTTCCACTTTTCCGAGAATTTACTTCTCGAAGATTCACACGTCAACCTTGACGAAATCAATGCGTGTTTTTCGCGTGATGGAGACAAGCTGACTTTTTCTTTCGCATCTGAGAGCACTTTAAATTATTGTCATAGTTATTCTAATATTTTAAAATACGTGTGCAAAACTTACTTCCCGGCATCTAATAGAGAGGTCTACATGAAGGAGTTTTTGGTCACCAGGGTTAACACCTGGTTTTGTAAGTTTTCTAGGATAGATACTTTTTTATTATACAAGGGGGTAGCCCACAAAGGTGTAAATAGTGAGCAATTTTACAGCGCAATGGAAGATGCATGGCACTACAAAAAGACTCTTGCAATGTGTAACAGCGAGAGGATTCTTCTTGAAGATTCCTCATCGGTCAATTACTGGTTCCCAAAAATGAGAGATATGGTCATAGTTCCTCTATTCGACATATCTCTCGACACCAGTAAAAGGACCCGCAAAGAAGTCTTAGTGTCAAAGGATTTTGTATTCACAGTTTTAAATCACATTCGCACTTATCAAGCCAAGGCACTTACATACTCCAATGTTTTATCCTTTGTCGAATCAATTCGTTCAAGGGTAATTATCAACGGAGTGACTGCCAGGTCTGAGTGGGATGTTGACAAATCTCTTTTGCAATCCTTGTCCATGACATTTTTCTTGCATACTAAGCTTGCCGTTTTAAAAGACGAATTGTTAATCAGCAAGTTTAGTTTGGGGCCAAAATCAGTAAGCCAGCACGTATGGGATGAGATTTCCCTGGCTTTTGGAAACGCATTTCCATCGATCAAGGAGAGACTGCTAAATCGGAAACTAATTAAAGTGTCGGGAGACGCATTAGAAATCAGGGTGCCTGATTTATATGTGACTTTTCACGATAGATTAGTGACTGAGTACAAAACATCGGTGGATATGCCAGTGCTTGATATCAGAAAGAGAATGGAGGAGACTGAGGTTATGTACAATGCATTGTCTGAGCTATCTGTGCTCAAGGAGTCGGACAAGTTCGACGTTGATGTTTTTTCCCGGATGTGCCAGACTTTGGAGGTAGACCCAATGACTGCAGCAAAGGTTATTGTGGCAGTGATGAGCAACGAGAGCGGACTGACTCTTACATTCGAACAGCCAACTGAAGCAAATGTCGCATTGGCACTTAAAGATTCAGAAAAAGCCTCTGAGGGTGCACTAGTGGTTACTTCTAGAGATGTTGAAGAACCATCCATGAAGGGTTCAATGGCAAGAGGAGAGTTACAATTGGCCGGTCTGTCTGGCGACCAACCAGAGTCTTCCTATACTCGGAACGAGGAAATAGAGTCATTAGAGCAATTCCACATGGCAACGGCTAGTTCGTTAATTCGGAAACAGATGAGTTCGATTGTGTACACGGGCCCCATTAAAGTTCAGCAAATGAAAAACTTTATTGATAGCCTGGTAGCATCACTCTCTGCTGCGGTGTCGAACCTAGTCAAGATCCTAAAGGATACAGCTGCTATAGATCTCGAAACCCGTCAGAAGTTTGGAGTCTTAGATGTTGCGACCAAAAGATGGTTAATTAAACCTTTAGCCAAGAATCACGCATGGGGCGTTATTGAAACACATGCTAGGAAGTACCACGTTGCACTTTTGGAGTATGATGAGCATGGAGTGGTAACTTGCGACAGTTGGAGAAGGGTGGCCGTGAGTTCTGAGTCAATGGTTTATTCTGATATGGCAAAGCTCAGAACACTGAGGAGATTATTAAGAGATGGTGAGCCTCATGTCAGCAGTGCTAAAGTCGTCCTAGTTGACGGTGTCCCGGGTTGTGGAAAGACAAAAGAGATTCTCTCGAAAGTAAATTTTGAGGAAGATCTAATCTTAGTACCGGGTAAGCAGGCTGCTGAAATGATAAAGAGGCGTGCTAATGCGTCAGGAATAATTCAAGCCACAAGAGATAATGTTCGTACTGTTGATTCATTTATAATGAATTACGGTAAAGGAACACGCTGTCAGTTCAAAAGGTTATTTATCGACGAAGGTCTGATGTTGCACACTGGTTGTGTGAATTTTCTTGTTTCTATGTCTCTGTGCGAAATTGCATATGTTTATGGAGACACACAACAAATTCCATACATCAACAGAGTATCCGGTTTTCCGTACCCTGCACATTTTGCAAAAATAGAGGTTGATGAGGTGGAAACTCGCAGAACTACGCTGCGTTGTCCAGCCGACATTACCCACTATCTTAACAGAAGGTACGAAGGACATGTCATGTGTACATCGTCGGTTAAAAAGTCAGTTTCTCAGGAAATGGTGAGCGGGGCCGCAATGATCAATCCTGTATCTAAGCCATTGAATGGGAAAGTTTTGACTTTCACTCAGTCTGATAAAGAGGCGCTGCTTTCTCGAGGATATACGGACGTCCATACAGTACATGAGGTACAAGGTGAGACATATGCAGATGTGTCGTTGGTCAGATTGACTCCGACACCTGTATCTATCATCGCAGGAGATAGTCCGCACGTTCTCGTAGCTTTGTCAAGGCATACCCAAACATTGAAGTATTACACCGTAGTGATGGATCCTCTTGTAAGTATAATTAGGGATTTAGAAAAACTTAGTTCTTACTTGTTAGATATGTATAAAGTAGATGCAGGGACCCAATAGCAATTACAGGTAGACTCCGTGTTTAAAGGTTCTAATCTTTTTGTTGCAGCACCAAAGACTGGAGATATCTCAGATATGCAATTTTACTATGATAAGTGTCTCCCAGGTAATAGCACCATGTTAAATAACTATGATGCTGTTACCATGAGGTTGACTGACATTTCTCTTAATGTCAAAGATTGCATATTGGATTTCTCTAAGTCTGTGGCTGCACCGAAGGATCCGATCAAACCACTGATTCCAATGGTACGAACGGCGGCAGAAAAGCCACGCCAGACTGGACTATTGGAAAATTTGGTGGCGATGATCAAAAGAAACTTTAATTCACCGGAGTTATCAGGAATAATCGACATTGAGAATACTGCATCTTTAGTAGTAGATAAATTTTTTGATAGTTACTTGCTTAAAGAAAAAAGAAAACCAAATAAAAATGTTTCTTTATTTTGTAGAGAGTCTCTCAATAGATGGTTAGAGAAGCAGGAGCAAGTGACCATTGGTCAGCTTGCAGATTTTGATTTTGTGGATCTTCCTGCCGTTGATCAGTACAGGCATATGATTAAAGCGCAACCTAAGCAGAAGCTGGATACATCAATTCAAAGCGAATATCCGGCCTTGCAGACGATTGTGTATCATTCGAAAAAGATCAACGCAATCTTCGGTCCTTTGTTCAGTGAGCTCACAAGGCAAATGCTCGAAAGCATAGACTCAAGTAAGTTTTTGTTCTTTACAAGGAAGGCGCCAGCTCAAATTGAGGATTTCTTCGGAGATCTCGATAGCCATGTCCCTATGGATATCTTGGAGTTGGATATTTCGAAGTATGACAAATCTCAGAACGAGTTCCACTGTGCAGTAGAGTATGAAATATGGAGAAGACTTGGATTAGAAGATTTTCTGGGAGAAGTTTGGAAACAAGGCCACAGAAAAACTACTCTTAAAGATTATACAGCTGGTATTAAAACGTGTTTATGGTACCAGAGAAAGAGTGGGGACGTTACAACATTCATCGGTAATACGGTGATTATTGCTGCTTGTTTAGCATCCATGTTACCCATGGAGAAAATAATCAAAGGTGCATTTTGCGGAGATGACAGTTTACTATACTTCCCAAAAGGTTGTGAGTTTCCTGACATACAGCATACAGCCAACCTTATGTGGAATTTCGAGGCTAAGCTATTCAGAAAGCAGTATGGTTATTTCTGTGGAAGGTACGTGATACATCACGACAGAGGGTGTATTGTTTATTATGACCCTTTGAAGTTGATTTCTAAACTTGGTGCTAAACACATCAAGGATTGGGATCACTTAGAAGAGTTCAGAAGATCCCTTTGTGATGTTGCAAATTCGTTGAACAACTGTGCGTATTACACGCAGTTGGACGACGCTGTGAGTGAGGTCCATAAAACCGCACCCCCGGGTTCGTTTGTATATAAAAGTTTAGTTAAATATCTGTCCGATAAGGTTCTTTTTAGAAGTTTGTTTATAGATGGCTCTTGTTAA
>MN882013
ATGGCATACACACAGACAGCTACCACATCCGCTTTGCTCGACACTGTCCGAGGTAACAATACCTTGGTCAACGATCTTGCGAAGCGGCGTCTTTATGACACAGCGGTCGACGAGTTCAACGCTCGTGATCGCAGGCCCAAAGTAAATTTTTCCAAAGTAATAAGTGAGGAACAGACGCTTATTGCTACTAGGGCATATCCTGAATTCCAGATAACCTTCTATAATACGCAGAACGCCGTGCATTCGCTTGCCGGTGGACTACGATCCTTAGAACTGGAATATCTAATGATGCAGATCCCGTACGGATCACTCACATATGATATAGGTGGGAATTTTGCATCTCATCTGTTCAAAGGACGGGCATATGTTCACTGCTGTATGCCCAATCTTGATGTCCGCGACATAATGCGGCACGAAGGCCAGAAAGACAGTATAGAATTATACCTTTCCAGGCTTGAGCGGGGCAACAAAGTTGTCCCAAATTTCCAAAAGGAAGCTTTTGACAGATACGCTGAAACGCCAGACGAAGTTGTCTGTCACAGTACCTTCCAAACGTGTACGCACCAGCAGGTGGAAAACACAGGCAGGGTGTATGCTATTGCATTGCACAGTATATACGATATACCTGCTGATGAATTCGGAGCGGCACTTTTAAGGAAAAATGTCCATGTTTGTTACGCCGCCTTCCACTTTTCCGAGAATTTACTTCTCGAAGATTCACACGTCAACCTTGACGAAATCAACGCGTGTTTTTCGCGTGATGGAGACAAGCTGACTTTTTCTTTCGCATCTGAGAGCACTTTAAATTATTGTCATAGTTATTCTAATATTTTAAAATACGTGTGCAAAACTTACTTCCCGGCATCTAATAGAGAGGTCTACATGAAGGAGTTTTTGGTCACCAGGGTTAACACCTGGTTTTGTAAGTTTTCTAGGATAGATACTTTTTTATTATACAAGGGGGTAGCCCACAAAGGTGTAAATAGTGAGCAATTTTACAGCGCAATGGAAGATGCATGGCACTACAAAAAGACTCTTGCAATGTGTAACAGCGAGAGGATTCTTCTTGAAGATTCCTCATCGGTCAATTACTGGTTCCCAAAAATGAGAGATATGGTCATAGTTCCTCTATTCGACATATCTCTCGACACTAGTAAAAGGACCCGCAAAGAAGTCTTAGTGTCAAAGGATTTTGTATTCACAGTTTTAAATCACATTCGCACTTATCAAGCCAAGGCACTTACATACTCCAATGTTTTATCCTTTGTCGAATCAATTCGTTCAAGGGTAATTATCAACGGAGTGACTGCCAGGTCTGAGTGGGATGTTGACAAATCTCTTTTGCAATCCTTGTCCATGACATTTTTCTTGCATACTAAGCTTGCCGTTTTAAAAGACGAATTGTTAATCAGCAAGTTTAGTTTGGGGCCAAAATCAGTAAGCCAGCATGTATGGGATGAGATTTCCCTGGCTTTTGGAAACGCATTTCCATCGATCAAGGAGAGACTGCTAAATCGGAAACTAATTAAAGTGTCGGGAGACGCATTAGAAATCAGGGTGCCTGATTTATATGTGACTTTTCACGATAGATTAGTGACTGAGTACAAAACATCGGTGGATATGCCAGTGCTTGATATCAGAAAGAGAATGGAGGAGACTGAGGTTATGTACAATGCATTGTCTGAGCTATCTGTGCTCAAGGAGTCGGACAAGTTCGACGTTGATGTTTTTTCCCGGATGTGCCAGACTTTGGAGGTAGACCCAATGACTGCAGCAAAGGTTATTGTGGCAGTGATGAGCAACGAGAGCGGACTGACTCTTACATTCGAACAGCCAACTGAAGCAAATGTCGCATTGGCACTTAAAGATTCAGAAAAAGCCTCTGAGGGTGCACTAGTGGTTACTTCTAGAGATGTTGAAGAACCATCCATGAAGGGTTCAATGGCAAGAGGAGAGTTACAATTGGCCGGTCTGTCTGGAGACCAACCAGAGTCTTCCTATACTCGGAACGAGGAAATAGAGTCATTAGAGCAATTCCACATGGCAACGGCTGGTTCGTTAATTCGGAAACAGATGAGTTCGATTGTGTACACGGGCCCCATTAAAGTTCAGCAAATGAAAAACTTTATTGATAGCCTGGTAGCATCACTCTCTGCTGCGGTGTCGAACCTAGTCAAGATCCTAAAGGATACAGCTGCTATAGATCTCGAAACCCGTCAGAAGTTTGGAGTCTTAGATGTTGCGACCAAAAGATGGTTAATTAAACCTTTAGCCAAGAATCACGCATGGGGCGTTATTGAAACACATGCTAGGAAGTACCACGTTGCACTTTTGGAGTATGATGAGCATGGAGTGGTAACTTGCGACAGTTGGAGAAGGGTGGCCGTGAGTTCTGAGTCAATGGTTTATTCTGATATGGCAAAGCTCAGAACACTGAGGAGATTATTAAGAGATGGTGAGCCTCATGTCAGCAGTGCTAAAGTCGTCCTAGTTGACGGTGTCCCGGGTTGTGGAAAGACAAAAGAGATTCTCTCGAAAGTAAATTTTGAGGAAGATCTAATCTTAGTACCGGGTAAGCAGGCTGCTGAAATGATAAAGAGGCGTGCTAATGCGTCAGGAATAATTCAAGCCACAAGAGATAATGTTCGTACTGTTGATTCATTTATAATGAATTACGGTAAAGGAACACGCTGTCAGTTCAAAAGGTTATTTATCGACGAAGGTCTGATGTTGCACACTGGTTGTGTGAATTTTCTTGTTTCTATGTCTCTGTGCGAAATTGCATATGTTTATGGAGACACACAACAAATTCCATACATCAACAGAGTATCCGGTTTTCCGTACCCTGCACATTTTGCAAAAATAGAGGTTGATGAGGTGGAAACTCGCAGAACTACGCTGCGTTGTCCAGCCGACATTACCCACTATCTTAACAGAAGGTACGAAGGACATGTCATGTGTACATCGTCGGTTAAAAAGTCAGTTTCTCAGGAAATGGTGAGCGGGGCCGCAATGATCAATCCTGTATCTAAGCCATTGAATGGGAAAGTTTTGACTTTCACTCAGTCTGATAAAGAGGCGCTGCTTTCTCGAGGATATACGGACGTCCATACAGTACATGAGGTACAAGGTGAGACATATGCAGATGTGTCGTTGGTCAGATTGACTCCGACACCTGTATCTATCATCGCAGGAGATAGTCCGCACGTTCTCGTAGCTTTGTCAAGGCATACCCAAACATTGAAGTATTACACCGTAGTGATGGATCCTCTTGTAAGTATAATTAGGGATTTAGAAAAACTTAGTTCTTACTTGTTAGATATGTATAAAGTAGATGCAGGGACCCAATAGCAATTACAGGTAGACTCCGTGTTTAAAGGTTCTAACCTTTTTGTTGCAGCACCAAAGACTGGAGATATCTCAGATATGCAATTTTACTATGATAAGTGTCTCCCAGGTAATAGCACCATGTTAAATAACTATGATGCTGTTACCATGAGGTTGACTGACATTTCTCTTAATGTCAAAGATTGCATATTGGATTTCTCTAAGTCTGTGGCTGCACCGAAGGATCCGATCAAACCACTGATTCCAATGGTACGAACGGCGGCAGAAATGCCACGCCAGACTGGACTATTGGAAAATTTGGTGGCGATGATCAAAAGAAACTTTAATTCACCGGAGTTATCAGGAATAATCGACATTGAGAATACTGCATCTTTAGTAGTAGATAAATTTTTTGATAGTTACTTGCTTAAAGAAAAAAGAAAACCAAATAAAAATGTTTCTTTATTTTGTAGAGAGTCTCTCAATAGATGGTTAGAGAAGCAGGAGCAAGTGACCATTGGTCAGCTTGCAGATTTTGATTTTGTGGATCTTCCTGCCGTTGATCAGTACAGGCATATGATTAAAGCGCAACCTAAGCAGAAGCTGGATACATCAATTCAAAGCGAATATCCGGCCTTGCAGACGATTGTGTATCATTCGAAAAAGATCAACGCAATCTTCGGTCCTTTGTTCAGTGAGCTCACAAGGCAAATGCTCGAAAGCATAGACTCAAGTAAGTTTTTGTTCTTTACAAGGAAGACGCCAGCTCAAATTGAGGATTTCTTCGGAGATCTCGATAGCCATGTCCCTATGGATATCTTGGAGTTGGATATTTCGAAGTATGACAAATCTCAGAACGAGTTCCACTGTGCAGTAGAGTATGAAATATGGAGAAGACTTGGATTAGAAGATTTTCTGGGAGAAGTTTGGAAACAAGGCCACAGGAAAACTACTCTTAAAGATTACACAGCTGGTATTAAAACGTGTTTATGGTACCAGAGAAAGAGTGGGGACGTTACAACATTCATCGGTAATACGGTGATTATTGCTGCTTGTTTAGCTTCCATGTTGCCCATGGAGAAAATAATCAAAGGTGCATTTTGCGGAGATGACAGTTTACTATACTTCCCAAAAGGTTGTGAGTTTCCTGACATACAGCATACAGCCAACCTTATGTGGAATTTCGAGGCTAAGCTATTCAGAAAGCAGTATGGTTATTTCTGTGGAAGGTACGTGATACATCATGACAGAGGGTGTATTGTTTATTATGACCCTTTGAAGTTGATTTCTAAACTTGGTGCTAAACACATCAAGGATTGGGATCACTTAGAAGAGTTCAGAAGATCCCTTTGTGATGTTGCAAATTCGTTGAACAACTGTGCGTATTACACGCAGTTGGACGACGCTGTGAGTGAGGTCCATAAAACCGCACCCCCGGGTTCGTTTGTATATAAAAGTTTAGTTAAATATCTGTCCGATAAGGTTCTTTTTAGAAGTTTGTTTATAGATGGCTCTTGTTAA
>MN882016
ATGGCATACACACAGACAGCTACCACATCCGCTTTGCTCGACACTGTCCGAGGTAACAATACCTTGGTCAACGATCTTGCGAAGCGGCGTCTTTATGACACAGCGGTCGACGAGTTCAACGCTCGTGATCGCAGGCCCAAAGTAAATTTTTCCAAAGTAATAAGTGAGGAACAGACGCTTATTGCTACTAGGGCATATCCTGAATTCCAGATAACCTTCTATAATACGCAGAACGCCGTGCATTCGCTTGCCGGTGGACTACGATCCTTAGAACTGGAATATCTAATGATGCAGATCCCGTACGGATCACTCACATATGATATAGGTGGGAATTTTGCATCTCATCTGTTCAAAGGACGGGCATATGTTCACTGCTGTATGCCCAATCTTGATGTCCGCGACATAATGCGGCACGAAGGCCAGAAAGACAGTATAGAATTATACCTTTCCAGGCTTGAGCGGGGCAACAAAGTTGTCCCAAATTTCCAAAAGGAAGCTTTTGACAGATACGCTGAAACGCCAGACGAAGTTGTCTGTCACAGTACCTTCCAAACGTGTACGCACCAGCAGGTGAAAAACACAGGCAGGGTGTATGCTATTGCATTGCACAGTATATACGATATACCTGCTGATGAATTCGGAGCGGCACTTTTAAGGAAAAATGTCCATGTTTGTTACGCCGCCTTCCACTTTTCCGAGAATTTACTTCTCGAAGATTCACACGTCAACCTTGACGAAATCAACGCGTGTTTTTCGCGTGATGGAGACAAGCTGACTTTTTCTTTCGCATCTGAGAGCACTTTAAATTATTGTCATAGTTATTCTAATATTTTAAAATACGTGTGCAAAACTTACTTCCCGGCATCTAATAGAGAGGTCTACATGAAGGAGTTTTTGGTCACCAGGGTTAACACCTGGTTTTGTAAGTTTTCTAGGATAGATACTTTTTTATTATACAAGGGGGTAGCCCACAAAGGTGTAAATAGTGAGCAATTTTACAGCGCAATGGAAGATGCATGGCACTACAAAAAGACTCTTGCAATGTGTAACAGCGAGAGGATTCTTCTTGAAGATTCCTCATCGGTCAATTACTGGTTCCCAAAAATGAGAGATATGGTCATAGTTCCTCTATTCGACATATCTCTCGACACTAGTAAAAGGACCCGCAAAGAAGTCTTAGTGTCAAAGGATTTTGTATTCACAGTTTTAAATCACATTCGCACTTATCAAGCCAAGGCACTTACATACTCCAATGTTTTATCCTTTGTCGAATCAATTCGTTCAAGGGTAATTATCAACGGAGTGACTGCCAGGTCTGAGTGGGATGTTGACAAATCTCTTTTGCAATCCTTGTCCATGACATTTTTCTTGCATACTAAGCTTGCCGTTTTAAAAGACGAATTGTTAATCAGCAAGTTTAGTTTGGGGCCAAAATCAGTAAGCCAGCATGTATGGGATGAGATTTCCCTGGCTTTTGGAAACGCATTTCCATCGATCAAGGAGAGACTGCTAAATCGGAAACTAATTAAAGTGTCGGGAGACGCATTAGAAATCAGGGTGCCTGATTTATATGTGACTTTTCACGATAGATTAGTGACTGAGTACAAAACATCGGTGGATATGCCAGTGCTTGATATCAGAAAGAGAATGGAGGAGACTGAGGTTATGTACAATGCATTGTCTGAGCTATCTGTGCTCAAGGAGTCGGACAAGTTCGACGTTGATGTTTTTTCCCGGATGTGCCAGACTTTGGAGGTAGACCCAATGACTGCAGCAAAGGTTATTGTGGCAGTGATGAGCAACGAGAGCGGACTGACTCTTACATTCGAACAGCCAACTGAAGCAAATGTCGCATTGGCACTTAAAGATTCAGAAAAAGCCTCTGAGGGTGCACTAGTGGTTACTTCTAGAGATGTTGAAGAACCATCCATGAAGGGTTCAATGGCAAGAGGAGAGTTACAATTGGCCGGTCTGTCTGGAGACCAACCAGAGTCTTCCTATACTCGGAACGAGGAAATAGAGTCATTAGAGCAATTCCACATGGCAACGGCTGGTTCGTTAATTCGGAAACAGATGAGTTCGATTGTGTACACGGGCCCCATTAAAGTTCAGCAAATGAAAAACTTTATTGATAGCCTGGTAGCATCACTCTCTGCTGCGGTGTCGAACCTAGTCAAGATCCTAAAGGATACAGCTGCTATAGATCTCGAAACCCGTCAGAAGTTTGGAGTCTTAGATGTTGCGACCAAAAGATGGTTAATTAAACCTTTAGCCAAGAATCACGCATGGGGCGTCATTGAAACACATGCTAGGAAGTACCACGTTGCACTTTTGGAGTATGATGAGCATGGAGTGGTAACTTGCGACAGTTGGAGAAGGGTGGCCGTGAGTTCTGAGTCAATGGTTTATTCTGATATGGCAAAGCTCAGAACACTGAGGAGATTATTAAGAGATGGTGAGCCTCATGTCAGCAGTGCTAAAGTCGTCCTAGTTGACGGTGTCCCGGGTTGTGGAAAGACAAAAGAGATTCTCTCGAAAGTAAATTTTGAGGAAGATCTAATCTTAGTACCGGGTAAGCAGGCTGCTGAAATGATAAAGAGGCGTGCTAATGCGTCAGGAATAATTCAAGCCACAAGAGATAATGTTCGTACTGTTGATTCATTTATAATGAATTACGGTAAAGGAACACGCTGTCAGTTCAAAAGGTTATTTATCGACGAAGGTCTGATGTTGCACACTGGTTGTGTGAATTTTCTTGTTTCTATGTCTCTGTGCGAAATTGCATATGTTTATGGAGACACACAACAAATTCCATACATCAACAGAGTATCCGGTTTTCCGTACCCTGCACATTTTGCAAAAATAGAGGTTGATGAGGTGGAAACTCGCAGAACTACGCTGCGTTGTCCAGCCGACATTACCCACTATCTTAACAGAAGGTACGAAGGACATGTCATGTGTACATCGTCGGTTAAAAAGTCAGTTTCTCAGGAAATGGTGAGCGGGGCCGCAATGATCAATCCTGTATCTAAGCCATTGAATGGGAAAGTTTTGACTTTCACTCAGTCTGATAAAGAGGCGCTGCTTTCTCGAGGATATACGGACGTCCATACAGTACATGAGGTACAAGGTGAGACATATGCAGATGTGTCGTTGGTCAGATTGACTCCGACACCTGTATCTATCATCGCAGGAGATAGTCCGCACGTTCTCGTAGCTTTGTCAAGGCATACCCAAACATTGAAGTATTACACCGTAGTGATGGATCCTCTTGTAAGTATAATTAGGGATTTAGAAAAACTTAGTTCTTACTTGTTAGATATGTATAAAGTAGATGCAGGGACCCAATAGCAATTACAGGTAGACTCCGTGTTTAAAGGTTCTAATCTTTTTGTTGCAGCACCAAAGACTGGAGATATCTCAGATATGCAATTTTACTATGATAAGTGTCTCCCAGGTAATAGCACCATGTTAAATAACTATGATGCTGTTACCATGAGGTTGACTGACATTTCTCTTAATGTCAAAGATTGCATATTGGATTTCTCTAAGTCTGTGGCTGCACCGAAGGATCCGATCAAACCACTGATTCCAATGGTACGAACGGCGGCAGAAATGCCACGCCAGACTGGACTATTGGAAAATTTGGTGGCGATGATCAAAAGAAACTTTAATTCACCGGAGTTATCAGGAATAATCGACATTGAGAATACTGCATCTTTAGTAGTAGATAAATTTTTTGATAGTTACTTGCTTAAAGAAAAAAGAAAACCAAATAAAAATGTTTCTTTATTTTGTAGAGAGTCTCTCAATAGATGGTTAGAGAAGCAGGAGCAAGTGACCATTGGTCAGCTTGCAGATTTTGATTTTGTGGATCTTCCTGCCGTTGATCAGTACAGGCATATGATTAAAGCGCAACCTAAGCAGAAGCTGGATACATCAATTCAAAGCGAATATCCGGCCTTGCAGACGATTGTGTATCATTCGAAAAAGATCAACGCAATCTTCGGTCCTTTGTTCAGTGAGCTCACAAGGCAAATGCTCGAAAGCATAGACTCAAGTAAGTTTTTGTTCTTTACAAGGAAGACGCCAGCTCAAATTGAGGATTTCTTCGGAGATCTCGATAGCCATGTCCCTATGGATATCTTGGAGTTGGATATTTCGAAGTATGACAAATCTCAGAACGAGTTCCACTGTGCAGTAGAGTATGAAATATGGAGAAGACTTGGATTAGAAGATTTTCTGGGAGAAGTTTGGAAACAAGGCCACAGGAAAACTACTCTTAAAGATTACACAGCTGGTATTAAAACGTGTTTATGGTACCAGAGAAAGAGTGGGGACGTTACAACATTCATCGGTAATACGGTGATTATTGCTGCTTGTTTAGCTTCCATGTTGCCCATGGAGAAAATAATCAAAGGTGCATTTTGCGGAGATGACAGTTTACTATACTTCCCAAAAGGTTGTGAGTTTCCTGACATACAGCATACAGCCAACCTTATGTGGAATTTCGAGGCTAAGCTATTCAGAAAGCAGTATGGTTATTTCTGTGGAAGGTACGTGATACATCATGACAGAGGGTGTATTGTTTATTATGACCCTTTGAAGTTGATTTCTAAACTTGGTGCTAAACACATCAAGGATTGGGATCACTTAGAAGAGTTCAGAAGATCCCTTTGTGATGTTGCAAATTCGTTGAACAACTGTGCGTATTACACGCAGTTGGACGACGCTGTGAGTGAGGTCCATAAAACCGCACCCCCGGGTTCGTTTGTATATAAAAGTTTAGTTAAATATCTGTCCGATAAGGTTCTTTTTAGAAGTTTGTTTATAGATGGCTCTTGTTAA
>MN882020
ATGGCATACACACAGACAGCTACCACATCCGCTTTGCTCGACACTGTCCGAGGTAACAATACCTTGGTCAACGATCTTGCGAAGCGGCGTCTTTATGACACAGCGGTCGACGAGTTCAACGCTCGTGATCGCAGGCCCAAAGTAAATTTTTCCAAAGTAATAAGTGAGGAACAGACGCTTATTGCTACTAGGGCATATCCAGAATTCCAGATAACCTTCTATAATACGCAGAATGCCGTGCATTCGCTTGCCGGTGGACTACGATCCTTAGAACTGGAATATCTAATGATGCAGATCCCGTACGGATCACTCACATATGATATAGGTGGGAATTTTGCATCTCATCTGTTCAAAGGACGGGCATATGTTCACTGCTGTATGCCCAATCTTGATGTCCGCGACATAATGCGGCACGAAGGCCAGAAAGACAGTATAGAATTATACCTTTCCAGGCTTGAGCGGGGCAACAAAGTTGTCCCAAATTTCCAAAAGGAAGCTTTTGACAGATACGCTGAAACGCCAGACGAAGTTGTCTGTCACAGTACCTTCCAAACGTGTACGCACCAGCAGGTGAAAAACACAGGCAGGGTGTATGCTATTGCACTGCACAGTATATACGATATACCTGCTGATGAATTCGGAGCGGCACTTTTAAGGAAAAATGTCCATGTTTGTTACGCCGCCTTCCACTTTTCCGAGAATTTACTTCTCGAAGATTCACACGTCAACCTTGACGAAATCAATGCGTGTTTTTCGCGTGATGGAGACAAGCTGACTTTTTCTTTCGCATCTGAGAGCACTTTAAATTATTGTCATAGTTATTCTAATATTTTAAAATACGTGTGCAAAACTTACTTCCCGGCATCTAATAGAGAGGTCTACATGAAGGAGTTTTTGGTCACCAGGGTTAACACCTGGTTTTGTAAGTTTTCTAGGATAGATACTTTTTTATTATACAAGGGGGTAGCCCACAAAGGTGTAAATAGTGAGCAATTTTACAGCGCAATGGAAGATGCATGGCACTACAAAAAGACTCTTGCAATGTGTAACAGCGAGAGGATTCTTCTTGAAGATTCCTCATCGGTCAATTACTGGTTCCCAAAAATGAGAGATATGGTCATAGTTCCTCTATTCGACATATCTCTCGACACCAGTAAAAGGACCCGCAAAGAAGTCTTAGTGTCAAAGGATTTTGTATTCACAGTTTTAAATCACATTCGCACTTATCAAGCCAAGGCACTTACATACTCCAATGTTTTATCCTTTGTCGAATCAATTCGTTCAAGGGTAATTATCAACGGAGTGACTGCCAGGTCTGAGTGGGATGTTGACAAATCTCTTTTGCAATCCTTGTCCATGACATTTTTCTTGCATACTAAGCTTGCCGTTTTAAAAGACGAATTGTTAATCAGCAAGTTTAGTTTGGGGCCAAAATCAGTAAGCCAGCATGTATGGGATGAGATTTCCCTGGCTTTTGGAAACGCATTTCCATCGATCAAGGAGAGACTGCTAAATCGGAAACTAATTAAAGTGTCGGGAGACGCATTAGAAATCAGGGTGCCTGATTTATATGTGACTTTTCACGATAGATTAGTGACTGAGTACAAAACATCGGTGGATATGCCAGTGCTTGATATCAGAAAGAGAATGGAGGAGACTGAGGTTATGTACAATGCATTGTCTGAGCTATCTGTGCTCAAGGAGTCGGACAAGTTCGACGTTGATGTTTTTTCCCGGATGTGCCAGACTTTGGAGGTAGACCCAATGACTGCAGCAAAGGTTATTGTGGCAGTGATGAGCAACGAGAGCGGACTGACTCTTACATTCGAACAGCCAACTGAAGCAAATGTCGCATTGGCACTTAAAGATTCAGAAAAAGCCTCTGAGGGTGCACTAGTGGTTACTTCTAGAGATGTTGAAGAACCATCCATGAAGGGTTCAATGGCAAGAGGAGAGTTACAATTGGCCGGTCTGTCTGGAGACCAACCAGAGTCTTCCTATACTCGGAACGAGGAAATAGAGTCATTAGAGCAATTCCACATGGCAACGGCTAGTTCGTTAATTCGGAAACAGATGAGTTCGATTGTGTACACGGGCCCCATTAAAGTTCAGCAAATGAAAAACTTTATTGATAGCCTGGTAGCATCACTCTCTGCTGCGGTGTCGAACCTAGTCAAGATCCTAAAGGATACAGCTGCTATAGATCTCGAAACCCGTCAGAAGTTTGGAGTCTTAGATGTTGCGACCAAAAGATGGTTAATTAAACCTTTAGCCAAGAATCACGCATGGGGCGTTATTGAAACACATGCTAGGAAGTACCACGTTGCACTTTTGGAGTATGATGAGCATGGAGTGGTAACTTGCGACAGTTGGAGAAGGGTGGCCGTGAGTTCTGAGTCAATGGTTTATTCTGATATGGCAAAGCTTAGAACACTGAGGAGATTATTAAGAGATGGTGAGCCTCATGTCAGCAGTGCTAAAGTCGTCCTAGTTGACGGTGTCCCGGGTTGTGGAAAGACAAAAGAGATTCTCTCGAAAGTAAATTTTGAGGAAGATCTAATCTTAGTACCGGGTAAGCAGGCTGCTGAAATGATAAAGAGGCGTGCTAATGCGTCAGGAATAATTCAAGCCACAAGAGATAATGTTCGTACTGTTGATTCATTTATAATGAATTACGGTAAAGGAACACGCTGTCAGTTCAAAAGGTTATTTATCGACGAAGGTCTGATGTTGCACACTGGTTGTGTGAATTTTCTTGTTTCTATGTCTCTGTGCGAAATTGCATATGTTTATGGAGACACACAACAAATTCCATACATCAACAGAGTATCCGGTTTTCCGTACCCTGCACATTTTGCAAAAATAGAGGTTGATGAGGTGGAAACTCGCAGAACTACGCTGCGTTGTCCAGCCGACATTACCCACTATCTTAACAGAAGGTACGAAGGACATGTCATGTGTACATCGTCGGTTAAAAAGTCGGTTTCTCAGGAAATGGTGAGCGGGGCCGCAATGATCAATCCTGTATCTAAGCCATTGAATGGGAAAGTTTTGACTTTCACTCAGTCTGATAAAGAGGCGCTGCTTTCTCGAGGATATACGGACGTCCATACAGTACATGAGGTACAAGGTGAGACATATGCAGATGTGTCGTTGGTCAGATTGACTCCGACACCTGTATCTATCATCGCAGGAGATAGTCCGCACGTTCTCGTAGCTTTGTCAAGGCATACCCAAACATTGAAGTATTACACCGTAGTGATGGATCCTCTTGTAAGTATAATTAGGGATTTAGAAAAACTTAGTTCTTACTTGTTAGATATGTATAAAGTAGATGCAGGGACCCAATAGCAATTACAGGTAGACTCCGTGTTCAAAGGTTCTAATCTTTTTGTTGCAGCACCAAAGACTGGAGATATCTCAGATATGCAATTTTACTATGATAAGTGTCTCCCAGGTAATAGCACCATGTTAAATAACTATGATGCTGTTACCATGAGGTTGACTGACATTTCTCTTAATGTCAAAGATTGCATATTGGATTTCTCTAAGTCTGTGGCTGCACCGAAGGATCCGATCAAACCACTGATTCCAATGGTACGAACGGCGGCAGAAAAGCCACGCCAGACTGGACTATTGGAAAATTTGGTGGCGATGATCAAAAGAAACTTTAATTCACCGGAGTTATCAGGAATAATCGACATTGAGAATACTGCATCTTTAGTAGTAGATAAATTTTTTGATAGTTACTTGCTTAAAGAAAAAAGAAAACCAAATAAAAATGTTTCTTTATTTTGTAGAGAGTCTCTCAATAGATGGTTAGAGAAGCAGGAGCAAGTGACCATTGGTCAGCTTGCAGATTTTGATTTTGTGGATCTTCCTGCCGTTGATCAGTACAGGCATATGATTAAAGCGCAACCTAAGCAGAAGCTGGATACATCAATTCAAAGCGAATATCCGGCCTTGCAGACGATTGTGTATCATTCGAAAAAGATCAACGCAATCTTCGGTCCTTTGTTCAGTGAGCTCACAAGGCAAATGCTCGAAAGCATAGACTCAAGTAAGTTTTTGTTCTTTACAAGGAAGGCGCCAGCTCAAATTGAGGATTTCTTCGGAGATCTCGATAGCCATGTCCCTATGGATATCTTGGAGTTGGATATTTCGAAGTATGACAAATCTCAGAACGAGTTCCACTGTGCAGTAGAGTATGAAATATGGAGAAGACTTGGATTAGAAGATTTTCTGGGAGAAGTTTGGAAACAAGGCCACAGAAAAACTACTCTTAAAGATTACACAGCTGGTATTAAAACGTGTTTATGGTACCAGAGAAAGAGTGGGGACGTTACAACATTCATCGGTAATACGGTGATTATTGCTGCTTGTTTAGCATCCATGTTGCCCATGGAGAAAATAATCAAAGGTGCATTTTGCGGAGATGACAGTTTACTATACTTCCCAAAAGGTTGTGAGTTTCCTGACATACAGCATACAGCCAACCTTATGTGGAATTTCGAGGCTAAGCTATTCAGAAAGCAGTATGGTTATTTCTGTGGAAGGTACGTGATACATCACGACAGAGGGTGTATTGTTTATTATGACCCTTTGAAGTTGATTTCTAAACTTGGTGCTAAACACATCAAGGATTGGGATCACTTAGAAGAGTTCAGAAGATCCCTTTGTGATGTTGCAAATTCGTTGAACAACTGTGCGTATTACACGCAGTTGGACGACGCTGTGAGTGAGGTCCATAAAACCGCACCCCCGGGTTCGTTTGTATATAAAAGTTTAGTTAAATATCTGTCCGATAAGGTTCTTTTTAGAAGTTTGTTTATAGATGGCTCTTGTTAA
>MN882028
ATGGCATACACACAGACAGCTACCACATCCGCTTTGCTCGACACTGTCCGAGGTAACAATACCTTGGTCAACGATCTTGCGAAGCGGCGTCTTTATGACACAGCGGTCGACGAGTTCAACGCTCGTGATCGCAGGCCCAAAGTAAATTTTTCCAAAGTAATAAGTGAGGAACAGACGCTTATTGCTACTAGGGCATATCCAGAATTCCAGATAACCTTCTATAATACGCAGAACGCCGTGCATTCGCTTGCCGGTGGACTACGATCCTTAGAACTGGAATATCTAATGATGCAGATCCCGTACGGATCACTCACATATGATATAGGTGGGAATTTTGCATCTCATCTGTTCAAAGGACGAGCATATGTTCACTGCTGTATGCCCAATCTTGATGTCCGCGACATAATGCGGCACGAAGGCCAGAAAGACAGTATAGAATTATACCTTTCCAGGCTTGAGCGGGGCAACAAAGTTGTCCCAAATTTCCAAAAGGAAGCTTTTGACAGATACGCTGAAACGCCAGACGAAGTTGTCTGTCACAGTACCTTCCAAACGTGTACGCACCAGCAGGTGGAAAACACAGGCAGGGTGTATGCTATTGCACTGCACAGTATATACGATATACCTGCTGATGAATTCGGAGCGGCACTTTTAAGGAAAAATGTCCATGTTTGTTACGCCGCCTTCCACTTTTCCGAGAATTTACTTCTCGAAGATTCACACGTCAACCTTGACGAAATCAATGCGTGTTTTTCGCGTGATGGAGACAAGCTGACTTTTTCTTTCGCATCTGAGAGCACTTTAAATTATTGTCATAGTTATTCTAATATTTTAAAATACGTGTGCAAAACTTACTTCCCGGCATCTAATAGAGAGGTCTACATGAAGGAGTTTTTGGTCACCAGGGTTAACACCTGGTTTTGTAAGTTTTCTAGGATAGATACTTTTTTATTATACAAGGGGGTAGCCCACAAAGGTGTAAATAGTGAGCAATTTTACAGCGCAATGGAAGATGCATGGCACTACAAAAAGACTCTTGCAATGTGTAACAGCGAGAGGATTCTTCTTGAAGATTCCTCATCGGTCAATTACTGGTTCCCAAAAATGAGAGATATGGTCATAGTTCCTCTATTCGACATATCTCTCGACACCAGTAAAAGGACCCGCAAAGAAGTCTTAGTGTCAAAGGATTTTGTATTCACAGTTTTAAATCACATTCGCACTTATCAAGCCAAGGCACTTACATACTCCAATGTTTTATCCTTTGTCGAATCAATTCGTTCAAGGGTAATTATCAACGGAGTGACTGCCAGGTCTGAGTGGGATGTTGACAAATCTCTTTTGCAATCCTTGTCCATGACATTTTTCTTGCATACTAAGCTTGCCGTTTTAAAAGACGAATTGTTAATCAGCAAGTTTAGTTTGGGGCCAAAATCAGTAAGCCAGCATGTATGGGATGAGATTTCCCTGGCTTTTGGAAACGCATTTCCATCGATCAAGGAGAGACTGCTAAATCGGAAACTAATTAAAGTGTCGGGAGACGCATTAGAAATCAGGGTGCCTGATTTATATGTGACTTTTCACGATAGATTAGTGACTGAGTACAAAACATCGGTGGATATGCCAGTGCTTGATATCAGAAAGAGAATGGAGGAGACTGAGGTTATGTACAATGCATTGTCTGAGCTATCTGTGCTCAAGGAGTCGGACAAGTTCGACGTTGATGTTTTTTCCCGGATGTGCCAGACTTTGGAGGTAGACCCAATGACTGCAGCAAAGGTTATTGTGGCAGTGATGAGCAACGAGAGCGGACTGACTCTTACATTCGAACAGCCAACTGAAGCAAATGTCGCATTGGCACTTAAAGATTCAGAAAAAGCCTCTGAGGGTGCACTAGTGGTTACTTCTAGAGATGTTGAAGAACCATCCATGAAGGGTTCAATGGCAAGAGGAGAGTTACAATTGGCCGGTCTGTCTGGAGACCAACCAGAGTCTTCCTATACTCGGAACGAGGAAATAGAGTCATTAGAGCAATTCCACATGGCAACGGCTAGTTCGTTAATTCGGAAACAGATGAGTTCGATTGTGTACACGGGCCCCATTAAAGTTCAGCAAATGAAAAACTTTATTGATAGCCTGGTAGCATCACTCTCTGCTGCGGTGTCGAACCTAGTCAAGATCCTAAAGGATACAGCTGCTATAGATCTCGAAACCCGTCAGAAGTTTGGAGTCTTAGATGTTGCGACCAAAAGATGGTTAATTAAACCTTTAGCCAAGAATCACGCATGGGGCGTTATTGAAACACATGCTAGGAAGTACCACGTTGCACTTTTGGAGTATGATGAGCATGGAGTGGTAACTTGCGACAGTTGGAGAAGGGTGGCCGTGAGTTCTGAGTCAATGGTTTATTCTGATATGGCAAAGCTCAGAACACTGAGGAGATTATTAAGAGATGGTGAGCCTCATGTCAGCAGTGCTAAAGTCGTCCTAGTTGACGGTGTCCCGGGTTGTGGAAAGACAAAAGAGATTCTCTCGAAAGTAAATTTTGAGGAAGATCTAATCTTAGTACCGGGTAAGCAGGCTGCTGAAATGATAAAGAGGCGTGCTAATGCGTCAGGAATAATTCAAGCCACAAGAGATAATGTTCGTACTGTTGATTCATTTATAATGAATTACGGTAAAGGAACACGCTGTCAGTTCAAAAGGTTATTTATCGACGAAGGTCTGATGTTGCACACTGGTTGTGTGAATTTTCTTGTTTCTATGTCTCTGTGCGAAATTGCATATGTTTATGGAGACACACAACAAATTCCATACATCAACAGAGTATCCGGTTTTCCGTACCCTGCACATTTTGCAAAAATAGAGGTTGATGAGGTGGAAACTCGCAGAACTACGCTGCGTTGTCCAGCCGACATTACCCACTATCTTAACAGAAGGTACGAAGGACATGTCATGTGTACATCGTCGGTTAAAAAGTCAGTTTCTCAGGAAATGGTGAGCGGGGCCGCAATGATCAATCCTGTATCTAAGCCATTGAATGGGAAAGTTTTGACTTTCACTCAGTCTGATAAAGAGGCGCTGCTTTCTCGAGGATATACGGACGTCCATACAGTACATGAGGTACAAGGTGAGACATATGCAGATGTGTCGTTGGTCAGATTGACTCCGACACCTGTATCTATCATCGCAGGAGATAGTCCGCACGTTCTCGTAGCTTTGTCAAGGCATACCCAAACATTGAAGTATTACACCGTAGTGATGGATCCTCTTGTAAGTATAATTAGGGATTTAGAAAAACTTAGTTCTTACTTGTTAGATATGTATAAAGTAGATGCAGGGACCCAATAGCAATTACAGGTAGACTCCGTGTTTAAAGGTTCTAATCTTTTTGTTGCAGCACCAAAGACTGGAGATATCTCAGATATGCAATTTTACTATGATAAGTGTCTCCCAGGTAATAGCACCATGTTAAATAACTATGATGCTGTTACCATGAGGTTGACTGACATTTCTCTTAATGTCAAAGATTGCATATTGGATTTCTCTAAGTCTGTGGCTGCACCGAAGGATCCGATCAAACCACTGATTCCAATGGTACGAACGGCGGCAGAAAAGCCACGCCAGACTGGACTATTGGAAAATTTGGTGGCGATGATCAAAAGAAACTTTAATTCACCGGAGTTATCAGGAATAATCGACATTGAGAATACTGCATCTTTAGTAGTAGATAAATTTTTTGATAGTTACTTGCTTAAAGAAAAAAGAAAACCAAATAAAAATGTTTCTTTATTTTGTAGAGAGTCTCTCAATAGATGGTTAGAGAAGCAGGAGCAAGTGACCATTGGTCAGCTTGCAGATTTTGATTTTGTGGATCTTCCTGCCGTTGATCAGTACAGGCATATGATCAAAGCGCAACCTAAGCAGAAGCTGGATACATCAATTCAAAGCGAATATCCGGCCTTGCAGACGATTGTGTATCATTCGAAAAAGATCAACGCAATCTTCGGTCCTTTGTTCAGTGAGCTCACAAGGCAAATGCTCGAAAGCATAGACTCAAGTAAGTTTTTGTTCTTTACAAGGAAGGCGCCAGCTCAAATTGAGGATTTCTTCGGAGATCTCGATAGCCATGTCCCTATGGATATCTTGGAGTTGGATATTTCGAAGTATGACAAATCTCAGAACGAGTTCCACTGTGCAGTAGAGTATGAAATATGGAGAAGACTTGGATTAGAAGATTTTCTGGGAGAAGTTTGGAAACAAGGCCACAGAAAAACTACTCTTAAAGATTACACAGCTGGTATTAAAACGTGTTTATGGTACCAGAGAAAGAGTGGGGACGTTACAACATTCATCGGTAATACGGTGATTATTGCTGCTTGTTTAGCATCCATGTTGCCCATGGAGAAAATAATCAAAGGTGCATTTTGCGGAGATGACAGTTTACTATACTTCCCAAAAGGTTGTGAGTTTCCTGACATACAGCATACAGCCAACCTTATGTGGAATTTCGAGGCTAAGCTATTCAGAAAGCAGTATGGTTATTTCTGTGGAAGGTACGTGATACATCACGACAGAGGGTGTATTGTTTATTATGACCCTTTGAAGTTGATTTCTAAACTTGGTGCTAAACACATCAAGGATTGGGATCACTTAGAAGAGTTCAGAAGATCCCTTTGTGATGTTGCAAATTCGTTGAACAACTGTGCGTATTACACGCAGTTGGACGACGCTGTGAGTGAGGTCCATAAAACCGCACCCCCGGGTTCGTTTGTATATAAAAGTTTAGTTAAATATCTGTCCGATAAGGTTCTTTTTAGAAGTTTGTTTATAGATGGCTCTTGTTAA
>MN882030
ATGGCATACACACAGACAGCTACCACATCCGCTTTGCTCGACACTGTCCGAGGTAACAATACCTTGGTCAACGATCTTGCGAAGCGGCGTCTTTATGACACAGCGGTCGACGAGTTCAACGCTCGTGATCGCAGGCCCAAAGTAAATTTTTCCAAAGTAATAAGTGAGGAACAGACGCTTATTGCTACTAGGGCATATCCAGAATTCCAGATAACCTTCTATAATACGCAGAACGCCGTGCATTCGCTTGCCGGTGGACTACGATCCTTAGAACTGGAATATCTAATGATGCAGATCCCGTACGGATCACTCACATATGATATAGGTGGGAATTTTGCATCTCATCTGTTCAAAGGACGGGCATATGTTCACTGCTGTATGCCCAATCTTGATGTCCGCGACATAATGCGGCACGAAGGCCAGAAAGACAGTATAGAATTATACCTTTCCAGGCTTGAGCGGGGCAACAAAGTTGTCCCAAATTTCCAAAAGGAAGCTTTTGACAGATACGCTGAAACGCCAGACGAAGTTGTCTGTCACAGTACCTTCCAAACGTGTACGCACCAGCAGGTGGAAAACACAGGCAGGGTGTATGCTATTGCATTGCACAGTATATACGATATACCTGCTGATGAATTCGGAGCGGCACTTTTAAGGAAAAATGTCCATGTTTGTTACGCCGCCTTCCACTTTTCCGAGAATTTACTTCTCGAAGATTCACACGTCAACCTTGACGAAATCAACGCGTGTTTTTCGCGCGATGGAGACAAGCTGACTTTTTCTTTCGCATCTGAGAGCACTTTAAATTACTGTCATAGTTATTCTAATATTTTAAAATACGTGTGCAAAACTTACTTCCCGGCATCTAATAGAGAGGTCTACATGAAGGAGTTTTTGGTCACCAGGGTTAACACCTGGTTTTGTAAGTTTTCTAGGATAGATACTTTTTTATTATACAAGGGGGTAGCCCACAAAGGTGTAAATAGTGAGCAATTTTACAGCGCAATGGAAGATGCATGGCACTACAAAAAGACTCTTGCAATGTGTAACAGCGAGAGGATTCTTCTTGAAGATTCCTCATCGGTCAATTACTGGTTCCCAAAAATGAGAGATATGGTCATAGTTCCTCTATTCGACATATCTCTCGACACCAGTAAAAGGACCCGCAAAGAAGTCTTAGTGTCAAAGGATTTTGTATTCACAGTTTTAAATCACATTCGCACTTATCAAGCCAAGGCACTTACATACTCCAATGTTTTATCCTTTGTCGAATCAATTCGTTCAAGGGTAATTATCAACGGAGTGACTGCCAGGTCTGAGTGGGATGTTGACAAATCTCTTTTGCAATCCTTGTCCATGACATTTTTCTTGCATACTAAGCTTGCCGTTTTAAAAGACGAATTGTTAATCAGCAAGTTTAGTTTGGGGCCAAAATCAGTAAGCCAGCATGTATGGGATGAGATTTCCCTGGCTTTTGGAAACGCATTTCCATCGATCAAGGAGAGACTGCTAAATCGGAAACTAATTAAAGTGTCGGGAGACGCATTAGAAATCAGGGTGCCTGATTTATATGTGACTTTTCACGATAGATTAGTGACTGAGTACAAAACATCGGTGGATATGCCAGTGCTTGATATCAGAAAGAGAATGGAGGAGACTGAGGTTATGTACAATGCATTGTCTGAGCTATCTGTGCTCAAGGAGTCGGACAAGTTCGACGTTGATGTTTTTTCCCGGATGTGCCAGACTTTGGAGGTAGACCCAATGACTGCAGCAAAGGTTATTGTGGCAGTGATGAGCAATGAGAGCGGACTGACTCTTACATTCGAACAGCCAACTGAAGCAAATGTCGCATTGGCACTTAAAGATTCAGAAAAAGCCTCTGAGGGTGCACTAGTGGTTACTTCTAGAGATGTTGAAGAACCATCCATGAAGGGTTCAATGGCAAGAGGAGAGTTACAATTGGCCGGTCTGTCTGGAGACCAACCAGAGTCTTCCTATACTCGGAACGAGGAAATAGTGTCATTAGAGCAATTCCACATGGCAACGGCTAGTTCGTTAATTCGGAAACAGATGAGTTCGATTGTGTACACGGGCCCCATTAAAGTTCAGCAAATGAAAAACTTTATTGATAGCCTGGTAGCATCACTCTCTGCTGCGGTGTCGAACCTAGTCAAGATCCTAAAGGATACAGCTGCTATAGATCTCGAAACCCGTCAGAAGTTTGGAGTCTTAGATGTTGCGACCAAAAGATGGTTAATTAAACCTTTAGCCAAGAATCACGCATGGGGCGTTATTGAAACACATGCTAGGAAGTACCACGTTGCACTTTTGGAGTATGATGAGCATGGAGTGGTAACTTGCGACAGTTGGAGAAGGGTGGCCGTGAGTTCTGAGTCAATGGTTTATTCTGATATGGCAAAGCTCAGAACACTGAGGGGATTATTAAGAGATGGTGAGCCTCATGTCAGCAGTGCTAAAGTCGTCCTAGTTGACGGTGTCCCGGGTTGTGGAAAGACAAAAGAGATTCTCTCGAAAGTAAATTTTGAGGAAGATCTAATCTTAGTACCGGGTAAGCAGGCTGCTGAAATGATAAAGAGGCGTGCTAATGCGTCAGGAATAATTCAAGCCACAAGAGATAATGTTCGTACTGTTGATTCATTTATAATGAATTACGGTAAAGGAACACGCTGTCAGTTCAAAAGGTTATTTATCGACGAAGGTCTGATGTTGCACACTGGTTGTGTGAATTTTCTTGTTTCTATGTCTCTGTGCGAAATTGCATATGTTTATGGAGACACACAACAAATTCCATACATCAACAGAGTATCCGGTTTTCCGTACCCTGCACATTTTGCAAAAATAGAGGTTGATGAGGTGGAAACTCGCAGAACTACGCTGCGTTGTCCAGCCGACATTACTCACTATCTTAACAGAAGGTACGAAGGACATGTCATGTGTACATCGTCGGTTAAAAAGTCAGTTTCTCAGGAAATGGTGAGCGGGGCCGCAATGATCAATCCTGTATCTAAGCCATTGAATGGGAAAGTTTTGACTTTCACTCAGTCTGATAAAGAGGCGCTGCTTTCTCGAGGATATACGGACGTCCATACAGTACATGAGGTACAAGGTGAGACATATGCAGACGTGTCGTTGGTCAGATTGACTCCGACACCTGTATCTATCATCGCAGGAGATAGTCCGCACGTTCTCGTAGCTTTGTCAAGGCATACCCAAACATTGAAGTATTACACCGTAGTGATGGATCCTCTTGTAAGTATAATTAGGGATTTAGAAAAACTTAGTTCTTACTTGTTAGATATGTATAAAGTAGATGCAGGGACCCAATAGCAATTACAGGTAGACTCCGTGTTTAAAGGTTCTAATCTTTTTGTTGCAGCACCAAAGACTGGAGATATCTCAGATATGCAATTTTACTATGATAAGTGTCTCCCAGGTAATAGCACCATGTTAAATAACTATGATGCTGTTACCATGAGGTTGACTGACATTTCTCTTAATGTCAAAGATTGCATATTGGATTTCTCTAAGTCTGTGGCTGCACCGAAGGATCCGATCAAACCACTGATTCCAATGGTACGAACGGCGGCAGAAATGCCACGCCAGACTGGACTATTGGAAAATTTGGTGGCGATGATCAAAAGAAACTTCAATTCACCGGAGTTATCAGGAATAATCGACATTGAGAATACTGCATCTTTAGTAGTAGATAAATTTTTTGATAGTTACTTGCTTAAAGAAAAAAGAAAACCAAATAAAAATGTTTCTTTATTTTGTAGAGAGTCTCTCAATAGATGGTTAGAGAAGCAGGAGCAAGTGACCATTGGTCAGCTTGCAGATTTTGATTTTGTGGATCTTCCTGCCGTTGATCAGTACAGGCATATGATTAAAGCGCAACCTAAGCAGAAGCTGGATACATCAATTCAAAGCGAATATCCGGCCTTGCAGACGATTGTGTATCATTCGAAAAAGATCAACGCAATCTTCGGTCCTTTGTTCAGTGAGCTCACAAGGCAAATGCTCGAAAGCATAGACTCAAGTAAGTTTTTGTTCTTTACAAGGAAGACGCCAGCTCAAATTGAGGATTTCTTCGGAGATCTCGATAGCCATGTCCCTATGGATATCTTGGAGTTGGATATTTCGAAGTATGACAAATCTCAGAACGAGTTCCACTGTGCAGTAGAGTATGAAATATGGAGAAGACTTGGATTAGAAAATTTTCTGGGAGAAGTTTGGAAACAAGGCCACAGGAAAACTACTCTTAAAGATTACACAGCTGGTATTAAAACGTGTTTATGGTACCAGAGAAAGAGTGGGGACGTTACAACATTCATCGGTAATACGGTGATTATTGCTGCTTGTTTAGCTTCCATGTTGCCCATGGAGAAAATAATCAAAGGTGCATTTTGCGGAGATGACAGTTTACTATACTTCCCAAAAGGTTGTGAGTTTCCTGACATACAGCATACAGCCAACCTTATGTGGAATTTCGAGGCTAAGCTATTCAGAAAGCAGTATGGTTATTTCTGTGGAAGGTACGTGATACATCATGACAGAGGGTGTATTGTTTATTATGACCCTTTGAAGTTGATTTCTAAACTTGGTGCTAAACACATCAAGGATTGGGATCACTTAGAAGAGTTCAGAAGATCCCTTTGTGATGTTGCAAATTCGTTGAACAACTGTGCGTATTACACGCAGTTGGACGACGCTGTGAGTGAGGTCCATAAAACCGCACCCCCGGGTTCGTTTGTATATAAAAGTTTAGTTAAATATCTGTCCGATAAGGTTCTTTTTAGAAGTTTGTTTATAGATGGCTCTTGTTAA
>MN882041
ATGGCATACACACAGACAGCTACCACATCCGCTTTGCTCGACACTGTCCGAGGTAACAATACCTTGGTCAACGATCTTGCGAAGCGGCGTCTTTATGACACAGCGGTCGACGAGTTCAACGCTCGTGATCGCAGGCCCAAAGTAAATTTTTCCAAAGTAATAAGTGAGGAACAGACGCTTATTGCTACTAGGGCATATCCTGAATTCCAGATAACCTTCTATAATACGCAGAACGCCGTGCATTCGCTTGCCGGTGGACTACGATCCTTAGAACTGGAATATCTAATGATGCAGATCCCGTACGGATCACTCACATATGATATAGGTGGGAATTTTGCATCTCATCTGTTCAAAGGACGGGCATATGTTCACTGCTGTATGCCCAATCTTGATGTCCGCGACATAATGCGGCACGAAGGCCAGAAAGACAGTATAGAATTATACCTTTCCAGGCTTGAGCGGGGCAACAAAGTTGTCCCAAATTTCCAAAAGGAAGCTTTTGACAGATACGCTGAAACGCCAGACGAAGTTGTCTGTCACAGTACCTTCCAAACGTGTACGCACCAGCAGGTGGAAAACACAGGCAGGGTGTATGCTATTGCATTGCACAGTATATACGATATACCTGCTGATGAATTCGGAGCGGCACTTTTAAGGAAAAATGTCCATGTTTGTTACGCCGCCTTCCACTTTTCCGAGAATTTACTTCTCGAAGATTCACACGTCAACCTTGACGAAATCAACGCGTGTTTTTCGCGTGATGGAGACAAGCTGACTTTTTCTTTCGCATCTGAGAGCACTTTAAATTATTGTCATAGTTATTCTAATATTTTAAAATACGTGTGCAAAACTTACTTCCCGGCATCTAATAGAGAGGTCTACATGAAGGAGTTTTTGGTCACCAGGGTTAACACCTGGTTTTGTAAGTTTTCTAGGATAGATACTTTTTTATTATACAAGGGGGTAGCCCACAAAGGTGTAAATAGTGAGCAATTTTACAGCGCAATGGAAGATGCATGGCACTACAAAAAGACTCTTGCAATGTGTAACAGCGAGAGGATTCTTCTTGAAGATTCCTCATCGGTCAATTACTGGTTCCCAAAAATGAGAGATATGGTCATAGTTCCTCTATTCGACATATCTCTCGACACTAGTAAAAGGACCCGCAAAGAAGTCTTAGTGTCAAAGGATTTTGTATTCACAGTTTTAAATCACATTCGCACTTATCAAGCCAAGGCACTTACATACTCCAATGTTTTATCCTTTGTCGAATCAATTCGTTCAAGGGTAATTATCAACGGAGTGACTGCCAGGTCTGAGTGGGATGTTGACAAATCTCTTTTGCAATCCTTGTCCATGACATTTTTCTTGCATACTAAGCTTGCCGTTTTAAAAGACGAATTGTTAATCAGCAAGTTTAGTTTGGGGCCAAAATCAGTAAGCCAGCATGTATGGGATGAGATTTCCCTGGCTTTTGGAAACGCATTTCCATCGATCAAGGAGAGACTGCTAAATCGGAAACTAATTAAAGTGTCGGGAGACGCATTAGAAATCAGGGTGCCTGATTTATATGTGACTTTTCACGATAGATTAGTGACTGAGTACAAAACATCGGTGGATATGCCAGTGCTTGATATCAGAAAGAGAATGGAGGAGACTGAGGTTATGTACAATGCATTGTCTGAGCTATCTGTGCTCAAGGAGTCGGACAAGTTCGACGTTGATGTTTTTTCCCGGATGTGCCAGACTTTGGAGGTAGACCCAATGACTGCAGCAAAGGTTATTGTGGCAGTGATGAGCAACGAGAGCGGACTGACTCTTACATTCGAACAGCCAACTGAAGCAAATGTCGCATTGGCACTTAAAGATTCAGAAAAAGCCTCTGAGGGTGCACTAGTGGTTACTTCTAGAGATGTTGAAGAACCATCCATGAAGGGTTCAATGGCAAGAGGAGAGTTACAATTGGCCGGTCTGTCTGGAGACCAACCAGAGTCTTCCTATACTCGGAACGAGGAAATAGAGTCATTAGAGCAATTCCACATGGCAACGGCTGGTTCGTTAATTCGGAAACAGATGAGTTCGATTGTGTACACGGGCCCCATTAAAGTTCAGCAAATGAAAAACTTTATTGATAGCCTGGTAGCATCACTCTCTGCTGCGGTGTCGAACCTAGTCAAGATCCTAAAGGATACAGCTGCTATAGATCTCGAAACCCGTCAGAAGTTTGGAGTCTTAGATGTTGCGACCAAAAGATGGTTAATTAAACCTTTAGCCAAGAATCACGCATGGGGCGTTATTGAAACACATGCTAGGAAGTACCACGTTGCACTTTTGGAGTATGATGAGCATGGAGTGGTAACTTGCGACAGTTGGAGAAGGGTGGCCGTGAGTTCTGAGTCAATGGTTTATTCTGATATGGCAAAGCTCAGAACACTGAGGAGATTATTAAGAGATGGTGAGCCTCATGTCAGCAGTGCTAAAGTCGTCCTAGTTGACGGTGTCCCGGGTTGTGGAAAGACAAAAGAGATTCTCTCGAAAGTAAATTTTGAGGAAGATCTAATCTTAGTACCGGGTAAGCAGGCTGCTGAAATGATAAAGAGGCGTGCTAATGCGTCAGGAATAATTCAAGCCACAAGAGATAATGTTCGTACTGTTGATTCATTTATAATGAATTACGGTAAAGGAACACGCTGTCAGTTCAAAAGGTTATTTATCGACGAAGGTCTGATGTTGCACACTGGTTGTGTGAATTTTCTTGTTTCTATGTCTCTGTGCGAAATTGCATATGTTTATGGAGACACACAACAAATTCCATACATCAACAGAGTATCCGGTTTTCCGTACCCTGCACATTTTGCAAAAATAGAGGTTGATGAGGTGGAAACTCGCAGAACTACGCTGCGTTGTCCAGCCGACATTACCCACTATCTTAACAGAAGGTACGAAGGACATGTCATGTGTACATCGTCGGTTAAAAAGTCAGTTTCTCAGGAAATGGTGAGCGGGGCCGCAATGATCAATCCTGTATCTAAGCCATTGAATGGGAAAGTTTTGACTTTCACTCAGTCTGATAAAGAGGCGCTGCTTTCTCGAGGATATACGGACGTCCATACAGTACATGAGGTACAAGGTGAGACATATGCAGATGTGTCGTTGGTCAGATTGACTCCGACACCTGTATCTATCATCGCAGGAGATAGTCCGCACGTTCTCGTAGCTTTGTCAAGGCATACCCAAACATTGAAGTATTACACCGTAGTGATGGATCCTCTTGTAAGTATAATTAGGGATTTAGAAAAACTTAGTTCTTACTTGTTAGATATGTATAAAGTAGATGCAGGGACCCAATAGCAATTACAGGTAGACTCCGTGTTTAAAGGTTCTAATCTTTTTGTTGCAGCACCAAAGACTGGAGATATCTCAGATATGCAATTTTACTATGATAAGTGTCTCCCAGGTAATAGCACCATGTTAAATAACTATGATGCTGTTACCATGAGGTTGACTGACATTTCTCTTAATGTCAAAGATTGCATATTGGATTTCTCTAAGTCTGTGGCTGCACCGAAGGATCCGATCAAACCACTGATTCCAATGGTACGAACGGCGGCAGAAATGCCACGCCAGACTGGACTATTGGAAAATTTGGTGGCGATGATCAAAAGAAACTTTAATTCACCGGAGTTATCAGGAATAATCGACATTGAGAATACTGCATCTTTAGTAGTAGATAAATTTTTTGATAGTTACTTGCTTAAAGAAAAAAGAAAACCAAATAAAAATGTTTCTTTATTTTGTAGAGAGTCTCTCAATAGATGGTTAGAGAAGCAGGAGCAAGTGACCATTGGTCAGCTTGCAGATTTTGATTTTGTGGATCTTCCTGCCGTTGATCAGTACAGGCATATGATTAAAGCGCAACCTAAGCAGAAGCTGGATACATCAATTCAAAGCGAATATCCGGCCTTGCAGACGATTGTGTATCATTCGAAAAAGATCAACGCAATCTTCGGTCCTTTGTTCAGTGAGCTCACAAGGCAAATGCTCGAAAGCATAGACTCAAGTAAGTTTTTGTTCTTTACAAGGAAGACGCCAGCTCAAATTGAGGATTTCTTCGGAGATCTCGATAGCCATGTCCCTATGGATATCTTGGAGTTGGATATTTCGAAGTATGACAAATCTCAGAACGAGTTCCACTGTGCAGTAGAGTATGAAATATGGAGAAGACTTGGATTAGAAGATTTTCTGGGAGAAGTTTGGAAACAAGGCCACAGGAAAACTACTCTTAAAGATTACACAGCTGGTATTAAAACGTGTTTATGGTACCAGAGAAAGAGTGGGGACGTTACAACATTCATCGGTAATACGGTGATTATTGCTGCTTGTTTAGCTTCCATGTTGCCCATGGAGAAAATAATCAAAGGTGCATTTTGCGGAGATGACAGTTTACTATACTTCCCAAAAGGTTGTGAGTTTCCTGACATACAGCATACAGCCAACCTTATGTGGAATTTCGAGGCTAAGCTATTCAGAAAGCAGTATGGTTATTTCTGTGGAAGGTACGTGATACATCATGACAGAGGGTGTATTGTTTATTATGACCCTTTGAAGTTGATTTCTAAACTTGGTGCTAAACACATCAAGGATTGGGATCACTTAGAAGAGTTCAGAAGATCCCTTTGTGATGTTGCAAATTCGTTGAACAACTGTGCGTATTACACGCAGTTGGACGACGCTGTGAGTGAGGTCCATAAAACCGCACCCCCGGGTTCGTTTGTATATAAAAGTTTAGTTAAATATCTGTCCGATAAGGTTCTTTTTAGAAGTTTGTTTATAGATGGCTCTTGTTAA
>MN882042
ATGGCATACACACAGACAGCTACCACATCCGCTTTGCTCGACACTGTCCGAGGTAACAATACCTTGGTCAATGATCTTGCGAAGCGGCGTCTTTATGACACAGCGGTCGACGAGTTCAACGCTCGTGATCGCAGGCCCAAAGTAAATTTTTCCAAAGTAATAAGTGAGGAACAGACGCTTATTGCTACTAGGGCATATCCAGAATTCCAGATAACCTTCTATAATACGCAGAACGCCGTGCATTCGCTTGCCGGTGGACTACGATCCTTAGAACTGGAATATCTAATGATGCAGATCCCGTACGGATCACTCACATATGATATAGGTGGGAATTTTGCATCACATCTGTTCAAAGGACGGGCATATGTTCACTGCTGTATGCCCAATCTTGATGTCCGCGACATAATGCGGCACGAAGGCCAGAAAGACAGTATAGAATTATACCTTTCCAGGCTTGAGCGGGGCAACAAAGTTGTCCCAAATTTCCAAAAGGAAGCTTTTGACAGATACGCTGAAACGCCAGACGAAGTTGTCTGTCACAGTACCTTCCAAACGTGTACGCACCAGCAGGTGGAAAACACAGGCAGGGTGTATGCTATTGCATTGCACAGTATATACGATATACCTGCTGATGAATTCGGAGCGGCACTTTTAAGGAAAAATGTCCATGTTTGTTACGCCGCCTTCCACTTTTCCGAGAATTTACTTCTCGAAGATTCACACGTCAACCTTGACGAAATCAACGCGTGTTTTTCGCGTGATGGAGACAAGCTGACTTTTTCTTTCGCATCTGAGAGCACTTTAAATTATTGTCATAGTTATTCTAATATTTTAAAATACGTGTGCAAAACTTACTTCCCGGCATCTAATAGAGAGGTCTACATGAAGGAGTTTTTAGTCACCAGGGTTAACACCTGGTTTTGTAAGTTTTCTAGGATTGATACTTTTTTATTATACAAGGGGGTAGCCCACAAAGGTGTAAATAGTGAGCAATTTTACAGCGCAATGGAAGATGCATGGCACTACAAAAAGACTCTTGCAATGTGTAACAGCGAGAGGATTCTTCTTGAAGATTCCTCATCGGTCAATTACTGGTTCCCAAAAATGAGAGATATGGTCATAGTTCCTCTATTCGACATATCTCTCGACACCAGTAAAAGGACCCGCAAAGAAGTCTTAGTGTCAAAGGATTTTGTATTCACAGTTTTAAATCACATTCGCACTTATCAAGCCAAGGCACTTACATACTCCAATGTTTTATCCTTTGTCGAATCAATTCGTTCAAGGGTAATTATCAACGGAGTGACTGCTAGGTCTGAGTGGGATGTTGACAAATCTCTTTTGCAATCCTTGTCCATGACATTTTTCTTGCATACTAAGCTTGCCGTTTTAAAAGACGAATTGTTAATCAGCAAGTTTAGTTTGGGGCCAAAATCAGTAAGCCAGCATGTATGGGATGAGATTTCCCTGGCTTTTGGAAACGCATTTCCATCGATCAAGGAGAGACTGCTAAATCGGAAACTAATTAAAGTGTCGGGAGACGCATTAGAAATCAGGGTGCCTGATTTATATGTGACTTTTCACGATAGATTAGTGACTGAGTACAAAACATCGGTGGATATGCCAGTGCTTGATATCAGAAAGAGAATGGAGGAGACTGAGGTTATGTACAATGCATTGTCTGAGCTATCTGTGCTCAAGGAGTCGGACAAGTTCGACGTTGATGTTTTTTCCCGGATGTGCCAGACTTTGGAGGTAGACCCAATGACTGCAGCAAAGGTTATAGTGGCAGTGATGAGCAACGAGAGCGGACTGACTCTTACATTCGAACAGCCAACTGAAGCAAATGTCGCATTGGCACTTAAAGATTCAGAAAAAGCCTCTGAGGGTGCACTAGTGGTTACTTCTAGAGATGTTGAAGAACCATCCATGAAGGGTTCAATGGCAAGAGGAGAGTTACAATTGGCCGGTCTGTCTGGAGACCAACCAGAGTCTTCCTATACTCGGAACGAGGAAATAGAGTCATTAGAGCAATTCCACATGGCAACGGCTAGTTCGTTAATTCGGAAACAGATGAGTTCGATTGTGTACACGGGCCCCATTAAAGTTCAGCAAATGAAAAACTTTATTGATAGCCTGGTAGCATCACTCTCTGCTGCGGTGTCGAACCTAGTCAAGATCCTAAAGGATACAGCTGCTATAGATCTCGAAACCCGTCAGAAGTTTGGAGTCTTAGATGTTGCGACCAAAAGATGGTTAATTAAACCTTTAGCCAAAAATCACGCATGGGGCGTTATTGAAACACATGCTAGGAAGTACCACGTTGCACTTTTGGAGTATGATGAGCATGGAGTGGTAACTTGCGACAGTTGGAGAAGGGTGGCCGTGAGTTCTGAGTCAATGGTTTATTCTGATATGGCAAAGCTCAGAACACTGAGGAGATTATTAAGAGATGGTGAGCCTCATGTCAGCAGTGCTAAAGTCGTCCTAGTTGACGGTGTCCCGGGTTGTGGAAAGACAAAAGAGATTCTCTCGAAAGTAAATTTTGAGGAAGATCTAATCTTAGTACCGGGTAAGCAGGCTGCTGAAATGATAAAGAGGCGTGCTAATGCGTCAGGAATAATTCAAGCCACAAGAGATAATGTTCGTACTGTTGATTCATTTATAATGAATTACGGTAAAGGAACACGCTGTCAGTTCAAAAGGTTATTTATCGACGAAGGTCTGATGTTGCACACTGGTTGTGTGAATTTTCTTGTTTCTATGTCTCTGTGCGAAATTGCATATGTATATGGAGACACACAACAAATTCCATACATCAACAGAGTATCCGGTTTTCCGTACCCTGCACATTTTGCAAAAATAGAGGTTGATGAGGTGGAAACTCGCAGAACTACGCTGCGTTGTCCAGCCGACATTACCCACTATCTTAACAGAAGGTACGAAGGACATGTCATGTGTACATCGTCGGTTAAAAAGTCAGTTTCTCAGGAAATGGTGAGCGGGGCCGCAATGATCAATCCTGTATCTAAGCCATTGAATGGGAAAGTTTTGACTTTCACTCAGTCCGATAAAGAGGCGCTGCTTTCTCGAGGATATACGGACGTCCATACAGTACATGAGGTACAAGGTGAGACATATGCAGATGTGTCGTTGGTCAGATTGACTCCGACACCTGTATCTATCATCGCAGGAGATAGTCCGCACGTTCTCGTAGCTTTGTCAAGGCATACCCAAACATTGAAGTATTACACCGTAGTGATGGATCCTCTTGTAAGTATAATTAGGGATTTAGAAAAACTTAGTTCTTACTTGTTAGATATGTATAAAGTAGATGCAGGGACCCAATAGCAATTACTGGTAGACTCCGTGTTTAAAGGTTCTAATCTTTTTGTTGCAGCACCAAAGACTGGAGATATCTCAGATATGCAATTTTACTATGATAAGTGTCTCCCAGGTAATAGCACCATGTTAAATAACTATGATGCTGTTACCATGAGGTTGACTGACATTTCTCTTAATGTCAAAGATTGCATATTGGATTTCTCTAAGTCTGTGGCTGCACCGAAGGATCCGATCAAACCACTGATTCCAATGGTACGAACGGCGGCAGAAATGCCACGCCAGACTGGACTATTGGAAAATTTGGTGGCGATGATCAAAAGAAACTTTAATTCACCGGAGTTATCAGGAATAATCGACATTGAGAATACTGCATCTTTGGTAGTAGATAAATTTTTTGATAGTTACTTGCTTAAAGAAAAAAGAAAACCAAATAAAAATGTTTCTTTATTTTGTAGAGAGTCTCTCAATAGATGGTTAGAGAAGCAGGAGCAAGTGACCATTGGTCAGCTTGCAGATTTTGATTTTGTGGATCTTCCTGCCGTTGATCAGTACAGGCATATGATTAAAGCGCAACCTAAGCAGAAGCTGGATACATCAATTCAAAGCGAATATCCGGCCTTGCAGACGATTGTGTATCATTCGAAAAAGATCAACGCAATCTTCGGTCCTTTGTTCAGTGAGCTCACAAGGCAAATGCTCGAAAGCATAGACTCAAGTAAGTTTTTGTTCTTTACAAGGAAGACGCCAGCTCAAATCGAGGATTTCTTCGGAGATCTCGATAGCCATGTCCCTATGGATATCTTGGAGTTGGATATTTCGAAGTATGACAAATCTCAGAACGAGTTCCACTGTGCAGTAGAGTATGAAATATGGAGAAGACTTGGATTAGAAGATTTTCTGGGAGAAGTTTGGAAACAAGGCCACAGAAAAACTACTCTTAAAGATTACACAGCTGGTATTAAAACGTGTTTATGGTACCAGAGAAAGAGTGGGGACGTTACAACATTCATCGGTAATACGGTGATTATTGCTGCTTGTTTAGCTTCCATGTTGCCCATGGAGAAAATAATCAAAGGTGCATTTTGCGGAGATGACAGTTTACTATACTTCCCAAAAGGTTGTGAGTTTCCCGACATACAGCATACAGCTAACCTTATGTGGAATTTCGAGGCTAAGCTATTCAGAAAGCAGTATGGTTATTTCTGTGGAAGGTACGTGATACATCATGACAGAGGGTGTATTGTTTATTACGACCCTTTGAAGTTGATTTCTAAACTTGGTGCTAAACACATCAAGGATTGGGATCACTTAGAAGAGTTCAGAAGATCCCTTTGTGATGTTGCAATTTCGTTGAACAACTGTGCGTATTACACGCAGTTGGACGACGCTGTGAGTGAGGTCCATAAAACCGCACCCCCGGGTTCGTTTGTTTATAAAAGTTTAGTTAAATATCTGTCCGATAAGGTTCTTTTTAGAAGTTTGTTTATAGATGGCTCTTGTAAA
>MN882043
ATGGCATACACACAGACAGCTACCACATCCGCTTTGCTCGACACTGTCCGAGGTAACAATACCTTGGTCAATGATCTTGCGAAGCGGCGTCTTTATGACACAGCGGTCGACGAGTTCAACGCTCGTGATCGCAGGCCCAAAGTAAATTTTTCCAAAGTAATAAGTGAGGAACAGACGCTTATTGCTACTAGGGCATATCCAGAATTCCAGATAACCTTCTATAATACGCAGAACGCCGTGCATTCGCTTGCCGGTGGACTACGATCCTTAGAACTGGAATATCTAATGATGCAGATCCCGTACGGATCACTCACATATGATATAGGTGGGAATTTTGCATCACATCTGTTCAAAGGACGGGCATATGTTCACTGCTGTATGCCCAATCTTGATGTCCGCGACATAATGCGGCACGAAGGCCAGAAAGACAGTATAGAATTATACCTTTCCAGGCTTGAGCGGGGCAACAAAGTTGTCCCAAATTTCCAAAAGGAAGCTTTTGACAGATACGCTGAAACGCCAGACGAAGTTGTCTGTCACAGTACCTTCCAAACGTGTACGCACCAGCAGGTGGAAAACACAGGCAGGGTGTATGCTATTGCATTGCACAGTATATACGATATACCTGCTGATGAATTCGGAGCGGCACTTTTAAGGAAAAATGTCCATGTTTGTTACGCCGCCTTCCACTTTTCCGAGAATTTACTTCTCGAAGATTCACACGTCAACCTTGACGAAATCAACGCGTGTTTTTCGCGTGATGGAGACAAGCTGACTTTTTCTTTCGCATCTGAGAGCACTTTAAATTATTGTCATAGTTATTCTAATATTTTAAAATACGTGTGCAAAACTTACTTCCCGGCATCTAATAGAGAGGTCTACATGAAGGAGTTTTTAGTCACCAGGGTTAACACCTGGTTTTGTAAGTTTTCTAGGATTGATACTTTTTTATTATACAAGGGGGTAGCCCACAAAGGTGTAAATAGTGAGCAATTTTACAGCGCAATGGAAGATGCATGGCACTACAAAAAGACTCTTGCAATGTGTAACAGCGAGAGGATTCTTCTTGAAGATTCCTCATCGGTCAATTACTGGTTCCCAAAAATGAGAGATATGGTCATAGTTCCTCTATTCGACATATCTCTCGACACCAGTAAAAGGACCCGCAAAGAAGTCTTAGTGTCAAAGGATTTTGTATTCACAGTTTTAAATCACATTCGCACTTATCAAGCCAAGGCACTTACATACTCCAATGTTTTATCCTTTGTCGAATCAATTCGTTCAAGGGTAATTATCAACGGAGTGACTGCTAGGTCTGAGTGGGATGTTGACAAATCTCTTTTGCAATCCTTGTCCATGACATTTTTCTTGCATACTAAGCTTGCCGTTTTAAAAGACGAATTGTTAATCAGCAAGTTTAGTTTGGGGCCAAAATCAGTAAGCCAGCATGTATGGGATGAGATTTCCCTGGCTTTTGGAAACGCATTTCCATCGATCAAGGAGAGACTGCTAAATCGGAAACTAATTAAAGTGTCGGGAGACGCATTAGAAATCAGGGTGCCTGATTTATATGTGACTTTTCACGATAGATTAGTGACTGAGTACAAAACATCGGTGGATATGCCAGTGCTTGATATCAGAAAGAGAATGGAGGAGACTGAGGTTATGTACAATGCATTGTCTGAGCTATCTGTGCTCAAGGAGTCGGACAAGTTCGACGTTGATGTTTTTTCCCGGATGTGCCAGACTTTGGAGGTAGACCCAATGACTGCAGCAAAGGTTATAGTGGCAGTGATGAGCAACGAGAGCGGACTGACTCTTACATTCGAACAGCCAACTGAAGCAAATGTCGCATTGGCACTTAAAGATTCAGAAAAAGCCTCTGAGGGTGCACTAGTGGTTACTTCTAGAGATGTTGAAGAACCATCCATGAAGGGTTCAATGGCAAGAGGAGAGTTACAATTGGCCGGTCTGTCTGGAGACCAACCAGAGTCTTCCTATACTCGGAACGAGGAAATAGAGTCATTAGAGCAATTCCACATGGCAACGGCTAGTTCGTTAATTCGGAAACAGATGAGTTCGATTGTGTACACGGGCCCCATTAAAGTTCAGCAAATGAAAAACTTTATTGATAGCCTGGTAGCATCACTCTCTGCTGCGGTGTCGAACCTAGTCAAGATCCTAAAGGATACAGCTGCTATAGATCTCGAAACCCGTCAGAAGTTTGGAGTCTTAGATGTTGCGACCAAAAGATGGTTAATTAAACCTTTAGCCAAAAATCACGCATGGGGCGTTATTGAAACACATGCTAGGAAGTACCACGTTGCACTTTTGGAGTATGATGAGCATGGAGTGGTAACTTGCGACAGTTGGAGAAGGGTGGCCGTGAGTTCTGAGTCAATGGTTTATTCTGATATGGCAAAGCTCAGAACACTGAGGAGATTATTAAGAGATGGTGAGCCTCATGTCAGCAGTGCTAAAGTCGTCCTAGTTGACGGTGTCCCGGGTTGTGGAAAGACAAAAGAGATTCTCTCGAAAGTAAATTTTGAGGAAGATCTAATCTTAGTACCGGGTAAGCAGGCTGCTGAAATGATAAAGAGGCGTGCTAATGCGTCAGGAATAATTCAAGCCACAAGAGATAATGTTCGTACTGTTGATTCATTTATAATGAATTACGGTAAAGGAACACGCTGTCAGTTCAAAAGGTTATTTATCGACGAAGGTCTGATGTTGCACACTGGTTGTGTGAATTTTCTTGTTTCTATGTCTCTGTGCGAAATTGCATATGTATATGGAGACACACAACAAATTCCATACATCAACAGAGTATCCGGTTTTCCGTACCCTGCACATTTTGCAAAAATAGAGGTTGATGAGGTGGAAACTCGCAGAACTACGCTGCGTTGTCCAGCCGACATTACCCACTATCTTAACAGAAGGTACGAAGGACATGTCATGTGTACATCGTCGGTTAAAAAGTCAGTTTCTCAGGAAATGGTGAGCGGGGCCGCAATGATCAATCCTGTATCTAAGCCATTGAATGGGAAAGTTTTGACTTTCACTCAGTCCGATAAAGAGGCGCTGCTTTCTCGAGGATATACGGACGTCCATACAGTACATGAGGTACAAGGTGAGACATATGCAGATGTGTCGTTGGTCAGATTGACTCCGACACCTGTATCTATCATCGCAGGAGATAGTCCGCACGTTCTCGTAGCTTTGTCAAGGCATACCCAAACATTGAAGTATTACACCGTAGTGATGGATCCTCTTGTAAGTATAATTAGGGATTTAGAAAAACTTAGTTCTTACTTGTTAGATATGTATAAAGTAGATGCAGGGACCCAATAGCAATTACTGGTAGACTCCGTGTTTAAAGGTTCTAATCTTTTTGTTGCAGCACCAAAGACTGGAGATATCTCAGATATGCAATTTTACTATGATAAGTGTCTCCCAGGTAATAGCACCATGTTAAATAACTATGATGCTGTTACCATGAGGTTGACTGACATTTCTCTTAATGTCAAAGATTGCATATTGGATTTCTCTAAGTCTGTGGCTGCACCGAAGGATCCGATCAAACCACTGATTCCAATGGTACGAACGGCGGCAGAAATGCCACGCCAGACTGGACTATTGGAAAATTTGGTGGCGATGATCAAAAGAAACTTTAATTCACCGGAGTTATCAGGAATAATCGACATTGAGAATACTGCATCTTTGGTAGTAGATAAATTTTTTGATAGTTACTTGCTTAAAGAAAAAAGAAAACCAAATAAAAATGTTTCTTTATTTTGTAGAGAGTCTCTCAATAGATGGTTAGAGAAGCAGGAGCAAGTGACCATTGGTCAGCTTGCAGATTTTGATTTTGTGGATCTTCCTGCCGTTGATCAGTACAGGCATATGATTAAAGCGCAACCTAAGCAGAAGCTGGATACATCAATTCAAAGCGAATATCCGGCCTTGCAGACGATTGTGTATCATTCGAAAAAGATCAACGCAATCTTCGGTCCTTTGTTCAGTGAGCTCACAAGGCAAATGCTCGAAAGCATAGACTCAAGTAAGTTTTTGTTCTTTACAAGGAAGACGCCAGCTCAAATCGAGGATTTCTTCGGAGATCTCGATAGCCATGTCCCTATGGATATCTTGGAGTTGGATATTTCGAAGTATGACAAATCTCAGAACGAGTTCCACTGTGCAGTAGAGTATGAAATATGGAGAAGACTTGGATTAGAAGATTTTCTGGGAGAAGTTTGGAAACAAGGCCACAGAAAAACTACTCTTAAAGATTACACAGCTGGTATTAAAACGTGTTTATGGTACCAGAGAAAGAGTGGGGACGTTACAACATTCATCGGTAATACGGTGATTATTGCTGCTTGTTTAGCTTCCATGTTGCCCATGGAGAAAATAATCAAAGGTGCATTTTGCGGAGATGACAGTTTACTATACTTCCCAAAAGGTTGTGAGTTTCCCGACATACAGCATACAGCTAACCTTATGTGGAATTTCGAGGCTAAGCTATTCAGAAAGCAGTATGGTTATTTCTGTGGAAGGTACGTGATACATCATGACAGAGGGTGTATTGTTTATTACGACCCTTTGAAGTTGATTTCTAAACTTGGTGCTAAACACATCAAGGATTGGGATCACTTAGAAGAGTTCAGAAGATCCCTTTGTGATGTTGCAATTTCGTTGAACAACTGTGCGTATTACACGCAGTTGGACGACGCTGTGAGTGAGGTCCATAAAACCGCACCCCCGGGTTCGTTTGTTTATAAAAGTTTAGTTAAATATCTGTCCGATAAGGTTCTTTTTAGAAGTTTGTTTATAGATGGCTCTTGTAAA
>MN882045
ATGGCATACACACAGACAGCTACCACATCCGCTTTGCTCGACACTGTCCGAGGTAACAATACCTTGGTCAACGATCTTGCGAAGCGGCGTCTTTATGACACAGCGGTCGACGAGTTCAACGCTCGTGATCGCAGGCCCAAAGTAAATTTTTCCAAAGTAATAAGTGAGGAACAGACGCTTATTGCTACTAGGGCATATCCTGAATTCCAGATAACCTTCTATAATACGCAGAACGCCGTGCATTCGCTTGCCGGTGGACTACGATCCTTAGAACTGGAATATCTAATGATGCAGATCCCGTACGGATCACTCACATATGATATAGGTGGGAATTTTGCATCTCATCTGTTCAAAGGACGGGCATATGTTCACTGCTGTATGCCCAATCTTGATGTCCGCGACATAATGCGGCACGAAGGCCAGAAAGACAGTATAGAATTATACCTTTCCAGGCTTGAGCGGGGCAACAAAGTTGTCCCAAATTTCCAAAAGGAAGCTTTTGACAGATACGCTGAAACGCCAGACGAAGTTGTCTGTCACAGTACCTTCCAAACGTGTACGCACCAGCAGGTGGAAAACACAGGCAGGGTGTATGCTATTGCATTGCACAGTATATACGATATACCTGCTGATGAATTCGGAGCGGCACTTTTAAGGAAAAATGTCCATGTTTGTTACGCCGCCTTCCACTTTTCCGAGAATTTACTTCTCGAAGATTCACACGTCAACCTTGACGAAATCAACGCGTGTTTTTCGCGTGATGGAGACAAGCTGACTTTTTCTTTCGCATCTGAGAGCACTTTAAATTATTGTCATAGTTATTCTAATATTTTAAAATACGTGTGCAAAACTTACTTCCCGGCATCTAATAGAGAGGTCTACATGAAGGAGTTTTTGGTCACCAGGGTTAACACCTGGTTTTGTAAGTTTTCTAGGATAGATACTTTTTTATTATACAAGGGGGTAGCCCACAAAGGTGTAAATAGTGAGCAATTTTACAGCGCAATGGAAGATGCATGGCACTACAAAAAGACTCTTGCAATGTGTAACAGCGAGAGGATTCTTCTTGAAGATTCCTCATCGGTCAATTACTGGTTCCCAAAAATGAGAGATATGGTCATAGTTCCTCTATTCGACATATCTCTCGACACTAGTAAAAGGACCCGCAAAGAAGTCTTAGTGTCAAAGGATTTTGTATTCACAGTTTTAAATCACATTCGCACTTATCAAGCCAAGGCACTTACATACTCCAATGTTTTATCCTTTGTCGAATCAATTCGTTCAAGGGTAATTATCAACGGAGTGACTGCCAGGTCTGAGTGGGATGTTGACAAATCTCTTTTGCAATCCTTGTCCATGACATTTTTCTTGCATACTAAGCTTGCCGTTTTAAAAGACGAATTGTTAATCAGCAAGTTTAGTTTGGGGCCAAAATCAGTAAGCCAGCATGTATGGGATGAGATTTCCCTGGCTTTTGGAAACGCATTTCCATCGATCAAGGAGAGACTACTAAATCGGAAACTAATTAAAGTGTCGGGAGACGCATTAGAAATCAGGGTGCCTGATTTATATGTGACTTTTCACGATAGATTAGTGACTGAGTACAAAACATCGGTGGATATGCCAGTGCTTGATATCAGAAAGAGAATGGAGGAGACTGAGGTTATGTACAATGCATTGTCTGAGCTATCTGTGCTTAAGGAGTCGGACAAGTTCGACGTTGATGTTTTTTCCCGGATGTGCCAGACTTTGGAGGTAGACCCAATGACTGCAGCAAAGGTTATTGTGGCAGTGATGAGCAACGAGAGCGGACTGACTCTTACATTCGAACAGCCAACTGAAGCAAATGTCGCATTGGCACTTAAAGATTCAGAAAAAGCCTCTGAGGGTGCACTAGTGGTTACTTCTAGAGATGTTGAAGAACCATCCATGAAGGGTTCAATGGCAAGAGGAGAGTTACAATTGGCCGGTCTGTCTGGAGACCAACCAGAGTCTTCCTATACTCGGAACGAGGAAATAGAGTCATTAGAGCAATTCCACATGGCAACGGCTGGTTCGTTAATTCGGAAACAGATGAGTTCGATTGTGTACACGGGCCCCATTAAAGTTCAGCAAATGAAAAACTTTATTGATAGCCTGGTAGCATCACTCTCTGCTGCGGTGTCGAACCTAGTCAAGATCCTAAAGGATACAGCTGCTATAGATCTCGAAACCCGTCAGAAGTTTGGAGTCTTAGATGTTGCGACCAAAAGATGGTTAATTAAACCTTTAGCCAAGAATCACGCATGGGGCGTTATTGAAACACATGCTAGGAAGTACCACGTTGCACTTTTGGAGTATGATGAGCATGGAGTGGTAACTTGCGACAGTTGGAGAAGGGTGGCCGTGAGTTCTGAGTCAATGGTTTATTCTGATATGGCAAAGCTCAGAACACTGAGGAGATTATTAAGAGATGGTGAGCCTCATGTCAGCAGTGCTAAAGTCGTCCTAGTTGACGGTGTCCCGGGTTGTGGAAAGACAAAAGAGATTCTCTCGAAAGTAAATTTTGAGGAAGATCTAATCTTAGTACCGGGTAAGCAGGCTGCTGAAATGATAAAGAGGCGTGCTAATGCGTCAGGAATAATTCAAGCCACAAGAGATAATGTTCGTACTGTTGATTCATTTATAATGAATTACGGTAAAGGAACACGCTGTCAGTTCAAAAGGTTATTTATCGACGAAGGTCTGATGTTGCACACTGGTTGTGTGAATTTTCTTGTTTCTATGTCTCTGTGCGAAATTGCATATGTTTATGGAGACACACAACAAATTCCATACATCAACAGAGTATCCGGTTTTCCGTACCCTGCGCATTTTGCAAAAATAGAGGTTGATGAGGTGGAAACTCGCAGAACTACGCTGCGTTGTCCAGCCGACATTACCCACTATCTTAACAGAAGGTACGAAGGACATGTCATGTGTACATCGTCGGTTAAAAAGTCAGTTTCTCAGGAAATGGTGAGCGGGGCCGCAATGATCAATCCTGTATCTAAGCCATTGAATGGGAAAGTTTTGACTTTCACTCAGTCTGATAAAGAGGCGCTGCTTTCTCGAGGATATACGGACGTCCATACAGTACATGAGGTACAAGGTGAGACATATGCAGATGTGTCGTTGGTCAGATTGACTCCGACACCTGTATCTATCATCGCAGGAGATAGTCCGCACGTTCTCGTAGCTTTGTCAAGGCATACCCAAACATTGAAGTATTACACCGTAGTGATGGATCCTCTTGTAAGTATAATTAGGGATTTAGAAAAACTTAGTTCTTACTTGTTAGATATGTATAAAGTAGATGCAGGGACCCAATAGCAATTACAGGTAGACTCCGTGTTTAAAGGTTCTAATCTTTTTGTTGCAGCACCAAAGACTGGAGATATCTCAGATATGCAATTTTACTATGATAAGTGTCTCCCAGGTAATAGCACCATGTTAAATAACTATGATGCTGTTACCATGAGGTTGACTGACATTTCTCTTAATGTCAAAGATTGCATATTGGATTTCTCTAAGTCTGTGGCTGCACCGAAGGATCCGATCAAACCACTGATTCCAATGGTACGAACGGCGGCAGAAATGCCACGCCAGACTGGACTATTGGAAAATTTGGTGGCGATGATCAAAAGAAACTTTAATTCACCGGAGTTATCAGGAATAATCGACATTGAGAATACTGCATCTTTAGTAGTAGATAAATTTTTTGATAGTTACTTGCTTAAAGAAAAAAGAAAACCAAATAAAAATGTTTCTTTATTTTGTAGAGAGTCTCTCAATAGATGGTTAGAGAAGCAGGAGCAAGTGACCATTGGTCAGCTTGCAGATTTTGATTTTGTGGATCTTCCTGCCGTTGATCAGTACAGGCATATGATTAAAGCGCAACCTAAGCAGAAGCTGGATACATCAATTCAAAGCGAATATCCGGCCTTGCAGACGATTGTGTATCATTCGAAAAAGATCAACGCAATCTTCGGTCCTTTGTTCAGTGAGCTCACAAGGCAAATGCTCGAAAGCATAGACTCAAGTAAGTTTTTGTTCTTTACAAGGAAGACGCCAGCTCAAATTGAGGATTTCTTCGGAGATCTCGATAGCCATGTCCCTATGGATATCTTGGAGTTGGATATTTCGAAGTATGACAAATCTCAGAACGAGTTCCACTGTGCAGTAGAGTATGAAATATGGAGAAGACTTGGATTAGAAGATTTTCTGGGAGAAGTTTGGAAACAAGGCCACAGGAAAACTACTCTTAAAGATTACACAGCTGGTATTAAAACGTGTTTATGGTACCAGAGAAAGAGTGGGGACGTTACAACATTCATCGGTAATACGGTGATTATTGCTGCTTGTTTAGCTTCCATGTTGCCCATGGAGAAAATAATCAAAGGTGCATTTTGCGGAGATGACAGTTTACTATACTTCCCAAAAGGTTGTGAGTTTCCTGACATACAGCATACAGCCAACCTTATGTGGAATTTCGAGGCTAAGCTATTCAGAAAGCAGTATGGTTATTTCTGTGGAAGGTACGTGATACATCATGACAGAGGGTGTATTGTTTATTATGACCCTTTGAAGTTGATTTCTAAACTTGGTGCTAAACACATCAAGGATTGGGATCACTTAGAAGAGTTCAGAAGATCCCTTTGTGATGTTGCAAATTCGTTGAACAACTGTGCGTATTACACGCAGTTGGACGACGCTGTGAGTGAGGTCCATAAAACCGCACCCCCGGGTTCGTTTGTATATAAAAGTTTAGTTAAATATCTGTCCGATAAGGTTCTTTTTAGAAGTTTGTTTATAGATGGCTCTTGTTAA
>MN882050
ATGGCATACACACAGACAGCTACCACATCCGCTTTGCTCGACACTGTCCGAGGTAACAATACCTTGGTCAACGATCTTGCGAAGCGGCGTCTTTATGACACAGCGGTCGACGAGTTCAACGCTCGTGATCGCAGGCCCAAAGTAAATTTTTCCAAAGTAATAAGTGAGGAACAGACGCTTATTGCTACTAGGGCATATCCAGAATTCCAGATAACCTTTTATAATACGCAGAACGCCGTGCATTCGCTTGCCGGTGGACTACGATCCTTAGAACTGGAATATCTAATGATGCAGATCCCGTACGGATCACTCACATATGATATAGGTGGGAATTTTGCATCTCATCTGTTCAAAGGACGGGCATATGTTCACTGCTGTATGCCCAATCTTGATGTCCGCGACATAATGCGGCACGAAGGCCAGAAAGACAGTATAGAATTATACCTTTCCAGGCTTGAGCGGGGCAACAAAGTTGTCCCAAATTTCCAAAAGGAAGCTTTTGACAGATACGCTGAAACGCCAGACGAAGTTGTCTGTCACAGTACCTTCCAAACGTGTACGCACCAGCAGGTGGAAAACACAGGCAGGGTGTATGCTATTGCACTGCACAGTATATACGATATACCTGCTGATGAATTCGGAGCGGCACTTTTAAGGAAAAATGTCCATGTTTGTTACGCCGCCTTCCACTTTTCCGAGAATTTACTTCTCGAAGATTCACACGTCAACCTTGACGAAATCAATGCGTGTTTTTCGCGTGATGGAGACAAGCTGACTTTTTCTTTCGCATCTGAGAGCACTTTAAATTATTGTCATAGTTATTCTAATATTTTAAAATACGTGTGCAAAACTTACTTCCCGGCATCTAATAGAGAGGTCTACATGAAGGAGTTTTTGGTCACCAGGGTTAACACCTGGTTTTGTAAGTTTTCTAGGATAGATACTTTTTTATTATACAAGGGGGTAGCCCACAAAGGTGTAAATAGTGAGCAATTTTACAGCGCAATGGAAGATGCATGGCACTACAAAAAGACTCTTGCAATGTGTAACAGCGAGAGGATTCTTCTTGAAGATTCCTCATCGGTCAATTACTGGTTCCCAAAAATGAGAGATATGGTCATAGTTCCTCTATTCGACATATCTCTCGACACCAGTAAAAGGACCCGCAAAGAAGTCTTAGTGTCAAAGGATTTTGTATTCACAGTTTTAAATCACATTCGCACTTATCAAGCCAAGGCACTTACATACTCCAATGTTTTATCCTTTGTCGAATCAATTCGTTCAAGGGTAATTATCAACGGAGTGACTGCCAGGTCTGAGTGGGATGTTGACAAATCTCTTTTGCAATCCTTGTCCATGACATTTTTCTTGCATACTAAGCTTGCCGTTTTAAAAGACGAATTGTTAATCAGCAAGTTTAGTTTGGGGCCAAAATCAGTAAGCCAGCATGTATGGGATGAGATTTCCCTGGCTTTTGGAAACGCATTTCCATCGATCAAGGAGAGACTGCTAAATCGGAAACTAATTAAAGTGTCGGGAGACGCATTAGAAATCAGGGTGCCTGATTTATATGTGACTTTTCACGATAGATTAGTGACTGAGTACAAAACATCGGTGGATATGCCAGTGCTTGATATCAGAAAGAGAATGGAGGAGACTGAGGTTATGTACAATGCATTGTCTGAGCTATCTGTGCTCAAGGAGTCGGACAAGTTCGACGTTGATGTTTTTTCCCGGATGTGCCAGACTTTGGAGGTAGACCCAATGACTGCAGCAAAGGTTATTGTGGCAGTGATGAGCAACGAGAGCGGACTGACTCTTACATTCGAACAGCCAACTGAAGCAAATGTCGCATTGGCACTTAAAGATTCAGAAAAAGCCTCTGAGGGTGCACTAGTGGTTACTTCTAGAGATGTTGAAGAACCATCCATGAAGGGTTCAATGGCAAGAGGAGAGTTACAATTGGCCGGTCTGTCTGGAGACCAACCAGAGTCTTCCTATACTCGGAACGAGGAAATAGAGTCATTAGAGCAATTCCACATGGCAACGGCTAGTTCGTTAATTCGGAAACAGATGAGTTCGATTGTGTACACGGGCCCCATTAAAGTTCAGCAAATGAAAAACTTTATTGATAGCCTGGTAGCATCACTCTCTGCTGCGGTGTCGAACCTAGTCAAGATCCTAAAGGATACAGCTGCTATAGATCTCGAAACCCGTCAGAAGTTTGGAGTCTTAGATGTTGCGACCAAAAGATGGTTAATTAAACCTTTAGCCAAGAATCACGCATGGGGCGTTATTGAAACACATGCTAGGAAGTACCACGTTGCACTTTTGGAGTATGATGAGCATGGAGTGGTAACTTGCGACAGTTGGAGAAGGGTGGCCGTGAGTTCTGAGTCAATGGTTTATTCTGATATGGCAAAGCTCAGAACACTGAGGAGATTATTAAGAGATGGTGAGCCTCATGTCAGCAGTGCTAAAGTCGTCCTAGTTGACGGTGTCCCGGGTTGTGGAAAGACAAAAGAGATTCTCTCGAAAGTAAATTTTGAGGAAGATCTAATCTTAGTACCGGGTAAGCAGGCTGCTGAAATGATAAAGAGGCGTGCTAATGCGTCAGGAATAATTCAAGCCACAAGAGATAATGTTCGTACTGTTGATTCATTTATAATGAATTACGGTAAAGGAACACGCTGTCAGTTCAAAAGGTTATTTATCGACGAAGGTCTGATGTTGCACACTGGTTGTGTGAATTTTCTTGTTTCTATGTCTCTGTGCGAAATTGCATATGTTTATGGAGACACACAACAAATTCCATACATCAACAGAGTATCCGGTTTTCCGTACCCTGCACATTTTGCAAAAATAGAGGTTGATGAGGTGGAAACTCGCAGAACTACGCTGCGTTGTCCAGCCGACATTACCCACTATCTTAACAGAAGGTACGAAGGACATGTCATGTGTACATCGTCGGTTAAAAAGTCAGTTTCTCAGGAAATGGTGAGCGGGGCCGCAATGATCAATCCTGTATCTAAGCCATTGAATGGGAAAGTTTTGACTTTCACTCAGTCTGATAAAGAGGCGCTGCTTTCTCGAGGATATACGGACGTCCATACAGTACATGAGGTACAAGGTGAGACATATGCAGATGTGTCGTTGGTCAGATTGACTCCGACACCTGTATCTATCATCGCAGGAGATAGTCCGCACGTTCTCGTAGCTTTGTCAAGGCATACCCAAACATTGAAGTATTACACCGTAGTGATGGATCCTCTTGTAAGTATAATTAGGGATTTAGAAAAACTTAGTTCTTACTTGTTAGATATGTATAAAGTAGATGCAGGGACCCAATAGCAATTACAGGTAGACTCCGTGTTTAAAGGTTCTAATCTTTTTGTTGCAGCACCAAAGACTGGAGATATCTCAGATATGCAATTTTACTATGATAAGTGTCTCCCAGGTAATAGCACCATGTTAAATAACTATGATGCTGTTACCATGAGGTTGACTGACATTTCTCTTAATGTCAAAGATTGCATATTGGATTTCTCTAAGTCTGTGGCTGCACCGAAGGATCCGATCAAACCACTGATTCCAATGGTACGAACGGCGGCAGAAAAGCCACGCCAGACTGGACTATTGGAAAATTTGGTGGCGATGATCAAAAGAAACTTTAATTCACCGGAGTTATCAGGAATAATCGACATTGAGAATACTGCATCTTTAGTAGTAGATAAATTTTTTGATAGTTACTTGCTTAAAGAAAAAAGAAAACCAAATAAAAATGTTTCTTTATTTTGTAGAGAGTCTCTCAATAGATGGTTAGAGAAGCAGGAGCAAGTGACCATTGGTCAGCTTGCAGATTTTGATTTTGTGGATCTTCCTGCCGTTGATCAGTACAGGCATATGATTAAAGCGCAACCTAAGCAGAAGCTGGATACATCAATTCAAAGCGAATATCCGGCCTTGCAGACGATTGTGTATCATTCGAAAAAGATCAACGCAATCTTCGGTCCTTTGTTCAGTGAGCTCACAAGGCAAATGCTCGAAAGCATAGACTCAAGTAAGTTTTTGTTCTTTACAAGGAAGGCGCCAGCTCAAATTGAGGATTTCTTCGGAGATCTCGATAGCCATGTCCCTATGGATATCTTGGAGTTGGATATTTCGAAGTATGACAAATCTCAGAACGAGTTCCACTGTGCAGTAGAGTATGAAATATGGAGAAGACTTGGATTAGAAGATTTTCTGGGAGAAGTTTGGAAACAAGGCCACAGAAAAACTACTCTTAAAGATTACACAGCTGGTATTAAAACGTGTTTATGGTACCAGAGAAAGAGTGGGGACGTTACAACATTCATCGGTAATACGGTGATTATTGCTGCTTGTTTAGCATCCATGTTGCCCATGGAGAAAATAATCAAAGGTGCATTTTGCGGAGATGACAGTTTACTATACTTCCCAAAAGGTTGTGAGTTTCCTGACATACAGCATACAGCCAACCTTATGTGGAATTTCGAGGCTAAGCTATTCAGAAAGCAGTATGGTTATTTCTGTGGAAGGTACGTGATACATCACGACAGAGGGTGTATTGTTTATTATGACCCTTTGAAGTTGATTTCTAAACTTGGTGCTAAACACATCAAGGATTGGGATCACTTAGAAGAGTTCAGAAGATCCCTTTGTGATGTTGCAAATTCGTTGAACAACTGTGCGTATTACACGCAGTTGGACGACGCTGTGAGTGAGGTCCATAAAACCGCACCCCCGGGTTCGTTTGTATATAAAAGTTTAGTTAAATATCTGTCCGATAAGGTTCTTTTTAGAAGTTTGTTTATAGATGGCTCTTGTTAA
>MN882053
ATGGCATACACACAGACAGCTACCACATCCGCTTTGCTCGACACTGTCCGAGGTAACAATACCTTGGTCAACGATCTTGCGAAGCGGCGTCTTTATGACACAGCGGTCGACGAGTTCAACGCTCGTGATCGCAGGCCCAAAGTAAATTTTTCCAAAGTAATAAGTGAGGAACAGACGCTTATTGCTACTAGGGCATATCCTGAATTCCAGATAACCTTCTATAATACGCAGAACGCCGTGCATTCGCTTGCCGGTGGACTACGATCCTTAGAACTGGAATATCTAATGATGCAGATCCCGTACGGATCACTTACATATGATATAGGTGGGAATTTTGCATCTCATCTGTTCAAAGGACGGGCATATGTTCACTGCTGTATGCCCAATCTTGATGTCCGCGACATAATGCGGCACGAAGGCCAGAAAGACAGTATAGAATTATACCTTTCCAGGCTTGAGCGGGGCAACAAAGTTGTCCCAAATTTCCAAAAGGAAGCTTTTGACAGATACGCTGAAACGCCAGACGAAGTTGTCTGTCACAGTACCTTCCAAACGTGTACGCACCAGCAGGTGGAAAACACAGGCAGGGTGTATGCTATTGCATTGCACAGTATATACGATATACCTGCTGATGAATTCGGAGCGGCACTTTTAAGGAAAAATGTCCATGTTTGTTACGCCGCCTTCCACTTTTCCGAGAATTTACTTCTCGAAGATTCACACGTCAACCTTGACGAAATCAACGCGTGTTTTTCGCGTGATGGAGACAAGCTGACTTTTTCTTTCGCATCTGAGAGCACTTTAAATTATTGTCATAGTTATTCTAATATTTTAAAATACGTGTGCAAAACTTACTTCCCGGCATCTAATAGAGAGGTCTACATGAAGGAGTTTTTGGTCACCAGGGTTAACACCTGGTTTTGTAAGTTTTCTAGGATAGATACTTTTTTATTATACAAGGGGGTAGCCCACAAAGGTGTAAATAGTGAGCAATTTTACAGCGCAATGGAAGATGCATGGCACTACAAAAAGACTCTTGCAATGTGTAACAGCGAGAGGATTCTTCTTGAAGATTCCTCATCGGTCAATTACTGGTTCCCAAAAATGAGAGATATGGTCATAGTTCCTCTATTCGACATATCTCTCGACACTAGTAAAAGGACCCGCAAAGAAGTCTTAGTGTCAAAGGATTTTGTATTCACAGTTTTAAATCACATTCGCACTTATCAAGCCAAGGCACTTACATACTCCAATGTTTTATCCTTTGTCGAATCAATTCGTTCAAGGGTAATTATCAACGGAGTGACTGCCAGGTCTGAGTGGGATGTTGACAAATCTCTTTTGCAATCCTTGTCCATGACATTTTTCTTGCATACTAAGCTTGCCGTTTTAAAAGACGAATTGTTAATCAGCAAGTTTAGTTTGGGGCCAAAATCAGTAAGCCAGCATGTATGGGATGAGATTTCCCTGGCTTTTGGAAACGCATTTCCATCGATCAAGGAGAGACTGCTAAATCGGAAACTAATTAAAGTGTCGGGAGACGCATTAGAAATCAGGGTGCCTGATTTATATGTGACTTTTCACGATAGATTAGTGACTGAGTACAAAACATCGGTGGATATGCCAGTGCTTGATATCAGAAAGAGAATGGAGGAGACTGAGGTTATGTACAATGCATTGTCTGAGCTATCTGTGCTCAAGGAGTCGGACAAGTTCGACGTTGATGTTTTTTCCCGGATGTGCCAGACTTTGGAGGTAGACCCAATGACTGCAGCAAAGGTTATTGTGGCAGTGATGAGCAACGAGAGCGGACTGACTCTTACATTCGAACAGCCAACTGAAGCAAATGTCGCATTGGCACTTAAAGATTCAGAAAAAGCCTCTGAGGGTGCACTAGTGGTTACTTCTAGAGATGTTGAAGAACCATCCATGAAGGGTTCAATGGCAAGAGGAGAGTTACAATTGGCCGGTCTGTCTGGAGACCAACCAGAGTCTTCCTATACTCGGAACGAGGAAATAGAGTCATTAGAGCAATTCCACATGGCAACGGCTGGTTCGTTAATTCGGAAACAGATGAGTTCGATTGTGTACACGGGCCCCATTAAAGTTCAGCAAATGAAAAACTTTATTGATAGCCTGGTAGCATCACTCTCTGCTGCGGTGTCGAACCTAGTCAAGATCCTAAAGGATACAGCTGCTATAGATCTCGAAACCCGTCAGAAGTTTGGAGTCTTAGATGTTGCGACCAAAAGATGGTTAATTAAACCTTTAGCCAAGAATCACGCATGGGGCGTTATTGAAACACATGCTAGGAAGTACCACGTTGCACTTTTGGAGTATGATGAGCATGGAGTGGTAACTTGCGACAGTTGGAGAAGGGTGGCCGTGAGTTCTGAGTCAATGGTTTATTCTGATATGGCAAAGCTCAGAACACTGAGGAGATTATTAAGAGATGGTGAGCCTCATGTCAGCAGTGCTAAAGTCGTCCTAGTTGACGGTGTCCCGGGTTGTGGAAAGACAAAAGAGATTCTCTCGAAAGTAAATTTTGAGGAAGATCTAATCTTAGTACCGGGTAAGCAGGCTGCTGAAATGATAAAGAGGCGTGCTAATGCGTCAGGAATAATTCAAGCCACAAGAGATAATGTTCGTACTGTTGATTCATTTATAATGAATTACGGTAAAGGAACACGCTGTCAGTTCAAAAGGTTATTTATCGACGAAGGTCTGATGTTGCACACTGGTTGTGTGAATTTTCTTGTTTCTATGTCTCTGTGCGAAATTGCATATGTTTATGGAGACACACAACAAATTCCATACATCAACAGAGTATCCGGTTTTCCGTACCCTGCACATTTTGCAAAAATAGAGGTTGATGAGGTGGAAACTCGCAGAACTACGCTGCGTTGTCCAGCCGACATTACCCACTATCTTAACAGAAGGTACGAAGGACATGTCATGTGTACATCGTCGGTTAAAAAGTCAGTTTCTCAGGAAATGGTGAGCGGGGCCGCAATGATCAATCCTGTATCTAAGCCATTGAATGGGAAAGTTTTGACTTTCACTCAGTCTGATAAAGAGGCGCTGCTTTCTCGAGGATATACGGACGTCCATACAGTACATGAGGTACAAGGTGAGACATATGCAGATGTGTCGTTGGTCAGATTGACTCCGACACCTGTATCTATCATCGCAGGAGATAGTCCGCACGTTCTCGTAGCTTTGTCAAGGCATACCCAAACATTGAAGTATTACACCGTAGTGATGGATCCTCTTGTAAGTATAATTAGGGATTTAGAAAAACTTAGTTCTTACTTGTTAGATATGTATAAAGTAGATGCAGGGACCCAATAGCAATTACAGGTAGACTCCGTGTTTAAAGGTTCTAATCTTTTTGTTGCAGCACCAAAGACTGGAGATATCTCAGATATGCAATTTTACTATGATAAGTGTCTCCCAGGTAATAGCACCATGTTAAATAACTATGATGCTGTTACCATGAGGTTGACTGACATTTCTCTTAATGTCAAAGATTGCATATTGGATTTCTCTAAGTCTGTGGCTGCACCGAAGGATCCGATCAAACCACTGATTCCAATGGTACGAACGGCGGCAGAAATGCCACGCCAGACTGGACTATTGGAAAATTTGGTGGCGATGATCAAAAGAAACTTTAATTCACCGGAGTTATCAGGAATAATCGACATTGAGAATACTGCATCTTTAGTAGTAGATAAATTTTTTGATAGTTACTTGCTTAAAGAAAAAAGAAAACCAAATAAAAATGTTTCTTTATTTTGTAGAGAGTCTCTCAATAGATGGTTAGAGAAGCAGGAGCAAGTGACCATTGGTCAGCTTGCAGATTTTGATTTTGTGGATCTTCCTGCCGTTGATCAGTACAGGCATATGATTAAAGCGCAACCTAAGCAGAAGCTGGATACATCAATTCAAAGCGAATATCCGGCCTTGCAGACGATTGTGTATCATTCGAAAAAGATCAACGCAATCTTCGGTCCTTTGTTCAGTGAGCTCACAAGGCAAATGCTCGAAAGCATAGACTCAAGTAAGTTTTTGTTCTTTACAAGGAAGACGCCAGCTCAAATTGAGGATTTCTTCGGAGATCTCGATAGCCATGTCCCTATGGATATCTTGGAGTTGGATATTTCGAAGTATGACAAATCTCAGAACGAGTTCCACTGTGCAGTAGAGTATGAAATATGGAGAAGACTTGGATTAGAAGATTTTCTGGGAGAAGTTTGGAAACAAGGCCACAGGAAAACTACTCTTAAAGATTACACAGCTGGTATTAAAACGTGTTTATGGTACCAGAGAAAGAGTGGGGACGTTACAACATTCATCGGTAATACGGTGATTATTGCTGCTTGTTTAGCTTCCATGTTGCCCATGGAGAAAATAATCAAAGGTGCATTTTGCGGAGATGACAGTTTACTATACTTCCCAAAAGGTTGTGAGTTTCCTGACATACAGCATACAGCCAACCTTATGTGGAATTTCGAGGCTAAGCTATTCAGAAAGCAGTATGGTTATTTCTGTGGAAGGTACGTGATACATCATGACAGAGGGTGTATTGTTTATTATGACCCTTTGAAGTTGATTTCTAAACTTGGTGCTAAACACATCAAGGATTGGGATCACTTAGAAGAGTTCAGAAGATCCCTTTGTGATGTTGCAAATTCGTTGAACAACTGTGCGTATTACACGCAGTTGGACGACGCTGTGAGTGAGGTCCATAAAACCGCACCCCCGGGTTCGTTTGTATATAAAAGTTTAGTTAAATATCTGTCCGATAAGGTTCTTTTTAGAAGTTTGTTTATAGATGGCTCTTGTTAA
>MN882058
ATGGCATACACACAGACAGCTACCACATCCGCTTTGCTCGACACTGTCCGAGGTAACAATACCTTGGTCAACGATCTTGCGAAGCGGCGTCTTTATGACACAGCGGTCGACGAGTTCAACGCTCGTGATCGCAGGCCCAAAGTAAATTTTTCCAAAGTAATAAGTGAGGAACAGACGCTTATTGCTACTAGGGCATATCCTGAATTCCAGATAACCTTCTATAATACGCAGAACGCCGTGCATTCGCTTGCCGGTGGACTACGATCCTTAGAACTGGAATATCTAATGATGCAGATCCCGTACGGATCACTCACATATGATATAGGTGGGAATTTTGCATCTCATCTGTTCAAAGGACGGGCATATGTTCACTGCTGTATGCCCAATCTTGATGTCCGCGACATAATGCGGCACGAAGGCCAGAAAGACAGTATAGAATTATACCTTTCCAGGCTTGAGCGGGGCAACAAAGTTGTCCCAAATTTCCAAAAGGAAGCTTTTGACAGATACGCTGAAACGCCAGACGAAGTTGTCTGTCACAGTACCTTCCAAACGTGTACGCACCAGCAGGTGGAAAACACAGGCAGGGTGTATGCTATTGCATTGCACAGTATATACGATATACCTGCTGATGAATTCGGAGCGGCACTTTTGAGGAAAAATGTCCATGTTTGTTACGCCGCCTTCCACTTTTCCGAGAATTTACTTCTCGAAGATTCACACGTCAACCTTGACGAAATCAACGCGTGTTTTTCGCGTGATGGAGACAAGCTGACTTTTTCTTTCGCATCTGAGAGCACTTTAAATTATTGTCATAGTTATTCTAATATTTTAAAATACGTGTGCAAAACTTACTTCCCGGCATCTAATAGAGAGGTCTACATGAAGGAGTTTTTGGTCACCAGGGTTAACACCTGGTTTTGTAAGTTTTCTAGGATAGATACTTTTTTATTATACAAGGGGGTAGCCCACAAAGGTGTAAATAGTGAGCAATTTTACAGCGCAATGGAAGATGCATGGCACTACAAAAAGACTCTTGCAATGTGTAACAGCGAGAGGATTCTTCTTGAAGATTCCTCATCGGTCAATTACTGGTTCCCAAAAATGAGAGATATGGTCATAGTTCCTCTATTCGACATATCTCTCGACACTAGTAAAAGGACCCGCAAAGAAGTCTTAGTGTCAAAGGATTTTGTATTCACAGTTTTAAATCACATTCGCACTTATCAAGCCAAGGCACTTACATACTCCAATGTTTTATCCTTTGTCGAATCAATTCGTTCAAGGGTAATTATCAACGGAGTGACTGCCAGGTCTGAGTGGGATGTTGACAAATCTCTTTTGCAATCCTTGTCCATGACATTTTTCTTGCATACTAAGCTTGCCGTTTTAAAAGACGAATTGTTAATCAGCAAGTTTAGTTTGGGGCCAAAATCAGTAAGCCAGCATGTATGGGATGAGATTTCCCTGGCTTTTGGAAACGCATTTCCATCGATCAAGGAGAGACTGCTAAATCGGAAACTAATTAAAGTGTCGGGAGACGCATTAGAAATCAGGGTGCCTGATTTATATGTGACTTTTCACGATAGATTAGTGACTGAGTACAAAACATCGGTGGATATGCCAGTGCTTGATATCAGAAAGAGAATGGAGGAGACTGAGGTTATGTACAATGCATTGTCTGAGCTATCTGTGCTCAAGGAGTCGGACAAGTTCGACGTTGATGTTTTTTCCCGGATGTGCCAGACTTTGGAGGTAGACCCAATGACTGCAGCAAAGGTTATTGTGGCAGTGATGAGCAACGAGAGCGGACTGACTCTTACATTCGAACAGCCAACTGAAGCAAATGTCGCATTGGCACTTAAAGATTCAGAAAAAGCCTCTGAGGGTGCACTAGTGGTTACTTCTAGAGATGTTGAAGAACCATCCATGAAGGGTTCAATGGCAAGAGGAGAGTTACAATTGGCCGGTCTGTCTGGAGACCAACCAGAGTCTTCCTATACTCGGAACGAGGAAATAGAGTCATTAGAGCAATTCCACATGGCAACGGCTGGTTCGTTAATTCGGAAACAGATGAGTTCGATTGTGTACACGGGCCCCATTAAAGTTCAGCAAATGAAAAACTTTATTGATAGCCTGGTAGCATCACTCTCTGCTGCGGTGTCGAACCTAGTCAAGATCCTAAAGGATACAGCTGCTATAGATCTCGAAACCCGTCAGAAGTTTGGAGTCTTAGATGTTGCGACCAAAAGATGGTTAATTAAACCTTTAGCCAAGAATCACGCATGGGGCGTTATTGAAACACATGCTAGGAAGTACCACGTTGCACTTTTGGAGTATGATGAGCATGGAGTGGTAACTTGCGACAGTTGGAGAAGGGTGGCCGTGAGTTCTGAGTCAATGGTTTATTCTGATATGGCAAAGCTCAGAACACTGAGGAGATTATTAAGAGATGGTGAGCCTCATGTCAGCAGTGCTAAAGTCGTCCTAGTTGACGGTGTCCCGGGTTGTGGAAAGACAAAAGAGATTCTCTCGAAAGTAAATTTTGAGGAAGATCTAATCTTAGTACCGGGTAAGCAGGCTGCTGAAATGATAAAGAGGCGTGCTAATGCGTCAGGAATAATTCAAGCCACAAGAGATAATGTTCGTACTGTTGATTCATTTATAATGAATTACGGTAAAGGAACACGCTGTCAGTTCAAAAGGTTATTTATCGACGAAGGTCTGATGTTGCACACTGGTTGTGTGAATTTTCTTGTTTCTATGTCTCTGTGCGAAATTGCATATGTTTATGGAGACACACAACAAATTCCATACATCAACAGAGTATCCGGTTTTCCGTACCCTGCACATTTTGCCAAAATAGAGGTTGATGAGGTGGAAACTCGCAGAACTACGCTGCGTTGTCCAGCCGACATTACCCACTATCTTAACAGAAGGTACGAAGGACATGTCATGTGTACATCGTCGGTTAAAAAGTCAGTTTCTCAGGAAATGGTGAGCGGGGCCGCAATGATCAATCCTGTATCTAAGCCATTGAATGGGAAAGTTTTGACTTTCACTCAGTCTGATAAAGAGGCGCTGCTTTCTCGAGGATATACGGACGTCCATACAGTACATGAGGTACAAGGTGAGACATATGCAGATGTGTCGTTGGTCAGATTGACTCCGACACCTGTATCTATCATCGCAGGAGATAGTCCGCACGTTCTCGTAGCTTTGTCAAGGCATACCCAAACATTGAAGTATTACACCGTAGTGATGGATCCTCTTGTAAGTATAATTAGGGATTTAGAAAAACTTAGTTCTTACTTGTTAGATATGTATAAAGTAGATGCAGGGACCCAATAGCAATTACAGGTAGACTCCGTGTTTAAAGGTTCTAATCTTTTTGTTGCAGCACCAAAGACTGGAGATATCTCAGATATGCAATTTTACTATGATAAGTGTCTCCCAGGTAATAGCACCATGTTAAATAACTATGATGCTGTTACCATGAGGTTGACTGACATTTCTCTTAATGTCAAAGATTGCATATTGGATTTCTCTAAGTCTGTGGCTGCACCGAAGGATCCGATCAAACCACTGATTCCAATGGTACGAACGGCGGCAGAAATGCCACGCCAGACTGGACTATTGGAAAATTTGGTGGCGATGATCAAAAGAAACTTTAATTCACCGGAGTTATCAGGAATAATCGACATTGAGAATACTGCATCTTTAGTAGTAGATAAATTTTTTGATAGTTACTTGCTTAAAGAAAAAAGAAAACCAAATAAAAATGTTTCTTTATTTTGTAGAGAGTCTCTCAATAGATGGTTAGAGAAGCAGGAGCAAGTGACCATTGGTCAGCTTGCAGATTTTGATTTTGTGGATCTTCCTGCCGTTGATCAGTACAGGCATATGATTAAAGCGCAACCTAAGCAGAAGCTGGATACATCAATTCAAAGCGAATATCCGGCCTTGCAGACGATTGTGTATCATTCGAAAAAGATCAACGCAATCTTCGGTCCTTTGTTCAGTGAGCTCACAAGGCAAATGCTCGAAAGCATAGACTCAAGTAAGTTTTTGTTCTTTACAAGGAAGACGCCAGCTCAAATTGAGGATTTCTTCGGAGATCTCGATAGCCATGTCCCTATGGATATCTTGGAGTTGGATATTTCGAAGTATGACAAATCTCAGAACGAGTTCCACTGTGCAGTAGAGTATGAAATATGGAGAAGACTTGGATTAGAAGATTTTCTGGGAGAAGTTTGGAAACAAGGCCACAGGAAAACTACTCTTAAAGATTACACAGCTGGTATTAAAACGTGTTTATGGTACCAGAGAAAGAGTGGGGACGTTACAACATTCATCGGTAATACGGTGATTATTGCTGCTTGTTTAGCTTCCATGTTGCCCATGGAGAAAATAATCAAAGGTGCATTTTGCGGAGATGACAGTTTACTATACTTCCCAAAAGGTTGTGAGTTTCCTGACATACAGCATACAGCCAACCTTATGTGGAATTTCGAGGCTAAGCTATTCAGAAAGCAGTATGGTTATTTCTGTGGAAGGTACGTGATACATCATGACAGAGGGTGTATTGTTTATTATGACCCTTTGAAGTTGATTTCTAAACTTGGTGCTAAACACATCAAGGATTGGGATCACTTAGAAGAGTTCAGAAGATCCCTTTGTGATGTTGCAAATTCGTTGAACAACTGTGCGTATTACACGCAGTTGGACGACGCTGTGAGTGAGGTCCATAAAACCGCACCCCCGGGTTCGTTTGTATATAAAAGTTTAGTTAAATATCTGTCCGATAAGGTTCTTTTTAGAAGTTTGTTTATAGATGGCTCTTGTTAA
>MN882059
ATGGCATACACACAGACAGCTACCACATCCGCTTTGCTCGACACTGTCCGAGGTAACAATACCTTGGTCAACGATCTTGCGAAGCGGCGTCTTTATGACACAGCGGTCGACGAGTTCAACGCTCGTGATCGCAGGCCCAAAGTAAATTTTTCCAAAGTAATAAGTGAGGAACAGACGCTTATTGCTACTAGGGCATATCCTGAATTCCAGATAACCTTCTATAATACGCAGAACGCCGTGCATTCGCTTGCCGGTGGACTACGATCCTTAGAACTGGAATATCTAATGATGCAGATCCCGTACGGATCACTCACATATGATATAGGTGGGAATTTTGCATCTCATCTGTTCAAAGGACGGGCATATGTTCACTGCTGTATGCCCAATCTTGATGTCCGCGACATAATGCGGCACGAAGGCCAGAAAGACAGTATAGAATTATACCTTTCCAGGCTTGAGCGGGGCAACAAAGTTGTCCCAAATTTCCAAAAGGAAGCTTTTGACAGATACGCTGAAACGCCAGACGAAGTTGTCTGTCACAGTACCTTCCAAACGTGTACGCACCAGCAGGTGGAAAACACAGGCAGGGTGTATGCTATTGCATTGCACAGTATATACGATATACCTGCTGATGAATTCGGAGCGGCACTTTTAAGGAAAAATGTCCATGTTTGTTACGCCGCCTTCCACTTTTCCGAGAATTTACTTCTCGAAGATTCACACGTCAACCTTGACGAAATCAACGCGTGTTTTTCGCGTGATGGAGACAAGCTGACTTTTTCTTTCGCATCTGAGAGCACTTTAAATTATTGTCATAGTTATTCTAATATTTTAAAATACGTGTGCAAAACTTACTTCCCGGCATCTAATAGAGAGGTCTACATGAAGGAGTTTTTGGTCACCAGGGTTAACACCTGGTTTTGTAAGTTTTCTAGGATAGATACTTTTTTATTATACAAGGGGGTAGCCCACAAAGGTGTAAATAGTGAGCAATTTTACAGCGCAATGGAAGATGCATGGCACTACAAAAAGACTCTTGCAATGTGTAACAGCGAGAGGATTCTTCTTGAAGATTCCTCATCGGTCAATTACTGGTTCCCAAAAATGAGAGATATGGTCATAGTTCCTCTATTCGACATATCTCTCGACACTAGTAAAAGGACCCGCAAAGAAGTCTTAGTGTCAAAGGATTTTGTATTCACAGTTTTAAATCACATTCGCACTTATCAAGCCAAGGCACTTACATACTCCAATGTTTTATCCTTTGTCGAATCAATTCGTTCAAGGGTAATTATCAACGGAGTGACTGCCAGGTCTGAGTGGGATGTTGACAAATCTCTTTTGCAATCCTTGTCCATGACATTTTTCTTGCATACTAAGCTTGCCGTTTTAAAAGACGAATTGTTAATCAGCAAGTTTAGTTTGGGGCCAAAATCAGTAAGCCAGCATGTATGGGATGAGATTTCCCTGGCTTTTGGAAACGCATTTCCATCGATCAAGGAGAGACTGCTAAATCGGAAACTAATTAAAGTGTCGGGAGACGCATTAGAAATCAGGGTGCCTGATTTATATGTGACTTTTCACGATAGATTAGTGACTGAGTACAAAACATCGGTGGATATGCCAGTGCTTGATATCAGAAAGAGAATGGAGGAGACTGAGGTTATGTACAATGCATTGTCTGAGCTATCTGTGCTCAAGGAGTCGGACAAGTTCGACGTTGATGTTTTTTCCCGGATGTGCCAGACTTTGGAGGTAGACCCAATGACTGCAGCAAAGGTTATTGTGGCAGTGATGAGCAACGAGAGCGGACTGACTCTTACATTCGAACAGCCAACTGAAGCAAATGTCGCATTGGCACTTAAAGATTCAGAAAAAGCCTCTGAGGGTGCACTAGTGGTTACTTCTAGAGATGTTGAAGAACCATCCATGAAGGGTTCAATGGCAAGAGGAGAGTTACAATTGGCCGGTCTGTCTGGAGACCAACCAGAGTCTTCCTATACTCGGAACGAGGAAATAGAGTCATTAGAGCAATTCCACATGGCAACGGCTGGTTCGTTAATTCGGAAACAGATGAGTTCGATTGTGTACACGGGCCCCATTAAAGTTCAGCAAATGAAAAACTTTATTGATAGCCTGGTAGCATCACTCTCTGCTGCGGTGTCGAACCTAGTCAAGATCCTAAAGGATACAGCTGCTATAGATCTCGAAACCCGTCAGAAGTTTGGAGTCTTAGATGTTGCGACCAAAAGATGGTTAATTAAACCTTTAGCCAAGAATCACGCATGGGGCGTTATTGAAACACATGCTAGGAAGTACCACGTTGCACTTTTGGAGTATGATGAGCATGGAGTGGTAACTAGCGACAGTTGGAGAAGGGTGGCCGTGAGTTCTGAGTCAATGGTTTATTCTGATATGGCAAAGCTCAGAACACTGAGGAGATTATTAAGAGATGGTGAGCCTCATGTCAGCAGTGCTAAAGTCGTCCTAGTTGACGGTGTCCCGGGTTGTGGAAAGACAAAAGAGATTCTCTCGAAAGTAAATTTTGAGGAAGATCTAATCTTAGTACCGGGTAAGCAGGCTGCTGAAATGATAAAGAGGCGTGCTAATGCGTCAGGAATAATTCAAGCCACAAGAGATAATGTTCGTACTGTTGATTCATTTATAATGAATTACGGTAAAGGAACACGCTGTCAGTTCAAAAGGTTATTTATCGACGAAGGTCTGATGTTGCACACTGGTTGTGTGAATTTTCTTGTTTCTATGTCTCTGTGCGAAATTGCATATGTTTATGGAGACACACAACAAATTCCATACATCAACAGAGTATCCGGTTTTCCGTACCCTGCACATTTTGCAAAAATAGAGGTTGATGAGGTGGAAACTCGCAGAACTACGCTGCGTTGTCCAGCCGACATTACCCACTATCTTAACAGAAGGTACGAAGGACATGTCATGTGTACATCGTCGGTTAAAAAGTCAGTTTCTCAGGAAATGGTGAGCGGGGCCGCAATGATCAATCCTGTATCTAAGCCATTGAATGGGAAAGTTTTGACTTTCACTCAGTCTGATAAAGAGGCGCTGCTTTCTCGAGGATATACGGACGTCCATACAGTACATGAGGTACAAGGTGAGACATATGCAGATGTGTCGTTGGTCAGATTGACTCCGACACCTGTATCTATCATCGCAGGAGATAGTCCGCACGTTCTCGTAGCTTTGTCAAGGCATACCCAAACATTGAAGTATTACACCGTAGTGATGGATCCTCTTGTAAGTATAATTAGGGATTTAGAAAAACTTAGTTCTTACTTGTTAGATATGTATAAAGTAGATGCAGGGACCCAATAGCAATTACAGGTAGACTCCGTGTTTAAAGGTTCTAATCTTTTTGTTGCAGCACCAAAGACTGGAGATATCTCAGATATGCAATTTTACTATGATAAGTGTCTCCCAGGTAATAGCACCATGTTAAATAACTATGATGCTGTTACCATGAGGTTGACTGACATTTCTCTTAATGTCAAAGATTGCATATTGGATTTCTCTAAGTCTGTGGCTGCACCGAAGGATCCGATCAAACCACTGATTCCAATGGTACGAACGGCGGCAGAAATGCCACGCCAGACTGGACTATTGGAAAATTTGGTGGCGATGATCAAAAGAAACTTTAATTCACCGGAGTTATCAGGAATAATCGACATTGAGAATACTGCATCTTTAGTAGTAGATAAATTTTTTGATAGTTACTTGCTTAAAGAAAAAAGAAAACCAAATAAAAATGTTTCTTTATTTTGTAGAGAGTCTCTCAATAGATGGTTAGAGAAGCAGGAGCAAGTGACCATTGGTCAGCTTGCAGATTTTGATTTTGTGGATCTTCCTGCCGTTGATCAGTACAGGCATATGATTAAAGCGCAACCTAAGCAGAAGCTGGATACATCAATTCAAAGCGAATATCCGGCCTTGCAGACGATTGTGTATCATTCGAAAAAGATCAACGCAATCTTCGGTCCTTTGTTCAGTGAGCTCACAAGGCAAATGCTCGAAAGCATAGACTCAAGTAAGTTTTTGTTCTTTACAAGGAAGACGCCAGCTCAAATTGAGGATTTCTTCGGAGATCTCGATAGCCATGTCCCTATGGATATCTTGGAGTTGGATATTTCGAAGTATGACAAATCTCAGAACGAGTTCCACTGTGCAGTAGAGTATGAAATATGGAGAAGACTTGGATTAGAAGATTTTCTGGGAGAAGTTTGGAAACAAGGCCACAGGAAAACTACTCTTAAAGATTACACAGCTGGTATTAAAACGTGTTTATGGTACCAGAGAAAGAGTGGGGACGTTACAACATTCATCGGGAATACGGTGATTATTGCTGCTTGTTTAGCTTCCATGTTACCCATGGAGAAAATAATCAAAGGTGCATTTTGCGGAGATGACAGTTTACTATACTTCCCAAAAGGTTGTGAGTTTCCTGACATACAGCATACAGCCAACCTTATGTGGAATTTCGAGGCTAAGCTATTCAGAAAGCAGTATGGTTATTTCTGTGGAAGGTACGTGATACATCATGACAGAGGGTGTATTGTTTATTATGACCCTTTGAAGTTGATTTCTAAACTTGGTGCTAAACACATCAAGGATTGGGATCACTTAGAAGAGTTCAGAAGATCCCTTTGTGATGTTGCAAATTCGTTGAACAACTGTGCGTATTACACGCAGTTGGACGACGCTGTGAGTGAGGTCCATAAAACCGCACCCCCGGGTTCGTTTGTATATAAAAGTTTAGTTAAATATCTGTCCGATAAGGTTCTTTTTAGAAGTTTGTTTATAGATGGCTCTTGTTAA
>MN882062
ATGGCATACACACAGACAGCTACCACATCCGCTTTGCTCGACACTGTCCGAGGTAACAATACCTTGGTCAACGATCTTGCGAAGCGGCGTCTTTATGACACAGCGGTCGACGAGTTCAACGCTCGTGATCGCAGGCCCAAAGTAAATTTTTCCAAAGTAATAAGTGAGGAACAGACGCTTATTGCTACTAGGGCATATCCTGAATTCCAGATAACCTTCTATAATACGCAGAACGCCGTGCATTCGCTTGCCGGTGGACTACGATCCTTAGAACTGGAATATCTAATGATGCAGATCCCGTACGGATCACTCACATATGATATAGGTGGGAATTTTGCATCTCATCTGTTCAAAGGACGGGCATATGTTCACTGCTGTATGCCCAATCTTGATGTCCGCGACATAATGCGGCACGAAGGCCAGAAAGACAGTATAGAATTATACCTTTCCAGGCTTGAGCGGGGCAACAAAGTTGTCCCAAATTTCCAAAAGGAAGCTTTTGACAGATACGCTGAAACGCCAGACGAAGTTGTCTGTCACAGTACCTTCCAAACGTGTACGCACCAGCAGGTGGAAAACACAGGCAGGGTGTATGCTATTGCATTGCACAGTATATACGATATACCTGCTGATGAATTCGGAGCGGCACTTTTAAGGAAAAATGTCCATGTTTGTTACGCCGCCTTCCACTTTTCCGAGAATTTACTTCTCGAAGATTCACACGTCAACCTTGACGAAATCAACGCGTGTTTTTCGCGTGATGGAGACAAGCTGACTTTTTCTTTCGCATCTGAGAGCACTTTAAATTATTGTCATAGTTATTCTAATATTTTAAAATACGTGTGCAAAACTTACTTCCCGGCATCTAATAGAGAGGTCTACATGAAGGAGTTTTTGGTCACCAGGGTTAACACCTGGTTTTGTAAGTTTTCTAGGATAGATACTTTTTTATTATACAAGGGGGTAGCCCACAAAGGTGTAAATAGTGAGCAATTTTACAGCGCAATGGAAGATGCATGGCACTACAAAAAGACTCTTGCAATGTGTAACAGCGAGAGGATTCTTCTTGAAGATTCCTCATCGGTCAATTACTGGTTCCCAAAAATGAGAGATATGGTCATAGTTCCTCTATTCGACATATCTCTCGACACTAGTAAAAGGACCCGCAAAGAAGTCTTAGTGTCAAAGGATTTTGTATTCACAGTTTTAAATCACATTCGCACTTATCAAGCCAAGGCACTTACATACTCCAATGTTTTATCCTTTGTCGAATCAATTCGTTCAAGGGTAATTATCAACGGAGTGACTGCCAGGTCTGAGTGGGATGTTGACAAATCTCTTTTGCAATCCTTGTCCATGACATTTTTCTTGCATACTAAGCTTGCCGTTTTAAAAGACGAATTGTTAATCAGCAAGTTTAGTTTGGGGCCAAAATCAGTAAGCCAGCATGTATGGGATGAGATTTCCCTGGCTTTTGGAAACGCATTTCCATCGATCAAGGAGAGACTGCTAAATCGGAAACTAATTAAAGTGTCGGGAGACGCATTAGAAATCAGGGTGCCTGATTTATATGTGACTTTTCACGATAGATTAGTGACTGAGTACAAAACATCGGTGGATATGCCAGTGCTTGATATCAGAAAGAGAATGGAGGAGACTGAGGTTATGTACAATGCATTGTCTGAGCTATCTGTGCTCAAGGAGTCGGACAAGTTCGACGTTGATGTTTTTTCCCGGATGTGCCAGACTTTGGAGGTAGACCCAATGACTGCAGCAAAGGTTATTGTGGCAGTGATGAGCAACGAGAGCGGACTGACTCTTACATTCGAACAGCCAACTGAAGCAAATGTCGCATTGGCACTTAAAGATTCAGAAAAAGCCTCTGAGGGTGCACTAGTGGTTACTTCTAGAGATGTTGAAGAACCATCCATGAAGGGTTCAATGGCAAGAGGAGAGTTACAATTGGCCGGTCTGTCTGGAGACCAACCAGAGTCTTCCTATACTCGGAACGAGGAAATAGAGTCATTAGAGCAATTCCACATGGCAACGGCTGGTTCGTTAATTCGGAAACAGATGAGTTCGATTGTGTACACGGGCCCCATTAAAGTTCAGCAAATGAAAAACTTTATTGATAGCCTGGTAGCATCACTCTCTGCTGCGGTGTCGAACCTAGTCAAGATCCTAAAGGATACAGCTGCTATAGATCTCGAAACCCGTCAGAAGTTTGGAGTCTTAGATGTTGCGACCAAAAGATGGTTAATTAAACCTTTAGCCAAGAATCACGCATGGGGCGTTATTGAAACACATGCTAGGAAGTACCACGTTGCACTTTTGGAGTATGATGAGCATGGAGTGGTAACTTGCGACAGTTGGAGAAGGGTGGCCGTGAGTTCTGAGTCAATGGTTTATTCTGATATGGCAAAGCTCAGAACACTGAGGAGATTATTAAGAGATGGTGAGCCTCATGTCAGCAGTGCTAAAGTCGTCCTAGTTGACGGTGTCCCGGGTTGTGGAAAGACAAAAGAGATTCTCTCGAAAGTAAATTTTGAGGAAGATCTAATCTTAGTACCGGGTAAGCAGGCTGCTGAAATGATAAAGAGGCGTGCTAATGCGTCAGGAATAATTCAAGCCACAAGAGATAATGTTCGTACTGTTGATTCATTTATAATGAATTACGGTAAAGGAACACGCTGTCAGTTCAAAAGGTTATTTATCGACGAAGGTCTGATGTTGCACACTGGTTGTGTGAATTTTCTTGTTTCTATGTCTCTGTGCGAAATTGCATATGTTTATGGAGACACACAACAAATTCCATACATCAACAGAGTATCCGGTTTTCCGTACCCTGCACATTTTGCAAAAATAGAGGTTGATGAGGTGGAAACTCGCAGAACTACGCTGCGTTGTCCAGCCGACATTACCCACTATCTTAACAGAAGGTACGAAGGACATGTCATGTGTACATCGTCGGTTAAAAAGTCAGTTTCTCAGGAAATGGTGAGCGGGGCCGCAATGATCAATCCTGTATCTAAGCCATTGAATGGGAAAGTTTTGACTTTCACTCAGTCTGATAAAGAGGCGCTGCTTTCTCGAGGATATACGGACGTCCATACAGTACATGAGGTACAAGGTGAGACATATGCAGATGTGTCGTTGGTCAGATTGACTCCGACACCTGTATCTATCATCGCAGGAGATAGTCCGCACGTTCTCGTAGCTTTGTCAAGGCATACCCAAACATTGAAGTATTACACCGTAGTGATGGATCCTCTTGTAAGTATAATTAGGGATTTAGAAAAACTTAGTTCTTACTTGTTAGATATGTATAAAGTAGATGCAGGGACCCAATAGCAATTACAGGTAGACTCCGTGTTTAAAGGTTCTAATCTTTTTGTTGCAGCACCAAAGACTGGAGATATCTCAGATATGCAATTTTACTATGATAAGTGTCTCCCAGGTAATAGCACCATGTTAAATAACTATGATGCTGTTACCATGAGGTTGACTGACATTTCTCTTAATGTCAAAGATTGCATATTGGATTTCTCTAAGTCTGTGGCTGCACCGAAGGATCCGATCAAACCACTGATTCCAATGGTACGAACGGCGGCAGAAATGCCACGCCAGACTGGACTATTGGAAAATTTGGTGGCGATGATCAAAAGAAACTTTAATTCACCGGAGTTATCAGGAATAATCGACATTGAGAATACTGCATCTTTAGTAGTAGATAAATTTTTTGATAGTTACTTGCTTAAAGAAAAAAGAAAACCAAATAAAAATGTTTCTTTATTTTGTAGAGAGTCTCTCAATAGATGGTTAGAGAAGCAGGAGCAAGTGACCATTGGTCAGCTTGCAGATTTTGATTTTGTGGATCTTCCTGCCGTTGATCAGTACAGGCATATGATTAAAGCGCAACCTAAGCAGAAGCTGGATACATCAATTCAAAGCGAATATCCAGCCTTGCAGACGATTGTGTATCATTCGAAAAAGATCAACGCAATCTTCGGTCCTTTGTTCAGTGAGCTCACAAGGCAAATGCTCGAAAGCATAGACTCAAGTAAGTTTTTGTTCTTTACAAGGAAGACGCCAGCTCAAATTGAGGATTTCTTCGGAGATCTCGATAGCCATGTCCCTATGGATATCTTGGAGTTGGATATTTCGAAGTATGACAAATCTCAGAACGAGTTCCACTGTGCAGTAGAGTATGAAATATGGAGAAGACTTGGATTAGAAGATTTTCTGGGAGAAGTTTGGAAACAAGGCCACAGGAAAACTACTCTTAAAGATTACACAGCTGGTATTAAAACGTGTTTATGGTACCAGAGAAAGAGTGGGGACGTTACAACATTCATCGGTAATACGGTGATTATTGCTGCTTGTTTAGCTTCCATGTTGCCCATGGAGAAAATAATCAAAGGTGCATTTTGCGGAGATGACAGTTTACTATACTTCCCAAAAGGTTGTGAGTTTCCTGACATACAGCATACAGCCAACCTTATGTGGAATTTCGAGGCTAAGCTATTCAGAAAGCAGTATGGTTATTTCTGTGGAAGGTACGTGATACATCATGACAGAGGGTGTATTGTTTATTATGACCCTTTGAAGTTGATTTCTAAACTTGGTGCTAAACACATCAAGGATTGGGATCACTTAGAAGAGTTCAGAAGATCCCTTTGTGATGTTGCAAATTCGTTGAACAACTGTGCGTATTACACGCAGTTGGACGACGCTGTGAGTGAGGTCCATAAAACCGCACCCCCGGGTTCGTTTGTATATAAAAGTTTAGTTAAATATCTGTCCGATAAGGTTCTTTTTAGAAGTTTGTTTATAGATGGCTCTTGTTAA
>MT002973
ATGGCATACACACAGACAGCTACCACATCCGCTTTGCTCGACACTGTCCGAGGTAACAATACCTTGGTCAACGATCTTGCGAAGCGGCGTCTTTATGACACAGCGGTCGACGAGTTCAACGCTCGTGATCGCAGGCCCAAAGTAAATTTTTCCAAAGTAATAAGTGAGGAACAGACGCTTATTGCTACTAGGGCATATCCAGAATTCCAGATAACCTTCTATAATACGCAGAACGCCGTGCATTCGCTTGCCGGTGGACTACGATCCTTAGAACTGGAATATCTAATGATGCAGATCCCGTACGGATCACTCACATATGATATAGGTGGGAATTTTGCATCTCATCTGTTCAAAGGACGGGCATATGTTCACTGCTGTATGCCCAATCTTGATGTCCGCGACATAATGCGGCACGAAGGCCAGAAAGACAGTATAGAATTATACCTTTCCAGGCTTGAGCGGGGCAACAAAGTTGTCCCAAATTTCCAAAAGGAAGCTTTTGACAGATACGCTGAAACGCCAGACGAAGTTGTCTGTCACAGTACCTTCCAAACGTGTACTCACCAGCAGGTGGAAAACACAGGCAGGGTGTATGCTATTGCATTGCACAGTATATACGATATACCTGCTGATGAATTCGGAGCGGCACTTTTAAGAAAAAATGTCCATGTTTGTTACGCCGCCTTCCACTTTTCCGAGAATTTACTTCTCGAAGATTCACACGTCAACCTTGACGAAATCAACGCGTGTTTTTCGCGTGATGGAGACAAGCTGACTTTTTCTTTCGCATCTGAGAGCACTTTAAATTATTGTCATAGTTATTCTAATATTTTAAAATACGTGTGCAAAACTTACTTCCCGGCATCTAATAGAGAGGTCTACATGAAGGAGTTTTTGGTCACCAGGGTTAACACCTGGTTTTGTAAGTTTTCTAGGATAGATACTTTTTTATTATACAAGGGGGTAGCCCACAAAGGTGTAAATAGTGAGCAATTTTACAGCGCAATGGAAGATGCATGGCACTACAAAAAGACTCTTGCAATGTGTAACAGCGAGAGGATTCTTCTTGAAGATTCCTCATCGGTCAATTACTGGTTCCCAAAAATGAGAGATATGGTCATAGTTCCTCTATTCGACATATCTCTCGACACCAGTAAAAGGACCCGCAAAGAAGTCTTAGTGTCAAAGGATTTTGTATTCACAGTTCTAAATCACATTCGCACTTATCAAGCCAAGGCACTTACATACTCCAATGTTTTATCCTTTGTCGAATCAATTCGTTCAAGGGTAATTATCAACGGAGTGACTGCCAGGTCTGAGTGGGATGTTGACAAATCTCTTTTGCAATCCTTGTCCATGACATTTTTCTTGCATACTAAGCTTGCCGTTTTAAAAGACGAATTGTTAATCAGCAAGTTTAGTTTGGGGCCAAAATCAGTAAGCCAGCATGTATGGGATGAGATTTCCCTGGCTTTTGGAAACGCATTTCCATCGATCAAGGAGAGACTGCTAAATCGGAAACTAATTAAAGTGTCGGGAGACGCATTAGAAATCAGGGTGCCTGATTTATATGTGACTTTTCACGATAGATTAGTGACTGAGTACAAAACATCGGTGGATATGCCAGTGCTTGATATCAGAAAGAGAATGGAGGAGACTGAGGTTATGTACAATGCATTGTCTGAGCTATCTGTGCTCAAGGAGTCGGACAAGTTCGACGTTGATGTTTTTTCCCGGATGTGCCAGACTTTGGAGGTAGACCCAATGACTGCAGCAAAGGTTATTGTGGCAGTGATGAGCAACGAGAGCGGACTGACTCTCACATTCGAACAGCCAACTGAAGCAAATGTCGCATTGGCACTTAAAGATTCAGAAAAAGCCTCTGAGGGTGCACTAGTGGTTACTTCTAGAGATGTTGAAGAACCATCCATGAAGGGTTCAATGGCAAGAGGAGAGTTACAATTGGCCGGTCTGTCTGGAGACCAACCAGAGTCTTCCTATACTCGGAACGAGGAAATAGAGTCATTAGAGCAATTCCACATGGCAACGGCTAGTTCGTTAATTCGGAAACAGATGAGTTCGATTGTGTACACGGGCCCCATTAAAGTTCAGCAAATGAAAAACTTTATTGATAGCCTGGTAGCATCACTCTCTGCTGCGGTGTCGAACCTAGTCAAGATCCTAAAGGATACAGCTGCTATAGATCTCGAAACCCGTCAGAAGTTTGGAGTCTTAGATGTTGCGACCAAAAGATGGTTAATTAAACCTTTAGCCAAGAATCACGCATGGGGCGTTATTGAAACACATGCTAGGAAGTACCACGTTGCACTTTTGGAGTATGATGAGCATGGAGTGGTAACTTGCGACAGTTGGAGAAGGGTGGCCGTGAGTTCTGAGTCAATGGTTTATTCTGATATGGCAAAGCTCAGAACACTGAGGAGATTATTAAGAGATGGTGAGCCTCATGTCAGCAGTGCTAAAGTCGTCCTAGTTGACGGTGTCCCGGGTTGTGGAAAGACAAAAGAGATTCTCTCGAAAGTAAATTTTGAGGAAGATCTAATCTTAGTACCGGGTAAGCAGGCTGCTGAAATGATAAAGAGGCGTGCTAATGCGTCAGGAATAATTCAAGCCACAAGAGATAATGTTCGTACTGTTGATTCATTTATAATGAATTACGGTAAAGGAACACGCTGTCAGTTCAAAAGGTTATTTATCGACGAAGGTCTGATGTTGCACACTGGTTGTGTGAATTTTCTTGTTTCTATGTCTCTGTGCGAAATTGCATATGTTTATGGAGACACACAACAAATTCCATACATCAACAGAGTATCCGGTTTTCCGTACCCTGCACATTTTGCAAAAATAGAGGTTGATGAGGTGGAAACTCGCAGAACTACGCTGCGTTGTCCAGCCGACATTACCCACTATCTTAACAGAAGGTACGAAGGACATGTCATGTGTACATCGTCGGTTAAAAAGTCAGTTTCTCAGGAAATGGTGAGCGGGGCCGCAATGATCAATCCTGTATCTAAGCCATTGAATGGGAAAGTTTTGACTTTCACTCAGTCTGACAAAGAGGCGCTGCTTTCTCGAGGATATACGGACGTCCATACAGTACATGAGGTACAAGGTGAGACATATGCAGATGTGTCGTTGGTCAGATTGACTCCGACACCTGTATCTATTATCGCAGGAGATAGTCCGCACGTTCTCGTAGCTTTGTCAAGGCATACCCAAACATTGAAGTATTACACCGTAGTGATGGATCCTCTTGTAAGTATAATTAGGGATTTAGAAAAACTTAGTTCTTACTTGTTAGATATGTATAAAGTAGATGCAGGGACCCAATAGCAATTACAGGTAGACTCCGTGTTTAAAGGTTCTAATCTTTTTGTTGCAGCACCAAAGACTGGAGATATCTCAGATATGCAATTTTACTATGATAAGTGTCTCCCAGGTAATAGCACCATGTTAAATAACTATGATGCTGTTACCATGAGGTTGACTGACATTTCTCTTAATGTCAAAGATTGCATATTGGATTTCTCTAAGTCTGTGGCTGCACCGAAGGATCCGATCAAACCACTGATTCCAATGGTACGAACGGCGGCAGAAATGCCACGCCAGACTGGACTATTGGAAAATTTGGTGGCGATGATCAAAAGAAACTTTAATTCACCGGAGTTATCAGGAATAATCGACATTGAGAATACTGCATCTTTAGTAGTAGATAAATTTTTTGATAGTTACTTGCTTAAAGAAAAAAGAAAACCAAATAAAAATGTTTCTTTATTTTGTAGAGAGTCTCTCAATAGATGGTTAGAGAAGCAGGAGCAAGTGACCATTGGTCAGCTTGCAGATTTTGATTTTGTGGATCTTCCTGCCGTTGATCAGTACAGGCATATGATTAAAGCGCAACCTAAGCAGAAGCTGGATACATCAATTCAAAGCGAATATCCGGCCTTGCAGACGATTGTGTATCATTCGAAAAAGATCAACGCAATCTTCGGTCCTTTGTTCAGTGAGCTCACAAGGCAAATGCTCGAAAGCATAGACTCAAGTAAGTTTTTGTTCTTTACAAGGAAGACGCCAGCTCAAATTGAGGATTTCTTCGGAGATCTCGATAGCCATGTCCCTATGGATATCTTGGAGTTGGATATTTCGAAGTATGACAAATCTCAGAACGAGTTCCACTGTGCAGTAGAGTATGAAATATGGAGAAGACTTGGATTAGAAGATTTTCTGGGAGAAGTTTGGAAACAAGGCCACAGGAAAACTACTCTTAAAGATTACACAGCTGGTATTAAAACGTGTTTATGGTACCAGAGAAAGAGTGGGGACGTTACAACATTCATCGGTAATACGGTGATTATTGCTGCTTGTTTAGCTTCCATGTTGCCCATGGAGAAAATAATCAAAGGTGCATTTTGCGGAGATGACAGTTTACTATACTTCCCAAAAGGTTGTGAGTTTCCTGACATACAGCATACAGCCAACCTTATGTGGAATTTCGAGGCTAAGCTATTCAGAAAGCAGTATGGTTATTTCTGTGGAAGGTACGTGATACATCATGACAGAGGGTGTATTGTTTATTATGACCCTTTGAAGTTGATTTCTAAACTTGGTGCTAAACACATCAAGGATTGGGATCACTTAGAAGAGTTCAGAAGATCCCTTTGTGATGTTGCAAATTCGTTGAACAACTGTGCGTATTACACGCAGTTGGACGACGCTGTGAGTGAGGTCCATAAAACCGCACCCCCGGGTTCGTTTGTATATAAAAGTTTAGTTAAATATCTGTCCGATAAGGTTCTTTTTAGAAGTTTGTTTATAGATGGCTCTTGTTAA
>MT018320
ATGGCATACACACAGACAGCTACCACATCCGCTTTGCTCGACACTGTCCGAGGTAACAATACCTTGGTCAACGATCTTGCGAAGCGGCGTCTTTATGACACAGCGGTCGACGAGTTCAACGCTCGTGATCGCAGGCCCAAAGTAAATTTTTCCAAAGTAATAAGTGAGGAACAGACGCTTATTGCTACTAGGGCATATCCAGAATTCCAGATAACCTTCTATAATACGCAGAACGCCGTGCATTCGCTTGCCGGTGGGCTACGATCCTTAGAACTGGAATATCTAATGATGCAGATCCCGTACGGATCACTCACATATGATATAGGTGGGAATTTTGCATCTCATCTGTTCAAAGGACGGGCATATGTTCACTGCTGTATGCCCAATCTTGATGTCCGCGACATAATGCGGCACGAAGGCCAGAAAGACAGTATAGAATTATACCTTTCCAGGCTTGAGCGGGGCAACAAAGTTGTCCCAAATTTCCAAAAGGAAGCTTTTGACAGATACGCTGAAACGCCAGACGAAGTTGTCTGTCACAGTACCTTCCAAACGTGTACGCACCAGCAGGTGGAAAACACAGGCAGGGTGTATGCTATTGCATTGCACAGTATATACGATATACCTGCTGATGAATTCGGAGCGGCACTTTTAAGGAAAAATGTCCATGTTTGTTACGCCGCCTTCCACTTTTCCGAGAATTTACTTCTCGAAGATTCACACGTCAACCTTGACGAAATCAACGCGTGTTTTTCGCGTGATGGAGACAAGCTGACTTTTTCTTTCGCATCTGAGAGCACTTTAAATTATTGTCATAGTTATTCTAATATTTTAAAATACGTGTGCAAAACTTACTTCCCGGCATCTAATAGAGAGGTCTACATGAAGGAGTTTTTGGTCACCAGGGTTAACACCTGGTTTTGTAAGTTTTCTAGGATAGATACTTTTTTATTATACAAGGGGGTAGCCCACAAAGGTGTAAATAGTGAGCAATTTTACAGCGCAATGGAAGATGCATGGCACTACAAAAAGACTCTTGCAATGTGTAACAGCGAGAGGATTCTTCTTGAAGATTCCTCATCGGTCAATTACTGGTTCCCAAAAATGAGAGATATGGTCATAGTTCCTCTATTCGACATATCTCTCGACACCAGTAAAAGGACCCGCAAAGAAGTCTTAGTGTCAAAGGATTTTGTATTCACAGTTTTAAATCACATTCGCACTTATCAAGCCAAGGCACTTACATACTCCAATGTTTTATCCTTTGTCGAATCAATTCGTTCAAGGGTAATTATCAACGGAGTGACTGCCAGGTCTGAGTGGGATGTTGACAAATCTCTTTTGCAATCCTTGTCCATGACATTTTTCTTGCATACTAAGCTTGCCGTTTTAAAAGACGAATTGTTAATCAGCAAGTTTAGTTTGGGGCCAAAATCAGTAAGCCAGCATGTATGGGATGAGATTTCCCTGGCTTTTGGAAACGCATTTCCATCGATCAAGGAGAGACTGCTAAATCGGAAACTAATTAAAGTGTCGGGAGACGCATTAGAAATCAGGGTGCCTGATTTATATGTGACTTTTCACGATAGATTAGTGACTGAGTACAAAACATCGGTGGATATGCCAGTGCTTGATATCAGAAAGAGAATGGAGGAGACTGAGGTTATGTACAATGCATTGTCTGAGCTATCTGTGCTCAAGGAGTCGGACAAGTTCGACGTTGATGTTTTTTCCCGGATGTGCCAGACTTTGGAGGTAGACCCAATGACTGCAGCAAAGGTTATTGTGGCAGTGATGAGCAACGAGAGCGGACTGACTCTTACATTCGAACAGCCAACTGAAGCAAATGTCGCATTGGCACTTAAAGATTCAGAAAAAGCCTCTGAGGGTGCACTAGTGGTTACTTCTAGAGATGTTGAAGAACCATCCATGAAGGGTTCAATGGCAAGAGGAGAGTTACAATTGGCCGGTCTGTCTGGAGACCAACCAGAGTCTTCCTATACTCGGAACGAGGAAATAGAGTCATTAGAGCAATTCCACATGGCAACGGCTAGTTCGTTAATTCGGAAACAGATGAGTTCGATTGTGTACACGGGCCCCATTAAAGTTCAGCAAATGAAAAACTTTATTGATAGCCTGGTAGCATCACTCTCTGCTGCGGTGTCGAACCTAGTCAAGATCCTAAAGGATACAGCTGCTATAGATCTCGAAACCCGTCAGAAGTTTGGAGTCTTAGATGTTGCGACCAAAAGATGGTTAATTAAACCTTTAGCCAAGAATCACGCATGGGGCGTTATTGAAACACATGCTAGGAAGTACCACGTTGCACTTTTGGAGTATGATGAGCATGGAGTGGTAACTTGCGACAGTTGGAGAAGGGTGGCCGTGAGTTCTGAGTCAATGGTTTATTCTGATATGGCAAAGCTCAGAACACTGAGGAGATTATTAAGAGATGGTGAGCCTCATGTCAGCAGTGCTAAAGTCGTCCTAGTTGACGGTGTCCCGGGTTGTGGAAAGACAAAAGAGATTCTCTCGAAAGTAAATTTTGAGGAAGATCTAATCTTAGTACCGGGTAAGCAGGCTGCTGAAATGATAAAGAGGCGTGCTAATGCGTCAGGAATAATTCAAGCCACAAGAGATAATGTTCGTACTGTTGATTCATTTATAATGAATTACGGTAAAGGAACACGCTGTCAGTTCAAAAGGTTATTTATCGACGAAGGTCTGATGTTGCACACTGGTTGTGTGAATTTTCTTGTTTCTATGTCTCTGTGCGAAATTGCATATGTTTATGGAGACACACAACAAATTCCATACATCAACAGAGTATCCGGTTTTCCGTACCCTGCACATTTTGCAAAAATAGAGGTTGATGAGGTGGAAACTCGCAGAACTACGCTGCGTTGTCCAGCCGACATTACCCACTATCTTAACAGAAGGTACGATGGACATGTCATGTGTACATCGTCGGTTAAAAAGTCAGTTTCTCAGGAAATGGTGAGCGGGGCCGCAATGATCAATCCTGTATCTAAGCCATTGAATGGGAAAGTTTTGACTTTCACTCAGTCTGATAAAGAGGCGCTGCTTTCTCGAGGATATACGGACGTCCATACAGTACATGAGGTACAAGGTGAGACATATGCAGATGTGTCGTTGGTCAGATTGACTCCGACACCTGTATCTATCATCGCAGGAGATAGTCCGCACGTTCTCGTAGCTTTGTCAAGGCATACCCAAACATTGAAGTATTACACCGTAGTGATGGATCCTCTTGTAAGTATAATTAGGGATTTAGAAAAACTTAGTTCTTACTTGTTAGATATGTATAAAGTAGATGCAGGGACCCAATAGCAATTACAGGTAGACTCCGTGTTTAAAGGTTCTAATCTTTTTGTTGCAGCACCAAAGACTGGAGATATCTCAGATATGCAATTTTACTATGATAAGTGTCTCCCAGGTAATAGCACCATGTTAAATAACTATGATGCTGTTACCATGAGGTTGACTGACATTTCTCTTAATGTCAAAGATTGCATATTGGATTTCTCTAAGTCTGTGGCTGCACCGAAGGATCCGATCAAACCACTGATTCCAATGGTACGAACGGCGGCAGAAATGCCACGCCAGACTGGACTATTGGAAAATTTGGTGGCGATGATCAAAAGAAACTTTAATTCACCGGAGTTATCAGGAATAATCGACATTGAGAATACTGCATCTTTAGTAGTAGATAAATTTTTTGATAGTTACTTGCTTAAAGAAAAAAGAAAACCAAATAAAAATGTTTCTTTATTTTGTAGAGAGTCTCTCAATAGATGGTTAGAGAAGCAGGAGCAAGTGACCATTGGTCAGCTTGCAGATTTTGATTTTGTGGATCTTCCTGCCGTTGATCAGTACAGGCATATGATTAAAGCGCAACCTAAGCAGAAGCTGGATACATCAATTCAAAGCGAATATCCGGCCTTGCAGACGATTGTGTATCATTCGAAAAAGATCAACGCAATCTTCGGTCCTTTGTTCAGTGAGCTCACAAGGCAAATGCTCGAAAGCATAGACTCAAGTAAGTTTTTGTTCTTTACAAGGAAGACGCCAGCTCAAATTGAGGATTTCTTCGGAGATCTCGATAGCCATGTCCCTATGGATATCTTGGAGTTGGATATTTCGAAGTATGACAAATCTCAGAACGAGTTCCACTGTGCAGTAGAGTATGAAATATGGAGAAGACTTGGATTAGAAGATTTTCTGGGAGAAGTTTGGAAACAAGGCCACAGAAAAACTACTCTTAAAGATTACACAGCTGGTATTAAAACGTGTTTATGGTACCAGAGAAAGAGTGGGGACGTTACAACATTCATCGGTAATACGGTGATTATTGCTGCTTGTTTAGCTTCCATGTTGCCCATGGAGAAAATAATCAAAGGTGCATTTTGCGGAGATGACAGTTTACTATACTTCCCAAAAGGTTGTGAGTTTCCTGACATACAGCATACAGCCAACCTTATGTGGAATTTCGAGGCTAAGCTATTCAGAAAGCAGTATGGTTATTTCTGTGGAAGGTACGTGATACATCATGACAGAGGGTGTATTGTTTATTATGACCCTTTGAAGTTGATTTCTAAACTTGGTGCTAAACATATCAAGGATTGGGATCACTTAGAAGAGTTCAGAAGATCCCTTTGTGATGTTGCAAATTCGTTGAACAACTGTGCGTATTACACGCAGTTGGACGACGCTGTGAGTGAGGTCCATAAAACCGCACCCCCGGGTTCGTTTGTATATAAAAGTTTAGTTAAATATCTGTCCGATAAGGTTCTTTTTAGAAGTTTGTTTATAGATGGCTCTTGTTAA
>MT118666
ATGGCATACACACAGACAGCTACCACATCCGCTTTGCTCGACACTGTCCGAGGTAACAATACCTTGGTCAACGATCTTGCGAAGCGGCGTCTTTATGACACAGCGGTCGACGAGTTCAACGCTCGTGATCGCAGGCCCAAAGTAAATTTTTCCAAAGTAATAAGTGAGGAACAGACGCTTATTGCTACTAGGGCATATCCAGAATTCCAGATAACCTTCTATAATACGCAGAACGCCGTGCATTCGCTTGCCGGTGGACTACGATCCTTAGAACTGGAATATCTAATGATGCAGATCCCGTACGGATCACTCACATATGATATAGGTGGGAATTTTGCATCTCATCTGTTCAAAGGACGGGCATATGTTCACTGCTGTATGCCCAATCTTGATGTCCGCGACATAATGCGGCACGAAGGCCAGAAAGACAGTATAGAATTATACCTTTCCAGGCTTGAGCGGGGCAACAAAGTTGTCCCAAATTTCCAAAAGGAAGCTTTTGACAGATACGCTGAAACGCCAGACGAAGTTGTCTGTCACAGTACCTTCCAAACGTGTACGCACCAGCAGGTGGAAAACACAGGCAGGGTGTATGCTATTGCATTGCACAGTATATACGATATACCTGCTGATGAATTCGGAGCGGCACTTTTAAGGAAAAATGTCCATGTTTGTTACGCCGCCTTCCACTTTTCCGAGAATTTACTTCTCGAAGATTCACACGTCAACCTTGACGAAATCAACGCGTGTTTTTCGCGTGATGGAGACAAGCTGACTTTTTCTTTCGCATCTGAGAGCACTTTAAATTATTGTCATAGTTATTCTAATATTTTAAAATACGTGTGCAAAACTTACTTCCCGGCATCTAATAGAGAGGTCTACATGAAGGAGTTTTTGGTCACCAGGGTTAACACCTGGTTTTGTAAGTTTTCTAGGATAGATACTTTTTTATTATACAAGGGGGTAGCCCACAAAGGTGTAAATAGTGAGCAATTTTACAGCGCAATGGAAGATGCATGGCACTACAAAAAGACTCTTGCAATGTGTAACAGCGAGAGGATTCTTCTTGAAGATTCCTCATCGGTCAATTACTGGTTCCCAAAAATGAGAGATATGGTCATAGTTCCTCTATTCGACATATCTCTCGACACCAGTAAAAGGACCCGCAAAGAAGTCTTAGTGTCAAAGGATTTTGTATTCACAGTTTTAAATCACATTCGCACTTATCAAGCCAAGGCACTTACATACTCCAATGTTTTATCCTTTGTCGAATCAATTCGTTCAAGGGTAATTATCAACGGAGTGACTGCCAGGTCTGAGTGGGATGTTGACAAATCTCTTTTGCAATCCTTGTCCATGACATTTTTCTTGCATACTAAGCTTGCCGTTTTAAAAGACGAATTGTTAATCAGCAAGTTTAGTTTGGGGCCAAAATCAGTAAGCCAGCATGTATGGGATGAGATTTCCCTGGCTTTTGGAAACGCATTTCCATCGATCAAGGAGAGACTGCTAAATCGGAAACTAATTAAAGTGTCGGGAGACGCATTAGAAATCAGGGTGCCTGATTTATATGTGACTTTTCACGATAGATTAGTGACTGAGTACAAAACATCGGTGGATATGCCAGTGCTTGATATCAGAAAGAGAATGGAGGAGACTGAGGTTATGTACAATGCATTGTCTGAGCTATCTGTGCTCAAGGAGTCGGACAAGTTCGACGTTGATGTTTTTTCCCGGATGTGCCAGACTTTGGAGGTAGACCCAATGACTGCAGCAAAGGTTATTGTGGCAGTGATGAGCAACGAGAGCGGACTGACTCTTACATTCGAACAGCCAACTGAAGCAAATGTCGCATTGGCACTTAAAGATTCAGAAAAAGCCTCTGAGGGTGCACTAGTGGTTACTTCTAGAGATGTTGAAGAACCATCCATGAAGGGTTCAATGGCAAGAGGAGAGTTACAATTGGCCGGTCTGTCTGGAGACCAACCAGAGTCTTCCTATACTCGGAACGAGGAAATAGAGTCATTAGAGCAATTCCACATGGCAACGGCTAGTTCGTTAATTCGGAAACAGATGAGTTCGATTGTGTACACGGGCCCCATTAAAGTTCAGCAAATGAAAAACTTTATTGATAGCCTGGTAGCATCACTCTCTGCTGCGGTGTCGAACCTAGTCAAGATCCTAAAGGATACAGCTGCTATAGATCTCGAAACCCGTCAGAAGTTTGGAGTCTTAGATGTTGCGACCAAAAGATGGTTAATTAAACCTTTAGCCAAGAATCACGCATGGGGCGTTATTGAAACACATGCTAGGAAGTACCACGTTGCACTTTTGGAGTATGATGAGCATGGAGTGGTAACTTGCGACAGTTGGAGAAGGGTGGCCGTGAGTTCTGAGTCAATGGTTTATTCTGATATGGCAAAGCTCAGAACACTGAGGAGATTATTAAGAGATGGAGAGCCTCATGTCAGCAGTGCTAAAGTCGTCCTAGTTGACGGTGTCCCGGGTTGTGGAAAGACAAAAGAGATTCTCTCGAAAGTAAATTTTGAGGAAGATCTAATCTTAGTACCGGGTAAGCAGGCTGCTGAAATGATAAAGAGGCGTGCTAATGCGTCAGGAATAATTCAAGCCACAAGAGATAATGTTCGTACTGTTGATTCATTTATAATGAATTACGGTAAAGGAACACGCTGTCAGTTCAAAAGGTTATTTATCGACGAAGGTCTGATGTTGCACACTGGTTGTGTGAATTTTCTTGTTTCTATGTCTCTGTGCGAAATTGCATATGTTTATGGAGACACACAACAAATTCCATACATCAACAGAGTATCCGGTTTTCCGTACCCTGCACATTTTGCAAAAATAGAGGTTGATGAGGTGGAAACTCGCAGAACTACGCTGCGTTGTCCAGCCGACATTACCCACTATCTTAACAGAAGGTACGAAGGACATGTCATGTGTACATCGTCGGTTAAAAAGTCAGTTTCTCAGGAAATGGTGAGCGGGGCCGCAATGATCAATCCTGTATCTAAGCCATTGAATGGGAAAGTTTTGACTTTCACTCAGTCTGATAAAGAGGCGCTGCTTTCTCGAGGATATACGGACGTCCATACAGTACATGAGGTACAAGGTGAGACATATGCAGATGTGTCGTTGGTCAGATTGACTCCGACACCTGTATCTATCATCGCAGGAGATAGTCCGCACGTTCTCGTAGCTTTGTCAAGGCATACCCAAACATTGAAGTATTACACCGTAGTGATGGATCCTCTTGTAAGTATAATTAGGGATTTAGAAAAACTTAGTTCTTACTTGTTAGATATGTATAAAGTAGATGCAGGGACCCAATAGCAATTACAGGTAGACTCCGTGTTTAAAGGTTCTAATCTTTTTGTTGCAGCACCAAAGACTGGAGATATCTCAGATATGCAATTTTACTATGATAAGTGTCTCCCAGGTAATAGCACCATGTTAAATAACTATGATGCTGTTACCATGAGGTTGACTGACATTTCTCTTAATGTCAAAGATTGCATATTGGATTTCTCTAAGTCTGTGGCTGCACCGAAGGATCCGATCAAACCACTGATTCCAATGGTACGAACGGCGGCAGAAATGCCACGCCAGACTGGACTATTGGAAAATTTGGTGGCGATGATCAAAAGAAACTTTAATTCACCGGAGTTATCAGGAATAATCGACATTGAGAATACTGCATCTTTAGTAGTAGATAAATTTTTTGATAGTTACTTGCTTAAAGAAAAAAGAAAACCAAATAAAAATGTTTCTTTATTTTGTAGAGAGTCTCTCAATAGATGGTTAGAGAAGCAGGAGCAAGTGACCATTGGTCAGCTTGCAGATTTTGATTTTGTGGATCTTCCTGCCGTTGATCAGTACAGGCATATGATTAAAGCGCAACCTAAGCAGAAGCTGGATACATCAATTCAAAGCGAATATCCGGCCTTGCAGACGATTGTGTATCATTCGAAAAAGATCAACGCAATCTTCGGTCCTTTGTTCAGTGAGCTCACAAGGCAAATGCTCGAAAGCATAGACTCAAGTAAGTTTTTGTTCTTTACAAGGAAGACGCCAGCTCAAATTGAGGATTTCTTCGGAGATCTCGATAGCCATGTCCCTATGGATATCTTGGAGTTGGATATTTCGAAGTATGACAAATCTCAGAACGAGTTCCACTGTGCAGTAGAGTATGAAATATGGAGAAGACTTGGATTAGAAGATTTTCTGGGAGAAGTTTGGAAACAAGGCCACAGGAAAACTACTCTTAAAGATTACACAGCTGGTATTAAAACGTGTTTATGGTACCAGAGAAAGAGTGGGGACGTTACAACATTCATCGGTAATACGGTGATTATTGCTGCTTGTTTAGCTTCCATGTTGCCCATGGAGAAAATAATCAAAGGTGCATTTTGCGGAGATGACAGTTTACTATACTTCCCAAAAGGTTGTGAGTTTCCTGACATACAGCATACAGCCAACCTTATGTGGAATTTCGAGGCTAAGCTATTCAGAAAGCAGTATGGTTATTTCTGTGGAAGGTACGTGATACATCATGACAGAGGGTGTATTGTTTATTATGACCCTTTGAAGTTGATTTCTAAACTTGGTGCTAAACACATCAAGGATTGGGATCACTTAGAAGAGTTCAGAAGATCCCTTTGTGATGTTGCAAATTCGTTGAACAACTGTGCGTATTACACGCAGTTGGACGACGCTGTGAGTGAGGTCCATAAAACCGCACCCCCGGGTTCGTTTGTATATAAAAGTTTAGTTAAATATCTGTCCGATAAGGTTCTTTTTAGAAGTTTGTTTATAGATGGCTCTTGTTAA
>MW314091
ATGGCATACACACAGACAGCTACCACATCCGCTTTGCTCGACACTGTCCGAGGTAACAATACCTTGGTCAACGATCTTGCGAAGCGGCGTCTTTATGACACAGCGGTCGACGAGTTCAACGCTCGTGATCGCAGGCCCAAAGTAAATTTTTCCAAAGTAATAAGTGAGGAACAGACGCTTATTGCTACTAGGGCATATCCAGAATTCCAGATAACCTTCTATAATACGCAGAACGCCGTGCATTCGCTTGCCGGTGGACTACGATCCTTAGAACTGGAATATCTAATGATGCAGATCCCGTACGGATCACTCACATATGATATAGGTGGGAATTTTGCATCTCATCTGTTCAAAGGACGGGCATATGTTCACTGCTGTATGCCCAATCTTGATGTCCGCGACATAATGCGGCACGAAGGCCAGAAAGACAGCATAGAATTATACCTTTCCAGGCTTGAGCGGGGCAACAAAGTTGTCCCAAATTTCCAAAAGGAAGCTTTTGACAGATACGCTGAAACGCCAGACGAAGTTGTCTGTCACAGTACCTTCCAAACGTGTACGCACCAGCAGGTGGAAAACACAGGCAGGGTGTATGCTATTGCATTGCACAGTATATACGATATACCTGCTGATGAATTCGGAGCGGCACTTTTAAGGAAAAATGTCCATGTTTGTTACGCCGCCTTCCACTTTTCCGAGAATTTACTTCTCGAAGATTCACACGTCAACCTTGACGAAATCAACGCGTGTTTTTCGCGTGATGGAGACAAGCTGACTTTTTCTTTCGCATCTGAGAGCACTTTAAATTATTGTCATAGTTATTCTAATATTTTAAAATACGTGTGCAAAACTTACTTCCCGGCATCTAATAGAGAGGTCTATATGAAGGAGTTTTTGGTCACCAGGGTTAACACCTGGTTTTGTAAGTTTTCTAGGATAGATACTTTTTTATTATACAAGGGGGTAGCCCACAAAGGTGTAAATAGTGAGCAATTTTACAGCGCAATGGAAGATGCATGGCACTACAAAAAGACTCTTGCAATGTGTAACAGCGAGAGGATTCTTCTTGAAGATTCCTCATCGGTCAATTACTGGTTCCCAAAAATGAGAGATATGGTCATAGTTCCTCTATTCGACATATCTCTCGACACCAGTAAAAGGACCCGCAAAGAAGTCTTAGTGTCAAAGGATTTTGTATTCACAGTTTTAAATCACATTCGCACTTATCAAGCCAAGGCACTTACATACTCCAATGTTTTATCCTTTGTCGAATCAATTCGTTCAAGGGTAATTATCAACGGAGTGACTGCCAGGTCTGAGTGGGATGTTGACAAATCTCTTTTGCAATCCTTGTCCATGACATTTTTCTTGCATACTAAGCTTGCCGTTTTAAAAGACGAATTGTTAATCAGCAAGTTTAGTTTGGGGCCAAAATCAGTAAGCCAGCATGTATGGGATGAGATTTCCCTGGCTTTTGGAAACGCATTTCCATCGATCAAGGAGAGACTGCTAAATCGGAAACTAATTAAAGTGTCGGGAGACGCATTAGAAATCAGGGTGCCTGATTTATATGTGACTTTTCACGATAGATTAGTGACTGAGTACAAAACATCGGTGGATATGCCAGTGCTTGATATCAGAAAGAGAATGGAGGAGACTGAGGTTATGTACAATGCATTGTCTGAGCTATCTGTGCTCAAGGAGTCGGACAAGTTCGACGTTGATGTTTTTTCCCGGATGTGCCAGACTTTGGAGGTAGACCCAATGACTGCAGCAAAGGTTATTGTGGCAGTGATGAGCAACGAGAGCGGACTGACTCTTACATTCGAACAGCCAACTGAAGCAAATGTCGCATTGGCACTTAAAGATTCAGAAAAAGCCTCTGAGGGTGCACTAGTGGTTACTTCTAGAGATGTTGAAGAACCATCCATGAAGGGTTCAATGGCAAGAGGAGAGTTACAATTGGCCGGTCTGTCTGGAGACCAACCAGAGTCTTCCTATACTCGGAACGAGGAAATAGAGTCATTAGAGCAATTCCACATGGCAACGGCTAGTTCGTTAATTCGGAAACAGATGAGTTCGATTGTGTACACGGGCCCCATTAAAGTTCAGCAAATGAAAAACTTTATTGATAGCCTGGTAGCATCACTCTCTGCTGCGGTGTCGAACCTAGTCAAGATCCTAAAGGATACAGCTGCTATAGATCTCGAAACCCGTCAGAAGTTTGGAGTCTTAGATGTTGCGACCAAAAGATGGTTAATTAAACCTTTAGCCAAGAATCACGCATGGGGCGTTATTGAAACACATGCTAGGAAGTACCACGTTGCACTTTTGGAGTATGATGAGCATGGAGTGGTAACTTGCGACAGTTGGAGAAGGGTGGCCGTGAGTTCTGAGTCAATGGTTTATTCTGATATGGCAAAGCTCAGAACACTGAGGAGATTATTAAGAGATGGTGAGCCTCATGTCAGCAGTGCTAAAGTCGTCCTAGTTGACGGTGTCCCGGGTTGTGGAAAGACAAAAGAGATTCTCTCGAAAGTAAATTTTGAGGAAGATCTAATCTTAGTACCGGGTAAGCAGGCTGCTGAAATGATAAAGAGGCGTGCTAATGCGTCAGGAATAATTCAAGCCACAAGAGATAATGTTCGTACTGTTGATTCATTTATAATGAATTACGGTAAAGGAACACGCTGTCAGTTCAAAAGGTTATTTATCGACGAAGGTCTGATGTTGCACACTGGTTGTGTGAATTTTCTTGTTTCTATGTCTCTGTGCGAAATTGCATATGTTTATGGAGACACACAACAAATTCCATACATCAACAGAGTATCCGGTTTTCCGTACCCTGCACATTTTGCAAAAATAGAGGTTGATGAGGTGGAAACTCGCAGAACTACGCTGCGTTGTCCAGCCGACATTACCCACTATCTTAACAGAAGGTACGAAGGATATGTCATGTGTACATCGTCGGTTAAAAAGTCAGTTTCTCAGGAAATGGTGAGCGGGGCCGCAATGATCAATCCTGTATCTAAGCCATTGAATGGGAAAGTTTTGACTTTCACTCAGTCTGATAAAGAGGCGCTGCTTTCTCGAGGATATACGGACGTCCATACAGTACATGAGGTACAAGGTGAGACATATGCAGATGTGTCGTTGGTCAGATTGACTCCGACACCTGTATCTATCATCGCAGGAGATAGTCCGCACGTTCTCGTAGCTTTGTCAAGGCATACCCAAACATTGAAGTATTACACCGTAGTGATGGATCCTCTTGTAAGTATAATTAGGGATTTAGAAAAACTTAGTTCTTACTTGTTAGATATGTATAAAGTAGATGCAGGGACCCAATAGCAATTACAGGTAGACTCCGTGTTTAAAGGTTCTAATCTTTTTGTTGCAGCACCAAAGACTGGAGATATCTCAGATATGCAATTTTACTATGATAAGTGTCTCCCAGGTAATAGCACCATGTTAAATAACTATGATGCTGTTACCATGAGGTTGACTGACATTTCTCTTAATGTCAAAGATTGCATATTGGATTTCTCTAAGTCTGTGGCTGCACCGAAGGATCCGATCAAACCACTGATTCCAATGGTACGAACGGCGGCAGAAATGCCACGCCAGACTGGACTATTGGAAAATTTGGTGGCGATGATCAAAAGAAACTTTAATTCACCGGAGTTATCAGGAATAATCGACATTGAGAATACTGCATCTTTAGTAGTAGATAAATTTTTTGATAGTTACTTGCTTAAAGAAAAAAGAAAACCAAATAAAAATGTTTCTTTATTTTGTAGAGAGTCTCTCAATAGATGGTTAGAGAAGCAGGAGCAAGTGACCATTGGTCAGCTTGCAGATTTTGATTTTGTGGATCTTCCTGCCGTTGATCAGTACAGGCATATGATTAAAGCGCAACCTAAGCAGAAGCTGGATACATCAATTCAAAGCGAATATCCGGCCTTGCAGACGATTGTGTATCATTCGAAAAAGATCAACGCAATCTTCGGTCCTTTGTTCAGTGAGCTCACAAGGCAAATGCTCGAAAGCATAGACTCAAGTAAGTTTTTGTTCTTTACAAGGAAGACGCCAGCTCAAATTGAGGATTTCTTCGGAGATCTCGATAGCCATGTCCCTATGGATATCTTGGAGTTGGATATTTCGAAGTATGACAAATCTCAGAACGAGTTCCACTGTGCAGTAGAGTATGAAATATGGAGAAGACTTGGATTAGAAGATTTTCTGGGAGAAGTTTGGAAACAAGGCCACAGGAAAACTACTCTTAAAGATTACACAGCTGGTATTAAAACGTGTTTATGGTACCAGAGAAAGAGTGGGGACGTTACAACATTCATCGGTAATACGGTGATTATTGCTGCTTGTTTAGCTTCCATGTTGCCCATGGAGAAAATAATCAAAGGTGCATTTTGCGGAGATGACAGTTTACTATACTTCCCAAAAGGTTGTGAGTTTCCTGACATACAGCATACAGCCAACCTTATGTGGAATTTCGAGGCTAAGCTATTCAGAAAGCAGTATGGTTATTTCTGTGGAAGGTACGTGATACATCATGACAGAGGGTGTATTGTTTATTATGACCCTTTGAAGTTGATTTCTAAACTTGGTGCTAAACACATCAAGGATTGGGATCACTTAGAAGAGTTCAGAAGATCCCTTTGTGATGTTGCAAATTCGTTGAACAACTGTGCGTATTACACGCAGTTGGACGACGCTGTGAGTGAGGTCCATAAAACCGCACCCCCGGGTTCGTTTGTATATAAAAGTTTAGTTAAATATCTGTCCGATAAGGTTCTTTTTAGAAGTTTGTTTATAGATGGCTCTTGTTAA
>MW314092
ATGGCATACACACAGACAGCTACCACATCCGCTTTGCTCGACACTGTCCGAGGTAACAATACCTTGGTCAACGATCTTGCGAAGCGGCGTCTTTATGACACAGCGGTCGACGAGTTCAACGCTCGTGATCGCAGGCCCAAAGTAAATTTTTCCAAAGTAATAAGTGAGGAACAGACGCTTATTGCTACTAGGGCATATCCAGAATTCCAGATAACCTTCTATAATACGCAGAACGCCGTGCATTCGCTTGCCGGTGGACTACGATCCTTAGAACTGGAATATCTAATGATGCAGATCCCGTACGGATCACTCACATATGATATAGGTGGGAATTTTGCATCTCATCTGTTCAAAGGACGGGCATATGTTCACTGCTGTATGCCCAATCTTGATGTCCGCGACATAATGCGGCACGAAGGCCAGAAAGACAGTATAGAATTATACCTTTCCAGGCTTGAGCGGGGCAACAAAGTTGTCCCAAATTTCCAAAAGGAAGCTTTTGACAGATACGCTGAAACGCCAGACGAAGTTGTCTGTCACAGTACCTTCCAAACGTGTACGCACCAGCAGGTGGAAAACACAGGCAGGGTGTATGCTATTGCATTGCACAGTATATACGATATACCTGCTGATGAATTCGGAGCGGCACTTTTAAGGAAAAATGTCCATGTTTGTTACGCCGCCTTCCACTTTTCCGAGAATTTACTTCTCGAAGATTCACACGTCAACCTTGACGAAATCAACGCGTGTTTTTCGCGTGATGGAGACAAGCTGACTTTTTCTTTCGCATCTGAGAGCACTTTAAATTACTGTCATAGTTATTCTAATATTTTAAAATACGTGTGCAAAACTTACTTCCCGGCATCTAATAGAGAGGTCTACATGAAGGAGTTTTTGGTCACCAGGGTTAACACCTGGTTTTGTAAGTTTTCTAGGATAGATACTTTTTTATTATACAAGGGGGTAGCCCACAAAGGTGTAAATAGTGAGCAATTTTACAGCGCAATGGAAGATGCATGGCACTACAAAAAGACTCTTGCAATGTGTAACAGCGAGAGGATTCTTCTTGAAGATTCCTCATCGGTCAATTACTGGTTCCCAAAAATGAGAGATATGGTCATAGTTCCTCTATTCGACATATCTCTCGACACCAGTAAAAGGACCCGCAAAGAAGTCTTAGTGTCAAAGGATTTTGTATTCACAGTTTTAAATCACATTCGCACTTATCAAGCCAAGGCACTTACATACTCCAATGTTTTATCCTTTGTCGAATCAATTCGTTCAAGGGTAATTATCAACGGAGTGACTGCCAGGTCTGAGTGGGATGTTGACAAATCTCTTTTGCAATCCTTGTCCATGACATTTTTCTTGCATACTAAGCTTGCCGTTTTAAAAGACGAATTGTTAATCAGCAAGTTTAGTTTGGGGCCAAAATCAGTAAGCCAGCATGTATGGGATGAGATTTCCCTGGCTTTTGGAAACGCATTTCCATCGATCAAGGAGAGACTGCTAAATCGGAAACTAATTAAAGTGTCGGGAGACGCATTAGAAATCAGGGTGCCTGATTTATATGTGACTTTTCACGATAGATTAGTGACTGAGTACAAAACATCGGTGGATATGCCAGTGCTTGATATCAGAAAGAGAATGGAGGAGACTGAGGTTATGTACAATGCATTGTCTGAGCTATCTGTGCTCAAGGAGTCGGACAAGTTCGACGTTGATGTTTTTTCCCGGATGTGCCAGACTTTGGAGGTAGACCCAATGACTGCAGCAAAGGTTATTGTGGCAGTGATGAGCAATGAGAGCGGACTGACTCTTACATTCGAACAGCCAACTGAAGCAAATGTCGCATTGGCACTTAAAGATTCAGAAAAAGCCTCTGAGGGTGCACTAGTGGTTACTTCTAGAGATGTTGAAGAACCATCCATGAAGGGTTCAATGGCAAGAGGAGAGTTACAATTGGCCGGTCTGTCTGGAGACCAACCAGAGTCTTCCTATACTCGGAACGAGGAAATAGTGTCATTAGAGCAATTCCACATGGCAACGGCTAGTTCGTTAATTCGGAAACAGATGAGTTCGATTGTGTACACGGGCCCCATTAAAGTTCAGCAAATGAAAAACTTTATTGATAGCCTGGTAGCATCACTCTCTGCTGCGGTGTCGAACCTAGTCAAGATCCTAAAGGATACAGCTGCTATAGATCTCGAAACCCGTCAGAAGTTTGGAGTCTTAGATGTTGCGACCAAAAGATGGTTAATTAAACCTTTAGCCAAGAATCACGCATGGGGCGTTATTGAAACACATGCTAGGAAGTACCACGTTGCACTTTTGGAGTATGATGAGCATGGAGTGGTAACTTGCGACAGTTGGAGAAGGGTGGCCGTGAGTTCTGAGTCAATGGTTTATTCTGATATGGCAAAGCTCAGAACACTGAGGGGATTATTAAGAGATGGTGAGCCTCATGTCAGCAGTGCTAAAGTCGTCCTAGTTGACGGTGTCCCGGGTTGTGGAAAGACAAAAGAGATTCTCTCGAAAGTAAATTTTGAGGAAGATCTAATCTTAGTACCGGGTAAGCAGGCTGCTGAAATGATAAAGAGGCGTGCTAATGCGTCAGGAATAATTCAAGCCACAAGAGATAATGTTCGTACTGTTGATTCATTTATAATGAATTACGGTAAAGGAACACGCTGTCAGTTCAAAAGGTTATTTATCGACGAAGGTCTGATGTTGCACACTGGTTGTGTGAATTTTCTTGTTTCTATGTCTCTGTGCGAAATTGCATATGTTTATGGAGACACACAACAAATTCCATACATCAACAGAGTATCCGGTTTTCCGTACCCTGCACATTTTGCAAAAATAGAGGTTGATGAGGTGGAAACTCGCAGAACTACGCTGCGTTGTCCAGCCGACATTACTCACTATCTTAACAGAAGGTACGAAGGACATGTCATGTGTACATCGTCGGTTAAAAAGTCAGTTTCTCAGGAAATGGTGAGCGGGGCCGCAATGATCAATCCTGTATCTAAGCCATTGAATGGGAAAGTTTTGACTTTCACTCAGTCTGATAAAGAGGCGCTGCTTTCTCGAGGATATACGGACGTCCATACAGTACATGAGGTACAAGGTGAGACATATGCAGACGTGTCGTTGGTCAGATTGACTCCGACACCTGTATCTATCATCGCAGGAGATAGTCCGCACGTTCTCGTAGCTTTGTCAAGGCATACCCAAACATTGAAGTATTACACCGTAGTGATGGATCCTCTTGTAAGTATAATTAGGGATTTAGAAAAACTTAGTTCTTACTTGTTAGATATGTATAAAGTAGATGCAGGGACCCAATAGCAATTACAGGTAGACTCCGTGTTTAAAGGTTCTAATCTTTTTGTTGCAGCACCAAAGACTGGAGATATCTCAGATATGCAATTTTACTATGATAAGTGTCTCCCAGGTAATAGCACCATGTTAAATAACTATGATGCTGTTACCATGAGGTTGACTGACATTTCTCTTAATGTCAAAGATTGCATATTGGATTTCTCTAAGTCTGTGGCTGCACCGAAGGATCCGATCAAACCACTGATTCCAATGGTACGAACGGCGGCAGAAATGCCACGCCAGACTGGACTATTGGAAAATTTGGTGGCGATGATCAAAAGAAACTTCAATTCACCGGAGTTATCAGGAATAATCGACATTGAGAATACTGCATCTTTAGTAGTAGATAAATTTTTTGATAGTTACTTGCTTAAAGAAAAAAGAAAACCAAATAAAAATGTTTCTTTATTTTGTAGAGAGTCTCTCAATAGATGGTTAGAGAAGCAGGAGCAAGTGACCATTGGTCAGCTTGCAGATTTTGATTTTGTGGATCTTCCTGCCGTTGATCAGTACAGGCATATGATTAAAGCGCAACCTAAGCAGAAGCTGGATACATCAATTCAAAGCGAATATCCGGCCTTGCAGACGATTGTGTATCATTCGAAAAAGATCAACGCAATCTTCGGTCCTTTGTTCAGTGAGCTCACAAGGCAAATGCTCGAAAGCATAGACTCAAGTAAGTTTTTGTTCTTTACAAGGAAGACGCCAGCTCAAATTGAGGATTTCTTCGGAGATCTCGATAGCCATGTCCCTATGGATATCTTGGAGTTGGATATTTCGAAGTATGACAAATCTCAGAACGAGTTCCACTGTGCAGTAGAGTATGAAATATGGAGAAGACTTGGATTAGAAAATTTTCTGGGAGAAGTTTGGAAACAAGGCCACAGGAAAACTACTCTTAAAGATTACACAGCTGGTATTAAAACGTGTTTATGGTACCAGAGAAAGAGTGGGGACGTTACAACATTCATCGGTAATACGGTGATTATTGCTGCTTGTTTAGCTTCCATGTTGCCCATGGAGAAAATAATCAAAGGTGCATTTTGCGGAGATGACAGTTTACTATACTTCCCAAAAGGTTGTGAGTTTCCTGACATACAGCATACAGCCAACCTTATGTGGAATTTCGAGGCTAAGCTATTCAGAAAGCAGTATGGTTATTTCTGTGGAAGGTACGTGATACATCATGACAGAGGGTGTATTGTTTATTATGACCCTTTGAAGTTGATTTCTAAACTTGGTGCTAAACACATCAAGGATTGGGATCACTTAGAAGAGTTCAGAAGATCCCTTTGTGATGTTGCAAATTCGTTGAACAACTGTGCGTATTACACGCAGTTGGACGACGCTGTGAGTGAGGTCCATAAAACCGCACCCCCGGGTTCGTTTGTATATAAAAGTTTAGTTAAATATCTGTCCGATAAGGTTCTTTTTAGAAGTTTGTTTATAGATGGCTCTTGTTAA
>MW314094
ATGGCATACACACAGACAGCTACCACATCCGCTTTGCTCGACACTGTCCGAGGTAACAATACCTTGGTCAACGATCTTGCGAAGCGGCGTCTTTATGACACAGCGGTCGACGAGTTCAACGCTCGTGATCGCAGGCCCAAAGTAAATTTTTCCAAAGTAATAAGTGAGGAACAGACGCTTATTGCTACTAGGGCATATCCAGAATTCCAGATAACCTTCTATAATACGCAGAACGCCGTGCATTCGCTTGCCGGTGGACTACGATCCTTAGAACTGGAATATCTAATGATGCAGATCCCGTACGGATCACTCACATATGATATAGGTGGGAATTTTGCATCTCATCTGTTCAAAGGACGGGCATATGTTCACTGCTGTATGCCCAATCTTGATGTCCGCGACATAATGCGGCACGAAGGCCAGAAAGACAGTATAGAATTATACCTTTCCAGGCTTGAGCGGGGCAACAAAGTTGTCCCAAATTTCCAAAAGGAAGCTTTTGACAGATACGCTGAAACGCCAGACGAAGTTGTCTGTCACAGTACCTTCCAAACGTGTACGCACCAGCAGGTGGAAAACACAGGCAGGGTGTATGCTATTGCATTGCACAGTATATACGATATACCTGCTGATGAATTCGGAGCGGCACTTTTAAGGAAAAATGTCCATGTTTGTTACGCCGCCTTCCACTTTTCCGAGAATTTACTTCTCGAAGATTCACACGTCAACCTTGACGAAATCAACGCGTGTTTTTCGCGCGATGGAGACAAGCTGACTTTTTCTTTCGCATCTGAGAGCACTTTAAATTACTGTCATAGTTATTCTAATATTTTAAAATACGTGTGCAAAACTTACTTCCCGGCATCTAATAGAGAGGTCTACATGAAGGAGTTTTTGGTCACCAGGGTTAACACCTGGTTTTGTAAGTTTTCTAGGATAGATACTTTTTTATTATACAAGGGGGTAGCCCACAAAGGTGTAAATAGTGAGCAATTTTACAGCGCAATGGAAGATGCATGGCACTACAAAAAGACTCTTGCAATGTGTAACAGCGAGAGGATTCTTCTTGAAGATTCCTCATCGGTCAATTACTGGTTCCCAAAAATGAGAGATATGGTCATAGTTCCTCTATTCGACATATCTCTCGACACCAGTAAAAGGACCCGCAAAGAAGTCTTAGTGTCAAAGGATTTTGTATTCACAGTTTTAAATCACATTCGCACTTATCAAGCCAAGGCACTTACATACTCCAATGTTTTATCCTTTGTCGAATCAATTCGTTCAAGGGTAATTATCAACGGAGTGACTGCCAGGTCTGAGTGGGATGTTGACAAATCTCTTTTGCAATCCTTGTCCATGACATTTTTCTTGCATACTAAGCTTGCCGTTTTAAAAGACGAATTGTTAATCAGCAAGTTTAGTTTGGGGCCAAAATCAGTAAGCCAGCATGTATGGGATGAGATTTCCCTGGCTTTTGGAAACGCATTTCCATCGATCAAGGAGAGACTGCTAAATCGGAAACTAATTAAAGTGTCGGGAGACGCATTAGAAATCAGGGTGCCTGATTTATATGTGACTTTTCACGATAGATTAGTGACTGAGTACAAAACATCGGTGGATATGCCAGTGCTTGATATCAGAAAGAGAATGGAGGAGACTGAGGTTATGTACAATGCATTGTCTGAGCTATCTGTGCTCAAGGAGTCGGACAAGTTCGACGTTGATGTTTTTTCCCGGATGTGCCAGACTTTGGAGGTAGACCCAATGACTGCAGCAAAGGTTATTGTGGCAGTGATGAGCAATGAGAGCGGACTGACTCTTACATTCGAACAGCCAACTGAAGCAAATGTCGCATTGGCACTTAAAGATTCAGAAAAAGCCTCTGAGGGTGCACTAGTGGTTACTTCTAGAGATGTTGAAGAACCATCCATGAAGGGTTCAATGGCAAGAGGAGAGTTACAATTGGCCGGTCTGTCTGGAGACCAACCAGAGTCTTCCTATACTCGGAACGAGGAAATAGTGTCATTAGAGCAATTCCACATGGCAACGGCTAGTTCGTTAATTCGGAAACAGATGAGTTCGATTGTGTACACGGGCCCCATTAAAGTTCAGCAAATGAAAAACTTTATTGATAGCCTGGTAGCATCACTCTCTGCTGCGGTGTCGAACCTAGTCAAGATCCTAAAGGATACAGCTGCTATAGATCTCGAAACCCGTCAGAAGTTTGGAGTCTTAGATGTTGCGACCAAAAGATGGTTAATTAAACCTTTAGCCAAGAATCACGCATGGGGCGTTATTGAAACACATGCTAGGAAGTACCACGTTGCACTTTTGGAGTATGATGAGCATGGAGTGGTAACTTGCGACAGTTGGAGAAGGGTGGCCGTGAGTTCTGAGTCAATGGTTTATTCTGATATGGCAAAGCTCAGAACACTGAGGGGATTATTAAGAGATGGTGAGCCTCATGTCAGCAGTGCTAAAGTCGTCCTAGTTGACGGTGTCCCGGGTTGTGGAAAGACAAAAGAGATTCTCTCGAAAGTAAATTTTGAGGAAGATCTAATCTTAGTACCGGGTAAGCAGGCTGCTGAAATGATAAAGAGGCGTGCTAATGCGTCAGGAATAATTCAAGCCACAAGAGATAATGTTCGTACTGTTGATTCATTTATAATGAATTACGGTAAAGGAACACGCTGTCAGTTCAAAAGGTTATTTATCGACGAAGGTCTGATGTTGCACACTGGTTGTGTGAATTTTCTTGTTTCTATGTCTCTGTGCGAAATTGCATATGTTTATGGAGACACACAACAAATTCCATACATCAACAGAGTATCCGGTTTTCCGTACCCTGCACATTTTGCAAAAATAGAGGTTGATGAGGTGGAAACTCGCAGAACTACGCTGCGTTGTCCAGCCGACATTACTCACTATCTTAACAGAAGGTACGAAGGACATGTCATGTGTACATCGTCGGTTAAAAAGTCAGTTTCTCAGGAAATGGTGAGCGGGGCCGCAATGATCAATCCTGTATCTAAGCCATTGAATGGGAAAGTTTTGACTTTCACTCAGTCTGATAAAGAGGCGCTGCTTTCTCGAGGATATACGGACGTCCATACAGTACATGAGGTACAAGGTGAGACATATGCAGACGTGTCGTTGGTCAGATTGACTCCGACACCTGTATCAATCATCGCAGGAGATAGTCCGCACGTTCTCGTAGCTTTGTCAAGGCATACCCAAACATTGAAGTATTACACCGTAGTGATGGATCCTCTTGTAAGTATAATTAGGGATTTAGAAAAACTTAGTTCTTACTTGTTAGATATGTATAAAGTAGATGCAGGGACCCAATAGCAATTACAGGTAGACTCCGTGTTTAAAGGTTCTAATCTTTTTGTTGCAGCACCAAAGACTGGAGATATCTCAGATATGCAATTTTACTATGATAAGTGTCTCCCAGGTAATAGCACCATGTTAAATAACTATGATGCTGTTACCATGAGGTTGACTGACATTTCTCTTAATGTCAAAGATTGCATATTGGATTTCTCTAAGTCTGTGGCTGCACCGAAGGATCCGATCAAACCACTGATTCCAATGGTACGAACGGCGGCAGAAATGCCACGCCAGACTGGACTATTGGAAAATTTGGTGGCGATGATCAAAAGAAACTTCAATTCACCGGAGTTATCAGGAACAATCGACATTGAGAATACTGCATCTTTAGTAGTAGATAAATTTTTTGATAGTTACTTGCTTAAAGAAAAAAGAAAACCAAATAAAAATGTTTCTTTATTTTGTAGAGAGTCTCTCAATAGATGGTTAGAGAAGCAGGAGCAAGTGACCATTGGTCAGCTTGCAGATTTTGATTTTGTGGATCTTCCTGCCGTTGATCAGTACAGGCATATGATTAAAGCGCAACCTAAGCAGAAGCTGGATACATCAATTCAAAGCGAATATCCGGCCTTGCAGACGATTGTGTATCATTCGAAAAAGATCAACGCAATCTTCGGTCCTTTGTTCAGTGAGCTCACAAGGCAAATGCTCGAAAGCATAGACTCAAGTAAGTTTTTGTTCTTTACAAGGAAGACGCCAGCTCAAATTGAGGATTTCTTCGGAGATCTCGATAGCCATGTCCCTATGGATATCTTGGAGTTGGATATTTCGAAGTATGACAAATCTCAGAACGAGTTCCACTGTGCAGTAGAGTATGAAATATGGAGAAGACTTGGATTAGAAAATTTTCTGGGAGAAGTTTGGAAACAAGGCCACAGGAAAACTACTCTTAAAGATTACACAGCTGGTATTAAAACGTGTTTATGGTACCAGAGAAAGAGTGGGGACGTTACAACATTCATCGGTAATACGGTGATTATTGCTGCTTGTTTAGCTTCCATGTTGCCCATGGAGAAAATAATCAAAGGTGCATTTTGCGGAGATGACAGTTTACTATACTTCCCAAAAGGTTGTGAGTTTCCTGACATACAGCATACAGCCAACCTTATGTGGAATTTCGAGGCTAAGCTATTCAGAAAGCAGTATGGTTATTTCTGTGGAAGGTACGTGATACATCATGACAGAGGGTGTATTGTTTATTATGACCCTTTGAAGTTGATTTCTAAACTTGGTGCTAAACACATCAAGGATTGGGATCACTTAGAAGAGTTCAGAAGATCCCTTTGTGATGTTGCAAATTCGTTGAACAACTGTGCGTATTACACGCAGTTGGACGACGCTGTGAGTGAGGTCCATAAAACCGCACCCCCGGGTTCGTTTGTATATAAAAGTTTAGTTAAATATCTGTCCGATAAGGTTCTTTTTAGAAGTTTGTTTATAGATGGCTCTTGTTAA
>MW314098
ATGGCATACACACAGACAGCTACCACATCCGCTTTGCTCGACACTGTCCGAGGTAACAATACCTTGGTCAACGATCTTGCGAAGCGGCGTCTTTATGACACAGCGGTCGACGAGTTCAACGCTCGTGATCGCAGGCCCAAAGTAAATTTTTCCAAAGTAATAAGTGAGGAACAGACGCTTATTGCTACTAGGGCATATCCAGAATTCCAGATAACCTTCTATAATACGCAGAACGCCGTGCATTCGCTTGCCGGTGGACTACGATCCTTAGAACTGGAATATCTAATGATGCAGATCCCGTACGGATCACTCACATATGATATAGGTGGGAATTTTGCATCTCATCTGTTCAAAGGACGGGCATATGTTCACTGCTGTATGCCCAATCTTGATGTCCGCGACATAATGCGGCACGAAGGCCAGAAAGACAGTATAGAATTATACCTTTCCAGGCTTGAGCGGGGCAACAAAGTTGTCCCAAATTTCCAAAAGGAAGCTTTTGACAGATACGCTGAAACGCCAGACGAAGTTGTCTGTCACAGTACCTTCCAAACGTGTACGCACCAGCAGGTGGAAAACACAGGCAGGGTGTATGCTATTGCACTGCACAGTATATACGATATACCTGCTGACGAATTCGGAGCGGCACTTTTAAGGAAAAATGTCCATGTTTGTTACGCCGCCTTCCACTTTTCCGAGAATTTACTTCTCGAAGATTCACACGTCAACCTTGACGAAATCAATGCGTGTTTTTCGCGTGATGGAGACAAGCTGACTTTTTCTTTCGCATCTGAGAGCACTTTAAATTATTGTCATAGTTATTCTAATATTTTAAAATACGTGTGCAAAACTTACTTCCCGGCATCTAATAGAGAGGTCTACATGAAGGAGTTTTTGGTCACCAGGGTTAACACCTGGTTTTGTAAGTTTTCTAGGATAGATACTTTTTTATTATACAAGGGGGTAGCCCACAAAGGTGTAAATAGTGAGCAATTTTACAGCGCAATGGAAGATGCATGGCACTACAAAAAGACTCTTGCAATGTGTAACAGCGAGAGGATTCTTCTTGAAGATTCCTCATCGGTCAATTACTGGTTCCCAAAAATGAGAGATATGGTCATAGTTCCTCTATTCGACATATCTCTCGACACCAGTAAAAGGACCCGCAAAGAAGTCTTAGTGTCAAAGGATTTTGTATTCACAGTTTTAAATCACATTCGCACTTATCAAGCCAAGGCACTTACATACTCCAATGTTTTATCCTTTGTCGAATCAATTCGTTCAAGGGTAATTATCAACGGAGTGACTGCCAGGTCTGAGTGGGATGTTGACAAATCTCTTTTGCAATCCTTGTCCATGACATTTTTCTTGCATACTAAGCTTGCCGTTTTAAAAGACGAATTGTTAATCAGCAAGTTTAGTTTGGGGCCAAAATCAGTAAGCCAGCATGTATGGGATGAGATTTCCCTGGCTTTTGGAAACGCATTTCCATCGATCAAGGAGAGACTGCTAAATCGGAAACTAATTAAAGTGTCGGGAGACGCATTAGAAATCAGGGTGCCTGATTTATATGTGACTTTTCACGATAGATTAGTGACTGAGTACAAAACATCGGTGGATATGCCAGTGCTTGATATCAGAAAGAGAATGGAGGAGACTGAGGTTATGTACAATGCATTGTCTGAGCTATCTGTGCTCAAGGAGTCGGACAAGTTCGACGTTGATGTTTTTTCCCGGATGTGCCAGACTTTGGAGGTAGACCCAATGACTGCAGCAAAGGTTATTGTGGCAGTGATGAGCAACGAGAGCGGACTGACTCTTACATTCGAACAGCCAACTGAAGCAAATGTCGCATTGGCACTTAAAGATTCAGAAAAAGCCTCTGAGGGTGCACTAGTGGTTACTTCTAGAGATGTTGAAGAACCATCCATGAAGGGTTCAATGGCAAGAGGAGAGTTACAATTGGCCGGTCTGTCTGGAGACCAACCAGAGTCTTCCTATACTCGGAACGAGGAAATAGAGTCATTAGAGCAATTCCACATGGCAACGGCTAGTTCGTTAATTCGGAAACAGATGAGTTCGATTGTGTACACGGGCCCCATTAAAGTTCAGCAAATGAAAAACTTTATTGATAGCCTGGTAGCATCACTCTCTGCTGCGGTGTCGAACCTAGTCAAGATCCTAAAGGATACAGCTGCTATAGATCTCGAAACCCGTCAGAAGTTTGGAGTCTTAGATGTTGCGACCAAAAGATGGTTAATTAAACCTTTAGCCAAGAATCACGCATGGGGCGTTATTGAAACACATGCTAGGAAGTACCACGTTGCACTTTTGGAGTATGATGAGCATGGAGTGGTAACTTGCGACAGTTGGAGAAGGGTGGCCGTGAGTTCTGAGTCAATGGTTTATTCTGATATGGCAAAGCTCAGAACACTGAGGAGATTATTAAGAGATGGTGAGCCTCATGTCAGCAGTGCTAAAGTCGTCCTAGTTGACGGTGTCCCGGGTTGTGGAAAGACAAAAGAGATTCTCTCGAAAGTAAATTTTGAGGAAGATCTGATCTTAGTACCGGGTAAGCAGGCTGCTGAAATGATAAAGAGGCGTGCTAATGCGTCAGGAATAATTCAAGCCACAAGAGATAATGTTCGTACTGTTGATTCATTTATAATGAATTACGGTAAAGGAACACGCTGTCAGTTCAAAAGGTTATTTATCGACGAAGGTCTGATGTTGCACACTGGTTGTGTGAATTTTCTTGTTTCTATGTCTCTGTGCGAAATTGCATATGTTTATGGAGACACACAACAAATTCCATACATCAACAGAGTATCCGGTTTTCCGTACCCTGCACATTTTGCAAAAATAGAGGTTGATGAGGTGGAAACTCGCAGAACTACGCTGCGTTGTCCAGCCGACATTACCCACTATCTTAACAGAAGGTACGAAGGACATGTCATGTGTACATCGTCGGTTAAAAAGTCAGTTTCTCAGGAAATGGTGAGCGGGGCCGCAATGATCAATCCTGTATCTAAGCCATTGAATGGGAAAGTTTTGACTTTCACTCAGTCTGATAAAGAGGCGCTGCTTTCTCGAGGATATACGGACGTCCATACAGTACATGAGGTACAAGGTGAGACATATGCAGATGTGTCGTTGGTCAGATTGACTCCGACACCTGTATCTATCATCGCAGGAGATAGTCCGCACGTTCTCGTAGCTTTGTCAAGGCATACCCAAACATTGAAGTATTACACCGTAGTGATGGATCCTCTTGTAAGTATAATTAGGGATTTAGAAAAACTTAGTTCTTACTTGTTAGATATGTATAAAGTAGATGCAGGGACCCAATAGCAATTACAGGTAGACTCCGTGTTTAAAGGTTCTAATCTTTTTGTTGCAGCACCAAAGACTGGAGATATCTCAGATATGCAATTTTACTATGATAAGTGTCTCCCAGGTAATAGCACCATGTTAAATAACTATGATGCTGTTACCATGAGGTTGACTGACATTTCTCTTAATGTCAAAGATTGCATATTGGATTTCTCTAAGTCTGTGGCTGCACCGAAGGATCCGATCAAACCACTGATTCCAATGGTACGAACGGCGGCAGAAAAGCCACGCCAGACTGGACTATTGGAAAATTTGGTGGCGATGATCAAAAGAAACTTTAATTCACCGGAGTTATCAGGAATAATCGACATTGAGAATACTGCATCTTTAGTAGTAGATAAATTTTTTGATAGTTACTTACTTAAAGAAAAAAGAAAACCAAATAAAAATGTTTCTTTATTTTGTAGAGAGTCTCTCAATAGATGGTTAGAGAAGCAGGAGCAAGTGACCATTGGTCAGCTTGCAGATTTTGATTTTGTGGATCTTCCTGCCGTTGATCAGTACAGGCATATGATTAAAGCGCAACCTAAGCAGAAGCTGGATACATCAATTCAAAGCGAATATCCGGCCTTGCAGACGATTGTGTATCATTCGAAAAAGATCAACGCAATCTTCGGTCCTTTGTTCAGTGAGCTCACAAGGCAAATGCTCGAAAGCATAGACTCAAGTAAGTTTTTGTTCTTTACAAGGAAGGCGCCAGCTCAAATTGAGGATTTCTTCGGAGATCTCGATAGCCATGTCCCTATGGATATCTTGGAGTTGGATATTTCGAAGTATGACAAATCTCAGAACGAGTTCCACTGTGCAGTAGAGTATGAAATATGGAGAAGACTTGGATTAGAAGATTTTCTGGGAGAAGTTTGGAAACAAGGCCACAGAAAAACTACTCTTAAAGATTACACAGCTGGTATTAAAACGTGTTTATGGTACCAGAGAAAGAGTGGGGACGTTACAACATTCATCGGTAATACGGTGATTATTGCTGCTTGTTTAGCATCCATGTTGCCCATGGAGAAAATAATCAAAGGTGCATTTTGCGGAGATGACAGTTTGCTATACTTCCCAAAAGGTTGTGAGTTTCCTGACATACAGCATACAGCCAACCTTATGTGGAATTTCGAGGCTAAGCTATTCAGAAAGCAGTATGGTTATTTCTGTGGAAGGTACGTGATACATCACGACAGAGGGTGTATTGTTTATTATGACCCTTTGAAGTTGATTTCTAAACTTGGTGCTAAACACATCAAGGATTGGGATCACTTAGAAGAGTTCAGAAGATCCCTTTGTGATGTTGCAAATTCGTTGAACAACTGTGCGTATTACACGCAGTTGGACGACGCTGTGAGTGAGGTCCATAAAACCGCACCCCCGGGTTCGTTTGTATATAAAAGTTTAGTTAAATATCTGTCCGATAAGGTTCTTTTTAGAAGTTTGTTTATAGATGGCTCTTGTTAA
>MW314111
ATGGCATACACACAGACAGCTACCACATCCGCTTTGCTCGACACTGTCCGAGGTAACAATACCTTGGTCAATGATCTTGCGAAGCGGCGTCTTTATGACACAGCGGTCGACGAGTTCAACGCTCGTGATCGCAGGCCCAAAGTAAATTTTTCCAAAGTAATAAGTGAGGAACAGACGCTTATTGCTACTAGGGCATATCCAGAATTCCAGATAACCTTCTATAATACGCAGAACGCCGTGCATTCGCTTGCCGGTGGACTACGATCCTTAGAACTGGAATATCTAATGATGCAGATCCCGTACGGATCACTCACATATGATATAGGTGGGAATTTTGCATCTCATCTGTTCAAAGGACGGGCATATGTTCACTGCTGTATGCCCAATCTTGATGTCCGCGACATAATGCGGCACGAAGGCCAGAAAGACAGTATAGAATTATACCTTTCCAGGCTTGAGCGGGGCAACAAAGTTGTCCCAAATTTCCAAAAGGAAGCTTTTGACAGATACGCTGAAACGCCAGACGAAATTGTCTGTCACAGTACCTTCCAAACGTGTACGCACCAGCAGGTGGAAAACACAGGCAGGGTGTATGCTATTGCATTGCACAGTATATACGATATACCTGCTGATGAATTCGGAGCGGCACTTTTAAGGAAAAATGTCCATGTTTGTTACGCCGCCTTCCACTTTTCCGAGAATTTACTTCTCGAAGATTCACACGTCAACCTTGACGAAATCAACGCGTGTTTTTCGCGTGATGGAGACAAGCTGACTTTTTCTTTCGCATCTGAGAGCACTTTAAATTATTGTCATAGTTATTCTAATATTTTAAAATACGTGTGCAAAACTTACTTCCCGGCATCTAATAGAGAGGTCTACATGAAGGAGTTTTTAGTCACCAGGGTTAACACCTGGTTTTGTAAGTTTTCTAGGATAGATACTTTTTTATTATACAAGGGGGTAGCCCACAAAGGTGTAAATAGTGAGCAATTTTACAGCGCAATGGAAGATGCGTGGCACTACAAAAAGACTCTTGCAATGTGTAACAGCGAGAGGATTCTTCTTGAAGATTCCTCATCGGTCAATTACTGGTTCCCAAAAATGAGAGATATGGTCATAGTTCCTCTATTCGACATATCTCTCGACACCAGTAAAAGGACCCGCAAAGAAGTCTTAGTGTCAAAGGATTTTGTATTCACAGTTTTAAATCACATTCGCACTTATCAAGCCAAGGCACTTACATACTCCAATGTTTTATCCTTTGTCGAATCAATTCGTTCAAGGGTAATTATCAACGGAGTGACTGCCAGGTCTGAGTGGGATGTTGACAAATCTCTTTTGCAATCCTTGTCCATGACATTTTTCTTGCATACTAAGCTTGCCGTTTTAAAAGACGAATTGTTAATCAGCAAGTTTAGTTTGGGGCCAAAATCAGTAAGCCAGCATGTATGGGATGAGATTTCCCTGGCTTTTGGAAACGCATTTCCATCGATCAAGGAGAGACTGCTAAATCGGAAACTAATTAAAGTGTCGGGAGACGCATTAGAAATCAGGGTGCCTGATTTATATGTGACTTTTCACGATAGATTAGTGACTGAGTACAAAACATCGGTGGATATGCCAGTGCTTGATATCAGAAAGAGAATGGAGGAGACTGAGGTTATGTACAATGCATTGTCTGAGCTATCTGTGCTCAAGGAGTCGGACAAGTTCGACGTTGATGTTTTTTCCCGGATGTGCCAGACTTTGGAGGTAGACCCAATGACTGCAGCAAAGGTTATAGTGGCAGTGATGAGCAACGAGAGCGGACTGACTCTTACATTCGAACAGCCAACTGAAGCAAATGTCGCATTGGCACTTAAAGATTCAGAAAAAGCCTCTGAGGGTGCACTAGTGGTTACTTCTAGAGATGTTGAAGAACCATCCATGAAGGGTTCAATGGCAAGAGGAGAGTTACAATTGGCCGGTCTGTCTGGAGACCAACCAGAGTCTTCCTATACTCGGAACGAGGAAATAGAGTCATTAGAGCAATTCCACATGGCAACGGCTAGTTCGTTAATTCGGAAACAGATGAGTTCGATTGTGTACACGGGCCCCATTAAAGTTCAGCAAATGAAAAACTTTATTGATAGCCTAGTAGCATCACTCTCTGCTGCGGTGTCGAACCTAGTCAAGATCCTAAAGGATACAGCTGCTATAGATCTCGAAACCCGTCAGAAGTTCGGAGTCTTAGATGTTGCGACCAAAAGATGGTTAATTAAACCTTTAGCCAAGAATCACGCATGGGGCGTTATTGAAACACATGCTAGGAAGTATCACGTTGCACTTTTGGAGTATGATGAGCATGGAGTGGTAACTTGCGACAGTTGGAGAAGGGTGGCCGTGAGTTCTGAGTCAATGGTTTATTCTGATATGGCAAAGCTCAGAACACTGAGGAGATTATTAAGAGATGGTGAGCCTCATGTCAGCAGTGCTAAAGTCGTCCTAGTTGACGGTGTCCCGGGTTGTGGAAAGACAAAAGAGATTCTCTCGAAAGTAAATTTTGAGGAAGATCTAATCTTAGTACCGGGTAAGCAGGCTGCTGAAATGATAAAGAGGCGTGCTAATGCGTCAGGAATAATTCAAGCCACAAGAGATAATGTTCGTACTGTTGATTCATTTATAATGAACTACGGTAAAGGAACACGCTGTCAGTTCAAAAGGTTATTTATCGACGAAGGTCTGATGTTGCACACTGGTTGTGTGAATTTTCTTGTTTCTATGTCTCTGTGCGAAATTGCATATGTTTATGGAGACACACAACAAATTCCATACATCAACAGAGTATCCGGTTTTCCGTACCCTGCACATTTTGCAAAAATAGAGGTTGATGAGGTGGAAACTCGCAGAACTACGCTGCGTTGTCCAGCCGACATTACCCACTATCTTAACAGAAGGTACGAAGGACATGTCATGTGTACATCGTCGGTTAAAAAGTCAGTTTCTCAGGAAATGGTGAGCGGGGCCGCAATGATCAATCCTGTATCTAAGCCATTGAATGGGAAAGTTTTGACTTTCACTCAGTCTGATAAAGAGGCGCTGCTTTCTCGAGGATATACGGACGTCCATACAGTACATGAGGTACAAGGTGAGACATATGCAGATGTGTCGTTGGTCAGATTGACTCCGACACCTGTGTCTATCATCGCAGGAGATAGTCCGCACGTTCTCGTAGCTTTGTCAAGGCATACCCAAACATTGAAGTATTACACCGTAGTGATGGATCCTCTTGTAAGTATAATTAGGGATTTAGAAAAACTTAGTTCTTACTTGTTAGATATGTATAAAGTAGATGCAGGGACCCAATAGCAATTACAGGTAGACTCCGTGTTTAAAGGTTCTAATCTTTTTGTTGCAGCACCAAAGACTGGAGATATCTCAGATATGCAATTTTACTATGATAAGTGTCTCCCAGGTAATAGCACCATGTTAAATAACTATGATGCTGTTACCATGAGGTTGACTGACATTTCTCTTAATGTCAAAGATTGCATATTGGATTTCTCTAAGTCTGTGGCTGCACCGAAGGATCCGATCAAACCACTGATTCCAATGGTACGAACGGCGGCAGAAATGCCACGCCAGACTGGACTATTGGAAAATTTGGTGGCGATGATCAAAAGAAACTTTAATTCACCGGAGTTATCAGGAATAATCGACATTGAGAATACTGCATCTTTAGTAGTAGATAAATTTTTTGATAGTTACTTGCTTAAAGAAAAAAGAAAACCAAATAAAAATGTTTCTTTATTTTGTAGAGAGTCTCTCAATAGATGGTTAGAGAAGCAGGAGCAAGTGACCATTGGTCAGCTTGCAGATTTTGATTTTGTGGATCTTCCTGCCGTTGATCAGTACAGGCATATGATTAAAGCGCAACCTAAGCAGAAGCTGGATACATCGATTCAAAGCGAATATCCGGCCTTGCAGACGATTGTGTATCATTCGAAAAAGATCAACGCAATCTTCGGTCCTTTGTTCAGTGAGCTCACAAGGCAAATGCTCGAAAGCATAGACTCAAGTAAGTTTTTGTTCTTTACAAGGAAGACGCCAGCTCAAATTGAGGATTTCTTCGGAGATCTCGATAGCCATGTCCCTATGGATATCTTGGAGTTGGATATTTCGAAGTATGACAAATCTCAGAACGAGTTCCACTGTGCAGTAGAGTATGAAATATGGAGAAGACTTGGATTAGAAGATTTTCTGGGAGAAGTTTGGAAACAAGGCCACAGAAAAACTACTCTTAAAGATTACACAGCTGGTATTAAAACGTGTTTATGGTACCAGAGAAAGAGTGGGGACGTTACAACATTCATCGGTAATACGGTGATTATTGCTGCTTGTTTAGCTTCCATGTTGCCCATGGAGAAAATAATCAAAGGTGCATTTTGCGGAGATGACAGTTTACTATACTTCCCAAAAGGTTGTGAGTTTCCTGACATACAGCATACAGCCAACCTTATGTGGAATTTCGAGGCTAAGCTATTCAGAAAGCAGTATGGTTATTTCTGTGGAAGGTACGTGATACATCATGACAGAGGGTGTATTGTTTATTATGACCCTTTGAAGTTGATTTCTAAACTTGGTGCTAAACACATCAAGGATTGGGATCACTTAGAAGAGTTCAGAAGATCCCTTTGTGATGTTGCAATTTCGTTGAACAACTGTGCGTATTACACGCAGTTGGACGACGCTGTGAGTGAGGTCCATAAAACCGCACCCCCGGGTTCGTTTGTTTATAAAAGTTTAGTTAAATATCTGTCCGATAAGGTTCTTTTTAGAAGTTTGTTTATAGATGGCTCTTGTTAA
>MW314112
ATGGCATACACACAGACAGCTACCACATCCGCTTTGCTCGACACTGTCCGAGGTAACAATACCTTGGTCAACGATCTTGCGAAGCGGCGTCTTTATGACACAGCGGTCGACGAGTTCAACGCTCGTGATCGCAGGCCCAAAGTAAATTTTTCCAAAGTAATAAGTGAGGAACAGACGCTTATTGCTACTAGGGCATATCCTGAATTCCAGATAACCTTCTATAATACGCAGAACGCCGTGCATTCGCTTGCCGGTGGACTACGATCCTTAGAACTGGAATATCTAATGATGCAGATCCCGTACGGATCACTCACATATGATATAGGTGGGAATTTTGCATCTCATCTGTTCAAAGGACGGGCATATGTTCACTGCTGTATGCCCAATCTTGATGTCCGCGACATAATGCGGCACGAAGGCCAGAAAGACAGTATAGAATTATACCTTTCCAGGCTTGAGCGGGGCAACAAAGTTGTCCCAAATTTCCAAAAGGAAGCTTTTGACAGATACGCTGAAACGCCAGACGAAGTTGTCTGTCACAGTACCTTCCAAACGTGTACGCACCAGCAGGTGGAAAACACAGGCAGGGTGTATGCTATTGCATTGCACAGTATATACGATATACCTGCTGATGAATTCGGAGCGGCACTTTTAAGGAAAAATGTCCATGTTTTTTACGCCGCCTTCCACTTTTCCGAGAATTTACTTCTCGAAGATTCACACGTCAACCTTGACGAAATCAACGCGTGTTTTTCGCGTGATGGAGACAAGCTGACTTTTTCTTTCGCATCTGAGAGCACTTTAAATTATTGTCATAGTTATTCTAATATTTTAAAATACGTGTGCAAAACTTACTTCCCGGCATCTAATAGAGAGGTCTACATGAAGGAGTTTTTGGTCACCAGGGTTAACACCTGGTTTTGTAAGTTTTCTAGGATAGATACTTTTTTATTATACAAGGGGGTAGCCCACAAAGGTGTAAATAGTGAGCAATTTTACAGCGCAATGGAAGATGCATGGCACTACAAAAAGACTCTTGCAATGTGTAACAGCGAGAGGATTCTTCTTGAAGATTCCTCATCGGTCAATTACTGGTTCCCAAAAATGAGAGATATGGTCATAGTTCCTCTATTCGACATATCTCTCGACACTAGTAAAAGGACCCGCAAAGAAGTCTTAGTGTCAAAGGATTTTGTATTCACAGTTTTAAATCACATTCGCACTTATCAAGCCAAGGCACTTACATACTCCAATGTTTTATCCTTTGTCGAATCAATTCGTTCAAGGGTAATTATCAACGGAGTGACTGCCAGGTCTGAGTGGGATGTTGACAAATCTCTTTTGCAATCCTTGTCCATGACATTTTTCTTGCATACTAAGCTTGCCGTTTTAAAAGACGAATTGTTAATCAGCAAGTTTAGTTTGGGGCCAAAATCAGTAAGCCAGCATGTATGGGATGAGATTTCCCTGGCTTTTGGAAACGCATTTCCATCGATCAAGGAGAGACTGCTAAATCGGAAACTAATTAAAGTGTCGGGAGACGCATTAGAAATCAGGGTGCCTGATTTATATGTGACTTTTCACGACAGATTAGTGACTGAGTACAAAACATCGGTGGATATGCCAGTGCTTGATATCAGAAAGAGAATGGAGGAGACTGAGGTTATGTACAATGCATTGTCTGAGCTATCTGTGCTCAAGGAGTCGGACAAGTTCGACGTTGATGTTTTTTCCCGGATGTGCCAGACTTTGGAGGTAGACCCAATGACTGCAGCAAAGGTTATTGTGGCAGTGATGAGCAACGAGAGCGGACTGACTCTTACATTCGAACAGCCAACTGAAGCAAATGTCGCATTGGCACTTAAAGATTCAGAAAAAGCCTCTGAGGGTGCACTAGTGGTTACTTCTAGAGATGTTGAAGAACCATCCATGAAGGGTTCAATGGCAAGAGGAGAGTTACAATTGGCCGGTCTGTCTGGAGACCAACCAGAGTCTTCCTATACTCGGAACGAGGAAATAGAGTCATTAGAGCAATTCCACATGGCAACGGCTGGTTCGTTAATTCGGAAACAGATGAGTTCGATTGTGTACACGGGCCCCATTAAAGTTCAGCAAATGAAAAACTTTATTGATAGCCTGGTAGCATCACTCTCTGCTGCGGTGTCGAACCTAGTCAAGATCCTAAAGGATACAGCTGCTATAGATCTCGAAACCCGTCAGAAGTTTGGAGTCTTAGATGTTGCGACCAAAAGATGGTTAATTAAACCTTTAGCCAAGAATCACGCATGGGGCGTTATTGAAACACATGCTAGGAAGTACCACGTTGCACTTTTGGAGTATGATGAGCATGGAGTGGTAACTAGCGACAGTTGGAGAAGGGTGGCCGTGAGTTCTGAGTCAATGGTTTATTCTGATATGGCAAAGCTCAGAACACTGAGGAGATTATTAAGAGATGGTGAGCCTCATGTCAGCAGTGCTAAAGTCGTCCTAGTTGACGGTGTCCCGGGTTGTGGAAAGACAAAAGAGATTCTCTCGAAAGTAAATTTTGAGGAAGATCTAATCTTAGTACCGGGTAAGCAGGCTGCTGAAATGATAAAGAGGCGTGCTAATGCGTCAGGAATAATTCAAGCCACAAGAGATAATGTTCGTACTGTTGATTCATTTATAATGAATTACGGTAAAGGAACACGCTGTCAGTTCAAAAGGTTATTTATCGACGAAGGTCTGATGTTGCACACTGGTTGTGTGAATTTTCTTGTTTCTATGTCTCTGTGCGAAATTGCATATGTTTATGGAGACACACAACAAATTCCATACATCAACAGAGTATCCGGTTTTCCGTACCCTGCACATTTTGCAAAAATAGAGGTTGATGAGGTGGAAACTCGCAGAACTACGCTGCGTTGTCCAGCCGACATTACCCACTATCTTAACAGAAGGTACGAAGGACATGTCATGTGTACATCGTCGGTTAAAAAGTCAGTTTCTCAGGAAATGGTGAGCGGGGCCGCAATGATCAATCCTGTATCTAAGCCATTGAATGGGAAAGTTTTGACTTTCACTCAGTCTGATAAAGAGGCGCTGCTTTCTCGAGGATATACGGACGTCCATACAGTACATGAGGTACAAGGTGAGACATATGCAGATGTGTCGTTGGTCAGATTGACTCCGACACCTGTATCTATCATCGCAGGAGATAGTCCGCACGTTCTCGTAGCTTTGTCAAGGCATACCCAAACATTGAAGTATTACACCGTAGTGATGGATCCTCTTGTAAGTATAATTAGGGATTTAGAAAAACTTAGTTCTTACTTGTTAGATATGTATAAAGTAGATGCAGGGACCCAATAGCAATTACAGGTAGACTCCGTGTTTAAAGGTTCTAATCTTTTTGTTGCAGCACCAAAGACTGGAGATATCTCAGATATGCAATTTTACTATGATAAGTGTCTCCCAGGTAATAGCACCATGTTAAATAACTATGATGCTGTTACCATGAGGTTGACTGACATTTCTCTTAATGTCAAAGATTGCATATTGGATTTCTCTAAGTCTGTGGCTGCACCGAAGGATCCGATCAAACCACTGATTCCAATGGTACGAACGGCGGCAGAAATGCCACGCCAGACTGGACTATTGGAAAATTTGGTGGCGATGATCAAAAGAAACTTTAATTCACCGGAGTTATCAGGAATAATCGACATTGAGAATACTGCATCTTTAGTAGTAGATAAATTTTTTGATAGTTACTTGCTTAAAGAAAAAAGAAAACCAAATAAAAATGTTTCTTTATTTTGTAGAGAGTCTCTCAATAGATGGTTAGAGAAGCAGGAGCAAGTGACCATTGGTCAGCTTGCAGATTTTGATTTTGTGGATCTTCCTGCCGTTGATCAGTACAGGCATATGATTAAAGCGCAACCTAAGCAGAAGCTGGATACATCAATTCAAAGCGAATATCCGGCCTTGCAGACGATTGTGTATCATTCGAAAAAGATCAACGCAATCTTCGGTCCTTTGTTCAGTGAGCTCACAAGGCAAATGCTCGAAAGCATAGACTCAAGTAAGTTTTTGTTCTTTACAAGGAAGACGCCAGCTCAAATTGAGGATTTCTTCGGAGATCTCGATAGCCATGTCCCTATGGATATCTTGGAGTTGGATATTTCGAAGTATGACAAATCTCAGAACGAGTTCCACTGTGCAGTAGAGTATGAAATATGGAGAAGACTTGGATTAGAAGATTTTCTGGGAGAAGTTTGGAAACAAGGCCACAGGAAAACTACTCTTAAAGATTACACAGCTGGTATTAAAACGTGTTTATGGTACCAGAGAAAGAGTGGGGACGTTACAACATTCATCGGTAATACGGTGATTATTGCTGCTTGTTTAGCTTCCATGTTACCCATGGAGAAAATAATCAAAGGTGCATTTTGCGGAGATGACAGTTTACTATACTTCCCAAAAGGTTGTGAGTTTCCTGACATACAGCATACAGCCAACCTTATGTGGAATTTCGAGGCTAAGCTATTCAGAAAGCAGTATGGTTATTTCTGTGGAAGGTACGTGATACATCATGACAGAGGGTGTATTGTTTATTATGACCCTTTGAAGTTGATTTCTAAACTTGGTGCTAAACACATCAAGGATTGGGATCACTTAGAAGAGTTCAGAAGATCCCTTTGTGATGTTGCAAATTCGTTGAACAACTGTGCGTATTACACGCAGTTGGACGACGCTGTGAGTGAGGTCCATAAAACCGCACCCCCGGGTTCGTTTGTATATAAAAGTTTAGTTAAATATCTGTCCGATAAGGTTCTTTTTAGAAGTTTGTTTATAGATGGCTCTTGTTAA
>MW314118
ATGGCATACACACAGACAGCTACCACATCCGCTTTGCTCGACACTGTCCGAGGTAACAATACCTTGGTCAACGATCTTGCGAAGCGGCGTCTTTATGACACAGCGGTCGACGAGTTCAACGCTCGTGATCGCAGGCCCAAAGTAAATTTTTCCAAAGTAATAAGTGAGGAACAGACGCTTATTGCTACTAGGGCATATCCTGAATTCCAGATAACCTTCTATAATACGCAGAACGCCGTGCATTCGCTTGCCGGTGGACTACGATCCTTAGAACTGGAATATCTAATGATGCAGATCCCGTACGGATCACTCACATATGATATAGGTGGGAATTTTGCATCTCATCTGTTCAAAGGACGGGCATATGTTCACTGCTGTATGCCCAATCTTGATGTCCGCGACATAATGCGGCACGAAGGCCAGAAAGACAGTATAGAATTATACCTTTCCAGGCTTGAGCGGGGCAACAAAGTTGTCCCAAATTTCCAAAAGGAAGCTTTTGACAGATACGCTGAAACGCCAGACGAAGTTGTCTGTCACAGTACCTTCCAAACGTGTACGCACCAGCAGGTGGAAAACACAGGCAGGGTGTATGCTATTGCATTGCACAGTATATACGATATACCTGCTGATGAATTCGGAGCGGCACTTTTAAGGAAAAATGTCCATGTTTGTTACGCCGCCTTCCACTTTTCCGAGAATTTACTTCTCGAAGATTCACACGTCAACCTTGACGAAATCAACGCGTGTTTTTCGCGTGATGGAGACAAGCTGACTTTTTCTTTCGCATCTGAGAGCACTTTAAATTATTGTCATAGTTATTCTAATATTTTAAAATACGTGTGCAAAACTTACTTCCCGGCATCTAATAGAGAGGTCTACATGAAGGAGTTTTTGGTCACCAGGGTTAACACCTGGTTTTGTAAGTTTTCTAGGATAGATACTTTTTTATTATACAAGGGGGTAGCCCACAAAGGTGTAAATAGTGAGCAATTTTACAGCGCAATGGAAGATGCATGGCACTACAAAAAGACTCTTGCAATGTGTAACAGCGAGAGGATTCTTCTTGAAGATTCCTCATCGGTCAATTACTGGTTCCCAAAAATGAGAGATATGGTCATAGTTCCTCTATTCGACATATCTCTCGACACTAGTAAAAGGACCCGCAAAGAAGTCTTAGTGTCAAAGGATTTTGTATTCACAGTTTTAAATCACATTCGCACTTATCAAGCCAAGGCACTTACATACTCCAATGTTTTATCCTTTGTCGAATCAATTCGTTCAAGGGTAATTATCAACGGAGTGACTGCCAGGTCTGAGTGGGATGTTGACAAATCTCTTTTGCAATCCTTGTCCATGACATTTTTCTTGCATACTAAGCTTGCCGTTTTAAAAGACGAATTGTTAATCAGCAAGTTTAGTTTGGGGCCAAAATCAGTAAGCCAGCATGTATGGGATGAGATTTCCCTGGCTTTTGGAAACGCATTTCCATCGATCAAGGAGAGACTGCTAAATCGGAAACTAATTAAAGTGTCGGGAGACGCATTAGAAATCAGGGTGCCTGATTTATATGTGACTTTTCACGATAGATTAGTGACTGAGTACAAAACATCGGTGGATATGCCAGTGCTTGATATCAGAAAGAGAATGGAGGAGACTGAGGTTATGTACAATGCATTGTCTGAGCTATCTGTGCTCAAGGAGTCGGACAAGTTCGACGTTGATGTTTTTTCCCGGATGTGCCAGACTTTGGAGGTAGACCCAATGACTGCAGCAAAGGTTATTGTGGCAGTGATGAGCAACGAGAGCGGACTGACTCTTACATTCGAACAGCCAACTGAAGCAAATGTCGCATTGGCACTTAAAGATTCAGAAAAAGCCTCTGAGGGTGCACTAGTGGTTACTTCTAGAGATGTTGAAGAACCATCCATGAAGGGTTCAATGGCAAGAGGAGAGTTACAATTGGCCGGTCTGTCTGGAGACCAACCAGAGTCTTCCTATACTCGGAACGAGGAAATAGAGTCATTAGAGCAATTCCACATGGCAACGGCTGGTTCGTTAATTCGGAAACAGATGAGTTCGATTGTGTACACGGGCCCCATTAAAGTTCAGCAAATGAAAAACTTTATTGATAGCCTGGTAGCATCACTCTCTGCTGCGGTGTCGAACCTAGTCAAGATCCTAAAGGATACAGCTGCTATAGATCTCGAAACCCGTCAGAAGTTTGGAGTCTTAGATGTTGCGACCAAAAGATGGTTAATTAAACCTTTAGCCAAGAATCACGCATGGGGCGTTATTGAAACACATGCTAGGAAGTACCACGTTGCACTTTTGGAGTATGATGAGCATGGAGTGGTAACTTGCGACAGTTGGAGAAGGGTGGCCGTGAGTTCTGAGTCAATGGTTTATTCTGATATGGCAAAGCTCAGAACACTGAGGAGATTATTAAGAGATGGTGAGCCTCATGTCAGTAGTGCTAAAGTCGTCCTAGTTGACGGTGTCCCGGGTTGTGGAAAGACAAAAGAGATTCTCTCGAAAGTAAATTTTGAGGAAGATCTAATCTTAGTACCGGGTAAGCAGGCTGCTGAAATGATAAAGAGGCGTGCTAATGCGTCAGGAATAATTCAAGCCACAAGAGATAATGTTCGTACTGTTGATTCATTTATAATGAATTACGGTAAAGGAACACGCTGTCAGTTCAAAAGGTTATTTATCGACGAAGGTCTGATGTTGCACACTGGTTGTGTGAATTTTCTTGTTTCTATGTCTCTGTGCGAAATTGCATATGTTTATGGAGACACACAACAAATTCCATACATCAACAGAGTATCCGGTTTTCCGTACCCTGCACATTTTGCAAAAATAGAGGTTGATGAGGTGGAAACTCGCAGAACTACGCTGCGTTGTCCAGCCGACATTACCCACTATCTTAACAGAAGGTACGAAGGACATGTCATGTGTACATCGTCGGTTAAAAAGTCAGTTTCTCAGGAAATGGTGAGCGGGGCCGCAATGATCAATCCTGTATCTAAGCCATTGAATGGGAAAGTTTTGACTTTCACTCAGTCTGATAAAGAGGCGCTGCTTTCTCGAGGATATACGGACGTCCATACAGTACATGAGGTACAAGGTGAGACATATGCAGATGTGTCGTTGGTCAGATTGACTCCGACACCTGTATCTATCATCGCAGGAGATAGTCCGCACGTTCTCGTAGCTTTGTCAAGGCATACCCAAACATTGAAGTATTACACCGTAGTGATGGATCCTCTTGTAAGTATAATTAGGGATTTAGAAAAACTTAGTTCTTACTTGTTAGATATGTATAAAGTAGATGCAGGGACCCAATAGCAATTACAGGTAGACTCCGTGTTTAAAGGTTCTAATCTTTTTGTTGCAGCACCAAAGACTGGAGATATCTCAGATATGCAATTTTACTATGATAAGTGTCTCCCAGGTAATAGCACCATGTTAAATAACTATGATGCTGTTACCATGAGGTTGACTGACATTTCTCTTAATGTCAAAGATTGCATATTGGATTTCTCTAAGTCTGTGGCTGCACCGAAGGATCCGATCAAACCACTGATTCCAATGGTACGAACGGCGGCAGAAATGCCACGCCAGACTGGACTATTGGAAAATTTGGTGGCGATGATCAAAAGAAACTTTAATTCACCGGAGTTATCAGGAATAATCGACATTGAGAATACTGCATCTTTAGTAGTAGATAAATTTTTTGATAGTTACTTGCTTAAAGAAAAAAGAAAACCAAATAAAAATGTTTCTTTATTTTGTAGAGAGTCTCTCAATAGATGGTTAGAGAAGCAGGAGCAAGTGACCATTGGTCAGCTTGCAGATTTTGATTTTGTGGATCTTCCTGCCGTTGATCAGTACAGGCATATGATTAAAGCGCAACCTAAGCAGAAGCTGGATACATCAATTCAAAGCGAATATCCGGCCTTGCAGACGATTGTGTATCATTCGAAAAAGATCAACGCAATCTTCGGTCCTTTGTTCAGTGAGCTCACAAGGCAAATGCTCGAAAGCATAGACTCAAGTAAGTTTTTGTTCTTTACAAGGAAGACGCCAGCTCAAATTGAGGATTTCTTCGGAGATCTCGATAGCCATGTCCCTATGGATATCTTGGAGTTGGATATTTCGAAGTATGACAAATCTCAGAACGAGTTCCACTGTGCAGTAGAGTATGAAATATGGAGAAGACTTGGATTAGAAGATTTTCTGGGAGAAGTTTGGAAACAAGGCCACAGGAAAACTACTCTTAAAGATTACACAGCTGGTATTAAAACGTGTTTATGGTACCAGAGAAAGAGTGGGGACGTTACAACATTCATCGGTAATACGGTGATTATTGCTGCTTGTTTAGCTTCCATGTTGCCCATGGAGAAAATAATCAAAGGTGCATTTTGCGGAGATGACAGTTTACTATACTTCCCAAAAGGTTGTGAGTTTCCTGACATACAGCATACAGCCAACCTTATGTGGAATTTCGAGGCTAAGCTATTCAGAAAGCAGTATGGTTATTTCTGTGGAAGGTACGTGATACATCATGACAGAGGGTGTATTGTTTATTATGACCCTTTGAAGTTGATTTCTAAACTTGGTGCTAAACACATCAAGGATTGGGATCACTTAGAAGAGTTCAGAAGATCCCTTTGTGATGTTGCAAATTCGTTGAACAACTGTGCGTATTACACGCAGTTGGACGACGCTGTGAGTGAGGTCCATAAAACCGCACCCCCGGGTTCGTTTGTATATAAAAGTTTAGTTAAATATCTGTCCGATAAGGTTCTTTTTAGAAGTTTGTTTATAGATGGCTCTTGTTAA
>MW314119
ATGGCATACACACAGACAGCTACCACATCCGCTTTGCTCGACACTGTCCGAGGTAACAATACCTTGGTCAACGATCTTGCGAAGCGGCGTCTTTATGACACAGCGGTCGACGAGTTCAACGCTCGTGATCGCAGGCCCAAAGTAAATTTTTCCAAAGTAATAAGTGAGGAACAGACGCTTATTGCTACTAGGGCATATCCTGAATTCCAGATAACCTTCTATAATACGCAGAACGCCGTGCATTCGCTTGCCGGTGGACTACGATCCTTAGAACTGGAATATCTAATGATGCAGATCCCGTACGGATCACTCACATATGATATAGGTGGGAATTTTGCATCTCATCTGTTCAAAGGACGGGCATATGTTCACTGCTGTATGCCCAATCTTGATGTCCGCGACATAATGCGGCACGAAGGCCAGAAAGACAGTATAGAATTATACCTTTCCAGGCTTGAGCGGGGCAACAAAGTTGTCCCAAATTTCCAAAAGGAAGCTTTTGACAGATACGCTGAAACGCCAGACGAAGTTGTCTGTCACAGTACCTTCCAAACGTGTACGCACCAGCAGGTGGAAAACACAGGCAGGGTGTATGCTATTGCATTGCACAGTATATACGATATACCTGCTGATGAATTCGGAGCAGCACTTTTAAGGAAAAATGTCCATGTTTGTTACGCCGCCTTCCACTTTTCCGAGAATTTACTTCTCGAAGATTCACACGTCAACCTTGACGAAATCAACGCGTGTTTTTCGCGTGATGGAGACAAGCTGACTTTTTCTTTCGCATCTGAGAGCACTTTAAATTATTGTCATAGTTATTCTAATATTTTAAAATACGTGTGCAAAACTTACTTCCCGGCATCTAATAGAGAGGTCTACATGAAGGAGTTTTTGGTCACCAGGGTTAACACCTGGTTTTGTAAGTTTTCTAGGATAGATACTTTTTTATTATACAAGGGGGTAGCCCACAAAGGTGTAAATAGTGAGCAATTTTACAGCGCAATGGAAGATGCATGGCACTACAAAAAGACTCTTGCAATGTGTAACAGCGAGAGGATTCTTCTTGAAGATTCCTCATCGGTCAATTACTGGTTCCCAAAAATGAGAGATATGGTCATAGTTCCTCTATTCGACATATCTCTCGACACTAGTAAAAGGACCCGCAAAGAAGTCTTAGTGTCAAAGGATTTTGTATTCACAGTTTTAAATCACATTCGCACTTATCAAGCCAAGGCACTTACATACTCCAATGTTTTATCCTTTGTCGAATCAATTCGTTCAAGGGTAATTATCAACGGAGTGACTGCCAGGTCTGAGTGGGATGTTGACAAATCTCTTTTGCAATCCTTGTCCATGACATTTTTCTTGCATACTAAGCTTGCCGTTTTAAAAGACGAATTGTTAATCAGCAAGTTTAGTTTGGGGCCAAAATCAGTAAGCCAGCATGTATGGGATGAGATTTCCCTGGCTTTTGGAAACGCATTTCCATCGATCAAGGAGAGACTGCTAAATCGGAAACTAATTAAAGTGTCGGGAGACGCATTAGAAATCAGGGTGCCTGATTTATATGTGACTTTTCACGATAGATTAGTGACTGAGTACAAAACATCGGTGGATATGCCAGTGCTTGATATCAGAAAGAGAATGGAGGAGACTGAGGTTATGTACAATGCATTGTCTGAGCTATCTGTGCTCAAGGAGTCGGACAAGTTCGACGTTGATGTTTTTTCCCGGATGTGCCAGACTTTGGAGGTAGACCCAATGACTGCAGCAAAGGTTATTGTGGCAGTGATGAGCAACGAGAGCGGACTGACTCTTACATTCGAACAGCCAACTGAAGCAAATGTCGCATTGGCACTTAAAGATTCAGAAAAAGCCTCTGAGGGTGCACTAGTGGTTACTTCTAGAGATGTTGAAGAACCATCCATGAAGGGTTCAATGGCAAGAGGAGAGTTACAATTGGCCGGTCTGTCTGGAGACCAACCAGAGTCTTCCTATACTCGGAACGAGGAAATAGAGTCATTAGAGCAATTCCACATGGCAACGGCTGGTTCGTTAATTCGGAAACAGATGAGTTCGATTGTGTACACGGGCCCCATTAAAGTTCAGCAAATGAAAAACTTTATTGATAGCCTGGTAGCATCACTCTCTGCTGCGGTGTCGAACCTAGTCAAGATCCTAAAGGATACAGCTGCTATAGATCTCGAAACCCGTCAGAAGTTTGGAGTCTTAGATGTTGCGACCAAAAGATGGTTAATTAAACCTTTAGCCAAGAATCACGCATGGGGCGTTATTGAAACACATGCTAGGAAGTACCACGTTGCACTTTTGGAGTATGATGAGCATGGAGTGGTAACTTGCGACAGTTGGAGAAGGGTGGCCGTGAGTTCTGAGTCAATGGTTTATTCTGATATGGCAAAGCTCAGAACACTGAGGAGATTATTAAGAGATGGTGAGCCTCATGTCAGTAGTGCTAAAGTCGTCCTAGTTGACGGTGTCCCGGGTTGTGGAAAGACAAAAGAGATTCTCTCGAAAGTAAATTTTGAGGAAGATCTAATCTTAGTACCGGGTAAGCAGGCTGCTGAAATGATAAAGAGGCGTGCTAATGCGTCAGGAATAATTCAAGCCACAAGAGATAATGTTCGTACTGTTGATTCATTTATAATGAATTACGGTAAAGGAACACGCTGTCAGTTCAAAAGGTTATTTATCGACGAAGGTCTGATGTTGCACACTGGTTGTGTGAATTTTCTTGTTTCTATGTCTCTGTGCGAAATTGCATATGTTTATGGAGACACACAACAAATTCCATACATCAACAGAGTATCCGGTTTTCCGTACCCTGCACATTTTGCAAAAATAGAGGTTGATGAGGTGGAAACTCGCAGAACTACGCTGCGTTGTCCAGCCGACATTACCCACTATCTTAACAGAAGGTACGAAGGACATGTCATGTGTACATCGTCGGTTAAAAAGTCAGTTTCTCAGGAAATGGTGAGCGGGGCCGCAATGATCAATCCTGTATCTAAGCCATTGAATGGGAAAGTTTTGACTTTCACTCAGTCTGATAAAGAGGCGCTGCTTTCTCGAGGATATACGGACGTCCATACAGTACATGAGGTACAAGGTGAGACATATGCAGATGTGTCGTTGGTCAGATTGACTCCGACACCTGTATCTATCATCGCAGGAGATAGTCCGCACGTTCTCGTAGCTTTGTCAAGGCATACCCAAACATTGAAGTATTACACCGTAGTGATGGATCCTCTTGTAAGTATAATTAGGGATTTAGAAAAACTTAGTTCTTACTTGTTAGATATGTATAAAGTAGATGCAGGGACCCAATAGCAATTACAGGTAGACTCCGTGTTTAAAGGTTCTAATCTTTTTGTTGCAGCACCAAAGACTGGAGATATCTCAGATATGCAATTTTACTATGATAAGTGTCTCCCAGGTAATAGCACCATGTTAAATAACTATGATGCTGTTACCATGAGGTTGACTGACATTTCTCTTAATGTCAAAGATTGCATATTGGATTTCTCTAAGTCTGTGGCTGCACCGAAGGATCCGATCAAACCACTGATTCCAATGGTACGAACGGCGGCAGAAATGCCACGCCAGACTGGACTATTGGAAAATTTGGTGGCGATGATCAAAAGAAACTTTAATTCACCGGAGTTATCAGGAATAATCGACATTGAGAATACTGCATCTTTAGTAGTAGATAAATTTTTTGATAGTTACTTGCTTAAAGAAAAAAGAAAACCAAATAAAAATGTTTCTTTATTTTGTAGAGAGTCTCTCAATAGATGGTTAGAGAAGCAGGAGCAAGTGACCATTGGTCAGCTTGCAGATTTTGATTTTGTGGATCTTCCTGCCGTTGATCAGTACAGGCATATGATTAAAGCGCAACCTAAGCAGAAGCTGGATACATCAATTCAAAGCGAATATCCGGCCTTGCAGACGATTGTGTATCATTCGAAAAAGATCAACGCAATCTTCGGTCCTTTGTTCAGTGAGCTCACAAGGCAAATGCTCGAAAGCATAGACTCAAGTAAGTTTTTGTTCTTTACAAGGAAGACGCCAGCTCAAATTGAGGATTTCTTCGGAGATCTCGATAGCCATGTCCCTATGGATATCTTGGAGTTGGATATTTCGAAGTATGACAAATCTCAGAACGAGTTCCACTGTGCAGTAGAGTATGAAATATGGAGAAGACTTGGATTAGAAGATTTTCTGGGAGAAGTTTGGAAACAAGGCCACAGGAAAACTACTCTTAAAGATTACACAGCTGGTATTAAAACGTGTTTATGGTACCAGAGAAAGAGTGGGGACGTTACAACATTCATCGGTAATACGGTGATTATTGCTGCTTGTTTAGCTTCCATGTTGCCCATGGAGAAAATAATCAAAGGTGCATTTTGCGGAGATGACAGTTTACTATACTTCCCAAAAGGTTGTGAGTTTCCTGACATACAGCATACAGCCAACCTTATGTGGAATTTCGAGGCTAAGCTATTCAGAAAGCAGTATGGTTATTTCTGTGGAAGGTACGTGATACATCATGACAGAGGGTGTATTGTTTATTATGACCCTTTGAAGTTGATTTCTAAACTTGGTGCTAAACACATCAAGGATTGGGATCACTTAGAAGAGTTCAGAAGATCCCTTTGTGATGTTGCAAATTCGTTGAACAACTGTGCGTATTACACGCAGTTGGACGACGCTGTGAGTGAGGTCCATAAAACCGCACCCCCGGGTTCGTTTGTATATAAAAGTTTAGTTAAATATCTGTCCGATAAGGTTCTTTTTAGAAATTTGTTTATAGATGGCTCTTGTTAA
>MW314123
ATGGCATACACACAGACAGCTACCACATCCGCTTTGCTCGACACTGTCCGAGGTAACAATACCTTGGTCAATGATCTTGCGAAGCGGCGTCTTTATGACACAGCGGTCGACGAGTTCAACGCTCGTGATCGCAGGCCCAAAGTAAATTTTTCCAAAGTAATAAGTGAGGAACAGACGCTTATTGCTACTAGGGCATATCCAGAATTCCAGATAACCTTCTATAATACGCAGAACGCCGTGCATTCGCTTGCCGGTGGACTACGATCCTTAGAACTGGAATATCTAATGATGCAGATCCCGTACGGATCACTCACATATGATATAGGTGGGAATTTTGCATCACATCTGTTCAAAGGACGGGCATATGTTCACTGCTGTATGCCCAATCTTGATGTCCGCGACATAATGCGGCACGAAGGCCAGAAAGACAGTATAGAATTATACCTTTCCAGGCTTGAGCGGGGCAACAAAGTTGTCCCAAATTTCCAAAAGGAAGCTTTTGACAGATACGCTGAAACGCCAGACGAAGTTGTCTGTCACAGTACCTTCCAAACGTGTACGCACCAGCAGGTGGAAAACACAGGCAGGGTGTATGCTATTGCATTGCACAGTATATACGATATACCTGCTGATGAATTCGGAGCGGCACTTTTAAGGAAAAATGTCCATGTTTGTTACGCCGCCTTCCACTTTTCCGAGAATTTACTTCTCGAAGATTCACACGTCAACCTTGACGAAATCAACGCGTGTTTTTCGCGTGATGGAGACAAGCTGACTTTTTCTTTCGCATCTGAGAGCACTTTAAATTATTGTCATAGTTATTCTAATATTTTAAAATACGTGTGCAAAACTTACTTCCCGGCATCTAATAGAGAGGTCTACATGAAGGAGTTTTTAGTCACCAGGGTTAACACCTGGTTTTGTAAGTTTTCTAGGATTGATACTTTTTTATTATACAAGGGGGTAGCCCACAAAGGTGTAAATAGTGAGCAATTTTACAGCGCAATGGAAGATGCATGGCACTACAAAAAGACTCTTGCAATGTGTAACAGCGAGAGGATTCTTCTTGAAGATTCCTCATCGGTCAATTACTGGTTCCCAAAAATGAGAGATATGGTCATAGTTCCTCTATTCGACATATCTCTCGACACCAGTAAAAGGACCCGCAAAGAAGTCTTAGTGTCAAAGGATTTTGTATTCACAGTTTTAAATCACATTCGCACTTATCAAGCCAAGGCACTTACATACTCCAATGTTTTATCCTTTGTCGAATCAATTCGTTCAAGGGTAATTATCAACGGAGTGACTGCTAGGTCTGAGTGGGATGTTGACAAATCTCTTTTGCAATCCTTGTCCATGACATTTTTCTTGCATACTAAGCTTGCCGTTTTAAAAGACGAATTGTTAATCAGCAAGTTTAGTTTGGGGCCAAAATCAGTAAGCCAGCATGTATGGGATGAGATTTCCCTGGCTTTTGGAAACGCATTTCCATCGATCAAGGAGAGACTGCTAAATCGGAAACTAATTAAAGTGTCGGGAGACGCATTAGAAATCAGGGTGCCTGATTTATATGTGACTTTTCACGATAGATTAGTGACTGAGTACAAAACATCGGTGGATATGCCAGTGCTTGATATCAGAAAGAGAATGGAGGAGACTGAGGTTATGTACAATGCATTGTCTGAGCTATCTGTGCTCAAGGAGTCGGACAAGTTCGACGTTGATGTTTTTTCCCGGATGTGCCAGACTTTGGAGGTAGACCCAATGACTGCAGCAAAGGTTATAGTGGCAGTGATGAGCAACGAGAGCGGACTGACTCTTACATTCGAACAGCCAACTGAAGCAAATGTCGCATTGGCACTTAAAGATTCAGAAAAAGCCTCTGAGGGTGCACTAGTGGTTACTTCTAGAGATGTTGAAGAACCATCCATGAAGGGTTCAATGGCAAGAGGAGAGTTACAATTGGCCGGTCTGTCTGGAGACCAACCAGAGTCTTCCTATACTCGGAACGAGGAAATAGAGTCATTAGAGCAATTCCACATGGCAACGGCTAGTTCGTTAATTCGGAAACAGATGAGTTCGATTGTGTACACGGGCCCCATTAAAGTTCAGCAAATGAAAAACTTTATTGATAGCCTGGTAGCATCACTCTCTGCTGCGGTGTCGAACCTAGTCAAGATCCTAAAGGATACAGCTGCTATAGATCTCGAAACCCGTCAGAAGTTTGGAGTCTTAGATGTTGCGACCAAAAGATGGTTAATTAAACCTTTAGCCAAAAATCACGCATGGGGCGTTATTGAAACACATGCTAGGAAGTACCACGTTGCACTTTTGGAGTATGATGAGCATGGAGTGGTAACTTGCGACAGTTGGAGAAGGGTGGCCGTGAGTTCTGAGTCAATGGTTTATTCTGATATGGCAAAGCTCAGAACACTGAGGAGATTATTAAGAGATGGTGAGCCTCATGTCAGCAGTGCTAAAGTCGTCCTAGTTGACGGTGTCCCGGGTTGTGGAAAGACAAAAGAGATTCTCTCGAAAGTAAATTTTGAGGAAGATCTAATCTTAGTACCGGGTAAGCAGGCTGCTGAAATGATAAAGAGGCGTGCTAATGCGTCAGGAATAATTCAAGCCACAAGAGATAATGTTCGTACTGTTGATTCATTTATAATGAATTACGGTAAAGGAACACGCTGTCAGTTCAAAAGGTTATTTATCGACGAAGGTCTGATGTTGCACACTGGTTGTGTGAATTTTCTTGTTTCTATGTCTCTGTGCGAAATTGCATATGTATATGGAGACACACAACAAATTCCATACATCAACAGAGTATCCGGTTTTCCGTACCCTGCACATTTTGCAAAAATAGAGGTTGATGAGGTGGAAACTCGCAGAACTACGCTGCGTTGTCCAGCCGACATTACCCACTATCTTAACAGAAGGTACGAAGGACATGTCATGTGTACATCGTCGGTTAAAAAGTCAGTTTCTCAGGAAATGGTGAGCGGGGCCGCAATGATCAATCCTGTATCTAAGCCATTGAATGGGAAAGTTTTGACTTTCACTCAGTCCGATAAAGAGGCGCTGCTTTCTCGAGGATATACGGACGTCCATACAGTACATGAGGTACAAGGTGAGACATATGCAGATGTGTCGTTGGTCAGATTGACTCCGACACCTGTATCTATCATCGCAGGAGATAGTCCGCACGTTCTCGTAGCTTTGTCAAGGCATACCCAAACATTGAAGTATTACACCGTAGTGATGGATCCTCTTGTAAGTATAATTAGGGATTTAGAAAAACTTAGTTCTTACTTGTTAGATATGTATAAAGTAGATGCAGGGACCCAATAGCAATTACTGGTAGACTCCGTGTTTAAAGGTTCTAATCTTTTTGTTGCAGCACCAAAGACTGGAGATATCTCAGATATGCAATTTTACTATGATAAGTGTCTCCCAGGTAATAGCACCATGTTAAATAACTATGATGCTGTTACCATGAGGTTGACTGACATTTCTCTTAATGTCAAAGATTGCATATTGGATTTCTCTAAGTCTGTGGCTGCACCGAAGGATCCGATCAAACCACTGATTCCAATGGTACGAACGGCGGCAGAAATGCCACGCCAGACTGGACTATTGGAAAATTTGGTGGCGATGATCAAAAGAAACTTTAATTCACCGGAGTTATCAGGAATAATCGACATTGAGAATACTGCATCTTTGGTAGTAGATAAATTTTTTGATAGTTACTTGCTTAAAGAAAAAAGAAAACCAAATAAAAATGTTTCTTTATTTTGTAGAGAGTCTCTCAATAGATGGTTAGAGAAGCAGGAGCAAGTGACCATTGGTCAGCTTGCAGATTTTGATTTTGTGGATCTTCCTGCCGTTGATCAGTACAGGCATATGATTAAAGCGCAACCTAAGCAGAAGCTGGATACATCAATTCAAAGCGAATATCCGGCCTTGCAGACGATTGTGTATCATTCAAAAAAGATCAACGCAATCTTCGGTCCTTTGTTCAGTGAGCTCACAAGGCAAATGCTCGAAAGCATAGACTCAAGTAAGTTTTTGTTCTTTACAAGGAAGACGCCAGCTCAAATCGAGGATTTCTTCGGAGATCTCGATAGCCATGTCCCTATGGATATCTTGGAGTTGGATATTTCGAAGTATGACAAATCTCAGAACGAGTTCCACTGTGCAGTAGAGTATGAAATATGGAGAAGACTTGGATTAGAAGATTTTCTGGGAGAAGTTTGGAAACAAGGCCACAGAAAAACTACTCTTAAAGATTACACAGCTGGTATTAAAACGTGTTTATGGTACCAGAGAAAGAGTGGGGACGTTACAACATTCATCGGTAATACGGTGATTATTGCTGCTTGTTTAGCTTCCATGTTGCCCATGGAGAAAATAATCAAAGGTGCATTTTGCGGAGATGACAGTTTACTATACTTCCCAAAAGGTTGTGAGTTTCCCGACATACAGCATACAGCTAACCTTATGTGGAATTTCGAGGCTAAGCTATTCAGAAAGCAGTATGGTTATTTCTGTGGAAGGTACGTGATACATCATGACAGAGGGTGTATTGTTTATTACGACCCTTTGAAGTTGATTTCTAAACTTGGTGCTAAACACATCAAGGATTGGGATCACTTAGAAGAGTTCAGAAGATCCCTTTGTGATGTTGCAATTTCGTTGAACAACTGTGCGTATTACACGCAGTTGGACGACGCTGTGAGTGAGGTCCATAAAACCGCACCCCCGGGTTCGTTTGTTTATAAAAGTTTAGTTAAATATCTGTCCGATAAGGTTCTTTTTAGAAGTTTGTTTATAGATGGCTCTTGTAAA
>MW314132
ATGGCATACACACAGACAGCTACCACATCCGCTTTGCTCGACACTGTCCGAGGTAACAATACCTTGGTCAACGATCTTGCGAAGCGGCGTCTTTATGACACAGCGGTCGACGAGTTCAACGCTCGTGATCGCAGGCCCAAAGTAAATTTTTCCAAAGTAATAAGTGAGGAACAGACGCTTATTGCTACTAGGGCATATCCTGAATTCCAGATAACCTTCTATAATACGCAGAACGCCGTGCATTCGCTTGCCGGTGGACTACGATCCTTAGAACTGGAATATCTAATGATGCAGATCCCGTACGGATCACTCACATATGATATAGGTGGGAATTTTGCATCTCATCTGTTCAAGGGACGGGCATATGTTCACTGCTGTATGCCCAATCTTGATGTCCGCGACATAATGCGGCACGAAGGCCAGAAAGACAGTATAGAATTATACCTTTCCAGGCTTGAGCGGGGCAACAAAGTTGTCCCAAATTTCCAAAAGGAAGCTTTTGACAGATACGCTGAAACGCCAGACGAAGTTGTCTGTCACAGTACCTTCCAAACGTGTACGCACCAGCAGGTGGAAAACACAGGCAGGGTGTATGCTATTGCATTGCACAGTATATACGATATACCTGCTGATGAATTCGGAGCGGCACTTTTAAGGAAAAATGTCCATGTTTGTTACGCCGCCTTCCACTTTTCCGAGAATTTACTTCTCGAAGATTCACACGTCAACCTTGACGAAATCAACGCGTGTTTTTCGCGTGATGGAGACAAGCTGACTTTTTCTTTCGCATCTGAGAGCACTTTAAATTATTGTCATAGTTATTCTAATATTTTAAAATACGTGTGCAAAACTTACTTCCCGGCATCTAATAGAGAGGTCTACATGAAGGAGTTTTTGGTCACCAGGGTTAACACCTGGTTTTGTAAGTTTTCTAGGATAGATACTTTTTTATTATACAAGGGGGTAGCCCACAAAGGTGTAAATAGTGAGCAATTTTACAGCGCAATGGAAGATGCATGGCACTACAAAAAGACTCTTGCAATGTGTAACAGCGAGAGGATTCTTCTTGAAGATTCCTCATCGGTCAATTACTGGTTCCCAAAAATGAGAGATATGGTCATAGTTCCTCTATTCGACATATCTCTCGACACTAGTAAAAGGACCCGCAAAGAAGTCTTAGTGTCAAAGGATTTTGTATTCACAGTTTTAAATCACATTCGCACTTATCAAGCCAAGGCACTTACATACTCCAATGTTTTATCCTTTGTCGAATCAATTCGTTCAAGGGTAATTATCAACGGAGTGACTGCCAGGTCTGAGTGGGATGTTGACAAATCTCTTTTGCAATCCTTGTCCATGACATTTTTCTTGCATACTAAGCTTGCCGTTTTAAAAGACGAATTGTTAATCAGCAAGTTTAGTTTGGGGCCAAAATCAGTAAGCCAGCATGTATGGGATGAGATTTCCCTGGCTTTTGGAAACGCATTTCCATCGATCAAGGAGAGACTGCTAAATCGGAAACTAATTAAAGTGTCGGGAGACGCATTAGAAATCAGGGTGCCTGATTTATATGTGACTTTTCACGATAGATTAGTGACTGAGTACAAAACATCGGTGGATATGCCAGTGCTTGATATCAGAAAGAGAATGGAGGAGACTGAGGTTATGTACAATGCATTGTCTGAGCTATCTGTGCTCAAGGAGTCGGACAAGTTCGACGTTGATGTTTTTTCCCGGATGTGCCAGACTTTGGAGGTAGACCCAATGACTGCAGCAAAGGTTATTGTGGCAGTGATGAGCAACGAGAGCGGACTGACTCTTACATTCGAACAGCCAACTGAAGCAAATGTCGCATTGGCACTTAAAGATTCAGAAAAAGCCTCTGAGGGTGCACTAGTGGTTACTTCTAGAGATGTTGAAGAACCATCCATGAAGGGTTCAATGGCAAGAGGAGAGTTACAATTGGCCGGTCTGTCTGGAGACCAACCAGAGTCTTCCTATACTCGGAACGAGGAAATAGAGTCATTAGAGCAATTCCACATGGCAACGGCTGGTTCGTTAATTCGGAAACAGATGAGTTCGATTGTGTACACGGGCCCCATTAAAGTTCAGCAAATGAAAAACTTTATTGATAGCCTGGTAGCATCACTCTCTGCTGCGGTGTCGAACCTAGTCAAGATCCTAAAGGATACAGCTGCTATAGATCTCGAAACCCGTCAGAAGTTTGGAGTCTTAGATGTTGCGACCAAAAGATGGTTAATTAAACCTTTAGCCAAGAATCACGCATGGGGCGTTATTGAAACACATGCTAGGAAGTACCACGTTGCACTTTTGGAGTATGATGAGCATGGAGTGGTAACTTGCGACAGTTGGAGAAGGGTGGCCGTGAGTTCTGAGTCAATGGTTTATTCTGATATGGCAAAGCTCAGAACACTGAGGAGATTGTTAAGAGATGGTGAGCCTCATGTCAGCAGTGCTAAAGTCGTCCTAGTTGACGGTGTCCCGGGTTGTGGAAAGACAAAAGAGATTCTCTCGAAAGTAAATTTTGAGGAAGATCTAATCTTAGTACCGGGTAAGCAGGCTGCTGAAATGATAAAGAGGCGTGCTAATGCGTCAGGAATAATTCAAGCCACAAGAGATAATGTTCGTACTGTTGATTCATTTATAATGAATTACGGTAAAGGAACACGCTGTCAGTTCAAAAGGTTATTTATCGACGAAGGTCTGATGTTGCACACTGGTTGTGTGAATTTTCTTGTTTCTATGTCTCTGTGCGAAATTGCATATGTTTATGGAGACACACAACAAATTCCATACATCAACAGAGTATCCGGTTTTCCGTACCCTGCACATTTTGCAAAAATAGAGGTTGATGAGGTGGAAACTCGCAGAACTACGCTGCGTTGTCCAGCCGACATTACCCACTATCTTAACAGAAGGTACGAAGGACATGTCATGTGTACATCGTCGGTTAAAAAGTCAGTTTCTCAGGAAATGGTGAGCGGGGCCGCAATGATCAATCCTGTATCTAAGCCATTGAATGGGAAAGTTTTGACTTTCACTCAGTCTGATAAAGAGGCGCTGCTTTCTCGAGGATATACGGACGTCCATACAGTACATGAGGTACAAGGTGAGACATATGCAGATGTGTCGTTGGTCAGATTGACTCCGACACCTGTATCTATCATCGCAGGAGATAGTCCGCACGTTCTCGTAGCTTTGTCAAGGCATACCCAAACATTGAAGTATTACACCGTAGTGATGGATCCTCTTGTAAGTATAATTAGGGATTTAGAAAAACTTAGTTCTTACTTGTTAGATATGTATAAAGTAGATGCAGGGACCCAATAGCAATTACAGGTAGACTCCGTGTTTAAAGGTTCTAATCTTTTTGTTGCAGCACCAAAGACTGGAGATATCTCAGATATGCAATTTTACTATGATAAGTGTCTCCCAGGTAATAGCACCATGTTAAATAACTATGATGCTGTTACCATGAGGTTGACTGACATTTCTCTTAATGTCAAAGATTGCATATTGGATTTCTCTAAGTCTGTGGCTGCACCGAAGGATCCGATCAAACCACTGATTCCAATGGTACGAACGGCGGCAGAAATGCCACGCCAGACTGGACTATTGGAAAATTTGGTGGCGATGATCAAAAGAAACTTTAATTCACCGGAGTTATCAGGAATAATCGACATTGAGAATACTGCATCTTTAGTAGTAGATAAATTTTTTGATAGTTACTTGCTTAAAGAAAAAAGAAAACCAAATAAAAATGTTTCTTTATTTTGTAGAGAGTCTCTCAATAGATGGTTAGAGAAGCAGGAGCAAGTGACCATTGGTCAGCTTGCAGATTTTGATTTTGTGGATCTTCCTGCCGTTGATCAGTACAGGCATATGATTAAAGCGCAACCTAAGCAGAAGCTGGATACATCAATTCAAAGCGAATATCCGGCCTTGCAGACGATTGTGTATCATTCGAAAAAGATCAACGCAATCTTCGGTCCTTTGTTCAGTGAGCTCACAAGGCAAATGCTCGAAAGCATAGACTCAAGTAAGTTTTTGTTCTTTACAAGGAAGACGCCAGCTCAAATTGAGGATTTCTTCGGAGATCTCGATAGCCATGTCCCTATGGATATCTTGGAGTTGGATATTTCGAAGTATGACAAATCTCAGAACGAGTTCCACTGTGCAGTAGAGTATGAAATATGGAGAAGACTTGGATTAGAAGATTTTCTGGGAGAAGTTTGGAAACAAGGCCACAGGAAAACTACTCTTAAAGATTACACAGCTGGTATTAAAACGTGTTTATGGTACCAGAGAAAGAGTGGGGACGTTACAACATTCATCGGTAATACGGTGATTATTGCTGCTTGTTTAGCTTCCATGTTGCCCATGGAGAAAATAATCAAAGGTGCATTTTGCGGAGATGACAGTTTACTATACTTCCCAAAAGGTTGTGAGTTTCCTGACATACAGCATACAGCCAACCTTATGTGGAATTTCGAGGCTAAGCTATTCAGAAAGCAGTATGGTTATTTCTGTGGAAGGTACGTGATACATCATGACAGAGGGTGTATTGTTTATTATGACCCTTTGAAGTTGATTTCTAAACTTGGTGCTAAACACATCAAGGATTGGGATCACTTAGAAGAGTTCAGAAGATCCCTTTGTGATGTTGCAAATTCGTTGAACAACTGTGCGTATTACACGCAGTTGGACGACGCTGTGAGTGAGGTCCATAAAACCGCACCCCCGGGTTCGTTTGTATATAAAAGTTTAGTTAAATATCTGTCCGATAAGGTTCTTTTTAGAAGTTTGTTTATAGATGGCTCTTGTTAA
>MW314136
ATGGCATACACACAGACAGCTACCACATCCGCTTTGCTCGACACTGTCCGAGGTAACAATACCTTGGTCAACGATCTTGCGAAGCGGCGTCTTTATGACACAGCGGTCGACGAGTTCAACGCTCGTGATCGCAGGCCCAAAGTAAATTTTTCCAAAGTAATAAGTGAGGAACAGACGCTTATTGCTACTAGGGCATATCCAGAATTCCAGATAACCTTTTATAATACGCAGAACGCCGTGCATTCGCTTGCCGGTGGACTACGATCCTTAGAACTGGAATATCTAATGATGCAGATCCCGTACGGATCACTCACATATGATATAGGTGGGAATTTTGCATCTCATCTGTTCAAAGGACGGGCATATGTTCACTGCTGTATGCCCAATCTTGATGTCCGCGACATAATGCGGCACGAAGGCCAGAAAGACAGTATAGAATTATACCTTTCCAGGCTTGAGCGGGGCAACAAAGTTGTCCCAAATTTCCAAAAGGAAGCTTTTGACAGATACGCTGAAACGCCAGACGAAGTTGTCTGTCACAGTACCTTCCAAACGTGTACGCACCAGCAGGTGGAAAACACAGGCAGGGTGTATGCTATTGCACTGCACAGTATATACGATATACCTGCTGATGAATTCGGAGCGGCACTTTTAAGGAAAAATGTCCATGTTTGTTACGCCGCCTTCCACTTTTCCGAGAATTTACTTCTCGAAGATTCACACGTCAACCTTGACGAAATCAATGCGTGTTTTTCGCGTGATGGAGACAAGCTGACTTTTTCTTTCGCATCTGAGAGCACTTTAAATTATTGTCATAGTTATTCTAATATTTTAAAATACGTGTGCAAAACTTACTTCCCGGCATCTAATAGAGAGGTCTACATGAAGGAGTTTTTGGTCACCAGGGTTAACACCTGGTTTTGTAAGTTTTCTAGGATAGATACTTTTTTATTATACAAGGGGGTAGCCTACAAAGGTGTAAATAGTGAGCAATTTTACAGCGCAATGGAAGATGCATGGCACTACAAAAAGACTCTTGCAATGTGTAACAGCGAGAGGATTCTTCTTGAAGATTCCTCATCGGTCAATTACTGGTTCCCAAAAATGAGAGATATGGTCATAGTTCCTCTATTCGACATATCTCTCGACACCAGTAAAAGGACCCGCAAAGAAGTCTTAGTGTCAAAGGATTTTGTATTCACAGTTTTAAATCACATTCGCACTTATCAAGCCAAGGCACTTACATACTCCAATGTTTTATCCTTTGTCGAATCAATTCGTTCAAGGGTAATTATCAACGGAGTGACTGCCAGGTCTGAGTGGGATGTTGACAAATCTCTTTTGCAATCCTTGTCCATGACATTTTTCTTGCATACTAAGCTTGCCGTTTTAAAAGACGAATTGTTAATCAGCAAGTTTAGTTTGGGGCCAAAATCAGTAAGCCAGCATGTATGGGATGAGATTTCCCTGGCTTTTGGAAACGCATTTCCATCGATCAAGGAGAGACTGCTAAATCGGAAACTAATTAAAGTGTCGGGAGACGCATTAGAAATCAGGGTGCCTGATTTATATGTGACTTTTCACGATAGATTAGTGGCTGAGTACAAAACATCGGTGGATATGCCAGTGCTTGATATCAGAAAGAGAATGGAGGAGACTGAGGTTATGTACAATGCATTGTCTGAGCTATCTGTGCTCAAGGAGTCGGACAAGTTCGACGTTGATGTTTTTTCCCGGATGTGCCAGACTTTGGAGGTAGACCCAATGACTGCAGCAAAGGTTATTGTGGCAGTGATGAGCAACGAGAGCGGACTGACTCTTACATTCGAACAGCCAACTGAAGCAAATGTCGCATTGGCACTTAAAGATTCAGAAAAAGCCTCTGAGGGTGCACTAGTGGTTACTTCTAGAGATGTTGAAGAACCATCCATGAAGGGTTCAATGGCAAGAGGAGAGTTACAATTGGCCGGTCTGTCTGGAGACCAACCAGAGTCTTCCTATACTCGGAACGAGGAAATAGAGTCATTAGAGCAATTCCACATGGCAACGGCTAGTTCGTTAATTCGGAAACAGATGAGTTCGATTGTGTACACGGGCCCCATTAAAGTTCAGCAAATGAAAAACTTTATTGATAGCCTGGTAGCATCACTCTCTGCTGCGGTGTCGAACCTAGTCAAGATCCTAAAGGATACAGCTGCTATAGATCTCGAAACCCGTCAGAAGTTTGGAGTCTTAGATGTTGCGACCAAAAGATGGTTAATTAAACCTTTAGCCAAGAATCACGCATGGGGCGTTATTGAAACACATGCTAGGAAGTACCACGTTGCACTTTTGGAGTATGATGAGCATGGAGTGGTAACTTGCGACAGTTGGAGAAGGGTGGCCGTGAGTTCTGAGTCAATGGTTTATTCTGATATGGCAAAGCTCAGAACACTGAGGAGATTATTAAGAGATGGTGAGCCTCATGTCAGCAGTGCTAAAGTCGTCCTAGTTGACGGTGTCCCGGGTTGTGGAAAGACAAAAGAGATTCTCTCGAAAGTAAATTTTGAGGAAGATCTAATCTTAGTACCGGGTAAGCAGGCTGCTGAAATGATAAAGAGGCGTGCTAATGCGTCAGGAATAATTCAAGCCACAAGAGATAATGTTCGCACTGTTGATTCATTTATAATGAATTACGGTAAAGGAACACGCTGTCAGTTCAAAAGGTTATTTATCGACGAAGGTCTGATGTTGCACACTGGTTGTGTGAATTTTCTTGTTTCTATGTCTCTGTGCGAAATTGCATATGTTTATGGAGACACACAACAAATTCCATACATCAACAGAGTATCCGGTTTTCCGTACCCTGCACATTTTGCAAAAATAGAGGTTGATGAGGTGGAAACTCGCAGAACTACGCTGCGTTGTCCAGCCGACATTACCCACTATCTTAACAGAAGGTACGAAGGACATGTCATGTGTACATCGTCGGTTAAAAAGTCAGTTTCTCAGGAAATGGTGAGCGGGGCCGCAATGATCAATCCTGTATCTAAGCCATTGAATGGGAAAGTTTTGACTTTCACTCAGTCTGATAAAGAGGCGCTGCTTTCTCGAGGATATACGGACGTCCATACAGTACATGAGGTACAAGGTGAGACATATGCAGATGTGTCGTTGGTCAGATTGACTCCGACACCTGTATCTATCATCGCAGGAGATAGTCCGCACGTTCTCGTAGCTTTGTCAAGGCATACCCAAACATTGAAGTATTACACCGTAGTGATGGATCCTCTTGTAAGTATAATTAGGGATTTAGAAAAACTTAGTTCTTACTTGTTAGATATGTATAAAGTAGATGCAGGGACCCAATAGCAATTACAGGTAGACTCCGTGTTTAAAGGTTCTAATCTTTTTGTTGCAGCACCAAAGACTGGAGATATCTCAGATATGCAATTTTACTATGATAAGTGTCTCCCAGGTAATAGCACCATGTTAAATAACTATGATGCTGTTACCATGAGGTTGACTGACATTTCTCTTAATGTCAAAGATTGCATATTGGATTTCTCTAAGTCTGTGGCTGCACCGAAGGATCCGATCAAACCACTGATTCCAATGGTACGAACGGCGGCAGAAAAGCCACGCCAGACTGGACTATTGGAAAATTTGGTGGCGATGATCAAAAGAAACTTTAATTCACCGGAGTTATCAGGAATAATCGACATTGAGAATACTGCATCTTTAGTAGTAGATAAATTTTTTGATAGTTACTTGCTTAAAGAAAAAAGAAAACCAAATAAAAATGTTTCTTTATTTTGTAGAGAGTCTCTCAATAGATGGTTAGAGAAGCAGGAGCAAGTGACCATTGGTCAGCTTGCAGATTTTGATTTTGTGGATCTTCCTGCCGTTGATCAGTACAGGCATATGATTAAAGCGCAACCTAAGCAGAAGCTGGATACATCAATTCAAAGCGAATATCCGGCCTTGCAGACGATTGTGTATCATTCGAAAAAGATCAACGCAATCTTCGGTCCTTTGTTCAGTGAGCTCACAAGGCAAATGCTCGAAAGCATAGACTCAAGTAAGTTTTTGTTCTTTACAAGGAAGGCGCCAGCTCAAATTGAGGATTTCTTCGGAGATCTCGATAGCCATGTCCCTATGGATATCTTGGAGTTGGATATTTCGAAGTATGACAAATCTCAGAACGAGTTCCACTGTGCAGTAGAGTATGAAATATGGAGAAGACTTGGATTAGAAGATTTTCTGGGAGAAGTTTGGAAACAAGGCCACAGAAAAACTACTCTTAAAGATTACACAGCTGGTATTAAAACGTGTTTATGGTACCAGAGAAAGAGTGGGGACGTTACAACATTCATCGGTAATACGGTGATTATTGCTGCTTGTTTAGCATCCATGTTGCCCATGGAGAAAATAATCAAAGGTGCATTTTGCGGAGATGACAGTTTACTATACTTCCCAAAAGGTTGTGAGTTTCCTGACATACAGCATACAGCCAACCTTATGTGGAATTTCGAGGCTAAGCTATTCAGAAAGCAGTATGGTTATTTCTGTGGAAGGTACGTGATACATCACGACAGAGGGTGTATTGTTTATTATGACCCTTTGAAGTTGATTTCTAAACTTGGTGCTAAACACATCAAGGATTGGGATCACTTAGAAGAGTTCAGAAGATCCCTTTGTGATGTTGCAAATTCGTTGAACAACTGTGCGTATTACACGCAGTTGGACGACGCTGTGAGTGAGGTCCATAAAACCGCACCCCCGGGTTCGTTTGTATATAAAAGTTTAGTTAAATATCTGTCCGATAAGGTTCTTTTTAGAAGTTTGTTTATAGATGGCTCTTGTTAA
>MZ004925
ATGGCATACACACAGACAGCTACCACATCCGCTTTGCTCGACACTGTCCGAGGTAACAATACCTTGGTCAACGATCTTGCGAAGCGGCGTCTTTATGACACAGCGGTCGACGAGTTCAACGCTCGTGATCGCAGGCCCAAAGTAAATTTTTCCAAAGTAATAAGTGAGGAACAGACGCTTATTGCTACTAGGGCATATCCAGAATTCCAGATAACCTTCTATAATACGCAGAACGCCGTGCATTCGCTTGCCGGTGGACTACGATCCTTAGAACTGGAATATCTAATGATGCAGATCCCGTACGGATCACTCACATATGATATAGGTGGGAATTTTGCATCTCATCTGTTCAAAGGACGGGCATATGTTCACTGCTGTATGCCCAATCTTGATGTCCGCGACATAATGCGGCACGAAGGCCAGAAAGACAGTATAGAATTATACCTTTCCAGGCTTGAGCGGGGCAACAAAGTTGTCCCAAATTTCCAAAAGGAAGCTTTTGACAGATACGCTGAAACGCCAGACGAAGTTGTCTGTCACAGTACCTTCCAAACGTGTACGCACCAGCAGGTGGAAAACACAGGCAGGGTGTATGCTATTGCATTGCACAGTATATACGATATACCTGCTGATGAATTCGGAGCGGCACTTTTAAGGAAAAATGTCCATGTTTGTTACGCCGCCTTCCACTTTTCCGAGAATTTACTTCTCGAAGATTCACACGTCAACCTTGACGAAATCAACGCGTGTTTTTCGCGTGATGGAGACAAGCTGACTTTTTCTTTCGCATCTGAGAGCACTTTAAATTATTGTCATAGTTATTCTAATATTTTAAAATACGTGTGCAAAACTTACTTCCCGGCATCTAATAGAGAGGTCTACATGAAGGAGTTTTTGGTCACCAGGGTTAACACCTGGTTTTGTAAGTTTTCTAGGATAGATACTTTTTTATTATACAAGGGGGTAGCCCACAAAGGTGTAAATAGTGAGCAATTTTACAGCGCAATGGAAGATGCATGGCACTACAAAAAGACTCTTGCAATGTGTAACAGCGAGAGGATTCTTCTTGAAGATTCCTCATCGGTCAATTACTGGTTCCCAAAAATGAGAGATATGGTCATAGTTCCTCTATTCGACATATCTCTCGACACCAGTAAAAGGACCCGCAAAGAAGTCTTAGTGTCAAAGGATTTTGTATTCACAGTTTTAAATCACATTCGCACTTATCAAGCCAAGGCACTTACATACTCCAATGTTTTATCCTTTGTCGAATCAATTCGTTCAAGGGTAATTATCAACGGAGTGACTGCCAGGTCTGAGTGGGATGTTGACAAATCTCTTTTGCAATCCTTGTCCATGACATTTTTCTTGCATACTAAGCTTGCCGTTTTAAAAGACGAATTGTTAATCAGCAAGTTTAGTTTGGGGCCAAAATCAGTAAGCCAGCATGTATGGGATGAGATTTCCCTGGCTTTTGGAAACGCATTTCCATCGATCAAGGAGAGACTGCTAAATCGGAAACTAATTAAAGTGTCGGGAGACGCATTAGAAATCAGGGTGCCTGATTTATATGTGACTTTTCACGATAGATTAGTGACTGAGTACAAAACATCGGTGGATATGCCAGTGCTTGATATCAGAAAGAGAATGGAGGAGACTGAGGTTATGTACAATGCATTGTCTGAGCTATCTGTGCTCAAGGAGTCGGACAAGTTCGACGTTGATGTTTTTTCCCGGATGTGCCAGACTTTGGAGGTAGACCCAATGACTGCAGCAAAGGTTATTGTGGCAGTGATGAGCAACGAGAGCGGACTGACTCTTACATTCGAACAGCCAACTGAAGCAAATGTCGCATTGGCACTTAAAGATTCAGAAAAAGCCTCTGAGGGTGCACTAGTGGTTACTTCTAGAGATGTTGAAGAACCATCCATGAAGGGTTCAATGGCAAGAGGAGAGTTACAATTGGCCGGTCTGTCTGGAGACCAACCAGAGTCTTCCTATACTCGGAACGAGGAAATAGAGTCATTAGAGCAATTCCACATGGCAACGGCTAGTTCGTTAATTCGGAAACAGATGAGTTCGATTGTGTACACGGGCCCCATTAAAGTTCAGCAAATGAAAAACTTTATTGATAGCCTGGTAGCATCACTCTCTGCTGCGGTGTCGAACCTAGTCAAGATCCTAAAGGATACAGCTGCTATAGATCTCGAAACCCGTCAGAAGTTTGGAGTCTTAGATGTTGCGACCAAAAGATGGTTAATTAAACCTTTAGCCAAGAATCACGCATGGGGCGTTATTGAAACACATGCTAGGAAGTACCACGTTGCACTTTTGGAGTATGATGAGCATGGAGTGGTAACTTGCGACAGTTGGAGAAGGGTGGCCGTGAGTTCTGAGTCAATGGTTTATTCTGATATGGCAAAGCTCAGAACACTGAGGAGATTATTAAGAGATGGTGAGCCTCATGTCAGCAGTGCTAAAGTCGTCCTAGTTGACGGTGTCCCGGGTTGTGGAAAGACAAAAGAGATTCTCTCGAAAGTAAATTTTGAGGAAGATCTAATCTTAGTACCGGGTAAGCAGGCTGCTGAAATGATAAAGAGGCGTGCTAATGCGTCAGGAATAATTCAAGCCACAAGAGATAATGTTCGTACTGTTGATTCATTTATAATGAATTACGGTAAAGGAACACGCTGTCAGTTCAAAAGGTTATTTATCGACGAAGGTCTGATGTTGCACACTGGTTGTGTGAATTTTCTTGTTTCTATGTCTCTGTGCGAAATTGCATATGTTTATGGAGACACACAACAAATTCCATACATCAACAGAGTATCCGGTTTTCCGTACCCTGCACATTTTGCAAAAATAGAGGTTGATGAGGTGGAAACTCGCAGAACTACGCTGCGTTGTCCAGCCGACATTACTCACTATCTTAACAGAAGGTACGATGGACATGTCATGTGTACATCGTCGGTTAAAAAGTCAGTTTCTCAGGAAATGGTGAGCGGGGCCGCAATGATCAATCCTGTATCTAAGCCATTGAATGGGAAAGTTTTGACTTTCACTCAGTCTGATAAAGAGGCGCTGCTTTCTCGAGGATATACGGACGTCCATACAGTACATGAGGTACAAGGTGAGACATATGCAGATGTGTCGTTGGTCAGATTGACTCCGACACCTGTATCTATCATCGTAGGAGATAGTCCGCACGTTCTCGTAGCTTTGTCAAGGCATACCCAAACATTGAAGTATTACACCGTAGTGATGGATCCTCTTGTAAGTATAATTAGGGATTTAGAAAAACTTAGTTCTTACTTGTTAGATATGTATAAAGTAGATGCAGGGACCCAATAGCAATTACAGGTAGACTCCGTGTTTAAAGGTTCTAATCTTTTTGTTGCAGCACCAAAGACTGGAGATATCTCAGATATGCAATTTTACTATGATAAGTGTCTCCCAGGTAATAGCACCATGTTAAATAACTATGATGCTGTTACCATGAGGTTGACTGACATTTCTCTTAATGTCAAAGATTGCATATTGGATTTCTCTAAGTCTGTGGCTGCACCGAAGGATCCGATCAAACCACTGATTCCAATGGTACGAACGGCGGCAGAAATGCCACGCCAGACTGGACTATTGGAAAATTTGGTGGCGATGATCAAAAGAAACTTTAATTCACCGGAGTTATCAGGAATAATCGACATTGAGAATACTGCATCTTTAGTAGTAGATAAATTTTTTGATAGTTACTTGCTAAAAGAAAAAAGAAAACCAAATAAAAATGTTTCTTTATTTTGTAGAGAGTCTCTCAATAGATGGTTAGAGAAGCAGGAGCAAGTGACCATTGGTCAGCTTGCAGATTTTGATTTTGTGGATCTTCCTGCCGTTGATCAGTACAGGCATATGATTAAAGCGCAACCTAAGCAGAAGCTGGATACATCAATTCAAAGCGAATATCCGGCCTTGCAGACGATTGTGTATCATTCGAAAAAGATCAACGCAATCTTCGGTCCTTTGTTCAGTGAGCTCACAAGGCAAATGCTCGAAAGCATAGACTCAAGTAAGTTTTTGTTCTTTACAAGGAAGACGCCAGCTCAAATTGAGGATTTCTTCGGAGATCTCGATAGCCATGTCCCTATGGATATCTTGGAGTTGGATATTTCGAAGTATGACAAATCTCAGAACGAGTTCCACTGTGCAGTAGAGTATGAAATATGGAGAAGACTTGGATTAGAAGATTTTCTGGGAGAAGTTTGGAAACAAGGCCACAGAAAAACTACTCTTAAAGATTACACAGCTGGTATTAAAACGTGTTTATGGTACCAGAGAAAGAGTGGGGACGTTACAACATTCATCGGTAATACGGTGATTATTGCTGCTTGTTTAGCTTCCATGTTGCCCATGGAGAAAATAATCAAAGGTGCATTTTGCGGAGATGACAGTTTACTATACTTCCCAAAAGGTTGTGAGTTTCCTGACATACAGCATACAGCCAACCTTATGTGGAATTTCGAGGCTAAGCTATTCAGAAAGCAGTATGGTTATTTCTGTGGAAGGTACGTGATACATCATGACAGAGGGTGTATTGTTTATTATGACCCTTTGAAGTTGATTTCTAAACTTGGTGCTAAACATATCAAGGATTGGGATCACTTAGAAGAGTTCAGAAGATCCCTTTGTGATGTTGCAAATTCGTTGAACAACTGTGCGTATTACACGCAGTTGGACGACGCTGTGAGTGAGGTCCATAAAACCGCACCCCCGGGTTCGTTTGTATATAAAAGTTTAGTTAAATATCTGTCCGATAAGGTTCTTTTTAGAAGTTTGTTTATAGATGGCTCTTGTTAA
>MZ323110
ATGGCATACACACAGACAGCTACCACATCCGCTTTGCTCGACACTGTCCGAGGTAACAATACCTTGGTCAATGATCTTGCGAAGCGGCGTCTTTATGACACAGCGGTCGACGAGTTCAACGCTCGTGATCGCAGGCCCAAAGTAAATTTTTCCAAAGTAATAAGTGAGGAACAGACGCTTATTGCTACTAGGGCATATCCAGAATTCCAGATAACCTTCTATAATACGCAGAACGCCGTGCATTCGCTTGCCGGTGGACTACGATCCTTAGAACTGGAATATCTAATGATGCAGATCCCGTATGGATCACTCACATATGATATAGGTGGGAATTTTGCATCTCATCTGTTCAAAGGACGGGCATATGTTCACTGCTGTATGCCCAATCTTGATGTCCGCGACATAATGCGGCACGAAGGCCAGAAAGACAGTATAGAATTATACCTTTCCAGGCTTGAGCGGGGCAACAAAGTTGTCCCAAATTTCCAAAAGGAAGCTTTTGACAGATACGCTGAAACGCCAGACGAAGTTGTCTGTCACAGTACCTTCCAAACGTGTACGCACCAGCAGGTGGAAAACACAGGCAGAGTGTATGCTATTGCATTGCACAGTATATACGATATACCTGCTGATGAATTCGGAGCGGCACTTTTAAGGAAAAATGTCCATGTTTGTTACGCCGCCTTCCACTTTTCCGAGAATTTACTTCTCGAAGATTCACACGTCAACCTTGACGAAATCAACGCGTGTTTTTCGCGTGATGGAGACAAGCTGACTTTTTCTTTCGCATCTGAGAGCACTTTAAATTATTGTCATAGTTATTCTAATATTTTAAAATACGTGTGCAAAACTTACTTCCCGGCATCTAATAGAGAGGTCTACATGAAGGAGTTTTTGGTCACCAGGGTTAACACCTGGTTTTGTAAGTTTTCTAGGATAGACACTTTTTTATTATACAAGGGGGTAGCCCACAAAGGTGTAAATAGTGAGCAATTTTACAGCGCAATGGAAGATGCATGGCACTACAAAAAGACTCTTGCAATGTGTAACAGCGAGAGGATTCTTCTTGAAGATTCCTCATCGGTCAATTACTGGTTCCCAAAAATGAGAGATATGGTCATAGTTCCTCTATTCGACATATCTCTCGACACCAGTAAAAGGACCCGCAAAGAAGTCTTAGTGTCAAAGGATTTTGTATTCACAGTTTTAAATCACATTCGCACTTATCAAGCCAAGGCACTTACATACTCCAATGTTTTATCCTTTGTCGAATCAATTCGTTCAAGGGTAATTATCAACGGAGTGACTGCCAGGTCTGAGTGGGATGTTGACAAATCTCTTTTGCAATCCTTGTCCATGACATTTTTCTTGCATACTAAGCTTGCCGTTTTAAAAGACGAATTGTTAATCAGCAAGTTTAGTTTGGGGCCAAAATCAGTAAGCCAGCATGTATGGGATGAGATTTCCCTGGCTTTTGGAAACGCATTTCCATCGATCAAGGAGAGACTGCTAAATCGGAAACTAATTAAAGTGTCGGGAGACGCATTAGAAATCAGGGTGCCTGATTTATATGTGACTTTTCACGATAGATTAGTGACTGAGTACAAAACATCGGTGGATATGCCAGTGCTTGATATCAGAAAGAGAATGGAGGAGACTGAGGTTATGTACAATGCATTGTCTGAGCTATCTGTGCTCAAGGAGTCGGACAAGTTCGACGTTGATGTTTTTTCCCGGATGTGCCAGACTTTGGAGGTTGACCCAATGACTGCAGCAAAGGTTATTGTGGCAGTGATGAGCAACGAGAGCGGACTGACTCTTACATTCGAACAGCCAACTGAAGCAAATGTCGCATTGGCACTTAAAGATTCAGAAAAAGCCTCTGAGGGTGCACTAGTGGTTACTTCTAGAGATGTTGAAGAACCATCCATGAAGGGTTCAATGGCAAGAGGAGAGTTACAATTGGCCGGTCTGTCTGGAGACCAACCAGAGTCTTCCTATACTCGGAACGAGGAAATAGAGTCATTAGAGCAATTCCACATGGCAACGGCTAGTTCGTTAATTCGGAAACAGATGAGTTCGATTGTGTACACGGGCCCCATTAAAGTTCAGCAAATGAAAAACTTTATTGATAGCCTGGTAGCATCACTCTCTGCTGCGGTGTCGAACCTAGTCAAGATCCTAAAGGATACAGCTGCTATAGATCTCGAAACCCGTCAGAAGTTTGGAGTCTTAGATGTTGCAACCAAAAGATGGTTAATTAAACCTTTAGCCAAGAATCACGCATGGGGCGTTATTGAAACACATGCTAGGAAGTACCACGTTGCACTTTTGGAGTATGATGAGCATGGAGTGGTAACTTGCGACAGTTGGAGAAGGGTGGCCGTGAGTTCTGAGTCAATGGTTTATTCTGATATGGCAAAGCTCAGAACACTGAGGAGATTATTAAGAGATGGTGAGCCTCATGTCAGCAGTGCTAAAGTCGTCCTAGTCGACGGTGTCCCGGGTTGTGGAAAGACAAAAGAGATTCTCTCGAAAGTAAATTTTGAGGAAGATCTAATCTTAGTACCGGGTAAGCAGGCTGCTGAAATGATAAAGAGGCGTGCTAATGCGTCAGGAATAATTCAAGCCACAAGAGATAATGTTCGTACTGTTGATTCATTTATAATGAATTACGGTAAAGGAACACGCTGTCAGTTCAAAAGGTTATTTATCGACGAAGGTCTGATGTTGCACACTGGTTGTGTGAATTTTCTTGTTTCTATGTCTCTGTGCGAAATTGCATATGTTTATGGAGACACACAACAAATTCCATACATCAACAGAGTATCCGGTTTTCCGTACCCTGCACATTTTGCAAAAATAGAGGTTGATGAGGTGGAAACTCGCAGAACTACGCTGCGTTGTCCAGCCGACATTACCCACTATCTTAACAGAAGGTACGAAGGATATGTCATGTGTACATCGTCGGTTAAAAAGTCAGTTTCTCAGGAAATGGTGAGCGGGGCCGCAATGATCAATCCTGTATCTAAGCCATTGAATGGGAAAGTTTTGACTTTCACTCAGTCTGATAAAGAGGCGCTGCTTTCTCGAGGATATACGGACGTCCATACAGTACATGAGGTACAAGGTGAGACATATGCAGATGTGTCGTTGGTCAGATTGACTCCGACACCTGTATCTATCATCGCAGGAGATAGTCCGCACGTTCTCGTAGCTTTGTCAAGGCATACCCAAACATTGAAGTATTACACCGTAGTGATGGATCCTCTTGTAAGTATAATTAGGGATTTAGAAAAACTTAGTTCTTACTTGTTAGATATGTATAAAGTAGATGCAGGGACCCAATAGCAATTACAGGTAGACTCCGTGTTTAAAGGTTCTAATCTTTTTGTTGCAGCACCAAAGACTGGAGATATCTCAGATATGCAATTTTACTATGATAAGTGTCTCCCAGGTAATAGCACCATGTTAAATAACTATGATGCTGTTACCATGAGGTTGACTGACATTTCTCTTAATGTCAAAGATTGCATATTGGATTTCTCTAAGTCTGTGGCTGCACCGAAGGATCCGATCAAACCACTGATTCCAATGGTACGAACAGCGGCAGAAATGCCACGCCAGACTGGACTATTGGAAAATTTGGTGGCGATGATCAAAAGAAACTTTAATTCACCGGAGTTATCAGGAATAATCGACATTGAAAATACTGCATCTTTAGTAGTAGATAAATTTTTTGATAGTTACTTGCTTAAAGAAAAAAGAAAACCAAATAAAAATGTTTCTTTATTTTGTAGAGAGTCTCTCAATAGATGGTTAGAGAAGCAGGAGCAAGTGACCATTGGTCAGCTTGCAGATTTTGATTTTGTGGATCTTCCAGCCGTTGATCAGTACAGGCATATGATTAAAGCGCAACCTAAGCAGAAGCTGGATACATCAATTCAAAGCGAATATCCGGCCTTGCAGACGATTGTGTATCATTCGAAAAAGATCAACGCAATCTTCGGTCCTTTGTTCAGTGAGCTCACAAGGCAAATGCTCGAAAGCATAGACTCAAGTAAGTTTTTGTTCTTTACAAGGAAGACGCCAGCTCAAATTGAGGATTTCTTCGGAGATCTCGATAGCCATGTCCCTATGGATATCTTGGAGTTGGATATTTCGAAGTATGACAAATCTCAGAACGAGTTCCACTGTGCAGTAGAGTATGAAATATGGAGAAGACTTGGATTAGAAGATTTTCTGGGAGAAGTTTGGAAACAAGGCCACAGGAAAACTACTCTTAAAGATTACACAGCTGGTATTAAAACGTGTTTATGGTACCAGAGAAAGAGTGGGGACGTTACAACATTCATCGGTAATACGGTGATTATTGCTGCTTGTTTAGCTTCCATGTTGCCCATGGAGAAAATAATCAAAGGTGCATTTTGCGGAGATGACAGTTTACTATACTTCCCAAAAGGTTGTGAGTTTCCTGACATACAGCATACAGCCAACCTTATGTGGAATTTCGAGGCTAAGCTATTCAGAAAGCAGTATGGTTATTTCTGTGGAAGGTACGTGATACATCATGACAGAGGGTGTATTGTTTATTATGACCCTTTGAAGTTGATTTCTAAACTTGGTGCTAAACACATCAAGGATTGGGATCACTTAGAAGAGTTCAGAAGATCCCTTTGTGATGTTGCAAATTCGTTGAACAACTGTGCGTATTACACGCAGTTGGACGACGCTGTGAGTGAGGTCCATAAAACCGCACCCCCGGGTTCGTTTGTATATAAAAGTTTAGTTAAATATCTGTCCGATAAGGTTCTTTTTAGAAGTTTGTTTATAGATGGCTCTTGTTAA
>MZ438228
ATGGCATACACACAGACAGCTACCACATCCGCTTTGCTCGACACTGTCCGAGGTAACAATACCTTGGTCAATGATCTTGCGAAGCGGCGTCTTTATGACACAGCGGTCGACGAGTTCAACGCTCGTGATCGCAGGCCCAAAGTAAATTTTTCCAAAGTAATAAGTGAGGAACAGACGCTTATTGCTACTAGGGCATATCCAGAATTCCAGATAACCTTCTATAATACGCAGAACGCCGTGCATTCGCTTGCCGGTGGACTACGATCCTTAGAACTGGAATATCTAATGATGCAGATCCCGTATGGATCACTCACATATGATATAGGTGGGAATTTTGCATCTCATCTGTTCAAAGGACGGGCATATGTTCACTGCTGTATGCCCAATCTTGATGTCCGCGACATAATGCGGCACGAAGGCCAGAAAGACAGTATAGAATTATACCTTTCCAGGCTTGAGCGGGGCAACAAAGTTGTCCCAAATTTCCAAAAGGAAGCTTTTGACAGATACGCTGAAACGCCAGACGAAGTTGTCTGTCACAGTACCTTCCAAACGTGTACGCACCAGCAGGTGGAAAACACAGGCAGAGTGTATGCTATTGCATTGCACAGTATATACGATATACCTGCTGATGAATTCGGAGCGGCACTTTTAAGGAAAAATGTCCATGTTTGTTACGCCGCCTTCCACTTTTCCGAGAATTTACTTCTCGAAGATTCACACGTCAACCTTGACGAAATCAACGCGTGTTTTTCGCGTGATGGAGACAAGCTGACTTTTTCTTTCGCATCTGAGAGCACTTTAAATTATTGTCATAGTTATTCTAATATTTTAAAATACGTGTGCAAAACTTACTTCCCGGCATCTAATAGAGAGGTCTACATGAAGGAGTTTTTGGTCACCAGGGTTAACACCTGGTTTTGTAAGTTTTCTAGGATAGATACTTTTTTATTATACAAGGGGGTAGCCCACAAAGGTGTAAATAGTGAGCAATTTTACAGCGCAATGGAAGATGCATGGCACTACAAAAAGACTCTTGCAATGTGTAACAGCGAGAGGATTCTTCTTGAAGATTCCTCATCGGTCAATTACTGGTTCCCAAAAATGAGAGATATGGTCATAGTTCCTCTATTCGACATATCTCTCGACACCAGTAAAAGGACCCGCAAAGAAGTCTTAGTGTCAAAGGATTTTGTATTCACAGTTTTAAATCACATTCGCACTTATCAAGCCAAGGCACTTACATACTCCAATGTTTTATCCTTTGTCGAATCAATTCGTTCAAGGGTAATTATCAACGGAGTGACTGCCAGGTCTGAGTGGGATGTTGACAAATCTCTTTTGCAATCCTTGTCCATGACATTTTTCTTGCATACTAAGCTTGCCGTTTTAAAAGACGAATTGTTAATCAGCAAGTTTAGTTTGGGGCCAAAATCAGTAAGCCAGCATGTATGGGATGAGATTTCCCTGGCTTTTGGAAACGCATTTCCATCGATCAAGGAGAGACTGCTAAATCGGAAACTAATTAAAGTGTCGGGAGACGCATTAGAAATCAGGGTGCCTGATTTATATGTGACTTTTCACGATAGATTAGTGACTGAGTACAAAACATCGGTGGATATGCCAGTGCTTGATATCAGAAAGAGAATGGAGGAGACTGAGGTTATGTACAATGCATTGTCTGAGCTATCTGTGCTCAAGGAGTCGGACAAGTTCGACGTTGATGTTTTTTCCCGGATGTGCCAGACTTTGGAGGTTGACCCAATGACTGCAGCAAAGGTTATTGTGGCAGTGATGAGCAACGAGAGCGGACTGACTCTTACATTCGAACAGCCAACTGAAGCAAATGTCGCATTGGCACTTAAAGATTCAGAAAAAGCCTCTGAGGGTGCACTAGTGGTTACTTCTAGAGATGTTGAAGAACCATCCATGAAGGGTTCAATGGCAAGAGGAGAGTTACAATTGGCCGGTCTGTCTGGAGACCAACCAGAGTCTTCCTATACTCGGAACGAGGAAATAGAGTCATTAGAGCAATTCCACATGGCAACGGCTAGTTCGTTAATTCGGAAACAGATGAGTTCGATTGTGTACACGGGCCCCATTAAAGTTCAGCAAATGAAAAACTTTATTGATAGCCTGGTAGCATCACTCTCTGCTGCGGTGTCGAACCTAGTCAAGATCCTAAAGGATACAGCTGCTATAGATCTCGAAACCCGTCAGAAGTTTGGAGTCTTAGATGTTGCAACCAAAAGATGGTTAATTAAACCTTTAGCCAAGAATCACGCATGGGGCGTTATTGAAACACATGCTAGGAAGTACCACGTTGCACTTTTGGAGTATGATGAGCATGGAGTGGTAACTTGCGACAGTTGGAGAAGGGTGGCCGTGAGTTCTGAGTCAATGGTTTATTCTGATATGGCAAAGCTCAGAACACTGAGGAGATTATTAAGAGATGGTGAGCCTCATGTCAGCAGTGCTAAAGTCGTCCTAGTCGACGGTGTCCCGGGTTGTGGAAAGACAAAAGAGATTCTCTCGAAAGTAAATTTTGAGGAAGATCTAATCTTAGTACCGGGTAAGCAGGCTGCTGAAATGATAAAGAGGCGTGCTAATGCGTCAGGAATAATTCAAGCCACAAGAGATAATGTTCGTACTGTTGATTCATTTATAATGAATTACGGTAAAGGAACACGCTGTCAGTTCAAAAGGTTATTTATCGACGAAGGTCTGATGTTGCACACTGGTTGTGTGAATTTTCTTGTTTCTATGTCTCTGTGCGAAATTGCATATGTTTATGGAGACACACAACAAATTCCATACATCAACAGAGTATCCGGTTTTCCGTACCCTGCACATTTTGCAAAAATAGAGGTTGATGAGGTGGAAACTCGCAGAACTACGCTGCGTTGTCCAGCCGACATTACCCACTATCTTAACAGAAGGTACGAAGGATATGTCATGTGTACATCGTCGGTTAAAAAGTCAGTTTCTCAGGAAATGGTGAGCGGGGCCGCAATGATCAATCCTGTATCTAAGCCATTGAATGGGAAAGTTTTGACTTTCACTCAGTCTGATAAAGAGGCGCTGCTTTCTCGAGGATATACGGACGTCCATACAGTACATGAGGTACAAGGTGAGACATATGCAGATGTGTCGTTGGTCAGATTGACTCCGACACCTGTATCTATCATCGCAGGAGATAGTCCGCACGTTCTCGTAGCTTTGTCAAGGCATACCCAAACATTGAAGTATTACACCGTAGTGATGGATCCTCTTGTAAGTATAATTAGGGATTTAGAAAAACTTAGTTCTTACTTGTTAGATATGTATAAAGTAGATGCAGGGACCCAATAGCAATTACAGGTAGACTCCGTGTTTAAAGGTTCTAATCTTTTTGTTGCAGCACCAAAGACTGGAGATATCTCAGATATGCAATTTTACTATGATAAGTGTCTCCCAGGTAATAGCACCATGTTAAATAACTATGATGCTGTTACCATGAGGTTGACTGACATTTCTCTTAATGTCAAAGATTGCATATTGGATTTTTCTAAGTCTGTGGCTGCACCGAAGGATCCGATCAAACCACTGATTCCAATGGTACGAACAGCGGCAGAAATGCCACGCCAGACTGGACTATTGGAAAATTTGGTGGCGATGATCAAAAGAAACTTTAATTCACCGGAGTTATCAGGAATAATCGACATTGAAAATACTGCATCTTTAGTAGTAGATAAATTTTTTGATAGTTACTTGCTTAAAGAAAAAAGAAAACCAAATAAAAATGTTTCTTTATTTTGTAGAGAGTCTCTCAATAGATGGTTAGAGAAGCAGGAGCAAGTGACCATTGGTCAGCTTGCAGATTTTGATTTTGTGGATCTTCCAGCCGTTGATCAGTACAGGCATATGATTAAAGCGCAACCAAAGCAGAAGCTGGATACATCAATTCAAAGCGAATATCCGGCCTTGCAGACGATTGTGTATCATTCGAAAAAGATCAACGCAATCTTCGGTCCTTTGTTCAGTGAGCTCACAAGGCAAATGCTCGAAAGCATAGACTCAAGTAAGTTTTTGTTCTTTACAAGGAAGACGCCAGCTCAAATTGAGGATTTCTTCGGAGATCTCGATAGCCATGTCCCTATGGATATCTTGGAGTTGGATATTTCGAAGTATGACAAATCTCAGAACGAGTTCCACTGTGCAGTAGAGTATGAAATATGGAGAAGACTTGGATTAGAAGATTTTCTGGGAGAAGTTTGGAAACAAGGCCACAGGAAAACTACTCTTAAAGATTACACAGCTGGTATTAAAACGTGTTTATGGTACCAGAGAAAGAGTGGGGACGTTACAACATTCATCGGTAATACGGTGATTATTGCTGCTTGTTTAGCTTCCATGTTGCCCATGGAGAAAATAATCAAAGGTGCATTTTGCGGAGATGACAGTTTACTATACTTCCCAAAAGGTTGTGAGTTTCCTGACATACAGCATACAGCCAACCTTATGTGGAATTTCGAGGCTAAGCTATTCAGAAAGCAGTATGGTTATTTCTGTGGAAGGTACGTGATACATCATGACAGAGGGTGTATTGTTTATTATGACCCTTTGAAGTTGATTTCTAAACTTGGTGCTAAACACATCAAGGATTGGGATCACTTAGAAGAGTTCAGAAGATCCCTTTGTGATGTTGCAAATTCGTTGAACAACTGTGCGTATTACACGCAGTTGGACGACGCTGTGAGTGAGGTCCATAAAACCGCACCCCCGGGTTCGTTTGTATATAAAAGTTTAGTTAAATATCTGTCCGATAAGGTTCTTTTTAGAAGTTTGTTTATAGATGGCTCTTGTTAA
>MZ945420
ATGGCATACACACAGACAGCTACCACATCCGCTTTGCTCGACACTGTCCGAGGTAACAATACCTTGGTCAACGATCTTGCGAAGCGGCGTCTTTATGACACAGCGGTCGACGAGTTCAACGCTCGTGATCGCAGGCCCAAAGTAAATTTTTCCAAAGTAATAAGTGAGGAACAGACGCTTATTGCTACTAGGGCATATCCTGAATTCCAGATAACCTTCTATAATACGCAGAACGCCGTGCATTCGCTTGCTGGTGGACTACGATCCTTAGAACTGGAATATCTAATGATGCAGATCCCGTACGGATCACTCACATATGATATAGGTGGGAATTTTGCATCTCATCTGTTCAAAGGACGGGCATATGTTCACTGCTGTATGCCCAATCTTGATGTCCGCGACATAATGCGGCACGAAGGCCAGAAAGACAGTATAGAATTATACCTTTCCAGGCTTGAGCGGGGCAACAAAGTTGTCCCAAATTTCCAAAAGGAAGCTTTTGACAGATACGCTGAAACGCCAGACGAAGTTGTCTGTCACAGTACCTTCCAAACGTGTACGCACCAGCAGGTGGAAAACACAGGCAGGGTGTATGCTATTGCATTGCACAGTATATACGATATACCTGCTGATGAATTCGGAGCGGCACTTTTAAGGAAAAATGTCCATGTTTGTTACGCCGCCTTCCACTTTTCCGAGAATTTACTTCTCGAAGATTCACACGTCAACCTTGACGAAATCAACGCGTGTTTTTCGCGTGATGGAGACAAGCTGACTTTTTCTTTCGCATCTGAGAGCACTTTAAATTATTGTCATAGTTATTCTAATATTTTAAAATACGTGTGCAAAACTTACTTCCCGGCATCTAATAGAGAGGTCTACATGAAGGAGTTTTTGGTCACCAGGGTTAACACCTGGTTTTGTAAGTTTTCTAGGATAGATACTTTTTTATTATACAAGGGGGTAGCCCACAAAGGTGTAAATAGTGAGCAATTTTACAGCGCAATGGAAGATGCATGGCACTACAAAAAGACTCTTGCAATGTGTAACAGCGAGAGGATTCTTCTTGAAGATTCCTCATCGGTCAATTACTGGTTCCCAAAAATGAGAGATATGGTCATAGTTCCTCTATTCGACATATCTCTCGACACTAGTAAAAGGACCCGCAAAGAAGTCTTAGTGTCAAAGGATTTTGTATTCACAGTTTTAAATCACATTCGCACTTATCAAGCCAAGGCACTTACATACTCCAATGTTTTATCCTTTGTCGAATCAATTCGTTCAAGGGTAATTATCAACGGAGTGACTGCCAGGTCTGAGTGGGATGTTGACAAATCTCTTTTGCAATCCTTGTCCATGACATTTTTCTTGCATACTAAGCTTGCCGTTTTAAAAGACGAATTGTTAATCAGCAAGTTTAGTTTGGGGCCAAAATCAGTAAGCCAGCATGTATGGGATGAGATTTCCCTGGCTTTTGGAAACGCATTTCCATCGATCAAGGAGAGACTGCTAAATCGGAAACTAATTAAAGTGTCGGGAGACGCATTAGAAATCAGGGTGCCTGATTTATATGTGACTTTTCACGATAGATTAGTGACTGAGTACAAAACATCGGTGGATATGCCAGTGCTTGATATCAGAAAGAGAATGGAGGAGACTGAGGTTATGTACAATGCATTGTCTGAGCTATCTGTGCTCAAGGAGTCGGACAAGTTCGACGTTGATGTTTTTTCCCGGATGTGCCAGACTTTGGAGGTAGACCCAATGACTGCAGCAAAGGTTATTGTGGCAGTGATGAGCAACGAGAGCGGACTGACTCTTACATTCGAACAGCCAACTGAAGCAAATGTCGCATTGGCACTTAAAGATTCAGAAAAAGCCTCTGAGGGTGCACTAGTGGTTACTTCTAGAGATGTTGAAGAACCATCCATGAAGGGTTCAATGGCAAGAGGAGAGTTACAATTGGCCGGTCTGTCTGGAGACCAACCAGAGTCTTCCTATACTCGGAACGAGGAAATAGAGTCGTTAGAGCAATTCCACATGGCAACGGCTGGTTCGTTAATTCGGAAACAGATGAGTTCGATTGTGTACACGGGCCCCATTAAAGTTCAGCAAATGAAAAACTTTATTGATAGCCTGGTAGCATCACTCTCTGCTGCGGTGTCGAACCTAGTCAAGATCCTAAAGGATACAGCTGCTATAGATCTCGAAACCCGTCAGAAGTTTGGAGTCTTAGATGTTGCGACCAAAAGATGGTTAATTAAACCTTTAGCCAAGAATCACGCATGGGGCGTTATTGAAACACATGCTAGGAAGTACCACGTTGCACTTTTGGAGTATGATGAGCATGGAGTGGTAACTTGCGACAGTTGGAGAAGGGTGGCCGTGAGTTCTGAGTCAATGGTTTATTCTGATATGGCAAAGCTCAGAACACTGAGGAGATTATTAAGAGATGGTGAGCCTCATGTCAGCAGTGCTAAAGTCGTCCTAGTTGACGGTGTCCCGGGTTGTGGAAAGACAAAAGAGATTCTCTCGAAAGTAAATTTTGAGGAAGATCTAATCTTAGTACCGGGTAAGCAGGCTGCTGAAATGATAAAGAGGCGTGCTAATGCGTCAGGAATAATTCAAGCCACAAGAGATAATGTTCGTACTGTTGATTCATTTATAATGAATTACGGTAAAGGAACACGCTGTCAGTTCAAAAGGTTATTTATCGACGAAGGTCTGATGTTGCACACTGGTTGTGTGAATTTTCTTGTTTCTATGTCTCTGTGCGAAATTGCATATGTTTATGGAGACACACAACAAATTCCATACATCAACAGAGTATCCGGTTTTCCGTACCCTGCACATTTTGCAAAAATAGAGGTTGATGAGGTGGAAACTCGCAGAACTACGCTGCGTTGTCCAGCCGACATTACCCACTATCTTAACAGAAGGTACGAAGGACATGTCATGTGTACATCGTCGGTTAAAAAGTCAGTTTCTCAGGAAATGGTGAGCGGGGCCGCAATGATCAATCCTGTATCTAAGCCATTGAATGGGAAAGTTTTGACTTTCACTCAGTCTGATAAAGAGGCGCTGCTTTCTCGAGGATATACGGACGTCCATACAGTACATGAGGTACAAGGTGAGACATATGCAGATGTGTCGTTGGTCAGATTGACTCCGACACCTATATCTATCATCGCAGGAGATAGTCCGCACGTTCTCGTAGCTTTGTCAAGGCATACCCAAACATTGAAGTATTACACCGTAGTGATGGATCCTCTTGTAAGTATAATTAGGGATTTAGAAAAACTTAGTTCTTACTTGTTAGATATGTATAAAGTAGATGCAGGGACCCAATAGCAATTACAGGTAGACTCCGTGTTTAAAGGTTCTAATCTTTTTGTTGCAGCACCAAAGACTGGAGATATCTCAGATATGCAATTTTACTATGATAAGTGTCTCCCAGGTAATAGCACCATGTTAAATAACTATGATGCTGTTACCATGAGGTTGACTGACATTTCTCTTAATGTCAAAGATTGCATATTGGATTTCTCTAAGTCTGTGGCTGCACCGAAGGATCCGATCAAACCACTGATTCCAATGGTACGAACGGCGGCAGAAATGCCACGCCAGACTGGACTATTGGAAAATTTGGTGGCGATGATCAAAAGAAACTTTAATTCACCGGAGTTATCAGGAATAATCGACATTGAGAATACTGCATCTTTAGTAGTAGATAAATTTTTTGATAGTTACTTGCTTAAAGAAAAAAGAAAACCAAATAAAAATGTTTCTTTATTTTGTAGAGAGTCTCTCAATAGATGGTTAGAGAAGCAGGAGCAAGTGACCATTGGTCAGCTTGCAGATTTTGATTTTGTGGATCTTCCTGCCGTTGATCAGTACAGGCATATGATTAAAGCGCAACCTAAGCAGAAGCTGGATACATCAATTCAAAGCGAATATCCGGCCTTGCAGACGATTGTGTATCATTCGAAAAAGATCAACGCAATCTTCGGTCCTTTGTTCAGTGAGCTCACAAGGCAAATGCTCGAAAGCATAGACTCAAGTAAGTTTTTGTTCTTTACAAGGAAGACGCCAGCTCAAATTGAGGATTTCTTCGGAGATCTCGATAGCCATGTCCCTATGGATATCTTGGAGTTGGATATTTCGAAGTATGACAAATCTCAGAACGAGTTCCACTGTGCAGTAGAGTATGAAATATGGAGAAGACTTGGATTAGAAGATTTTCTGGGAGAAGTTTGGAAACAAGGCCACAGGAAAACTACTCTTAAAGATTACACAGCTGGTATTAAAACGTGTTTATGGTACCAGAGAAAGAGTGGGGACGTTACAACATTCATCGGTAATACGGTGATTATTGCTGCTTGTTTAGCTTCCATGTTGCCCATGGAGAAAATAATCAAAGGTGCATTTTGCGGAGATGACAGTTTACTATACTTCCCAAAAGGTTGTGAGTTTCCTGACATACAGCATACAGCCAACCTTATGTGGAATTTCGAGGCTAAGCTATTCAGAAAGCAGTATGGTTATTTCTGTGGAAGGTACGTGATACATCATGACAGAGGGTGTATTGTTTATTATGACCCTTTGAAGTTGATTTCTAAACTTGGTGCTAAACACATCAAGGATTGGGATCACTTAGAAGAGTTCAGAAGATCCCTTTGTGATGTTGCAAATTCGTTGAACAACTGTGCGTATTACACGCAGTTGGACGACGCTGTGAGTGAGGTCCATAAAACCGCACCCCCGGGTTCGTTTGTATATAAAAGTTTAGTTAAATATCTGTCCGATAAGGTTCTTTTTAGAAGTTTGTTTATAGATGGCTCTTGTTAA
>NC_028478
ATGGCATACACACAGACAGCTACCACATCCGCTTTGCTCGACACTGTCCGAGGTAACAATACCTTGGTCAACGATCTTGCGAAGCGGCGTCTTTATGACACAGCGGTCGACGAGTTCAACGCTCGTGATCGCAGGCCCAAAGTAAATTTTTCCAAAGTAATAAGTGAGGAACAGACGCTTATTGCTACTAGGGCATATCCAGAATTCCAGATAACCTTCTATAATACGCAGAACGCCGTGCATTCGCTTGCCGGTGGACTACGATCCTTAGAACTGGAATATCTAATGATGCAGATCCCGTACGGATCACTCACATATGATATAGGTGGGAATTTTGCATCTCATCTGTTCAAAGGACGGGCATATGTTCACTGCTGTATGCCCAATCTTGATGTCCGCGACATAATGCGGCACGAAGGCCAGAAAGACAGTATAGAATTATACCTTTCCAGGCTTGAGCGGGGCAACAAAGTTGTCCCAAATTTCCAAAAGGAAGCTTTTGACAGATACGCTGAAACGCCAGACGAAGTTGTCTGTCACAGTACCTTCCAAACGTGTACGCACCAGCAGGTGGAAAACACAGGCAGGGTGTATGCTATTGCATTGCACAGTATATACGATATACCTGCTGATGAATTCGGAGCGGCACTTTTAAGGAAAAATGTCCATGTTTGTTACGCCGCCTTCCACTTTTCCGAGAATTTACTTCTCGAAGATTCACACGTCAACCTTGACGAAATCAACGCGTGTTTTTCGCGTGATGGAGACAAGCTGACTTTTTCTTTCGCATCTGAGAGCACTTTAAATTATTGTCATAGTTATTCTAATATTTTAAAATACGTGTGCAAAACTTACTTCCCGGCATCTAATAGAGAGGTCTACATGAAGGAGTTTTTGGTCACCAGGGTTAACACCTGGTTTTGTAAGTTTTCTAGGATAGATACTTTTTTATTATACAAGGGGGTAGCCCACAAAGGTGTAAATAGTGAGCAATTTTACAGCGCAATGGAAGATGCATGGCACTACAAAAAGACTCTTGCAATGTGTAACAGCGAGAGGATTCTTCTTGAAGATTCCTCATCGGTCAATTACTGGTTCCCAAAAATGAGAGATATGGTCATAGTTCCTCTATTCGACATATCTCTCGACACCAGTAAAAGGACCCGCAAAGAAGTCTTAGTGTCAAAGGATTTTGTATTCACAGTTTTAAATCACATTCGCACTTATCAAGCCAAGGCACTTACATACTCCAATGTTTTATCCTTTGTCGAATCAATTCGTTCAAGGGTAATTATCAACGGAGTGACTGCCAGGTCTGAGTGGGATGTTGACAAATCTCTTTTGCAATCCTTGTCCATGACATTTTTCTTGCATACTAAGCTTGCCGTTTTAAAAGACGAATTGTTAATCAGCAAGTTTAGTTTGGGGCCAAAATCAGTAAGCCAGCATGTATGGGATGAGATTTCCCTGGCTTTTGGAAACGCATTTCCATCGATCAAGGAGAGACTGCTAAATCGGAAACTAATTAAAGTGTCGGGAGACGCATTAGAAATCAGGGTGCCTGATTTATATGTGACTTTTCACGATAGATTAGTGACTGAGTACAAAACATCGGTGGATATGCCAGTGCTTGATATCAGAAAGAGAATGGAGGAGACTGAGGTTATGTACAATGCATTGTCTGAGCTATCTGTGCTCAAGGAGTCGGACAAGTTCGACGTTGATGTTTTTTCCCGGATGTGCCAGACTTTGGAGGTAGACCCAATGACTGCAGCAAAGGTTATTGTGGCAGTGATGAGCAACGAGAGCGGACTGACTCTTACATTCGAACAGCCAACTGAAGCAAATGTCGCATTGGCACTTAAAGATTCAGAAAAAGCCTCTGAGGGTGCACTAGTGGTTACTTCTAGAGATGTTGAAGAACCATCCATGAAGGGTTCAATGGCAAGAGGAGAGTTACAATTGGCCGGTCTGTCTGGAGACCAACCAGAGTCTTCCTATACTCGGAACGAGGAAATAGAGTCATTAGAGCAATTCCACATGGCAACGGCTAGTTCGTTAATTCGGAAACAGATGAGTTCGATTGTGTACACGGGCCCCATTAAAGTTCAGCAAATGAAAAACTTTATTGATAGCCTGGTAGCATCACTCTCTGCTGCGGTGTCGAACCTAGTCAAGATCCTAAAGGATACAGCTGCTATAGATCTCGAAACCCGTCAGAAGTTTGGAGTCTTAGATGTTGCGACCAAAAGATGGTTAATTAAACCTTTAGCCAAGAATCACGCATGGGGCGTTATTGAAACACATGCTAGGAAGTACCACGTTGCACTTTTGGAGTATGATGAGCATGGAGTGGTAACTTGCGACAGTTGGAGAAGGGTGGCCGTGAGTTCTGAGTCAATGGTTTATTCTGATATGGCAAAGCTCAGAACACTGAGGAGATTATTAAGAGATGGTGAGCCTCATGTCAGCAGTGCTAAAGTCGTCCTAGTTGACGGTGTCCCGGGTTGTGGAAAGACAAAAGAGATTCTCTCGAAAGTAAATTTTGAGGAAGATCTAATCTTAGTACCGGGTAAGCAGGCTGCTGAAATGATAAAGAGGCGTGCTAATGCGTCAGGAATAATTCAAGCCACAAGAGATAATGTTCGTACTGTTGATTCATTTATAATGAATTACGGTAAAGGAACACGCTGTCAGTTCAAAAGGTTATTTATCGACGAAGGTCTGATGTTGCACACTGGTTGTGTGAATTTTCTTGTTTCTATGTCTCTGTGCGAAATTGCATATGTTTATGGAGACACACAACAAATTCCATACATCAACAGAGTATCCGGTTTTCCGTACCCTGCACATTTTGCAAAAATAGAGGTTGATGAGGTGGAAACTCGCAGAACTACGCTGCGTTGTCCAGCCGACATTACCCACTATCTTAACAGAAGGTACGAAGGATATGTCATGTGTACATCGTCGGTTAAAAAGTCAGTTTCTCAGGAAATGGTGAGCGGGGCCGCAATGATCAATCCTGTATCTAAGCCATTGAATGGGAAAGTTTTGACTTTCACTCAGTCTGATAAAGAGGCGCTGCTTTCTCGAGGATATACGGACGTCCATACAGTACATGAGGTACAAGGTGAGACATATGCAGATGTGTCGTTGGTCAGATTGACTCCGACACCTGTATCTATCATCGCAGGAGATAGTCCGCACGTTCTCGTAGCTTTGTCAAGGCATACCCAAACATTGAAGTATTACACCGTAGTGATGGATCCTCTTGTAAGTATAATTAGGGATTTAGAAAAACTTAGTTCTTACTTGTTAGATATGTATAAAGTAGATGCAGGGACCCAATAGCAATTACAGGTAGACTCCGTGTTTAAAGGTTCTAATCTTTTTGTTGCAGCACCAAAGACTGGAGATATCTCAGATATGCAATTTTACTATGATAAGTGTCTCCCAGGTAATAGCACCATGTTAAATAACTATGATGCTGTTACCATGAGGTTGACTGACATTTCTCTTAATGTCAAAGATTGCATATTGGATTTCTCTAAGTCTGTGGCTGCACCGAAGGATCCGATCAAACCACTGATTCCGATGGTACGAACGGCGGCAGAAATGCCACGCCAGACTGGACTATTGGAAAATTTGGTGGCGATGATCAAAAGAAACTTTAATTCACCGGAGTTATCAGGAATAATCGACATTGAGAATACTGCATCTTTAGTAGTAGATAAATTTTTTGATAGTTACTTGCTTAAAGAAAAAAGAAAACCAAATAAAAATGTTTCTTTATTTTGTAGAGAGTCTCTCAATAGATGGTTAGAGAAGCAGGAGCAAGTGACCATTGGTCAGCTTGCAGATTTTGATTTTGTGGATCTTCCTGCCGTTGATCAGTACAGGCATATGATTAAAGCGCAACCTAAGCAGAAGCTGGATACATCAATTCAAAGCGAATATCCGGCCTTGCAGACGATTGTGTATCATTCGAAAAAGATCAACGCAATCTTCGGTCCTTTGTTCAGTGAGCTCACAAGGCAAATGCTCGAAAGCATAGACTCAAGTAAGTTTTTGTTCTTTACAAGGAAGACGCCAGCTCAAATTGAGGATTTCTTCGGAGATCTCGATAGCCATGTCCCTATGGATATCTTGGAGTTGGATATTTCGAAGTATGACAAATCTCAGAACGAGTTCCACTGTGCAGTAGAGTATGAAATATGGAGAAGACTTGGATTAGAAGATTTTCTGGGAGAAGTTTGGAAACAAGGCCACAGGAAAACTACTCTTAAAGATTACACAGCTGGTATTAAAACGTGTTTATGGTACCAGAGAAAGAGTGGGGACGTTACAACATTCATCGGTAATACGGTGATTATTGCTGCTTGTTTAGCTTCCATGTTGCCCATGGAGAAAATAATCAAAGGTGCATTTTGCGGAGATGACAGTTTACTATACTTCCCAAAAGGTTGTGAGTTTCCTGACATACAGCATACAGCCAACCTTATGTGGAATTTCGAGGCTAAGCTATTCAGAAAGCAGTATGGTTATTTCTGTGGAAGGTACGTGATACATCATGACAGAGGGTGTATTGTTTATTATGACCCTTTGAAGTTGATTTCTAAACTTGGTGCTAAACACATCAAGGATTGGGATCACTTAGAAGAGTTCAGAAGATCCCTTTGTGATGTTGCAAATTCGTTGAACAACTGTGCGTATTACACGCAGTTGGACGACGCTGTGAGTGAGGTCCATAAAACCGCACCCCCGGGTTCGTTTGTATATAAAAGTTTAGTTAAATATCTGTCCGATAAGGTTCTTTTTAGAAGTTTGTTTATAGATGGCTCTTGTTAA
>OK339579
ATGGCATACACACAGACAGCTACCACATCCGCTTTGCTCGACACTGTCCGAGGTAACAATACCTTGGTCAACGATCTTGCGAAGCGGCGTCTTTATGACACAGCGGTCGACGAGTTCAACGCTCGTGATCGCAGGCCCAAAGTAAATTTTTCCAAAGTAATAAGTGAGGAACAGACGCTTATTGCTACTAGGGCATATCCAGAATTCCAGATAACCTTCTATAATACGCAGAACGCCGTGCATTCGCTTGCCGGTGGACTACGATCCTTAGAACTGGAATATCTAATGATGCAGATCCCGTACGGATCACTCACATATGATATAGGTGGGAATTTTGCATCTCATCTGTTCAAAGGACGGGCATATGTTCACTGCTGTATGCCCAATCTTGATGTCCGCGACATAATGCGGCACGAAGGCCAGAAAGACAGTATAGAATTATACCTTTCCAGGCTTGAGCGGGGCAACAAAGTTGTCCCAAATTTCCAAAAGGAAGCTTTTGACAGATACGCTGAAACGCCAGACGAAGTTGTCTGTCACAGTACCTTCCAAACGTGTACGCACCAGCAGGTGGAAAACACAGGCAGGGTGTATGCTATTGCATTGCACAGTATATACGATATACCTGCTGATGAATTCGGAGCGGCACTTTTAAGGAAAAATGTCCATGTTTGTTACGCCGCCTTCCACTTTTCCGAGAATTTACTTCTCGAAGATTCACACGTCAACCTTGACGAAATCAACGCGTGTTTTTCGCGTGATGGAGACAAGCTGACTTTTTCTTTCGCATCTGAGAGCACTTTAAATTATTGTCATAGTTATTCTAATATTTTAAAATACGTGTGCAAAACTTACTTCCCGGCATCTAATAGAGAGGTCTACATGAAGGAGTTTTTGGTCACCAGGGTTAACACCTGGTTTTGTAAGTTTTCTAGGATAGATACTTTTTTATTATACAAGGGGGTAGCCCACAAAGGTGTAAATAGTGAGCAATTTTACAGCGCAATGGAAGATGCATGGCACTACAAAAAGACTCTTGCAATGTGTAACAGCGAGAGGATTCTTCTTGAAGATTCCTCATCGGTCAATTACTGGTTCCCAAAAATGAGAGATATGGTCATAGTTCCTCTATTCGACATATCTCTCGACACCAGTAAAAGGACCCGCAAAGAAGTCTTAGTGTCAAAGGATTTTGTATTCACAGTTTTAAATCACATTCGCACTTATCAAGCCAAGGCACTTACATACTCCAATGTTTTATCCTTTGTCGAATCAATTCGTTCAAGGGTAATTATCAACGGAGTGACTGCCAGGTCTGAGTGGGATGTTGACAAATCTCTTTTGCAATCCTTGTCCATGACATTTTTCTTGCATACTAAGCTTGCCGTTTTAAAAGACGAATTGTTAATCAGCAAGTTTAGTTTAGGGCCAAAATCAGTAAGCCAGCATGTATGGGATGAGATTTCCCTGGCTTTTGGAAACGCATTTCCATCGATCAAGGAGAGACTGCTAAATCGGAAACTAATTAAAGTGTCGGGAGACGCATTAGAAATCAGGGTGCCTGATTTATATGTGACTTTTCACGATAGATTAGTGACTGAGTACAAAACATCGGTGGATATGCCAGTGCTTGATATCAGAAAGAGAATGGAGGAGACTGAGGTTATGTACAATGCATTGTCTGAGCTATCTGTGCTCAAGGAGTCGGACAAGTTCGACGTTGATGTTTTTTCCCGGATGTGCCAGACTTTGGAGGTAGACCCAATGACTGCAGCAAAGGTTATTGTGGCAGTGATGAGCAACGAGAGCGGACTGACTCTTACATTCGAACAGCCAACTGAAGCAAATGTCGCATTGGCACTTAAAGATTCAGAAAAAGCCTCTGAGGGTGCACTAGTGGTTACTTCTAGAGATGTTGAAGAACCATCCATGAAGGGTTCAATGGCAAGAGGAGAGTTACAATTGGCCGGTCTGTCTGGAGACCAACCAGAGTCTTCCTATACTCGGAACGAGGAAATAGAGTCATTAGAGCAATTCCACATGGCAACGGCTAGTTCGTTAATTCGGAAACAGATGAGTTCGATTGTGTACACGGGCCCCATTAAAGTTCAGCAAATGAAAAACTTTATTGATAGCCTGGTAGCATCACTCTCTGCTGCGGTGTCGAACCTAGTCAAGATCCTAAAGGATACAGCTGCTATAGATCTCGAAACCCGTCAGAAGTTTGGAGTCTTAGATGTTGCGACCAAAAGATGGTTAATTAAACCTTTAGCCAAGAATCACGCATGGGGCGTTATTGAAACACATGCTAGGAAGTACCACGTTGCACTTTTGGAGTATGATGAGCATGGAGTGGTAACTTGCGACAGTTGGAGAAGGGTGGCCGTGAGTTCTGAGTCAATGGTTTATTCTGATATGGCAAAGCTCAGAACACTGAGGAGATTATTAAGGGATGGTGAGCCTCATGTCAGCAGTGCTAAAGTCGTCCTAGTTGACGGTGTCCCGGGTTGTGGAAAGACAAAAGAGATTCTCTCGAAAGTAAATTTTGAGGAAGATCTAATCTTAGTACCGGGTAAGCAGGCTGCTGAAATGATAAAGAGGCGTGCTAATGCGTCAGGAATAATTCAAGCCACAAGAGATAATGTTCGTACTGTTGATTCATTTATAATGAATTACGGTAAAGGAACACGCTGTCAGTTCAAAAGGTTATTTATCGACGAAGGTCTGATGTTGCACACTGGTTGTGTGAATTTTCTTGTTTCTATGTCTCTGTGCGAAATTGCATATGTTTATGGAGACACACAACAAATTCCATACATCAACAGAGTATCCGGTTTTCCGTACCCTGCACATTTTGCAAAAATAGAGGTTGATGAGGTGGAAACTCGCAGAACTACGCTGCGTTGTCCAGCCGACATTACCCACTATCTTAACAGAAGGTACGAAGGACATGTCATGTGTACATCGTCGGTTAAAAAGTCAGTTTCTCAGGAAATGGTGAGCGGGGCCGCAATGATCAATCCTGTATCTAAGCCACTGAATGGGAAAGTTTTGACTTTCACTCAGTCTGATAAAGAGGCGCTGCTTTCTCGAGGATATACGGACGTCCATACAGTACATGAGGTACAAGGTGAGACATATGCAGATGTGTCGTTGGTCAGATTGACTCCGACACCTGTATCTATCATCGCAGGAGATAGTCCGCACGTTCTCGTAGCTTTGTCAAGGCATACCCAAACATTGAAGTATTACACCGTAGTGATGGATCCTCTTGTAAGTATAATTAGGGATTTAGAAAAACTTAGTTCTTACTTGTTAGATATGTATAAAGTAGATGCAGGAACCCAATAGCAATTACAGGTAGACTCCGTGTTTAAAGGTTCTAATCTTTTTGTTGCAGCACCAAAGACTGGAGATATCTCAGATATGCAATTTTACTATGATAAGTGTCTCCCAGGTAATAGCACCATGTTAAATAACTATGATGCTGTTACCATGAGGTTGACTGACATTTCTCTTAATGTCAAAGATTGCATATTGGATTTCTCTAAGTCTGTGGCTGCACCGAAGGATCCGATCAAACCACTGATTCCAATGGTACGAACGGCGGCAGAAATGCCACGCCAGACTGGACTATTGGAAAATTTGGTGGCGATGATCAAAAGAAACTTTAATTCACCGGAGTTATCAGGAATAATCGACATTGAGAATACTGCATCTTTAGTAGTAGATAAATTTTTTGATAGTTACTTGCTTAAAGAAAAAAGAAAACCAAATAAAAATGTTTCTTTATTTTGTAGAGAGTCTCTCAATAGATGGTTAGAGAAGCAGGAGCAAGTGACCATTGGTCAGCTTGCAGATTTTGATTTTGTGGATCTTCCTGCCGTTGATCAGTACAGGCATATGATTAAAGCGCAACCTAAGCAGAAGCTGGATACATCAATTCAAAGCGAATATCCGGCCTTGCAGACGATTGTGTATCATTCGAAAAAGATCAACGCAATCTTCGGTCCTTTGTTCAGTGAGCTCACAAGGCAAATGCTCGAAAGCATAGACTCAAGTAAGTTTTTGTTCTTTACAAGGAAGACGCCAGCTCAAATTGAGGATTTCTTCGGAGATCTCGATAGCCATGTCCCTATGGATATCTTGGAGTTGGATATTTCGAAGTATGACAAATCTCAGAACGAGTTCCACTGTGCAGTAGAGTATGAAATATGGAGAAGACTTGGATTAGAAGATTTTCTGGGAGAAGTTTGGAAACAAGGCCACAGGAAAACTACTCTTAAAGATTACACAGCTGGTATAAAAACGTGTTTGTGGTACCAGAGAAAGAGTGGGGACGTTACAACATTCATCGGTAATACGGTGATTATTGCTGCTTGTTTAGCTTCCATGTTGCCCATGGAGAAAATAATCAAAGGTGCATTTTGCGGAGATGACAGTTTACTATACTTCCCAAAAGGTTGTGAGTTTCCTGACATACAGCATACAGCCAACCTTATGTGGAATTTCGAGGCTAAGCTATTCAGAAAGCAGTATGGTTATTTCTGTGGAAGGTACGTGATACATCATGACAGAGGGTGTATTGTTTATTATGACCCTTTGAAGTTGATTTCTAAACTTGGTGCTAAACACATCAAGGATTGGGATCACTTAGAAGAGTTCAGAAGATCCCTTTGTGATGTTGCAAATTCGTTGAACAACTGTGCGTATTACATGCAGTTGGACGACGCTGTGAGTGAGGTCCATAAAACCGCACCCCCGGGTTCGTTTGTGTATAAAAGTTTAGTTAAATATCTGTCCGATAAGGTTCTTTTTAGAAGTTTGTTTATAGATGGCTCTTGTTAA
>OK624678
ATGGCATACACACAGACAGCTACCACATCCGCTTTGCTCGACACTGTCCGAGGTAACAATACCTTGGTCAACGATCTTGCGAAGCGGCGTCTTTATGACACAGCGGTCGACGAGTTCAACGCTCGTGATCGCAGGCCCAAAGTAAATTTTTCCAAAGTAATAAGTGAGGAACAGACGCTTATTGCTACTAGGGCATATCCAGAATTCCAGATAACCTTCTATAATACGCAGAACGCCGTGCATTCGCTTGCCGGTGGACTACGATCCTTAGAACTGGAATATCTAATGATGCAGATCCCGTACGGATCACTCACATATGATATAGGTGGGAATTTTGCATCTCATCTGTTCAAAGGACGGGCATATGTTCACTGCTGTATGCCCAATCTTGATGTCCGCGACATAATGCGGCACGAAGGCCAGAAAGACAGTATAGAATTATACCTTTCCAGGCTTGAGCGGGGCAACAAAGTTGTCCCAAATTTCCAAAAGGAAGCTTTTGACAGATACGCTGAAACGCCAGACGAAGTTGTCTGTCACAGTACCTTCCAAACGTGTACGCACCAGCAGGTGAAAAACACAGGCAGGGTGTATGCTATTGCATTGCACAGTATATACGATATACCTGCTGATGAATTCGGAGCGGCACTTTTAAGGAAAAATGTCCATGTTTGTTACGCCGCCTTCCACTTTTCCGAGAATTTACTTCTCGAAGATTCACACGTCAACCTTGACGAAATCAACGCGTGTTTTTCGCGTGATGGAGACAAGCTGACTTTTTCTTTCGCATCTGAGAGCACTTTAAATTATTGTCATAGTTATTCTAATATTTTAAAATACGTGTGCAAAACTTACTTCCCGGCATCTAATAGAGAGGTCTACATGAAGGAGTTTTTGGTCACCAGGGTTAACACCTGGTTTTGTAAGTTTTCTAGGATAGATACTTTTTTATTATACAAGGGGGTAGCCCACAAAGGTGTAAATAGTGAGCAATTTTACAACGCAATGGAAGATGCATGGCACTACAAAAAGACTCTTGCAATGTGTAACAGCGAGAGGATTCTTCTTGAAGATTCCTCATCGGTCAATTACTGGTTCCCAAAAATGAGAGATATGGTCATAGTTCCTCTATTCGACATATCTCTCGACACCAGTAAAAGGACCCGCAAAGAAGTCTTAGTGTCAAAGGATTTTGTATTCACAGTTTTAAATCACATTCGCACTTATCAAGCCAAGGCACTTACATACTCCAATGTTTTATCCTTTGTCGAATCAATTCGTTCAAGGGTAATTATCAACGGAGTGACTGCCAGGTCTGAGTGGGATGTTGACAAATCTCTTTTGCAATCCTTGTCCATGACATTTTTCTTGCATACTAAGCTTGCCGTTTTAAAAGACGAATTGTTAATCAGCAAGTTTAGTTTGGGGCCAAAATCAGTAAGCCAGCATGTATGGGATGAGATTTCCCTGGCTTTTGGAAACGCATTTCCATCGATCAAGGAGAGACTGCTAAATCGGAAACTAATTAAAGTGTCGGGAGACGCATTAGAAATCAGGGTGCCTGATTTATATGTGACTTTCCACGATAGATTAGTGACTGAGTACAAAACATCGGTGGATATGCCAGTGCTTGATATCAGAAAGAGAATGGAGGAGACTGAGGTTATGTACAATGCATTGTCTGAGCTATCTGTGCTCAAGGAGTCGGACAAGTTCGACGTTGATGTTTTTTCCCGGATGTGCCAGACTTTGGAGGTAGACCCAATGACTGCAGCAAAGGTTATTGTGGCAGTGATGAGCAACGAGAGCGGACTGACTCTTACATTCGAACAGCCAACTGAAGCAAATGTCGCATTGGCACTTAAAGATTCAGAAAAAGCCTCTGAGGGTGCACTAGTGGTTACTTCTAGAGATGTTGAAGAACCATCCATGAAGGGTTCAATGGCAAGAGGAGAGTTACAATTGGCCGGTCTGTCTGGAGACCAACCAGAGTCTTCCTATACTCGGAACGAGGAAATAGAGTCATTAGAGCAATTCCACATGGCAACGGCTAGTTCGTTAATTCGGAAACAGATGAGTTCGATTGTGTACACGGGCCCCATTAAAGTTCAGCAAATGAAAAACTTTATTGATAGCCTGGTAGCATCACTCTCTGCTGCGGTGTCGAACCTAGTCAAGATCCTAAAGGATACAGCTGCTATAGACCTCGAAACCCGTCAGAAGTTTGGAGTCTTAGATGTTGCGACCAAAAGATGGTTAATTAAACCTTTAGCCAAGAATCACGCATGGGGCGTTATTGAAACACATGCTAGGAAGTACCACGTTGCACTTTTGGAGTATGATGAGCATGGAGTGGTAACTTGCGACAGTTGGAGAAGGGTGGCCGTGAGTTCTGAGTCAGTGGTTTATTCTGATATGGCAAAGCTCAGAACACTGAGGAGATTATTAAGAGATGGTGAGCCTCATGTCAGCAGTGCTAAAGTCGTCCTAGTTGACGGTGTCCCGGGTTGTGGAAAGACAAAAGAGATTCTCTCGAAAGTAAATTTTGAGGAAGATCTAATCTTAGTACCGGGTAAGCAGGCTGCTGAAATGATAAAGAGGCGTGCTAATGCGTCAGGAATAATTCAAGCCACAAGAGATAATGTTCGTACTGTTGATTCATTTATAATGAATTACGGTAAAGGAACACGCTGTCAGTTCAAAAGGTTATTTATCGACGAAGGTCTGATGTTGCACACTGGTTGTGTGAATTTTCTTGTTTCTATGTCTCTGTGCGAAATTGCATATGTTTATGGAGACACACAACAAATTCCATACATCAACAGAGTATCCGGTTTTCCGTACCCTGCACATTTTGCAAAAATAGAGGTTGATGAGGTGGAAACTCGCAGAACTACGCTGCGTTGTCCAGCCGACATTACCCACTATCTTAACAGAAGGTACGAAGGACATGTCATGTGTACATCGTCGGTTAAAAAGTCAGTTTCTCAGGAAATGGTGAGCGGGGCCGCAATGATCAATCCTGTATCTAAGCCACTGAATGGGAAAGTTTTGACTTTCACTCAGTCTGATAAAGAGGCGCTGCTTTCTCGAGGATATACGGACGTCCATACAGTACATGAGGTACAAGGTGAGACATATGCAGATGTGTCGTTGGTCAGATTGACTCCGACACCTGTATCTATCATCGCAGGAGATAGTCCACACGTTCTCGTAGCTTTGTCAAGGCATACCCAAACATTGAAGTATTACACCGTAGTGATGGATCCTCTTGTAAGTATAATTAGGGATTTAGAAAAACTTAGTTCTTACTTGTTAGATATGTATAAAGTAGATGCAGGGACCCAATAGCAATTACAGGTAGACTCCGTGTTTAAAGGTTCTAATCTTTTTGTTGCAGCACCAAAGACTGGAGATATCTCAGATATGCAATTTTACTATGATAAGTGTCTCCCAGGTAATAGCACCATGTTAAATAACTATGATGCTGTTACCATGAGGTTGACTGACATTTCTCTTAATGTCAAAGATTGCATATTGGATTTCTCTAAGTCTGTGGCTGCACCGAAGGATCCGATCAAACCACTGATTCCAATGGTACGAACGGCGGCAGAAATGCCACGCCAGACTGGACTATTGGAAAATTTGGTGGCGATGATCAAAAGAAACTTTAATTCACCGGAGTTATCAGGAATAATCGACATTGAGAATACTGCATCTTTAGTAGTAGATAAATTTTTTGATAGTTACTTGCTTAAAGAAAAAAGAAAACCAAATAAAAATGTTTCTTTATTTTGTAGAGAGTCTCTCAATAGATGGTTAGAGAAGCAGGAGCAAGTGACCATTGGTCAGCTTGCAGATTTTGATTTTGTGGATCTTCCTGCCGTTGATCAGTACAGGCATATGATTAAAGCGCAACCTAAGCAGAAGCTGGATACATCAATTCAAAGCGAATATCCGGCCTTGCAGACGATTGTGTATCATTCGAAAAAGATCAACGCAATCTTCGGTCCTTTGTTCAGTGAGCTCACAAGGCAAATGCTCGAAAGCATAGACTCAAGTAAGTTTTTGTTCTTTACAAGGAAGACGCCAGCTCAAATTGAGGATTTCTTCGGAGATCTCGATAGCCATGTCCCTATGGATATCTTGGAGTTGGATATTTCGAAGTATGACAAATCTCAGAACGAGTTCCACTGTGCAGTAGAGTATGAAATATGGAGAAGACTTGGATTAGAAGATTTTCTGGGAGAAGTTTGGAAACAAGGCCACAGGAAAACTACTCTTAAAGATTACACAGCTGGTATTAAAACGTGTTTATGGTACCAGAGAAAGAGTGGGGACGTTACAACATTCATCGGTAATACGGTGATTATTGCTGCTTGTTTAGCTTCCATGTTGCCCATGGAGAAAATAATCAAAGGTGCATTTTGCGGAGATGACAGTTTACTATACTTCCCAAAAGGTTGTGAGTTTCCTGACATACAGCATACAGCCAACCTTATGTGGAATTTCGAGGCTAAGCTATTCAGAAAGCAGTATGGTTATTTCTGTGGAAGGTACGTGATACATCATGACAGAGGGTGTATTGTTTATTATGACCCTTTGAAGTTGATTTCTAAACTTGGTGCTAAACACATCAAGGATTGGGATCACTTAGAAGAGTTCAGAAGATCCCTTTGTGATGTTGCAAATTCGTTGAACAACTGTGCGTATTACACGCAGTTGGACGACGCTGTGAGTGAGGTCCATAAAACCGCACCCCCGGGTTCGTTTGTGTATAAAAGTTTAGTTAAATATCTGTCCGATAAGGTTCTTTTTAGAAGTTTGTTTATAGATGGCTCTTGTTAA
>OM515232
ATGGCATACACACAGACAGCTACCACATCCGCTTTGCTCGACACTGTCCGAGGTAACAATACCTTGGTCAATGATCTTGCGAAGCGGCGTCTTTATGACACAGCGGTCGACGAGTTCAACGCTCGTGATCGCAGGCCAAAAGTAAATTTTTCCAAAGTAATAAGTGAGGAACAGACGCTTATTGCTACTAGGGCATATCCAGAATTCCAGATAACCTTCTATAATACGCAGAACGCCGTGCATTCGCTTGCCGGTGGACTACGATCCTTAGAACTGGAATATCTAATGATGCAGATCCCGTACGGATCACTCACATATGATATAGGTGGGAATTTTGCATCTCATCTGTTCAAAGGACGGGCATATGTTCACTGCTGTATGCCCAATCTTGATGTCCGCGACATAATGCGGCACGAAGGCCAGAAAGACAGTATAGAATTATACCTTTCCAGGCTTGAGCGGGGCAACAAAGTTGTCCCAAATTTCCAAAAGGAAGCTTTTGACAGATACGCTGAAACGCCAGACGAAGTTGTCTGTCACAGTACCTTCCAAACGTGTACGCACCAGCAGGTGGAAAACACAGGCAGGGTGTATGCTATTGCATTGCACAGTATATACGATATACCTGCTGATGAATTCGGAGCGGCACTTTTAAGGAAAAATGTCCATGTTTGTTACGCCGCCTTCCACTTTTCCGAGAATTTACTTCTCGAAGATTCACACGTCAACCTTGACGAAATCAACGCGTGTTTTTCGCGTGATGGAGACAAGCTGACTTTTTCTTTCGCATCTGAGAGCACTTTAAATTATTGTCATAGTTATTCTAATATTTTAAAATACGTGTGCAAAACTTACTTCCCGGCATCTAATAGAGAGGTCTACATGAAGGAGTTTTTGGTCACCAGGGTTAACACCTGGTTTTGTAAGTTTTCTAGGATAGATACTTTTTTATTATACAAGGGGGTAGCCCACAAAGGTGTAAATAGTGAGCAATTTTACAGCGCAATGGAAGATGCATGGCACTACAAAAAGACTCTTGCAATGTGTAACAGCGAGAGGATTCTTCTTGAAGATTCCTCATCGGTCAATTACTGGTTCCCAAAAATGAGAGATATGGTCATAGTTCCTCTATTCGACATATCTCTCGACACCAGTAAAAGGACCCGCAAAGAAGTCTTAGTGTCAAAGGATTTTGTATTCACAGTTTTAAATCACATTCGCACTTATCAAGCCAAGGCACTTACATACTCCAATGTTTTATCCTTTGTCGAATCAATTCGTTCAAGGGTAATTATCAACGGAGTGACTGCCAGGTCTGAGTGGGATGTTGACAAATCTCTTTTGCAATCCTTGTCCATGACATTTTTCTTGCATACTAAGCTTGCCGTTTTAAAAGACGAATTGTTAATCAGCAAGTTTAGTTTGGGGCCAAAATCAGTAAGCCAGCATGTATGGGATGAGATTTCCCTGGCTTTTGGAAACGCATTTCCATCGATCAAGGAGAGACTGCTAAATCGGAAACTAATTAAAGTGTCGGGAGACGCATTAGAAATCAGGGTGCCTGATTTATATGTGACTTTTCACGATAGATTAGTGACTGAGTACAAAACATCGGTGGATATGCCAGTGCTTGATATCAGAAAGAGAATGGAGGAGACTGAGGTTATGTACAATGCATTGTCTGAGCTATCTGTGCTCAAGGAGTCGGACAAGTTCGACGTTGATGTTTTTTCCCGGATGTGCCAGACTTTGGAGGTAGACCCAATGACTGCAGCAAAGGTTATTGTGGCAGTGATGAGCAACGAGAGCGGACTGACTCTTACATTCGAACAGCCAACTGAAGCAAATGTCGCATTGGCACTTAAAGATTCAGAAAAAGCCTCTGAGGGTGCACTAGTGGTTACTTCTAGAGATGTTGAAGAACCATCCATGAAGGGTTCAATGGCAAGAGGAGAGTTACAATTGGCCGGTCTGTCTGGAGACCAACCAGAGTCTTCCTATACTCGGAACGAGGAAATAGAGTCATTAGAGCAATTCCACATGGCAACGGCTAGTTCGTTAATTCGGAAACAGATGAGTTCGATTGTGTACACGGGCCCCATTAAAGTTCAGCAAATGAAAAACTTTATTGATAGCCTGGTAGCATCACTCTCTGCTGCGGTGTCGAACCTAGTCAAGATCCTAAAGGATACAGCTGCTATAGACCTCGAAACCCGTCAGAAGTTTGGAGTCTTAGATGTTGCGACCAAAAGATGGTTAATTAAACCTTTAGCCAAGAATCACGCATGGGGCGTTATTGAAACACATGCTAGGAAGTACCACGTTGCACTTTTGGAGTATGATGAGCATGGAGTGGTAACTTGCGACAGTTGGAGAAGGGTGGCCGTGAGTTCTGAGTCAGTGGTTTATTCTGATATGGCAAAGCTCAGAACACTGAGGAGATTATTAAGAGATGGTGAGCCTCATGTCAGCAGTGCTAAAGTCGTCCTAGTTGACGGTGTCCCGGGTTGTGGAAAGACAAAAGAGATTCTCTCGAAAGTAAATTTTGAGGAAGATCTAATCTTAGTACCGGGTAAGCAGGCTGCTGAAATGATAAAGAGGCGTGCTAATGCGTCAGGAATAATTCAAGCCACAAGAGATAATGTTCGTACTGTTGATTCATTTATAATGAATTACGGTAAAGGAACACGCTGTCAGTTCAAAAGGTTATTTATCGACGAAGGTCTGATGTTGCACACTGGTTGTGTGAATTTTCTTGTTTCTATGTCTCTGTGCGAAATTGCATATGTTTATGGAGACACACAACAAATTCCATACATCAACAGAGTATCCGGTTTTCCGTACCCTGCACATTTTGCAAAAATAGAGGTTGATGAGGTGGAAACTCGCAGAACTACGCTGCGTTGTCCAGCCGACATTACCCACTATCTTAACAGAAGGTACGAAGGACATGTCATGTGTACATCGTCGGTTAAAAAGTCAGTTTCTCAGGAAATGGTGAGCGGGGCCGCAATGATCAATCCTGTATCTAAGCCACTGAATGGGAAAGTTTTGACTTTCACTCAGTCTGATAAAGAGGCGCTGCTTTCTCGAGGATATACGGACGTCCATACAGTACATGAGGTACAAGGTGAGACATATGCAGATGTGTCGTTGGTCAGATTGACTCCGACACCTGTATCTATCATCGCAGGAGATAGTCCGCACGTTCTCGTAGCTTTGTCAAGGCATACCCAAACATTGAAGTATTACACCGTAGTGATGGATCCTCTTGTAAGTATAATTAGGGATTTAGAAAAACTTAGTTCTTACTTGTTAGATATGTATAAAGTAGATGCAGGGACCCAATAGCAATTACAGGTAGACTCCGTGTTTAAAGGTTCTAATCTTTTTGTTGCAGCACCAAAGACTGGAGATATCTCAGATATGCAATTTTACTATGATAAGTGTCTCCCAGGTAATAGCACCATGTTAAATAACTATGATGCTGTTACCATGAGGTTGACTGACATTTCTCTTAATGTCAAAGATTGCATATTGGATTTCTCTAAGTCTGTGGCTGCACCGAAGGATCCGATCAAACCACTGATTCCAATGGTACGAACGGCGGCAGAAATGCCACGCCAGACTGGACTATTGGAAAATTTGGTGGCGATGATCAAAAGAAACTTTAATTCACCGGAGTTATCAGGAATAATCGACATTGAGAATACTGCATCTTTAGTAGTAGATAAATTTTTTGATAGTTACTTGCTTAAAGAAAAAAGAAAACCAAATAAAAATGTTTCTTTATTTTGTAGAGAGTCTCTCAATAGATGGTTAGAGAAGCAGGAGCAAGTGACCATTGGTCAGCTTGCAGATTTTGATTTTGTGGATCTTCCTGCCGTTGATCAGTACAGGCATATGATTAAAGCGCAACCTAAGCAGAAGCTGGATACATCAATTCAAAGCGAATATCCGGCCTTGCAGACGATTGTGTATCATTCGAAAAAGATCAACGCAATCTTCGGTCCTTTGTTCAGTGAGCTCACAAGGCAAATGCTCGAAAGCATAGACTCAAGTAAGTTTTTGTTCTTTACAAGGAAGACGCCAGCTCAAATTGAGGATTTCTTCGGAGATCTCGATAGCCATGTCCCTATGGATATCTTGGAGTTGGATATTTCGAAGTATGACAAATCTCAGAACGAGTTCCACTGTGCAGTAGAGTATGAAATATGGAGAAGACTTGGATTAGAAGATTTTCTGGGAGAAGTTTGGAAACAAGGCCACAGGAAAACTACTCTTAAAGATTACACAGCTGGTATTAAAACGTGTTTATGGTACCAGAGAAAGAGTGGGGACGTTACAACATTCATCGGTAATACGGTGATTATTGCTGCTTGTTTAGCTTCCATGTTGCCCATGGAGAAAATAATCAAAGGTGCATTTTGCGGAGATGACAGTTTACTATACTTCCCAAAAGGTTGTGAGTTTCCTGACATACAGCATACAGCCAACCTTATGTGGAATTTCGAGGCTAAGCTATTCAGAAAGCAGTATGGTTATTTCTGTGGAAGGTACGTGATACATCATGACAGAGGGTGTATTGTTTATTATGACCCTTTGAAGTTGATTTCTAAACTTGGTGCTAAACACATCAAGGATTGGGATCACTTAGAAGAGTTCAGAAGATCCCTTTGTGATGTTGCAAATTCGTTGAACAACTGTGCGTATTACACGCAGTTGGACGACGCTGTGAGTGAGGTCCATAAAACCGCACCCCCGGGTTCGTTTGTGTATAAAAGTTTAGTTAAATATCTGTCCGATAAGGTTCTTTTTAGAAGTTTGTTTATAGATGGCTCTTGTTAA
>OM515233
ATGGCATACACACAGACAGCTACCACATCCGCTTTGCTCGACACTGTCCGAGGTAACAATACCTTGGTCAATGATCTTGCGAAGCGGCGTCTTTATGACACAGCGGTCGACGAGTTCAACGCTCGTGATCGCAGGCCCAAAGTAAATTTTTCCAAAGTAATAAGTGAGGAACAGACGCTTATTGCTACTAGGGCATATCCAGAATTCCAGATAACCTTCTATAATACGCAGAACGCCGTGCATTCGCTTGCCGGTGGACTACGATCCTTAGAACTGGAATATCTAATGATGCAGATCCCGTACGGATCACTCACATATGATATAGGTGGGAATTTTGCATCTCATCTGTTCAAAGGACGGGCATATGTTCACTGCTGTATGCCCAATCTTGATGTCCGCGACATAATGCGGCACGAAGGCCAGAAAGACAGTATAGAATTATACCTTTCCAGGCTTGAGCGGGGCAACAAAGTTGTCCCAAATTTCCAAAAGGAAGCTTTTGACAGATACGCTGAAACGCCAGATGAAGTTGTCTGTCACAGTACCTTCCAAACGTGTACGCACCAGCAGGTGGAAAACACAGGCAGGGTGTATGCTATTGCATTGCACAGTATATACGATATACCTGCTGATGAATTCGGAGCGGCACTTTTAAGGAAAAATGTCCATGTTTGTTACGCCGCCTTCCACTTTTCCGAGAATTTACTTCTCGAAGATTCACACGTCAACCTTGACGAAATCAACGCGTGTTTTTCGCGTGATGGAGACAAGCTGACTTTTTCTTTCGCATCTGAGAGCACTTTAAATTATTGTCATAGTTATTCTAATATTTTAAAATACGTGTGCAAAACTTACTTCCCGGCATCTAATAGAGAGGTCTACATGAAGGAGTTTTTAGTCACCAGGGTTAACACCTGGTTTTGTAAGTTTTCTAGGATAGATACTTTTTTATTATACAAGGGGGTAGCCCACAAAGGTGTAAATAGTGAGCAATTTTACAGCGCAATGGAAGATGCATGGCACTACAAAAAGACTCTTGCAATGTGTAACAGCGAGAGGATTCTTCTTGAAGATTCCTCATCGGTCAATTACTGGTTCCCAAAAATGAGAGATATGGTCATAGTTCCTCTATTCGACATATCTCTCGACACCAGTAAAAGGACCCGCAAAGAAGTCTTAGTGTCAAAGGATTTTGTATTCACAGTTTTAAATCACATTCGCACTTATCAAGCCAAGGCACTTACATACTCCAATGTTTTATCCTTTGTCGAATCAATTCGTTCAAGGGTAATTATCAACGGAGTGACTGCCAGGTCTGAGTGGGATGTTGACAAATCTCTTTTGCAATCCTTGTCCATGACATTTTTCTTGCATACTAAGCTTGCCGTTTTAAAAGACGAATTGTTAATCAGCAAGTTTAGTTTGGGGCCAAAATCAGTAAGCCAGCATGTATGGGATGAGATTTCCCTGGCTTTTGGAAACGCATTTCCATCGATCAAGGAGAGACTGCTAAATCGGAAACTAATTAAAGTGTCGGGAGACGCATTAGAAATCAGGGTGCCTGATTTATATGTGACTTTTCACGATAGATTAGTGACTGAGTACAAAACATCGGTGGATATGCCAGTGCTTGATATCAGAAAGAGAATGGAGGAGACTGAGGTTATGTACAATGCATTGTCTGAGCTATCTGTGCTCAAGGAGTCGGACAAGTTCGACGTTGATGTTTTTTCCCGGATGTGCCAGACTTTGGAGGTAGACCCAATGACTGCAGCAAAGGTTATAGTGGCAGTGATGAGCAACGAGAGCGGACTGACTCTTACATTCGAACAGCCAACTGAAGCAAATGTCGCATTGGCACTTAAAGATTCAGAAAAAGCCTCTGAGGGTGCACTAGTGGTTACTTCTAGAGATGTTGAAGAACCATCCATGAAGGGTTCAATGGCAAGAGGAGAGTTACAATTGGCCGGTCTGTCTGGAGACCAACCAGAGTCTTCCTATACTCGGAACGAGGAAATAGAGTCATTAGAGCAATTCCACATGGCAATGGCTAGTTCGTTAATTCGGAAACAGATGAGTTCGATTGTGTACACGGGCCCCATTAAAGTTCAGCAAATGAAAAACTTTATTGATAGCCTGGTAGCATCACTCTCTGCTGCGGTGTCGAACCTAGTCAAGATCCTAAAGGATACAGCTGCTATAGATCTCGAAACCCGTCAGAAGTTTGGAGTCTTAGATGTTGCGACCAAAAGATGGTTAATTAAACCTTTAGCCAAGAATCACGCATGGGGCGTTATTGAAACACATGCTAGGAAGTACCACGTTGCACTTTTGGAGTATGATGAGCATGGAGTGGTAACTTGCGACAGTTGGAGAAGAGTGGCCGTGAGTTCTGAGTCAATGGTTTATTCTGATATGGCAAAGCTCAGAACACTGAGGAGATTATTAAGAGATGGTGAGCCTCATGTCAGCAGTGCTAAAGTCGTCCTAGTTGACGGTGTCCCGGGTTGTGGAAAGACAAAAGAGATTCTCTCGAAAGTAAATTTTGAGGAAGATCTAATCTTAGTACCGGGTAAGCAGGCTGCTGAAATGATAAAGAGGCGTGCTAATGCGTCAGGAATAATTCAAGCCACAAGAGATAATGTTCGTACTGTTGATTCATTTATAATGAATTACGGTAAAGGAACACGCTGTCAGTTCAAAAGGTTATTTATCGACGAAGGTCTGATGTTGCACACTGGTTGTGTGAATTTTCTTGTTTCTATGTCTCTGTGCGAAATTGCATATGTTTATGGAGACACACAACAAATTCCATACATCAACAGAGTATCCGGTTTTCCGTACCCTGCACATTTTGCAAAAATAGAGGTTGATGAGGTGGAAACTCGCAGAACTACGCTGCGTTGTCCAGCCGACATTACCCACTATCTTAACAGAAGGTACGAAGGACATGTCATGTGTACATCGTCGGTTAAAAAGTCAGTTTCTCAGGAAATGGTGAGCGGGGCCGCAATGATCAATCCTGTATCTAAGCCATTGAATGGGAAAGTTTTGACTTTCACTCAGTCTGATAAAGAGGCGCTGCTTTCTCGAGGATATACGGACGTCCATACAGTACATGAGGTACAAGGTGAGACATATGCAGATGTGTCGTTGGTCAGATTGACTCCGACACCTGTATCTATCATCGCAGGAGATAGTCCGCACGTTCTCGTAGCTTTGTCAAGGCATACCCAAACATTGAAGTATTACACCGTAGTGATGGATCCTCTTGTAAGTATAATTAGGGATTTAGAAAAACTTAGTTCTTACTTGTTAGATATGTATAAAGTAGATGCAGGGACCCAATAGCAATTACAGGTAGACTCCGTGTTTAAAGGTTCTAATCTTTTTGTTGCAGCACCAAAGACTGGAGATATCTCAGATATGCAATTTTACTATGATAAGTGTCTCCCAGGTAATAGCACCATGTTAAATAACTATGATGCTGTTACCATGAGGTTGACTGACATTTCTCTTAATGTCAAAGATTGCATATTGGATTTCTCTAAGTCTGTGGCTGCACCGAAGGATCCGATCAAACCACTGATTCCAATGGTACGAACGGCGGCAGAAATGCCACGCCAGACTGGACTATTGGAAAATTTGGTGGCGATGATCAAAAGAAACTTTAATTCACCGGAGTTATCAGGAATAATCGACATTGAGAATACTGCATCTTTAGTAGTAGATAAATTTTTTGATAGTTACTTGCTTAAAGAAAAAAGAAAACCAAATAAAAATGTTTCTTTATTTTGTAGAGAGTCTCTCAATAGATGGTTAGAGAAGCAGGAGCAAGTGACCATTGGTCAGCTTGCAGATTTTGATTTTGTGGATCTTCCTGCCGTTGATCAGTACAGGCATATGATTAAAGCGCAACCTAAGCAGAAGCTGGATACATCAATTCAAAGCGAATATCCGGCCTTGCAGACGATTGTGTATCATTCGAAAAAGATCAACGCAATCTTCGGTCCTTTGTTCAGTGAGCTCACAAGGCAAATGCTCGAAAGCATAGACTCAAGTAAGTTTTTGTTCTTTACAAGGAAGACGCCAGCTCAAATTGAGGATTTCTTCGGAGATCTCGATAGCCATGTCCCTATGGATATCTTGGAGTTGGATATTTCGAAGTATGACAAATCTCAGAACGAGTTCCACTGTGCAGTAGAGTATGAAATATGGAGAAGACTTGGATTAGAAGATTTTCTGGGAGAAGTTTGGAAACAAGGCCACAGAAAAACTACTCTTAAAGATTACACAGCTGGTATTAAAACGTGTTTATGGTACCAGAGAAAGAGTGGGGACGTTACAACATTCATCGGTAATACGGTGATTATTGCTGCTTGTTTAGCTTCCATGTTGCCCATGGAGAAAATAATCAAAGGTGCATTTTGCGGAGATGACAGTTTGCTATACTTCCCAAAAGGTTGTGAGTTTCCTGACATACAGCATACAGCCAACCTTATGTGGAATTTCGAGGCTAAGCTATTCAGAAAGCAGTATGGTTATTTCTGTGGAAGGTACGTGATACATCATGACAGAGGGTGTATTGTTTATTACGACCCTTTGAAGTTGATTTCTAAACTTGGTGCTAAACACATCAAGGATTGGGATCACTTAGAAGAGTTCAGAAGATCCCTTTGTGATGTTGCAATTTCGTTGAACAACTGTGCGTATTACACGCAGTTGGACGACGCTGTGAGTGAGGTCCATAAAACCGCACCCCCGGGTTCGTTTGTTTATAAAAGTTTAGTTAAATATCTGTCCGATAAGGTTCTTTTTAGAAGTTTGTTTATAGATGGCTCTTGTTAA
>OM515235
ATGGCATACACACAGACAGCTACCACATCCGCTTTGCTCGACACTGTCCGAGGTAACAATACCTTGGTCAATGATCTTGCGAAGCGGCGTCTTTATGACACAGCGGTCGACGAGTTCAACGCTCGTGATCGCAGGCCCAAAGTAAATTTTTCCAAAGTAATAAGTGAGGAACAGACGCTTATTGCTACTAGGGCATATCCAGAATTCCAGATAACCTTCTATAATACGCAGAACGCCGTGCATTCGCTTGCCGGTGGACTACGATCCTTAGAACTGGAATATCTAATGATGCAGATCCCGTACGGATCACTCACATATGATATAGGTGGGAATTTTGCATCTCATCTGTTCAAAGGACGGGCATATGTTCACTGCTGTATGCCCAATCTTGATGTCCGCGACATAATGCGGCACGAAGGCCAGAAAGACAGTATAGAATTATACCTTTCCAGGCTTGAGCGGGGCAACAAAGTTGTCCCAAATTTCCAAAAGGAAGCTTTTGACAGATACGCTGAAACGCCAGACGAAGTTGTCTGTCACAGTACCTTCCAAACGTGTACGCACCAGCAGGTGGAAAACTCAGGCAGGGTGTATGCTATTGCATTGCACAGTATATACGATATACCTGCTGATGAATTCGGAGCGGCACTTTTAAGGAAAAATGTCCATGTTTGTTACGCCGCCTTCCACTTTTCCGAGAATTTACTTCTCGAAGATTCACACGTCAACCTTGACGAAATCAACGCGTGTTTTTCGCGTGATGGAGACAAGCTGACTTTTTCTTTCGCATCTGAGAGCACTTTAAATTATTGTCATAGTTATTCTAATATTTTAAAATACGTGTGCAAAACTTACTTCCCGGCATCTAATAGAGAGGTCTACATGAAGGAGTTTTTAGTCACCAGGGTTAACACCTGGTTTTGTAAGTTTTCTAGGATAGATACTTTTTTATTATACAAGGGGGTAGCCCACAAAGGTGTAAATAGTGAGCAATTTTACAGCGCAATGGAAGATGCATGGCACTACAAAAAGACTCTTGCAATGTGTAACAGCGAGAGGATTCTTCTTGAAGATTCCTCATCGGTCAATTACTGGTTCCCAAAAATGAGAGATATGGTCATAGTTCCTCTATTCGACATATCTCTCGACACCAGTAAAAGGACCCGCAAAGAAGTCTTAGTGTCAAAGGATTTTGTATTCACAGTTTTAAATCACATTCGCACTTATCAAGCCAAGGCACTTACATACTCCAATGTTTTATCCTTTGTCGAATCAATTCGTTCAAGGGTAATTATCAACGGAGTGACTGCCAGGTCTGAGTGGGATGTTGACAAATCTCTTTTGCAATCCTTGTCCATGACATTTTTCTTGCATACTAAGCTTGCCGTTTTAAAAGACGAATTGTTAATCAGCAAGTTTAGTTTGGGGCCAAAATCAGTAAGCCAGCATGTATGGGATGAGATTTCCCTGGCTTTTGGAAACGCATTTCCATCGATCAAGGAGAGACTGCTAAATCGGAAACTAATTAAAGTGTCGGGAGACGCATTAGAAATCAGGGTGCCTGATTTATATGTGACTTTTCACGATAGATTAGTGACTGAGTACAAAACATCGGTGGATATGTCAGTGCTTGATATCAGAAAGAGAATGGAGGAGACTGAGGTTATGTACAATGCATTGTCTGAGCTATCTGTGCTCAAGGAGTCGGACAAGTTCGACGTTGATGTTTTTTCCCGGATGTGCCAGACTTTGGAGGTAGACCCAATGACTGCAGCAAAGGTTATAGTGGCAGTGATGAGCAACGAGAGCGGACTGACTCTTACATTCGAACAGCCAACTGAAGCAAATGTCGCATTGGCACTTAAAGATTCAGAAAAAGCCTCTGAGGGTGCACTAGTGGTTACTTCTAGAGATGTTGAAGAACCATCCATGAAGGGTTCAATGGCAAGAGGAGAGTTACAATTGGCCGGTCTGTCTGGAGACCAACCAGAGTCTTCCTATACTCGGAACGAGGAAATAGAGTCATTAGAGCAATTCCACATGGCAACGGCTAGTTCGTTAATTCGGAAACAGATGAGTTCGATTGTGTACACGGGCCCCATTAAAGTTCAGCAAATGAAAAACTTTATTGATAGCCTGGTAGCATCACTCTCTGCTGCGGTGTCGAACCTAGTCAAGATCCTAAAGGATACAGCTGCTATAGATCTCGAAACCCGTCAGAAGTTTGGAGTCTTAGATGTTGCGACCAAAAGATGGTTAATTAAACCTTTAGCCAAGAATCACGCATGGGGCGTTATTGAAACACATGCTAGGAAGTACCACGTTGCACTTTTGGAGTATGATGAGCATGGAGTGGTAACTTGCGACAGTTGGAGAAGGGTGGCCGTGAGTTCTGAGTCAATGGTTTATTCTGATATGGCAAAGCTCAGAACACTGAGGAGATTATTAAGAGATGGTGAGCCTCATGTCAGCAGTGCTAAAGTCGTCCTAGTTGACGGTGTCCCGGGTTGTGGAAAGACAAAAGAGATTCTCTCGAAAGTAAATTTTGAGGAAGATCTAATCTTAGTACCGGGTAAGCAGGCTGCTGAAATGATAAAGAGGCGTGCTAATGCGTCAGGAATAATTCAAGCCACAAGAGATAATGTTCGTACTGTTGATTCATTTATAATGAACTACGGTAAAGGAACACGCTGTCAGTTCAAAAGGTTATTTATCGACGAAGGTCTGATGTTGCACACTGGTTGTGTGAATTTTCTTGTTTCTATGTCTCTGTGCGAAATTGCATATGTTTATGGAGACACACAACAAATTCCATACATCAACAGAGTATCCGGTTTTCCGTACCCTGCACATTTTGCAAAAATAGAGGTTGATGAGGTGGAAACTCGCAGAACTACGCTGCGTTGTCCAGCCGACATTACCCACTATCTTAACAGAAGGTACGAAGGACATGTCATGTGTACATCGTCGGTTAAAAAGTCAGTTTCTCAGGAAATGGTGAGCGGGGCCGCAATGATCAATCCTGTATCTAAGCCATTGAATGGGAAAGTTTTGACTTTCACTCAGTCTGATAAAGAGGTGCTGCTTTCTCGAGGATATACGGACGTCCATACAGTACATGAGGTACAAGGTGAGACATATGCAGATGTGTCGTTGGTCAGATTGACTCCGACACCTGTATCTATCATCGCAGGAGATAGTCCGCACGTTCTCGTAGCTTTGTCAAGGCATACCCAAACATTGAAGTATTACACCGTAGTGATGGATCCTCTTGTAAGTATAATTAGGGATTTAGAAAAACTTAGTTCTTACTTGTTAGATATGTATAAAGTAGATGCAGGGACCCAATAGCAATTACAGGTAGACTCCGTGTTTAAAGGTTCTAATCTTTTTGTTGCAGCACCAAAGACTGGAGATATCTCAGATATGCAATTTTACTATGATAAGTGTCTCCCAGGTAATAGCACCATGTTAAATAACTATGATGCTGTTACCATGAGGTTGACTGACATTTCTCTTAATGTCAAAGATTGCATATTGGATTTCTCTAAGTCTGTGGCTGCACCGAAGGATCCGATCAAACCACTGATTCCAATGGTACGAACGGCGGCAGAAATGCCACGCCAGACTGGACTATTGGAAAATTTGGTGGCGATGATCAAAAGAAACTTTAATTCACCGGAGTTATCAGGAATAATCGACATTGAGAATACTGCATCTTTAGTAGTAGATAAATTTTTTGATAGTTACTTGCTTAAAGAAAAAAGAAAACCAAATAAAAATGTTTCTTTATTTTGTAGAGAGTCTCTCAATAGATGGTTAGAGAAGCAGGAGCAAGTGACCATTGGTCAGCTTGCGGATTTTGATTTTGTGGATCTTCCTGCCGTTGATCAGTACAGGCATATGATTAAAGCGCAACCTAAGCAGAAGCTGGATACATCAATTCAAAGCGAATATCCGGCCTTGCAGACGATTGTGTATCATTCGAAAAAGATCAACGCAATCTTCGGTCCTTTGTTCAGTGAGCTCACAAGGCAAATGCTCGAAAGCATAGACTCAAGTAAGTTTTTGTTCTTTACAAGGAAGACGCCAGCTCAAATTGAGGATTTCTTCGGAGATCTCGATAGCCATGTCCCTATGGATATCTTGGAGTTGGATATTTCGAAGTATGACAAATCTCAGAACGAGTTCCACTGTGCAGTAGAGTATGAAATATGGAGAAGACTTGGATTAGAAGATTTTCTGGGAGAAGTTTGGAAACAAGGCCACAGAAAAACTACTCTTAAAGATTACACAGCTGGTATTAAAACGTGTTTATGGTACCAGAGAAAGAGTGGGGACGTTACAACATTCATCGGTAATACGGTGATTATTGCTGCTTGTTTAGCTTCCATGTTGCCCATGGAGAAAATAATCAAAGGTGCATTTTGCGGAGATGACAGTTTACTATACTTCCCAAAAGGTTGTGAGTTTCCTGACATACAGCATACAGCCAACCTTATGTGGAATTTCGAGGCTAAGCTATTCAGAAAGCAGTATGGTTATTTCTGTGGAAGGTACGTGATACATCATGACAGAGGGTGTATTGTTTATTATGACCCTTTGAAGTTGATTTCTAAACTTGGTGCTAAACACATCAAGGATTGGGATCACTTAGAAGAGTTCAGAAGATCCCTTTGTGATGTTGCAATTTCGTTGAACAACTGTGCGTATTACACGCAGTTGGACGACGCTGTGAGTGAGGTCCATAAAACCGCACCCCCGGGTTCGTTTGTTTATAAAAGTTTAGTTAAATATCTGTCCGATAAGGTTCTTTTTAGAAGTTTGTTTATAGATGGCTCTTGTTAA
>OM515248
ATGGCATACACACAGACAGCTACCACATCCGCTTTGCTCGACACTGTCCGAGGTAACAATACCTTGGTCAACGATCTTGCGAAGCGGCGTCTTTATGACACAGCGGTCGACGAGTTCAACGCTCGTGATCGCAGGCCCAAAGTAAATTTTTCCAAAGTAATAAGTGAGGAACAGACGCTTATTGCTACTAGGGCATATCCAGAATTCCAGATAACCTTCTATAATACGCAGAACGCCGTGCATTCGCTTGCCGGTGGACTACGATCCTTAGAACTGGAATATCTAATGATGCAGATCCCGTACGGATCACTCACATATGATATAGGTGGGAATTTTGCATCTCATCTGTTCAAAGGACGGGCATATGTTCACTGCTGTATGCCCAATCTTGATGTCCGCGACATAATGCGGCACGAAGGCCAGAAAGACAGTATAGAATTATACCTTTCCAGGCTTGAGCGGGGCAACAAAGTTGTCCCAAATTTCCAAAAGGAAGCTTTTGACAGATACGCTGAAACGCCAGACGAAGTTGTCTGTCACAGTACCTTTCAAACGTGTACGCACCAGCAGGTGGAAAACACAGGCAGGGTGTATGCTATTGCATTGCACAGTATATACGATATACCTGCTGATGAATTCGGAGCGGCACTTTTAAGGAAAAATGTCCATGTTTGTTACGCCGCCTTCCACTTTTCCGAGAATTTACTTCTCGAAGATTCACACGTCAACCTTGACGAAATCAACGCGTGTTTTTCGCGTGATGGAGACAAGCTGACTTTTTCTTTCGCATCTGAGAGCACTTTAAATTATTGTCATAGTTATTCTAATATTTTAAAATACGTGTGCAGAACTTACTTCCCGGCATCTAATAGAGAGGTCTACATGAAGGAGTTTTTGGTCACCAGGGTTAACACCTGGTTTTGTAAGTTTTCTAGGATAGATACTTTTTTATTATACAAGGGGGTAGCCCACAAAGGTGTAAATAGTGAGCAATTTTACAGCGCAATGGAAGATGCATGGCACTACAAAAAGACTCTTGCAATGTGTAACAGCGAGAGGATTCTTCTTGAAGATTCCTCATCGGTCAATTACTGGTTCCCAAAAATGAGAGATATGGTCATAGTTCCTCTATTCGACATATCTCTCGACACCAGTAAAAGGACCCGCAAAGAAGTCTTAGTGTCAAAGGATTTTGTATTCACAGTTTTAAATCACATTCGCACTTATCAAGCCAAGGCACTTACATACTCCAATGTTTTATCCTTTGTCGAATCAATTCGTTCAAGGGTAATTATCAACGGAGTGACTGCCAGGTCTGAGTGGGATGTTGACAAATCTCTTTTGCAATCCTTGTCCATGACATTTTTCTTGCATACTAAGCTTGCCGTTTTAAAAGACGAATTGTTAATCAGCAAGTTTAGTTTGGGGCCAAAATCAGTAAGCCAGCATGTATGGGATGAGATTTCCCTGGCTTTTGGAAACGCATTTCCATCGATCAAGGAGAGACTGCTAAATCGGAAACTAATTAAAGTGTCGGGAGACGCATTAGAAATCAGGGTGCCTGATTTATATGTGACTTTTCACGATAGATTAGTGACTGAGTACAAAACATCGGTGGATATGCCAGTGCTTGATATCAGAAAGAGAATGGAGGAGACTGAGGTTATGTACAATGCACTGTCTGAGCTATCTGTGCTCAAGGAGTCGGACAAGTTCGACGTTGATGTTTTTTCCCGGATGTGCCAGACTTTGGAGGTAGACCCAATGACTGCAGCAAAGGTTATTGTGGCAGTGATGAGCAACGAGAGCGGACTGACTCTTACATTCGAACAGCCAACTGAAGCAAATGTCGCATTGGCACTTAAAGATTCAGAAAAAGCCTCTGAGGGTGCACTAGTGGTTACTTCTAGAGATGTTGAAGAACCGTCCATGAAGGGTTCAATGGCAAGAGGAGAGTTACAATTGGCCGGTCTGTCTGGAGACCAACCAGAGTCTTCCTATACTCGGAACGAGGAAATAGAGTCATTAGAGCAATTCCACATGGCAACGGCTAGTTCGTTAATTCGGAAACAGATGAGTTCGATTGTGTACACGGGCCCCATTAAAGTTCAGCAAATGAAAAACTTTATTGATAGCCTGGTAGCATCACTCTCTGCTGCGGTGTCGAACCTAGTCAAGATCCTAAAGGATACAGCTGCTATAGATCTCGAAACCCGTCAGAAGTTTGGAGTCTTAGATGTTGCGACCAAAAGATGGTTAATTAAACCTTTAGCCAAGAATCACGCATGGGGCGTTATTGAAACACATGCTAGGAAGTACCACGTTGCACTTTTGGAGTATGATGAGCATGGAGTGGTAACTTGCGACAGTTGGAGAAGGGTGGCCGTGAGTTCTGAGTCAATGGTTTATTCTGATATGGCAAAGCTCAGAACACTGAGGAGATTATTAAGGGATGGTGAGCCTCATGTCAGCAGTGCTAAAGTCGTCCTAGTTGACGGTGTCCCGGGTTGTGGAAAGACAAAAGAGATTCTCTCAAAAGTAAATTTTGAGGAAGATCTAATCTTAGTACCGGGTAAGCAGGCTGCTGAAATGATAAAGAGGCGTGCTAATGCGTCAGGAATAATTCAAGCCACAAGAGATAATGTTCGTACTGTTGATTCATTTATAATGAATTACGGTAAAGGAACACGCTGTCAGTTCAAAAGGTTATTTATCGACGAAGGTCTGATGTTGCACACTGGTTGTGTGAATTTTCTTGTTTCTATGTCTCTGTGCGAAATTGCATATGTTTATGGAGACACACAACAAATTCCATACATCAACAGAGTATCCGGTTTTCCGTACCCTGCACATTTTGCAAAAATAGAGGTTGATGAGGTGGAAACTCGCAGAACTACGCTGCGTTGTCCAGCCGACATTACCCACTATCTTAACAGAAGGTACGAAGGACATGTCATGTGTACATCGTCGGTTAAAAAGTCAGTTTCTCAGGAAATGGTGAGCGGGGCCGCAATGATCAATCCTGTATCTAAGCCACTGAATGGGAAAGTTTTGACTTTCACTCAGTCTGATAAAGAGGCGCTGCTTTCTCGAGGATATACGGACGTCCATACAGTACATGAGGTACAAGGTGAGACATATGCAGATGTGTCGTTGGTCAGATTGACTCCGACACCTGTATCTATCATCGCAGGAGATAGTCCGCACGTTCTCGTAGCTTTGTCAAGGCATACCCAAACATTGAAGTATTACACCGTAGTGATGGATCCTCTTGTAAGTATAATTAGGGATTTAGAAAAACTTAGTTCTTACTTGTTAGATATGTATAAAGTAGATGCAGGGACCCAATAGCAATTACAGGTAGACTCCGTGTTTAAAGGTTCTAATCTTTTTGTTGCAGCACCAAAGACTGGAGATATCTCAGATATGCAATTTTACTATGATAAGTGTCTCCCAGGTAATAGCACCATGTTAAATAACTATGATGCTGTTACCATGAGGTTGACTGACATTTCTCTTAATGTCAAAGATTGCATATTGGATTTCTCTAAGTCTGTGGCTGCACCGAAGGATCCGATCAAACCACTGATTCCAATGGTACGAACGGCGGCAGAAATGCCACGCCAGACTGGACTATTGGAAAATTTGGTGGCGATGATCAAAAGAAACTTTAATTCACCGGAGTTATCAGGAATAATCGACATTGAGAATACTGCATCTTTAGTAGTAGATAAATTTTTTGATAGTTACTTGCTTAAAGAAAAAAGAAAACCAAATAAAAATGTTTCTTTATTTAGTAGAGAGTCTCTCAATAGATGGTTAGAGAAGCAGGAGCAAGTGACCATTGGTCAGCTTGCAGATTTTGATTTTGTGGATCTTCCTGCCGTTGATCAGTACAGGCATATGATTAAAGCGCAACCTAAGCAGAAGCTGGATACATCAATTCAAAGCGAATATCCGGCCTTGCAGACGATTGTGTATCATTCGAAAAAGATCAACGCAATCTTCGGTCCTTTGTTCAGTGAGCTCACAAGGCAAATGCTCGAAAGCATAGACTCAAGTAAGTTTTTGTTCTTTACAAGGAAGACGCCAGCTCAAATTGAGGATTTCTTCGGAGATCTCGATAGCCATGTCCCTATGGATATCTTGGAGTTGGATATTTCGAAGTATGACAAATCTCAGAACGAGTTCCACTGTGCAGTAGAGTATGAAATATGGAGAAGACTTGGATTAGAAGATTTTCTGGGAGAAGTTTGGAAACAAGGCCACAGGAAAACTACTCTTAAAGATTACACAGCTGGTATTAAAACGTGTTTATGGTACCAGAGAAAGAGTGGGGACGTTACAACATTCATCGGTAATACGGTGATTATTGCTGCTTGTTTAGCTTCCATGTTGCCCATGGAGAAAATAATCAAAGGTGCATTTTGCGGAGATGACAGTTTACTATACTTCCCAAAAGGTTGTGAGTTTCCTGACATACAGCATACAGCCAACCTTATGTGGAATTTCGAGGCTAAGCTATTCAGAAAGCAGTATGGTTATTTCTGTGGAAGGTACGTGATACATCATGACAGAGGGTGTATTGTTTATTATGACCCTTTGAAGTTGATTTCTAAACTTGGTGCTAAACACATCAAGGATTGGGATCACTTAGAAGAGTTCAGAAGATCCCTTTGTGATGTTGCAAATTCGTTGAACAACTGTGCGTATTACACGCAGTTGGACGACGCTGTGAGTGAGGTCCATAAAACCGCACCCCCGGGTTCGTTTGTGTATAAAAGTTTAGTTAAATATCTGTCCGATAAGGTTCTTTTTAGAAGTTTGTTTATAGATGGCTCTTGTTAA
>OM515258
ATGGCATACACACAGACAGCTACCACATCCGCTTTGCTCGACACTGTCCGAGGTAACAATACCTTGGTCAATGATCTTGCGAAGCGGCGTCTTTATGACACAGCGGTCGACGAGTTCAACGCTCGTGATCGCAGGCCCAAAGTAAATTTTTCCAAAGTAATAAGTGAGGAACAGACGCTTATTGCTACTAGGGCATATCCAGAATTCCAGATAACCTTCTATAATACGCAGAACGCCGTGCATTCGCTTGCCGGTGGACTACGATCCTTAGAACTGGAATATCTAATGATGCAGATCCCGTACGGATCACTCACATATGATATAGGTGGGAATTTTGCATCTCATCTGTTCAAAGGACGGGCATATGTTCACTGCTGTATGCCCAATCTTGATGTCCGCGACATAATGCGGCACGAAGGCCAGAAAGACAGTATAGAATTATACCTTTCCAGGCTTGAGCGGGGCAACAAAGTTGTCCCAAATTTCCAAAAGGAAGCTTTTGACAGATACGCTGAAACGCCAGACGAAGTTGTCTGTCACAGTACCTTCCAAACGTGTACGCACCAGCAGGTGGAAAACACAGGCAGGGTGTATGCTATTGCATTGCACAGTATATACGATATACCTGCTGATGAATTCGGAGCGGCACTTTTAAGGAAAAATGTCCATGTTTGTTACGCCGCCTTCCACTTTTCCGAGAATTTACTTCTCGAAGATTCACACGTCAACCTTGACGAAATCAACGCGTGTTTTTCGCGTGATGGAGACAAGCTGACTTTTTCTTTCGCATCTGAGAGCACTTTAAATTATTGTCATAGTTATTCTAATATTTTAAAATACGTGTGCAAAACTTACTTCCCGGCATCTAATAGAGAGGTCTACATGAAGGAGTTTTTAGTCACCAGGGTTAACACCTGGTTTTGTAAGTTTTCTAGGATAGATACTTTTTTATTATACAAGGGGGTAGCCCACAAAGGTGTAAATAGTGAGCAATTTTACAGCGCAATGGAAGATGCATGGCACTACAAAAAGACTCTTGCAATGTGTAACAGCGAGAGGATTCTTCTTGAAGATTCCTCATCGGTCAATTACTGGTTCCCAAAAATGAGAGATATGGTCATAGTTCCTCTATTCGACATATCTCTCGACACCAGTAAAAGGACCCGCAAAGAAGTCTTAGTGTCAAAGGATTTTGTATTCACAGTTTTAAATCACATTCGCACTTATCAAGCCAAGGCACTTACATACTCCAATGTTTTATCCTTTGTCGAATCAATTCGTTCAAGGGTAATTATCAACGGAGTGACTGCCAGGTCTGAGTGGGATGTTGACAAATCTCTTTTGCAATCCTTGTCCATGACATTTTTCTTGCATACTAAGCTTGCCGTTTTAAAAGACGAATTGTTAATCAGCAAGTTTAGTTTGGGGCCAAAATCAGTAAGCCAGCATGTATGGGATGAGATTTCCCTGGCTTTTGGAAACGCATTTCCATCGATCAAGGAGAGACTGCTAAATCGGAAACTAATTAAAGTGTCGGGAGACGCATTAGAAATCAGGGTGCCTGATTTATATGTGACTTTTCACGATAGATTAGTGACTGAGTACAAAACATCGGTGGATATGCCAGTGCTTGATATCAGAAAGAGAATGGAGGAGACTGAGGTTATGTACAATGCATTGTCTGAGCTATCTGTGCTCAAGGAGTCGGACAAGTTCGACGTTGATGTTTTTTCCCGGATGTGCCAGACTTTGGAGGTAGACCCAATGACTGCAGCAAAGGTTATAGTGGCAGTGATGAGCAACGAGAGCGGACTGACTCTTACATTCGAACAGCCAACTGAAGCAAATGTCGCATTGGCACTTAAAGATTCAGAAAAAGCCTCTGAGGGTGCACTAGTGGTTACTTCTAGAGATGTTGAAGAACCATCCATGAAGGGTTCAATGGCAAGAGGAGAGTTACAATTGGCCGGTCTGTCTGGAGACCAACCAGAGTCTTCCTATACTCGGAACGAGGAAATAGAGTCATTAGAGCAATTCCACATGGCAACGGCTAGTTCGTTAATTCGGAAACAGATGAGTTCGATTGTGTACACGGGCCCCATTAAAGTTCAGCAAATGAAAAACTTTATTGATAGCCTGGTAGCATCACTCTCTGCTGCGGTGTCGAACCTAGTCAAGATCCTAAAGGATACAGCTGCTATAGATCTCGAAACCCGTCAGAAGTTTGGAGTCTTAGATGTTGCGACCAAAAGATGGTTAATTAAACCTTTAGCCAAGAATCACGCATGGGGCGTTATTGAAACACATGCTAGGAAGTACCACGTTGCACTTTTGGAGTATGATGAGCATGGAGTGGTAACTTGCGACAGTTGGAGAAGGGTGGCCGTGAGTTCTGAGTCAATGGTTTATTCTGATATGGCAAAGCTCAGAACACTGAGGAGATTATTAAGAGATGGTGAGCCTCATGTCAGCAGTGCTAAAGTCGTCCTAGTTGACGGTGTCCCGGGTTGTGGAAAGACAAAAGAGATTCTCTCGAAAGTAAATTTTGAGGAAGATCTAATCTTAGTACCGGGTAAGCAGGCTGCTGAAATGATAAAGAGGCGTGCTAATGCGTCAGGAATAATTCAAGCCACAAGAGATAATGTTCGTACTGTTGATTCATTTATAATGAACTACGGTAAAGGAACACGCTGTCAGTTCAAAAGGTTATTTATCGACGAAGGTCTGATGTTGCACACTGGTTGTGTGAATTTTCTTGTTTCTATGTCTCTGTGCGAAATTGCATATGTTTATGGAGACACACAACAAATTCCATACATCAACAGAGTATCCGGTTTTCCGTACCCTGCACATTTTGCAAAAATAGAGGTTGATGAGGTGGAAACTCGCAGAACTACGCTGCGTTGTCCAGCCGACATTACCCACTATCTTAACAGAAGGTACGAAGGACATGTCATGTGTACATCGTCGGTTAAAAAGTCAGTTTCTCAGGAAATGGTGAGCGGGGCCGCAATGATCAATCCTGTATCTAAGCCATTGAATGGGAAAGTTTTGACTTTCACTCAGTCTGATAAAGAGGCGCTGCTTTCTCGAGGATATACGGACGTCCATACAGTACATGAGGTACAAGGTGAGACATATGCAGATGTGTCGTTGGTCAGATTGACTCCGACACCTGTATCTATCATCGCAGGAGATAGTCCGCACGTTCTCGTAGCTTTGTCAAGGCATACCCAAACATTGAAGTATTACACCGTAGTGATGGATCCTCTTGTAAGTATAATTAGGGATTTAGAAAAACTTAGTTCTTACTTGTTAGATATGTATAAAGTAGATGCAGGGACCCAATAGCAATTACAGGTAGACTCCGTGTTTAAAGGTTCTAATCTTTTTGTTGCAGCACCAAAGACTGGAGATATCTCAGATATGCAATTTTACTATGATAAGTGTCTCCCAGGTAATAGCACCATGTTAAATAACTATGATGCTGTTACCATGAGGTTGACTGACATTTCTCTTAATGTCAAAGATTGCATATTGGATTTCTCTAAGTCTGTGGCTGCACCGAAGGATCCGATCAAACCACTGATTCCAATGGTACGAACGGCGGCAGAAATGCCACGCCAGACTGGACTATTGGAAAATTTGGTGGCGATGATCAAAAGAAACTTTAATTCACCGGAGTTATCAGGAATAATCGACATTGAGAATACTGCATCTTTAGTAGTAGATAAATTTTTTGATAGTTACTTGCTTAAAGAAAAAAGAAAACCAAATAAAAATGTTTCTTTATTTTGTAGAGAGTCTCTCAATAGATGGTTAGAGAAGCAGGAGCAAGTGACCATTGGTCAGCTTGCAGATTTTGATTTTGTGGATCTTCCTGCCGTTGATCAGTACAGGCATATGATTAAAGCGCAACCTAAGCAGAAGCTGGATACATCAATTCAAAGCGAATATCCGGCCTTGCAGACGATTGTGTATCATTCGAAAAAGATCAACGCAATCTTCGGTCCTTTGTTCAGTGAGCTCACAAGGCAAATGCTCGAAAGCATAGACTCAAGTAAGTTTTTGTTCTTTACAAGGAAGACGCCAGCTCAAATTGAGGATTTCTTCGGAGATCTCGATAGCCATGTCCCTATGGATATCTTGGAGTTGGATATTTCGAAGTATGACAAATCTCAGAACGAGTTCCACTGTGCAGTAGAGTATGAAATATGGAGAAGACTTGGATTAGAAGATTTTCTGGGAGAAGTTTGGAAACAAGGCCACAGAAAAACTACTCTTAAAGATTACACAGCTGGTATTAAAACGTGTTTATGGTACCAGAGAAAGAGTGGGGACGTTACAACATTCATCGGTAATACGGTGATTATTGCTGCTTGTTTAGCTTCCATGTTGCCCATGGAGAAAATAATCAAAGGTGCATTTTGCGGAGATGACAGTTTACTATACTTCCCAAAAGGTTGTGAGTTTCCTGACATACAGCATACAGCCAACCTTATGTGGAATTTCGAGGCTAAGCTATTCAGAAAGCAGTATGGTTATTTCTGTGGAAGGTACGTGATACATCATGACAGAGGGTGTATTGTTTATTACGACCCTTTGAAGTTGATTTCTAAACTTGGTGCTAAACACATCAAGGATTGGGATCACTTAGAAGAGTTCAGAAGATCCCTTTGTGATGTTGCAATTTCGTTGAACAACTGTGCGTATTACACGCAGTTGGACGACGCTGTGAGTGAGGTCCATAAAACCGCACCCCCGGGTTCGTTTGTTTATAAAAGTTTAGTTAAATATCTGTCCGATAAGGTTCTTTTTAGAAGTTTGTTTATAGATGGCTCTTGTTAA
>OM515261
ATGGCATACACACAGACAGCTACCACATCCGCTTTGCTCGACACTGTCCGAGGTAACAATACCTTGGTCAACGATCTTGCGAAGCGGCGTCTTTATGATACAGCGGTCGACGAGTTCAACGCTCGTGATCGCAGGCCCAAAGTAAATTTTTCCAAAGTAATAAGTGAGGAACAGACGCTTATTGCTACTAGGGCATATCCTGAATTCCAGATAACCTTCTATAATACGCAGAACGCCGTGCATTCGCTTGCCGGTGGACTACGATCCTTAGAACTGGAATATCTAATGATGCAGATCCCGTACGGATCACTCACATATGATATAGGTGGGAATTTTGCATCTCATCTGTTCAAAGGACGGGCATATGTTCACTGCTGTATGCCCAATCTTGATGTCCGCGACATAATGCGGCACGAAGGCCAGAAAGACAGTATAGAATTATACCTTTCCAGGCTTGAGCGGGGCAACAAAGTTGTCCCAAATTTCCAAAAGGAAGCTTTTGACAGATACGCTGAAACGCCAGACGAAGTTGTCTGTCACAGTACCTTCCAAACGTGTACACACCAGCAGGTGGAAAACACAGGCAGGGTGTATGCTATTGCATTGCACAGTATATACGATATACCTGCTGATGAATTCGGAGCGGCACTTTTAAGGAAAAATGTCCATGTTTGTTACGCCGCCTTCCACTTTTCCGAGAATTTACTTCTCGAAGATTCACACGTCAACCTTGACGAAATCAACGCGTGTTTTTCGCGTGATGGAGACAAGCTGACTTTTTCTTTCGCATCTGAGAGCACTTTAAATTATTGTCATAGTTATTCTAATATTTTAAAATACGTGTGCAAAACTTACTTCCCGGCATCTAATAGAGAGGTCTACATGAAGGAGTTTTTGGTCACCAGGGTTAACACCTGGTTTTGTAAGTTTTCTAGGATAGATACTTTTTTATTATACAAGGGGGTAGCCCACAAAGGTGTAAATAGTGAGCAATTTTACAGCGCAATGGAAGATGCATGGCACTACAAAAAGACTCTTGCAATGTGTAACAGCGAGAGGATTCTTCTTGAAGATTCCTCATCGGTCAATTACTGGTTCCCAAAAATGAGAGATATGGTCATAGTTCCTCTATTCGACATATCTCTCGACACTAGTAAAAGGACCCGCAAAGAAGTCTTAGTGTCAAAGGATTTTGTATTCACAGTTTTAAATCACATTCGCACTTATCAAGCCAAGGCACTTACATACTCCAATGTTTTATCCTTTGTCGAATCAATTCGTTCAAGGGTAATTATCAACGGAGTGACTGCCAGGTCTGAGTGGGATGTTGACAAATCTCTTTTGCAATCCTTGTCCATGACATTTTTCTTGCATACTAAGCTTGCCGTTTTAAAAGACGAATTGTTAATCAGCAAGTTTAGTTTGGGGCCAAAATCAGTAAGCCAGCATGTATGGGATGAGATTTCCCTGGCTTTTGGAAACGCATTTCCATCGATCAAGGAGAGACTGCTAAATCGGAAACTAATTAAAGTGTCGGGAGACGCATTAGAAATCAGGGTGCCTGATTTATATGTGACTTTTCACGATAGATTAGTGACTGAGTACAAAACATCGGTGGATATGCCAGTGCTTGATATCAGAAAGAGAATGGAGGAGACTGAGGTTATGTACAATGCATTGTCTGAGCTATCTGTGCTCAAGGAGTCGGACAAGTTCGACGTTGATGTTTTTTCCCGGATGTGCCAGACTTTGGAGGTAGACCCAATGACTGCAGCAAAGGTTATTGTGGCAGTGATGAGCAACGAGAGCGGACTGACTCTTACATTCGAACAGCCAACTGAAGCAAATGTCGCATTGGCACTTAAAGATTCAGAAAAAGCCTCTGAGGGTGCACTAGTGGTTACTTCTAGAGATGTTGAAGAACCATCCATGAAGGGTTCAATGGCAAGAGGAGAGTTACAATTGGCCGGTCTGTCTGGAGACCAACCAGAGTCTTCCTATACTCGGAACGAGGAAATAGAGTCATTAGAGCAATTCCACATGGCAACGGCTGGTTCGTTAATTCGGAAACAGATGAGTTCGATTGTGTACACGGGCCCCATTAAAGTTCAGCAAATGAAAAACTTTATTGATAGCCTGGTAGCATCACTCTCTGCTGCGGTGTCGAACCTAGTCAAGATCCTAAAGGATACAGCTGCTATAGATCTCGAAACCCGTCAGAAGTTTGGAGTCTTAGATGTTGCGACCAAAAGATGGTTAATTAAACCTTTAGCCAAGAATCACGCATGGGGCGTTATTGAAACACATGCTAGGAAGTACCACGTTGCACTTTTGGAGTATGATGAGCATGGAGTGGTAACTAGCGACAGTTGGAGAAGGGTGGCCGTGAGTTCTGAGTCAATGGTTTATTCTGATATGGCAAAGCTCAGAACACTGAGGAGATTATTAAGAGATGGTGAGCCTCATGTCAGCAGTGCTAAAGTCGTCCTAGTTGACGGTGTCCCGGGTTGTGGAAAGACAAAAGAGATTCTCTCGAAAGTAAATTTTGAGGAAGATCTAATCTTAGTACCGGGTAAGCAGGCTGCTGAAATGATAAAGAGGCGTGCTAATGCGTCAGGAATAATTCAAGCCACAAGAGATAATGTTCGTACTGTTGATTCATTTATAATGAATTACGGTAAAGGAACACGCTGTCAGTTCAAAAGGTTATTTATCGACGAAGGTCTGATGTTGCACACTGGTTGTGTGAATTTTCTTGTTTCAATGTCTCTGTGCGAAATTGCATATGTTTATGGAGACACACAACAAATTCCATACATCAACAGAGTATCCGGTTTTCCGTACCCTGCACATTTTGCAAAAATAGAGGTTGATGAGGTGGAAACTCGCAGAACTACGCTGCGTTGTCCAGCCGACATTACCCACTATCTTAACAGAAGGTACGAAGGACATGTCATGTGTACATCGTCGGTTAAAAAGTCAGTTTCTCAGGAAATGGTGAGCGGGGCCGCAATGATCAATCCTGTATCTAAGCCATTGAATGGGAAAGTTTTGACTTTCACTCAGTCTGATAAAGAGGCGCTGCTTTCTCGAGGATATACGGACGTCCATACAGTACATGAGGTACAAGGTGAGACATATGCAGATGTGTCGTTGGTCAGATTGACTCCGACACCTGTATCTATCATCGCAGGAGATAGTCCGCACGTTCTCGTAGCTTTGTCAAGGCATACCCAAACATTGAAGTATTACACCGTAGTGATGGATCCTCTTGTAAGTATAATTAGGGATTTAGAAAAACTTAGTTCTTACTTGTTAGATATGTATAAAGTAGATGCAGGGACCCAATAGCAATTACAGGTAGACTCCGTGTTTAAAGGTTCTAATCTTTTTGTTGCAGCACCAAAGACTGGAGATATCTCAGATATGCAATTTTACTATGATAAGTGTCTCCCAGGTAATAGCACCATGTTAAATAACTATGATGCTGTTACCATGAGGTTGACTGACATTTCTCTTAATGTCAAAGATTGCATATTGGATTTCTCTAAGTCTGTGGCTGCACCGAAGGATCCGATCAAACCACTGATTCCAATGGTACGAACGGCGGCAGAAATGCCACGCCAGACTGGACTATTGGAAAATTTGGTGGCGATGATCAAAAGAAACTTTAATTCACCGGAGTTATCAGGAATAATCGACATTGAGAATACTGCATCTTTAGTAGTAGATAAATTTTTTGATAGTTACTTGCTTAAAGAAAAAAGAAAACCAAATAAAAATGTTTCTTTATTTTGTAGAGAGTCTCTCAATAGATGGTTAGAGAAGCAGGAGCAAGTGACCATTGGTCAGCTTGCAGATTTTGATTTTGTGGATCTTCCTGCCGTTGATCAGTACAGGCATATGATTAAAGCGCAACCTAAGCAGAAGCTGGATACATCAATTCAAAGCGAATATCCGGCCTTGCAGACGATTGTGTATCATTCGAAAAAGATCAACGCAATCTTCGGTCCTTTGTTCAGTGAGCTCACAAGGCAAATGCTCGAAAGCATAGACTCAAGTAAGTTTTTGTTCTTTACAAGGAAGACGCCAGCTCAAATTGAGGATTTCTTCGGAGATCTCGATAGCCATGTCCCTATGGATATCTTGGAGTTGGATATTTCGAAGTATGACAAATCTCAGAACGAGTTCCACTGTGCAGTAGAGTATGAAATATGGAGAAGACTTGGATTAGAAGATTTTCTGGGAGAAGTTTGGAAACAAGGCCACAGAAAAACTACTCTTAAAGATTACACAGCTGGTATTAAAACGTGTTTATGGTACCAGAGAAAGAGTGGGGACGTTACAACATTCATCGGTAATACGGTGATTATTGCTGCTTGTTTAGCTTCCATGTTACCCATGGAGAAAATAATCAAAGGTGCATTTTGCGGAGATGACAGTTTACTATACTTCCCAAAAGGTTGTGAGTTTCCTGACATACAGCATACAGCCAACCTTATGTGGAATTTCGAGGCTAAGCTATTCAGAAAGCAGTATGGTTATTTCTGTGGAAGGTACGTGATACATCATGACAGAGGGTGTATTGTTTATTATGACCCTTTGAAGTTGATTTCTAAACTTGGTGCTAAACACATCAAGGATTGGGATCACTTAGAAGAGTTCAGAAGATCCCTTTGTGATGTTGCAAATTCGTTGAACAACTGTGCGTATTACACGCAGTTGGACGACGCTGTGAGTGAGGTCCATAAAACCGCACCCCCGGGTTCGTTTGTATATAAAAGTTTAGTTAAATATCTGTCCGATAAGGTTCTTTTTAGAAGTTTGTTTATAGATGGCTCTTGTTAA
>OM515264
ATGGCATACACACAGACAGCTACCACATCCGCTTTGCTCGACACTGTCCGAGGTAACAATACCTTGGTCAATGATCTTGCGAAGCGGCGTCTTTATGACACAGCGGTCGACGAGTTCAACGCTCGTGATCGCAGGCCCAAAGTAAATTTTTCCAAAGTAATAAGTGAGGAACAGACGCTTATTGCTACTAGGGCATATCCAGAATTCCAGATAACCTTCTATAATACGCAGAACGCCGTGCATTCGCTTGCCGGTGGACTACGATCCTTAGAACTGGAATATCTAATGATGCAGATCCCGTACGGATCACTCACATATGATATAGGTGGGAATTTTGCATCACATCTGTTCAAAGGACGGGCATATGTTCACTGCTGTATGCCCAATCTTGATGTCCGCGACATAATGCGGCACGAAGGCCAGAAAGACAGTATAGAATTATACCTTTCCAGGCTTGAGCGGGGCAACAAAGTTGTCCCAAATTTCCAAAAGGAAGCTTTTGACAGATACGCTGAAACGCCAGACGAAGTTGTCTGTCACAGTACCTTCCAAACGTGTACGCACCAGCAGGTGGAAAACACAGGCAGGGTGTATGCTATTGCATTGCACAGTATATACGATATACCTGCTGATGAATTCGGAGCGGCACTTTTAAGGAAAAATGTCCATGTTTGTTACGCCGCCTTCCACTTTTCCGAGAATTTACTTCTCGAAGATTCACACGTCAACCTTGACGAAATCAACGCGTGTTTTTCGCGTGATGGAGACAAGCTGACTTTTTCTTTCGCATCTGAGAGCACTTTAAATTATTGTCATAGTTATTCTAATATTTTAAAATACGTGTGCAAAACTTACTTCCCGGCATCTAATAGAGAGGTCTACATGAAGGAGTTTTTAGTCACCAGGGTTAACACCTGGTTTTGTAAGTTTTCTAGGATTGATACTTTTTTATTATACAAGGGGGTAGCCCACAAAGGTGTAAATAGTGAGCAATTTTACAGCGCAATGGAAGATGCATGGCACTACAAAAAGACTCTTGCAATGTGTAACAGCGAGAGGATTCTTCTTGAAGATTCCTCATCGGTCAATTACTGGTTCCCAAAAATGAGAGATATGGTCATAGTTCCTCTATTCGACATATCTCTCGACACCAGTAAAAGGACCCGCAAAGAAGTCTTAGTGTCAAAGGATTTTGTATTCACAGTTTTAAATCACATTCGCACTTATCAAGCCAAGGCACTTACATACTCCAATGTTTTATCCTTTGTCGAATCAATTCGTTCAAGGGTAATTATCAACGGAGTGACTGCTAGGTCTGAGTGGGATGTTGACAAATCTCTTTTGCAATCCTTGTCCATGACATTTTTCTTGCATACTAAGCTTGCCGTTTTAAAAGACGAAATGTTAATCAGCAAGTTTAGTTTGGGGCCAAAATCAGTAAGCCAGCATGTATGGGATGAGATTTCCCTGGCTTTTGGAAACGCATTTCCATCGATCAAGGAGAGACTGCTAAATCGGAAACTAATTAAAGTGTCGGGAGACGCATTAGAAATCAGGGTGCCTGATTTATATGTGACTTTTCACGATAGATTAGTGACTGAGTACAAAACATCGGTGGATATGCCAGTGCTTGATATCAGAAAGAGAATGGAGGAGACTGAGGTTATGTACAATGCATTGTCTGAGCTATCTGTGCTCAAGGAGTCGGACAAGTTCGACGTTGATGTTTTTTCCCGGATGTGCCAGACTTTGGAGGTAGACCCAATGACTGCAGCAAAGGTTATAGTGGCAGTGATGAGCAACGAGAGCGGACTGACTCTTACATTCGAACAGCCAACTGAAGCAAATGTCGCATTGGCACTTAAAGATTCAGAAAAAGCCTCTGAGGGTGCACTAGTGGTTACTTCTAGAGATGTTGAAGAACCATCCATGAAGGGTTCAATGGCAAGAGGAGAGTTACAATTGGCCGGTCTGTCTGGAGACCAACCAGAGTCTTCCTATACTCGGAACGAGGAAATAGAGTCATTAGAGCAATTCCACATGGCAACGGCTAGTTCGTTAATTCGGAAACAGATGAGTTCGATTGTGTACACGGGCCCCATTAAAGTTCAGCAAATGAAAAACTTTATTGATAGCCTGGTAGCATCACTCTCTGCTGCGGTGTCGAACCTAGTCAAGATCCTAAAGGATACAGCTGCTATAGATCTCGAAACCCGTCAGAAGTTTGGAGTCTTAGATGTTGCGACCAAAAGATGGTTAATTAAACCTTTAGCCAAAAATCACGCATGGGGCGTTATTGAAACACATGCTAGGAAGTACCACGTTGCACTTTTGGAGTATGATGAGCATGGAGTGGTAACTTGCGACAGTTGGAGAAGGGTGGCCGTGAGTTCTGAGTCAATGGTTTATTCTGATATGGCAAAGCTCAGAACACTGAGGAGATTATTAAGAGATGGTGAGCCTCATGTCAGCAGTGCTAAAGTCGTCCTAGTTGACGGTGTCCCGGGTTGTGGAAAGACAAAAGAGATTCTCTCGAAAGTAAATTTTGAGGAAGATCTAATCTTAGTACCGGGTAAGCAGGCTGCTGAAATGATAAAGAGGCGTGCTAATGCGTCAGGAATAATTCAAGCCACAAGAGATAATGTTCGTACTGTTGATTCATTTATAATGAATTACGGTAAAGGAACACGCTGTCAGTTCAAAAGGTTATTTATCGACGAAGGTCTGATGTTGCACACTGGTTGTGTGAATTTTCTTGTTTCTATGTCTCTGTGCGAAATTGCATATGTATATGGAGACACACAACAAATTCCATACATCAACAGAGTATCCGGTTTTCCGTACCCTGCACATTTTGCAAAAATAGAGGTTGATGAGGTGGAAACTCGCAGAACTACGCTGCGTTGTCCAGCCGACATTACCCACTATCTTAACAGAAGGTACGAAGGACATGTCATGTGTACATCGTCGGTTAAAAAGTCAGTTTCTCAGGAAATGGTGAGCGGGGCCGCAATGATCAATCCTGTATCTAAGCCATTGAATGGGAAAATTTTGACTTTCACTCAGTCCGATAAAGAGGCGCTGCTTTCTCGAGGATATACGGACGTCCATACAGTACATGAGGTACAAGGTGAGACATATGCAGATGTGTCGTTGGTCAGATTGACTCCGACACCTGTATCTATCATCGCAGGAGATAGTCCGCACGTTCTCGTAGCTTTGTCAAGGCATACCCAAACATTGAAGTATTACACCGTAGTGATGGATCCTCTTGTAAGTATAATTAGGGATTTAGAAAAACTTAGTTCTTACTTGTTAGATATGTATAAAGTAGATGCAGGGACCCAATAGCAATTACTGGTAGACTCCGTGTTTAAAGGTTCTAATCTTTTTGTTGCAGCACCAAAGACTGGAGATATCTCAGATATGCAATTTTACTATGATAAGTGTCTCCCAGGTAATAGCACCATGTTAAATAACTATGATGCTGTTACCATGAGGTTGACTGACATTTCTCTTAATGTCAAAGATTGCATATTGGATTTCTCTAAGTCTGTGGCTGCACCGAAGGATCCGATCAAACCACTGATTCCAATGGTACGAACGGCGGCAGAAATGCCACGCCAGACTGGACTATTGGAAAATTTGGTGGCAATGATCAAAAGAAACTTTAATTCACCGGAGTTATCAGGAATAATCGACATTGAGAATACTGCATCTTTGGTAGTAGATAAATTTTTTGATAGTTACTTGCTTAAAGAAAAAAGAAAACCAAATAAAAATGTTTCTTTATTTTGTAGAGAGTCTCTCAATAGATGGTTAGAGAAGCAGGAGCAAGTGACCATTGGTCAGCTTGCAGATTTTGATTTTGTGGATCTTCCTGCCGTTGATCAGTACAGGCATATGATTAAAGCGCAACCTAAGCAGAAGCTGGATACATCAATTCAAAGCGAATATCCGGCCTTGCAGACGATTGTGTATCATTCGAAAAAGATCAACGCAATCTTCGGTCCTTTGTTCAGTGAGCTCACAAGGCAAATGCTCGAAAGCATAGACTCAAGTAAGTTTTTGTTCTTTACAAGGAAGACGCCAGCTCAAATCGAGGATTTCTTCGGAGATCTCGATAGCCATGTCCCTATGGATATCTTGGAGTTGGATATTTCGAAGTATGACAAATCTCAGAACGAGTTCCACTGTGCAGTAGAGTATGAAATATGGAGAAGACTTGGATTAGAAGATTTTCTGGGAGAAGTTTGGAAACAAGGCCACAGAAAAACTACTCTTAAAGATTACACAGCTGGTATTAAAACGTGTTTATGGTACCAGAGAAAGAGTGGGGACGTTACAACATTCATCGGTAATACGGTGATTATTGCTGCTTGTTTAGCTTCCATGTTGCCCATGGAGAAAATAATCAAAGGTGCATTTTGCGGAGATGACAGTTTACTATACTTCCCAAAAGGTTGTGAGTTTCCCGACATACAGCATACAGCTAACCTTATGTGGAATTTCGAGGCTAAGCTATTCAGAAAGCAGTATGGTTATTTCTGTGGAAGGTACGTGATACATCATGACAGAGGGTGTATTGTTTATTACGACCCTTTGAAGTTGATTTCTAAACTTGGTGCTAAACACATCAAGGATTGGGATCACTTAGAAGAGTTCAGAAGATCCCTTTGTGATGTTGCAATTTCGTTGAACAACTGTGCGTATTACACGCAGTTGGACGACGCTGTGAGTGAGGTCCATAAAACCGCACCCCCGGGTTCGTTTGTTTATAAAAGTTTAGTTAAATATCTGTCCGATAAGGTTCTTTTTAGAAGTTTGTTTATAGATGGCTCTTGTAAA
>OM515269
ATGGCATACACACAGACAGCTACCACATCCGCTTTGCTCGACACTGTCCGAGGTAACAATACCTTGGTCAACGATCTTGCGAAGCGGCGTCTTTATGACACAGCGGTCGACGAGTTCAACGCTCGTGATCGCAGGCCCAAAGTAAATTTTTCCAAAGTAATAAGTGAGGAACAGACGCTTATTGCTACTAGGGCATATCCAGAATTCCAGATAACCTTCTATAATACGCAGAACGCCGTGCATTCGCTTGCCGGTGGACTACGATCCTTAGAACTGGAATATCTAATGATGCAGATCCCGTACGGATCACTCACATATGATATAGGTGGGAATTTTGCATCTCATCTGTTCAAAGGACGGGCATATGTTCACTGCTGTATGCCCAATCTTGATGTCCGCGACATAATGCGGCACGAAGGCCAGAAAGACAGTATAGAATTATACCTTTCCAGGCTTGAGCGGGGCAACAAAGTTGTCCCAAATTTCCAAAAGGAAGCTTTTGACAGATACGCTGAAACGCCAGACGAAGTTGTCTGTCACAGTACCTTTCAAACGTGTACGCACCAGCAGGTGGAAAACACAGGCAGGGTGTATGCTATTGCATTGCACAGTATATACGATATACCTGCTGATGAATTCGGAGCGGCACTTTTAAGGAAAAATGTCCATGTTTGTTACGCCGCCTTCCACTTTTCCGAGAATTTACTTCTCGAAGATTCACACGTCAACCTTGACGAAATCAACGCGTGTTTTTCGCGTGATGGAGACAAGCTGACTTTTTCTTTCGCATCTGAGAGCACTTTAAATTATTGTCATAGTTATTCTAATATTTTAAAATACGTGTGCAGAACTTACTTCCCGGCATCTAATAGAGAGGTCTACATGAAGGAGTTTTTGGTCACCAGGGTTAACACCTGGTTTTGTAAGTTTTCTAGGATAGATACTTTTTTATTATACAAGGGGGTAGCCCACAAAGGTGTAAATAGTGAGCAATTTTACAGCGCAATGGAAGATGCATGGCACTACAAAAAGACTCTTGCAATGTGTAACAGCGAGAGGATTCTTCTTGAAGATTCCTCATCGGTCAATTACTGGTTCCCAAAAATGAGAGATATGGTCATAGTTCCTCTATTCGACATATCTCTCGACACCAGTAAAAGGACCCGCAAAGAAGTCTTAGTGTCAAAGGATTTTGTATTCACAGTTTTAAATCACATTCGCACTTATCAAGCCAAGGCACTTACATACTCCAATGTTTTATCCTTTGTCGAATCAATTCGTTCAAGGGTAATTATCAACGGAGTGACTGCCAGGTCTGAGTGGGATGTTGACAAATCTCTTTTGCAATCCTTGTCCATGACATTTTTCTTGCATACTAAGCTTGCCGTTTTAAAAGACGAATTGTTAATCAGCAAGTTTAGTTTGGGGCCAAAATCAGTAAGCCAGCATGTATGGGATGAGATTTCCCTGGCTTTTGGAAACGCATTTCCATCGATCAAGGAGAGACTGCTAAATCGGAAACTAATTAAAGTGTCGGGAGACGCATTAGAAATCAGGGTGCCTGATTTATATGTGACTTTTCACGATAGATTAGTGACTGAGTACAAAACATCGGTGGATATGCCAGTGCTTGATATCAGAAAGAGAATGGAGGAGACTGAGGTTATGTACAATGCACTGTCTGAGCTATCTGTGCTCAAGGAGTCGGACAAGTTCGACGTTGATGTTTTTTCCCGGATGTGCCAGACTTTGGAGGTAGACCCAATGACTGCAGCAAAGGTTATTGTGGCAGTGATGAGCAACGAGAGCGGACTGACTCTTACATTCGAACAGCCAACTGAAGCAAATGTCGCATTGGCACTTAAAGATTCAGAAAAAGCCTCTGAGGGTGCACTAGTGGTTACTTCTAGAGATGTTGAAGAACCGTCCATGAAGGGTTCAATGGCAAGAGGAGAGTTACAATTGGCCGGTCTGTCTGGAGACCAACCAGAGTCTTCCTATACTCGGAACGAGGAAATAGAGTCATTAGAGCAATTCCACATGGCAACGGCTAGTTCGTTAATTCGGAAACAGATGAGTTCGATTGTGTACACGGGCCCCATTAAAGTTCAGCAAATGAAAAACTTTATTGATAGCCTGGTAGCATCACTCTCTGCTGCGGTGTCGAACCTAGTCAAGATCCTAAAGGATACAGCTGCTATAGATCTCGAAACCCGTCAGAAGTTTGGAGTCTTAGATGTTGCGACCAAAAGATGGTTAATTAAACCTTTAGCCAAGAATCACGCATGGGGCGTTATTGAAACACATGCTAGGAAGTACCACGTTGCACTTTTGGAGTATGATGAGCATGGAGTGGTAACTTGCGACAGTTGGAGAAGGGTGGCCGTGAGTTCTGAGTCAATGGTTTATTCTGATATGGCAAAGCTCAGAACACTGAGGAGATTATTAAGGGATGGTGAGCCTCATGTCAGCAGTGCTAAAGTCGTCCTAGTTGACGGTGTCCCGGGTTGTGGAAAGACAAAAGAGATTCTCTCAAAAGTAAATTTTGAGGAAGATCTAATCTTAGTACCGGGTAAGCAGGCTGCTGAAATGATAAAGAGGCGTGCTAATGCGTCAGGAATAATTCAAGCCACAAGAGATAATGTTCGTACTGTTGATTCATTTATAATGAATTACGGTAAAGGAACACGCTGTCAGTTCAAAAGGTTATTTATCGACGAAGGTCTGATGTTGCACACTGGTTGTGTGAATTTTCTTGTTTCTATGTCTCTGTGCGAAATTGCATATGTTTATGGAGACACACAACAAATTCCATACATCAACAGAGTATCCGGTTTTCCGTACCCTGCACATTTTGCAAAAATAGAGGTTGATGAGGTGGAAACTCGCAGAACTACGCTGCGTTGTCCAGCCGACATTACCCACTATCTTAACAGAAGGTACGAAGGACATGTCATGTGTACATCGTCGGTTAAAAAGTCAGTTTCTCAGGAAATGGTGAGCGGGGCCGCAATGATCAATCCTGTATCTAAGCCACTGAATGGGAAAGTTTTGACTTTCACTCAGTCTGATAAAGAGGCGCTGCTTTCTCGAGGATATACGGACGTCCATACAGTACATGAGGTACAAGGTGAGACATATGCAGATGTGTCGTTGGTCAGATTGACTCCGACACCTGTATCTATCATCGCAGGAGATAGTCCGCACGTTCTCGTAGCTTTGTCAAGGCATACCCAAACATTGAAGTATTACACCGTAGTGATGGATCCTCTTGTAAGTATAATTAGGGATTTAGAAAAACTTAGTTCTTACTTGTTAGATATGTATAAAGTAGATGCAGGGACCCAATAGCAATTACAGGTAGACTCCGTGTTTAAAGGTTCTAATCTTTTTGTTGCAGCACCAAAGACTGGAGATATCTCAGATATGCAATTTTACTATGATAAGTGTCTCCCAGGTAATAGCACCATGTTAAATAACTATGATGCTGTTACCATGAGGTTGACTGACATTTCTCTTAATGTCAAAGATTGCATATTGGATTTCTCTAAGTCTGTGGCTGCACCGAAGGATCCGATCAAACCACTGATTCCAATGGTACGAACGGCGGCAGAAATGCCACGCCAGACTGGACTATTGGAAAATTTGGTGGCGATGATCAAAAGAAACTTTAATTCACCGGAGTTATCAGGAATAATCGACATTGAGAATACTGCATCTTTAGTAGTAGATAAATTTTTTGATAGTTACTTGCTTAAAGAAAAAAGAAAACCAAATAAAAATGTTTCTTTATTTAGTAGAGAGTCTCTCAATAGATGGTTAGAGAAGCAGGAGCAAGTGACCATTGGTCAGCTTGCAGATTTTGATTTTGTGGATCTTCCTGCCGTTGATCAGTACAGGCATATGATTAAAGCGCAACCTAAGCAGAAGCTGGATACATCAATTCAAAGCGAATATCCGGCCTTGCAGACGATTGTGTATCATTCGAAAAAGATCAACGCAATCTTCGGTCCTTTGTTCAGTGAGCTCACAAGGCAAATGCTCGAAAGCATAGACTCAAGTAAGTTTTTGTTCTTTACAAGGAAGACGCCAGCTCAAATTGAGGATTTCTTCGGAGATCTCGATAGCCATGTCCCTATGGATATCTTGGAGTTGGATATTTCGAAGTATGACAAATCTCAGAACGAGTTCCACTGTGCAGTAGAGTATGAAATATGGAGAAGACTTGGATTAGAAGATTTTCTGGGAGAAGTTTGGAAACAAGGCCACAGGAAAACTACTCTTAAAGATTACACAGCTGGTATTAAAACGTGTTTATGGTACCAGAGAAAGAGTGGGGACGTTACAACATTCATCGGTAATACGGTGATTATTGCTGCTTGTTTAGCTTCCATGTTGCCCATGGAGAAAATAATCAAAGGTGCATTTTGCGGAGATGACAGTTTACTATACTTCCCAAAAGGTTGTGAGTTTCCTGACATACAGCATACAGCCAACCTTATGTGGAATTTCGAGGCTAAGCTATTCAGAAAGCAGTATGGTTATTTCTGTGGAAGGTACGTGATACATCATGACAGAGGGTGTATTGTTTATTATGACCCTTTGAAGTTGATTTCTAAACTTGGTGCTAAACACATCAAGGATTGGGATCACTTAGAAGAGTTCAGAAGATCCCTTTGTGATGTTGCAAATTCGTTGAACAACTGTGCGTATTACACGCAGTTGGACGACGCTGTGAGTGAGGTCCATAAAACCGCACCCCCGGGTTCGTTTGTGTATAAAAGTTTAGTTAAATATCTGTCCGATAAGGTTCTTTTTAGAAGTTTGTTTATAGATGGCTCTTGTTAA
>OM515270
ATGGCATACACACAGACAGCTACCACATCCGCTTTGCTCGACACTGTCCGAGGTAACAATACCTTGGTCAACGATCTTGCGAAGCGGCGTCTTTATGATACAGCGGTCGACGAGTTCAACGCTCGTGATCGCAGGCCCAAAGTAAATTTTTCCAAAGTAATAAGTGAGGAACAGACGCTTATTGCTACTAGGGCATATCCTGAATTCCAGATAACCTTCTATAATACGCAGAACGCCGTGCATTCGCTTGCCGGTGGACTACGATCCTTAGAACTGGAATATCTAATGATGCAGATCCCGTACGGATCACTCACATATGATATAGGTGGGAATTTTGCATCTCATCTGTTCAAAGGACGGGCATATGTTCACTGCTGTATGCCCAATCTTGATGTCCGCGACATAATGCGGCACGAAGGCCAGAAAGACAGTATAGAATTATACCTTTCCAGGCTTGAGCGGGGCAACAAAGTTGTCCCAAATTTCCAAAAGGAAGCTTTTGACAGATACGCTGAAACGCCAGACGAAGTTGTCTGTCACAGTACCTTCCAAACGTGTACACACCAGCAGGTGGAAAACACAGGCAGGGTGTATGCTATTGCATTGCACAGTATATACGATATACCTGCTGATGAATTCGGAGCGGCACTTTTAAGGAAAAATGTCCATGTTTGTTACGCCGCCTTCCACTTTTCCGAGAATTTACTTCTCGAAGATTCACACGTCAACCTTGACGAAATCAACGCGTGTTTTTCGCGTGATGGAGACAAGCTGACTTTTTCTTTCGCATCTGAGAGCACTTTAAATTATTGTCATAGTTATTCTAATATTTTAAAATACGTGTGCAAAACTTACTTCCCGGCATCTAATAGAGAGGTCTACATGAAGGAGTTTTTGGTCACCAGGGTTAACACCTGGTTTTGTAAGTTTTCTAGGATAGATACTTTTTTATTATACAAGGGGGTAGCCCACAAAGGTGTAAATAGTGAGCAATTTTACAGCGCAATGGAAGATGCATGGCACTACAAAAAGACTCTTGCAATGTGTAACAGCGAGAGGATTCTTCTTGAAGATTCCTCATCGGTCAATTACTGGTTCCCAAAAATGAGAGATATGGTCATAGTTCCTCTATTCGACATATCTCTCGACACTAGTAAAAGGACCCGCAAAGAAGTCTTAGTGTCAAAGGATTTTGTATTCACAGTTTTAAATCACATTCGCACTTATCAAGCCAAGGCACTTACATACTCCAATGTTTTATCCTTTGTCGAATCAATTCGTTCAAGGGTAATTATCAACGGAGTGACTGCCAGGTCTGAGTGGGATGTTGACAAATCTCTTTTGCAATCCTTGTCCATGACATTTTTCTTGCATACTAAGCTTGCCGTTTTAAAAGACGAATTGTTAATCAGCAAGTTTAGTTTGGGGCCAAAATCAGTAAGCCAGCATGTATGGGATGAGATTTCCCTGGCTTTTGGAAACGCATTTCCATCGATCAAGGAGAGACTGCTAAATCGGAAACTAATTAAAGTGTCGGGAGACGCATTAGAAATCAGGGTGCCTGATTTATATGTGACTTTTCACGATAGATTAGTGACTGAGTACAAAACATCGGTGGATATGCCAGTGCTTGATATCAGAAAGAGAATGGAGGAGACTGAGGTTATGTACAATGCATTGTCTGAGCTATCTGTGCTCAAGGAGTCGGACAAGTTCGACGTTGATGTTTTTTCCCGGATGTGCCAGACTTTGGAGGTAGACCCAATGACTGCAGCAAAGGTTATTGTGGCAGTGATGAGCAACGAGAGCGGACTGACTCTTACATTCGAACAGCCAACTGAAGCAAATGTCGCATTGGCACTTAAAGATTCAGAAAAAGCCTCTGAGGGTGCACTAGTGGTTACTTCTAGAGATGTTGAAGAACCATCCATGAAGGGTTCAATGGCAAGAGGAGAGTTACAATTGGCCGGTCTGTCTGGAGACCAACCAGAGTCTTCCTATACTCGGAACGAGGAAATAGAGTCATTAGAGCAATTTCACATGGCAACGGCTGGTTCGTTAATTCGGAAACAGATGAGTTCGATTGTGTACACGGGCCCCATTAAAGTTCAGCAAATGAAAAACTTTATTGATAGCCTGGTAGCATCACTCTCTGCTGCGGTGTCGAACCTAGTCAAGATCCTAAAGGATACAGCTGCTATAGATCTCGAAACCCGTCAGAAGTTTGGAGTCTTAGATGTTGCGACCAAAAGATGGTTAATTAAACCTTTAGCCAAGAATCACGCATGGGGCGTTATTGAAACACATGCTAGGAAGTACCACGTTGCACTTTTGGAGTATGATGAGCATGGAGTGGTAACTAGCGACAGTTGGAGAAGGGTGGCCGTGAGTTCTGAGTCAATGGTTTATTCTGATATGGCAAAGCTCAGAACACTGAGGAGATTATTAAGAGATGGTGAGCCTCATGTCAGCAGTGCTAAAGTCGTCCTAGTTGACGGTGTCCCGGGTTGTGGAAAGACAAAAGAGATTCTCTCGAAAGTAAATTTTGAGGAAGATCTAATCTTAGTACCGGGTAAGCAGGCTGCTGAAATGATAAAGAGGCGTGCTAATGCGTCAGGAATAATTCAAGCCACAAGAGATAATGTTCGTACTGTTGATTCATTTATAATGAATTACGGTAAAGGAACACGCTGTCAGTTCAAAAGGTTATTTATCGACGAAGGTCTGATGTTGCACACTGGTTGTGTGAATTTTCTTGTTTCAATGTCTCTGTGCGAAATTGCATATGTTTATGGAGACACACAACAAATTCCATACATCAACAGAGTATCCGGTTTTCCGTACCCTGCACATTTTGCAAAAATAGAGGTTGATGAGGTGGAAACTCGCAGAACTACGCTGCGTTGTCCAGCCGACATTACCCACTATCTTAACAGAAGGTACGAAGGACATGTCATGTGTACATCGTCGGTTAAAAAGTCAGTTTCTCAGGAAATGGTGAGCGGGGCCGCAATGATCAATCCTGTATCTAAGCCATTGAATGGGAAAGTTTTGACTTTCACTCAGTCTGATAAAGAGGCGCTGCTTTCTCGAGGATATACGGACGTCCATACAGTACATGAGGTACAAGGTGAGACATATGCAGATGTGTCGTTGGTCAGATTGACTCCGACACCTGTATCTATCATCGCAGGAGATAGTCCGCACGTTCTCGTAGCTTTGTCAAGGCATACCCAAACATTGAAGTATTACACCGTAGTGATGGATCCTCTTGTAAGTATAATTAGGGATTTAGAAAAACTTAGTTCTTACTTGTTAGATATGTATAAAGTAGATGCAGGGACCCAATAGCAATTACAGGTAGACTCCGTGTTTAAAGGTTCTAATCTTTTTGTTGCAGCACCAAAGACTGGAGATATCTCAGATATGCAATTTTACTATGATAAGTGTCTCCCAGGTAATAGCACCATGTTAAATAACTATGATGCTGTTACCATGAGGTTGACTGACATTTCTCTTAATGTCAAAGATTGCATATTGGATTTCTCTAAGTCTGTGGCTGCACCGAAGGATCCGATCAAACCACTGATTCCAATGGTACGAACGGCGGCAGAAATGCCACGCCAGACTGGACTATTGGAAAATTTGGTGGCGATGATCAAAAGAAACTTTAATTCACCGGAGTTATCAGGAATAATCGACATTGAGAATACTGCATCTTTAGTAGTAGATAAATTTTTTGATAGTTACTTGCTTAAAGAAAAAAGAAAACCAAATAAAAATGTTTCTTTATTTTGTAGAGAGTCTCTCAATAGATGGTTAGAGAAGCAGGAGCAAGTGACCATTGGTCAGCTTGCAGATTTTGATTTTGTGGATCTTCCTGCCGTTGATCAGTACAGGCATATGATTAAAGCGCAACCTAAGCAGAAGCTGGATACATCAATTCAAAGCGAATATCCGGCCTTGCAGACGATTGTGTATCATTCGAAAAAGATCAACGCAATCTTCGGTCCTTTGTTCAGTGAGCTCACAAGGCAAATGCTCGAAAGCATAGACTCAAGTAAGTTTTTGTTCTTTACAAGGAAGACGCCAGCTCAAATTGAGGATTTCTTCGGAGATCTCGATAGCCATGTCCCTATGGATATCTTGGAGTTGGATATTTCGAAGTATGACAAATCTCAGAACGAGTTCCACTGTGCAGTAGAGTATGAAATATGGAGAAGACTTGGATTAGAAGATTTTCTGGGAGAAGTTTGGAAACAAGGCCACAGAAAAACTACTCTTAAAGATTACACAGCTGGTATTAAAACGTGTTTATGGTACCAGAGAAAGAGTGGGGACGTTACAACATTCATCGGTAATACGGTGATTATTGCTGCTTGTTTAGCTTCCATGTTACCCATGGAGAAAATAATCAAAGGTGCATTTTGCGGAGATGACAGTTTACTATACTTCCCAAAAGGTTGTGAGTTTCCTGACATACAGCATACAGCCAACCTTATGTGGAATTTCGAGGCTAAGCTATTCAGAAAGCAGTATGGTTATTTCTGTGGAAGGTACGTGATACATCATGACAGAGGGTGTATTGTTTATTATGACCCTTTGAAGTTGATTTCTAAACTTGGTGCTAAACACATCAAGGATTGGGATCACTTAGAAGAGTTCAGAAGATCCCTTTGTGATGTTGCAAATTCGTTGAACAACTGTGCGTATTACACGCAGTTGGACGACGCTGTGAGTGAGGTCCATAAAACCGCACCCCCGGGTTCGTTTGTATATAAAAGTTTAGTTAAATATCTGTCCGATAAGGTTCTTTTTAGAAGTTTGTTTATAGATGGCTCTTGTTAA
>OM515272
ATGGCATACACACAGACAGCTACCACATCCGCTTTGCTCGACACTGTCCGAGGTAACAATACCTTGGTCAACGATCTTGCGAAGCGGCGTCTTTATGACACAGCGGTCGACGAGTTCAACGCTCGTGATCGCAGGCCCAAAGTAAATTTTTCCAAAGTAATAAGTGAGGAACAGACGCTTATTGCTACTAGGGCATATCCAGAATTCCAGATAACCTTCTATAATACGCAGAACGCCGTGCATTCGCTTGCCGGTGGACTACGATCCTTAGAACTGGAATATCTAATGATGCAGATCCCGTACGGATCACTCACATATGATATAGGTGGGAATTTTGCATCTCATCTGTTCAAAGGACGGGCATATGTTCACTGCTGTATGCCCAATCTTGATGTCCGCGACATAATGCGGCACGAAGGCCAGAAAGACAGTATAGAATTATACCTTTCCAGGCTTGAGCGGGGCAACAAAGTTGTCCCAAATTTCCAAAAGGAAGCTTTTGACAGATACGCTGAAACGCCAGACGAAATTGTCTGTCACAGTACCTTCCAAACGTGTACGCACCAGCAGGTGGAAAACACAGGCAGGGTGTATGCTATTGCATTGCACAGTATATACGATATACCTGCTGATGAATTCGGAGCGGCACTTTTAAGGAAAAATGTCCATGTTTGTTACGCCGCCTTCCACTTTTCCGAGAATTTACTTCTCGAAGATTCACACGTCAACCTTGACGAAATCAACGCGTGTTTTTCGCGTGATGGAGACAAGCTGACTTTTTCTTTCGCATCTGAGAGCACTTTAAATTATTGTCATAGTTATTCTAATATTTTAAAATACGTGTGCAGAACTTACTTCCCGGCATCTAATAGAGAGGTCTACATGAAGGAGTTTTTGGTCACCAGGGTTAACACCTGGTTTTGTAAGTTTTCTAGGATAGATACTTTTTTATTATACAAGGGGGTAGCCCACAAAGGTGTAAATAGTGAGCAATTTTACAGCGCAATGGAAGATGCATGGCACTACAAAAAGACTCTTGCAATGTGTAACAGCGAGAGGATTATTCTTGAAGATTCCTCATCGGTCAATTACTGGTTCCCAAAAATGAGAGATATGGTCATAGTTCCTCTATTCGACATATCTCTCGACACCAGTAAAAGGACCCGCAAAGAAGTCTTAGTGTCAAAGGATTTTGTATTCACAGTTTTAAATCACATTCGCACTTATCAAGCCAAGGCACTTACATACTCCAATGTTTTATCCTTTGTCGAATCAATTCGTTCAAGGGTAATTATCAACGGAGTGACTGCCAGGTCTGAGTGGGATGTTGACAAATCTCTTTTGCAATCCTTGTCCATGACATTTTTCTTGCATACTAAGCTTGCCGTTTTAAAAGACGAATTGTTAATCAGCAAGTTTAGTTTGGGGCCAAAATCAGTAAGCCAGCATGTATGGGATGAGATTTCCCTGGCTTTTGGAAACGCATTTCCATCGATCAAGGAGAGACTGCTAAATCGGAAACTAATTAAAGTGTCGGGAGACGCATTAGAAATCAGGGTGCCTGATTTATATGTGACTTTTCACGATAGATTAGTGACTGAGTACAAAACATCGGTGGATATGCCAGTGCTTGATATCAGAAAGAGAATGGAGGAGACTGAGGTTATGTACAATGCATTGTCTGAGCTATCTGTGCTCAAGGAGTCGGACAAGTTCGACGTTGATGTTTTTTCCCGGATGTGCCAGACTTTGGAGGTAGACCCAATGACTGCAGCAAAGGTTATTGTGGCAGTGATGAGCAACGAGAGCGGACTGACTCTTACATTCGAACAGCCAACTGAAGCAAATGTCGCATTGGCACTTAAAGATTCAGAAAAAGCCTCTGAGGGTGCACTAGTGGTTACTTCTAGAGATGTTGAAGAACCGTCCATGAAGGGTTCAATGGCAAGAGGAGAGTTACAATTGGCCGGTCTGTCTGGAGACCAACCAGAGTCTTCCTATACTCGGAACGAGGAAATAGAGTCATTAGAGCAATTCCACATGGCAACGGCTAGTTCGTTAATTCGGAAACAGATGAGTTCGATTGTGTACACGGGCCCCATTAAAGTTCAGCAAATGAAAAACTTTATTGATAGCCTGGTAGCATCACTCTCTGCTGCGGTGTCGAACCTAGTCAAGATCCTAAAGGATACAGCTGCTATAGATCTCGAAACCCGTCAGAAGTTTGGAGTCTTAGATGTTGCGACCAAAAGATGGTTAATTAAACCTTTAGCCAAGAATCACGCATGGGGCGTTATTGAAACACATGCTAGGAAGTACCACGTTGCACTTTTGGAGTATGATGAGCATGGAGTGGTAACTTGCGACAGTTGGAGAAGGGTGGCCGTGAGTTCTGAGTCAATGGTTTATTCTGATATGGCAAAGCTCAGAACACTGAGGAGATTATTAAGGGATGGTGAGCCTCATGTCAGTAGTGCTAAAGTCGTCCTAGTTGACGGTGTCCCGGGTTGTGGAAAGACAAAAGAGATTCTCTCAAAAGTAAATTTTGAGGAAGATCTAATCTTAGTACCGGGTAAGCAGGCTGCTGAAATGATAAAGAGGCGTGCTAATGCGTCAGGAATAATTCAAGCCACAAGAGATAATGTTCGTACTGTTGATTCATTTATAATGAATTACGGTAAAGGAACACGCTGTCAGTTCAAAAGGTTATTTATCGACGAAGGTCTGATGTTGCACACTGGTTGTGTGAATTTTCTTGTTTCTATGTCTCTGTGCGAAATTGCATATGTTTATGGAGACACACAACAAATTCCATACATCAACAGAGTATCCGGTTTTCCGTACCCTGCACATTTTGCAAAAATAGAGGTTGATGAGGTGGAAACTCGCAGAACTACGCTGCGTTGTCCAGCCGACATTACCCACTATCTTAACAGAAGGTACGAAGGACATGTCATGTGTACATCGTCGGTTAAAAAGTCAGTTTCTCAGGAAATGGTGAGCGGGGCCGCAATGATCAATCCTGTATCTAAGCCACTGAATGGGAAAGTTTTGACTTTCACTCAGTCTGATAAAGAGGCGCTGCTTTCTCGAGGATATACGGACGTCCATACAGTACATGAGGTACAAGGTGAGACATATGCAGATGTGTCGTTGGTCAGATTGACTCCGACACCTGTATCTATCATCGCAGGAGATAGTCCGCACGTTCTCGTAGCTTTGTCAAGGCATACCCAAACATTGAAGTATTACACCGTAGTGATGGATCCTCTTGTAAGTATAATTAGGGATTTAGAAAAACTTAGTTCTTACTTGTTAGATATGTATAAAGTAGATGCAGGGACCCAATAGCAATTACAGGTAGACTCCGTGTTTAAAGGTTCTAATCTTTTTGTTGCAGCACCAAAGACTGGAGATATCTCAGATATGCAATTTTACTATGATAAGTGTCTCCCAGGTAATAGCACCATGTTAAATAACTATGATGCTGTTACCATGAGGTTGACTGACATTTCTCTTAATGTCAAAGATTGCATATTGGATTTCTCTAAGTCTGTGGCTGCACCGAAGGATCCGATCAAACCACTGATTCCAATGGTACGAACGGCGGCAGAAATGCCACGCCAGACTGGACTATTGGAAAATTTGGTGGCGATGATCAAAAGAAACTTTAATTCACCGGAGTTATCAGGAATAATCGACATTGAGAATACTGCATCTTTAGTAGTAGATAAATTTTTTGATAGTTACTTGCTTAAAGAAAAAAGAAAACCAAATAAAAATGTTTCTTTATTTAGTAGAGAGTCTCTTAATAGATGGTTAGAGAAGCAGGAGCAAGTGACCATTGGTCAGCTTGCAGATTTTGATTTTGTGGATCTTCCTGCCGTTGATCAGTACAGGCATATGATTAAAGCGCAACCTAAGCAGAAGTTGGATACATCAATTCAAAGCGAATATCCGGCCTTGCAGACGATTGTGTATCATTCGAAAAAGATCAACGCAATCTTCGGTCCTTTGTTCAGTGAGCTCACAAGGCAAATGCTCGAAAGCATAGACTCAAGTAAGTTTTTGTTCTTTACAAGGAAGACGCCAGCTCAAATTGAGGATTTCTTCGGAGATCTCGATAGCCATGTCCCTATGGATATCTTGGAGTTGGATATTTCGAAGTATGACAAATCTCAGAACGAGTTCCACTGTGCAGTAGAGTATGAAATATGGAGAAGACTTGGATTAGAAGATTTTCTGGGAGAAGTTTGGAAACAAGGCCACAGGAAAACTACTCTTAAAGATTACACAGCTGGTATTAAAACGTGTTTATGGTACCAGAGAAAGAGTGGGGACGTTACAACATTCATCGGTAATACGGTGATTATTGCTGCTTGTTTAGCTTCCATGTTGCCCATGGAGAAAATAATCAAAGGTGCATTTTGCGGAGATGACAGTTTACTATACTTCCCAAAAGGTTGTGAGTTTCCTGACATACAGCATACAGCCAACCTTATGTGGAATTTCGAGGCTAAGCTATTCAGAAAGCAGTATGGTTATTTCTGTGGAAGGTACGTGATACATCATGACAGAGGGTGTATTGTTTATTATGACCCTTTGAAGTTGATTTCTAAACTTGGTGCTAAACACATCAAGGATTGGGATCACTTAGAAGAGTTCAGAAGATCCCTTTGTGATGTTGCAAATTCGTTGAACAACTGTGCGTATTACACGCAGTTGGACGACGCTGTGAGTGAGGTCCATAAAACCGCACCCCCGGGTTCGTTTGTGTATAAAAGTTTAGTTAAATATCTGTCCGATAAGGTTCTTTTTAGAAGTTTGTTTATAGATGGCTCTTGTTAA
>OM718704
ATGGCATACACACAGACAGCTACCACATCCGCTTTGCTCGACACTGTCCGAGGTAACAATACCTTGGTCAACGATCTTGCGAAGCGGCGTCTTTATGACACAGCGGTCGACGAGTTCAACGCTCGTGATCGCAGGCCCAAAGTAAATTTTTCCAAAGTAATAAGTGAGGAACAGACGCTTATTGCTACTAGGGCATATCCAGAATTCCAGATAACCTTCTATAATACGCAGAACGCCGTGCATTCGCTTGCCGGTGGACTACGATCCTTAGAACTGGAATATCTAATGATGCAGATCCCGTACGGATCACTCACATATGATATAGGTGGGAATTTTGCATCTCATCTGTTCAAAGGACGGGCATATGTTCACTGCTGTATGCCCAATCTTGATGTCCGCGACATAATGCGGCACGAAGGCCAGAAAGACAGTATAGAATTATACCTTTCCAGGCTTGAGCGGGGCAACAAAGTTGTCCCAAATTTCCAAAAGGAAGCTTTTGACAGATACGCTGAAACGCCAGACGAAGTTGTCTGTCACAGTACCTTCCAAACGTGTACGCACCAGCAGGTGGAAAACACAGGCAGGGTGTATGCTATTGCATTGCACAGTATATACGATATACCTGCTGATGAATTCGGAGCGGCACTTTTAAGGAAAAATGTCCATGTTTGTTACGCCGCCTTCCACTTTTCCGAGAATTTACTTCTCGAAGATTCACACGTCAACCTTGACGAAATCAACGCGTGTTTTTCGCGTGATGGAGACAAGCTGACTTTTTCTTTCGCATCTGAGAGCACTTTAAATTATTGTCATAGTTATTCTAATATTTTAAAATACGTGTGCAGAACTTACTTCCCGGCATCTAATAGAGAGGTCTACATGAAGGAGTTTTTGGTCACCAGGGTTAACACCTGGTTTTGTAAGTTTTCTAGGATAGATACTTTTTTATTATACAAGGGGGTAGCCCACAAAGGTGTAGATAGTGAGCAATTTTACAGCGCAATGGAAGATGCATGGCACTACAAAAAGACTCTTGCAATGTGTAACAGCGAGAGGATTATTCTTGAAGATTCCTCATCGGTCAATTACTGGTTCCCAAAAATGAGAGATATGGTCATAGTTCCTCTATTCGACATATCTCTCGACACCAGTAAAAGGACCCGCAAAGAAGTCTTAGTGTCAAAGGATTTTGTATTCACAGTTTTAAATCACATTCGCACTTATCAAGCCAAGGCACTTACATACTCCAATGTTTTATCCTTTGTCGAATCAATTCGTTCAAGGGTAATTATCAACGGAGTGACTGCCAGGTCTGAGTGGGATGTTGACAAATCTCTTTTGCAATCCTTGTCCATGACATTTTTCTTGCATACTAAGCTTGCCGTTTTAAAAGACGAATTGTTAATCAGCAAGTTTAGTTTGGGGCCAAAATCAGTAAGCCAGCATGTATGGGATGAGATTTCCCTGGCTTTTGGAAACGCATTTCCATCGATCAAGGAGAGACTGCTAAATCGGAAACTAATTAAAGTGTCGGGAGACGCATTAGAAATCAGGGTGCCTGATTTATATGTGACTTTTCACGATAGATTAGTGACTGAGTACAAAACATCGGTGGATATGCCAGTGCTTGATATCAGAAAGAGAATGGAGGAGACTGAGGTTATGTACAATGCATTGTCTGAGCTATCTGTGCTCAAGGAGTCGGACAAGTTCGACGTTGATGTTTTTTCCCGGATGTGCCAGACTTTGGAGGTAGACCCAATGACTGCAGCAAAGGTTATTGTGGCAGTGATGAGCAACGAGAGCGGACTGACTCTTACATTCGAACAGCCAACTGAAGCAAATGTCGCATTGGCACTTAAAGATTCAGAAAAAGCCTCTGAGGGTGCACTAGTGGTTACTTCTAGAGATGTTGAAGAACCGTCCATGAAGGGTTCAATGGCAAGAGGAGAGTTACAATTGGCCGGTCTGTCTGGAGACCAACCAGAGTCTTCCTATACTCGGAACGAGGAAATAGAGTCATTAGAGCAATTCCACATGGCAACGGCTAGTTCGTTAATTCGGAAACAGATGAGTTCGATTGTGTACACGGGCCCCATTAAAGTTCAGCAAATGAAAAACTTTATTGATAGCCTGGTAGCATCACTCTCTGCTGCGGTGTCGAACCTAGTCAAGATCCTAAAGGATACAGCTGCTATAGATCTCGAAACCCGTCAGAAGTTTGGAGTCTTAGATGTTGCGACCAAAAGATGGTTAATTAAACCTTTAGCCAAGAATCACGCATGGGGCGTTATTGAAACACATGCTAGGAAGTACCACGTTGCACTTTTGGAGTATGATGAGCATGGAGTGGTAACTTGCGACAGTTGGAGAAGGGTGGCCGTGAGTTCTGAGTCAATGGTTTATTCTGATATGGCAAAGCTCAGAACACTGAGGAGATTATTAAGGGATGGTGAGCCTCATGTCAGCAGTGCTAAAGTCGTCCTAGTTGACGGTGTCCCGGGTTGTGGAAAGACAAAAGAGATTCTCTCAAAAGTAAATTTTGAGGAAGATCTAATCTTAGTACCGGGTAAGCAGGCTGCTGAAATGATAAAGAGGCGTGCTAATGCGTCAGGAATAATTCAAGCCACAAGAGATAATGTTCGTACTGTTGATTCATTTATAATGAATTACGGTAAAGGAACACGCTGTCAGTTCAAAAGGTTATTTATCGACGAAGGTCTGATGTTGCACACTGGTTGTGTGAATTTTCTTGTTTCTATGTCTCTGTGCGAAATTGCATATGTTTATGGAGACACACAACAAATTCCATACATCAACAGAGTATCCGGTTTTCCGTACCCTGCACATTTTGCAAAAATAGAGGTTGATGAGGTGGAAACTCGCAGAACTACGCTGCGTTGTCCAGCCGACATTACCCACTATCTTAACAGAAGGTACGAAGGACATGTCATGTGTACATCGTCGGTTAAAAAGTCAGTTTCTCAGGAAATGGTGAGCGGGGCCGCAATGATCAATCCTGTATCTAAGCCACTGAATGGGAAAGTTTTGACTTTCACTCAGTCTGATAAAGAGGCGCTGCTTTCTCGAGGATATACGGACGTCCATACAGTACATGAGGTACAAGGTGAGACATATGCAGATGTGTCGTTGGTCAGATTGACTCCGACACCTGTATCTATCATCGCAGGAGATAGTCCGCACGTTCTCGTAGCTTTGTCAAGGCATACCCAAACATTGAAGTATTACACCGTAGTGATGGATCCTCTTGTAAGTATAATTAGGGATTTAGAAAAACTTAGTTCTTACTTGTTAGATATGTATAAAGTAGATGCAGGGACCCAATAGCAATTACAGGTAGACTCCGTGTTTAAAGGTTCTAATCTTTTTGTTGCAGCACCAAAGACTGGAGATATCTCAGATATGCAATTTTACTATGATAAGTGTCTCCCAGGTAATAGCACCATGTTAAATAACTATGATGCTGTTACCATGAGGTTGACTGACATTTCTCTTAATGTCAAAGATTGCATATTGGATTTCTCTAAGTCTGTGGCTGCACCGAAGGATCCGATCAAACCACTGATTCCAATGGTACGAACGGCGGCAGAAATGCCACGCCAGACTGGACTATTGGAAAATTTGGTGGCGATGATCAAAAGAAACTTTAATTCACCGGAGTTATCAGGAATAATCGACATTGAGAATACTGCATCTTTAGTAGTAGATAAATTTTTTGATAGTTACTTGCTTAAAGAAAAAAGAAAACCAAATAAAAATGTTTCTTTATTTAGTAGAGAGTCTCTCAATAGATGGTTAGAGAAGCAGGAGCAAGTGACCATTGGTCAGCTTGCAGATTTTGATTTTGTGGATCTTCCTGCCGTTGATCAGTACAGGCATATGATTAAAGCACAACCTAAGCAGAAGTTGGATACATCAATTCAAAGCGAATATCCGGCCTTGCAGACGATTGTGTATCATTCGAAAAAGATCAACGCAATCTTCGGTCCTTTGTTCAGTGAGCTCACAAGGCAAATGCTCGAAAGCATAGACTCAAGTAAGTTTTTGTTCTTTACAAGGAAGACGCCAGCTCAAATTGAGGATTTCTTCGGAGATCTCGATAGCCATGTCCCTATGGATATCTTGGAGTTGGATATTTCGAAGTATGACAAATCTCAGAACGAGTTCCACTGTGCAGTAGAGTATGAAATATGGAGAAGACTTGGATTAGAAGATTTTCTGGGAGAAGTTTGGAAACAAGGCCACAGGAAAACTACTCTTAAAGATTACACAGCTGGTATTAAAACGTGTTTATGGTACCAGAGAAAGAGTGGGGACGTTACAACATTCATCGGTAATACGGTGATTATTGCTGCTTGTTTAGCTTCCATGTTGCCCATGGAGAAAATAATCAAAGGTGCATTTTGCGGAGATGACAGTTTACTATACTTCCCAAAAGGTTGTGAGTTTCCTGACATACAGCACACAGCCAACCTTATGTGGAATTTCGAGGCTAAGCTATTCAGAAAGCAGTATGGTTATTTCTGTGGAAGGTACGTGATACATCATGACAGAGGGTGTATTGTTTATTATGACCCTTTGAAGTTGATTTCTAAACTTGGTGCTAAACACATCAAGGATTGGGATCACTTAGAAGAGTTCAGAAGATCCCTTTGTGATGTTGCAAATTCGTTGAACAACTGTGCGTATTACACGCAGTTGGACGACGCTGTGAGTGAGGTCCATAAAACCGCACCCCCGGGTTCGTTTGTGTATAAAAGTTTAGTTAAATATCTGTCCGATAAGGTTCTTTTTAGAAGTTTGTTTATAGATGGCTCTTGTTAA
>OM892671
ATGGCATACACACAGACAGCTACCACATCCGCTTTGCTCGACACTGTCCGAGGTAACAATACCTTGGTCAACGATCTTGCGAAGCGGCGTCTTTATGACACAGCGGTCGACGAGTTCAACGCTCGTGATCGCAGGCCCAAAGTAAATTTTTCCAAAGTAATAAGTGAGGAACAGACGCTTATTGCTACTAGGGCATATCCAGAATTCCAGATAACCTTCTATAATACGCAGAACGCCGTGCATTCGCTTGCCGGTGGACTACGATCCTTAGAACTGGAATATCTAATGATGCAGATCCCGTACGGATCACTCACATATGATATAGGTGGGAATTTTGCATCTCATCTGTTCAAAGGACGGGCATATGTTCACTGCTGTATGCCCAATCTTGATGTCCGCGACATAATGCGGCACGAAGGCCAGAAAGACAGTATAGAATTATACCTTTCCAGGCTTGAGCGGGGCAACAAAGTTGTCCCAAATTTCCAAAAGGAAGCTTTTGACAGATACGCTGAAACGCCAGACGAAGTTGTCTGTCACAGTACCTTCCAAACGTGTACGCACCAGCAGGTGGAAAACACAGGCAGGGTGTATGCTATTGCATTGCACAGTATATACGATATACCTGCTGATGAATTCGGAGCGGCACTTTTAAGGAAAAATGTCCATGTTTGTTACGCCGCCTTCCACTTTTCCGAGAATTTACTTCTCGAAGATTCACACGTCAACCTTGACGAAATCAACGCGTGTTTTTCGCGTGATGGAGACAAGCTGACTTTTTCTTTCGCATCTGAGAGCACTTTAAATTATTGTCATAGTTATTCTAATATTTTAAAATACGTGTGCAAAACTTACTTCCCGGCATCTAATAGAGAGGTCTACATGAAGGAGTTTTTGGTCACCAGGGTTAACACCTGGTTTTGTAAGTTTTCTAGGATAGATACTTTTTTATTATACAAGGGGGTAGCCCACAAAGGTGTAAATAGTGAGCAATTTTACAGCGCAATGGAAGATGCATGGCACTACAAAAAGACTCTTGCAATGTGTAACAGCGAGAGGATTCTTCTTGAAGATTCCTCATCGGTCAATTACTGGTTCCCAAAAATGAGAGATATGGTCATAGTTCCTCTATTCGACATATCTCTCGACACCAGTAAAAGGACCCGCAAAGAAGTCTTAGTGTCAAAGGATTTTGTATTCACAGTTTTAAATCACATTCGCACTTATCAAGCCAAGGCACTTACATACTCCAATGTTTTATCCTTTGTCGAATCAATTCGTTCAAGGGTAATTATCAACGGAGTGACTGCCAGGTCTGAGTGGGATGTTGACAAATCTCTTTTGCAATCCTTGTCCATGACATTTTTCTTGCATACTAAGCTTGCCGTTTTAAAAGACGAATTGTTAATCAGCAAGTTTAGTTTGGGGCCAAAATCAGTAAGCCAGCATGTATGGGATGAGATTTCCCTGGCTTTTGGAAACGCATTTCCATCGATCAAGGAGAGACTGCTAAATCGGAAACTAATTAAAGTGTCGGGAGACGCATTAGAAATCAGGGTGCCTGATTTATATGTGACTTTTCACGATAGATTAGTGACTGAGTACAAAACATCGGTGGATATGCCAGTGCTTGATATCAGAAAGAGAATGGAGGAGACTGAGGTTATGTACAATGCATTGTCTGAGCTATCTGTGCTCAAGGAGTCGGACAAGTTCGACGTTGATGTTTTTTCCCGGATGTGCCAGACTTTGGAGGTAGACCCAATGACTGCAGCAAAGGTTATTGTGGCAGTGATGAGCAACGAGAGCGGACTGACTCTTACATTCGAACAGCCAACTGAAGCAAATGTCGCATTGGCACTTAAAGATTCAGAAAAAGCCTCTGAGGGTGCACTAGTGGTTACTTCTAGAGATGTTGAAGAACCATCCATGAAGGGTTCAATGGCAAGAGGAGAGTTACAATTGGCCGGTCTGTCTGGAGACCAACCAGAGTCTTCCTATACTCGGAACGAGGAAATAGAGTCATTAGAGCAATTCCACATGGCAACGGCTAGTTCGTTAATTCGGAAACAGATGAGTTCGATTGTGTACACGGGCCCCATTAAAGTTCAGCAAATGAAAAACTTTATTGATAGCCTGGTAGCATCACTCTCTGCTGCGGTGTCGAACCTAGTCAAGATCCTAAAGGATACAGCTGCTATAGATCTCGAAACCCGTCAGAAGTTTGGAGTCTTAGATGTTGCGACCAAAAGATGGTTAATTAAACCTTTAGCCAAGAATCACGCATGGGGCGTTATTGAAACACATGCTAGGAAGTACCACGTTGCACTTTTGGAGTATGATGAGCATGGAGTGGTAACTTGCGACAGTTGGAGAAGGGTGGCCGTGAGTTCTGAGTCAATGGTTTATTCTGATATGGCAAAGCTCAGAACACTGAGGAGATTATTAAGGGATGGTGAGCCTCATGTCAGCAGTGCTAAAGTCGTCCTAGTTGACGGTGTCCCGGGTTGTGGAAAGACAAAAGAGATTCTCTCGAAAGTAAATTTTGAGGAAGATCTAATCTTAGTACCGGGTAAGCAGGCTGCTGAAATGATAAAGAGGCGTGCTAATGCGTCAGGAATAATTCAAGCCACAAGAGATAATGTTCGTACTGTTGATTCATTTATAATGAATTACGGTAAAGGAACACGCTGTCAGTTCAAAAGGTTATTTATCGACGAAGGTCTGATGTTGCACACTGGTTGTGTGAATTTTCTTGTTTCTATGTCTCTGTGCGAAATTGCATATGTTTATGGAGACACACAACAAATTCCATACATCAACAGAGTATCCGGTTTTCCGTACCCTGCACATTTTGCAAAAATAGAGGTTGATGAGGTGGAAACTCGCAGAACTACGCTGCGTTGTCCAGCCGACATTACCCACTATCTTAACAGAAGGTACGAAGGATATGTCATGTGTACATCGTCGGTTAAAAAGTCAGTTTCTCAGGAAATGGTGAGCGGGGCCGCAATGATCAATCCTGTATCTAAGCCACTGAATGGGAAAGTTTTGACTTTCACTCAGTCTGATAAAGAGGCGCTGCTTTCTCGAGGATATACGGACGTCCATACAGTACATGAGGTACAAGGTGAGACATATGCAGATGTGTCGTTGGTCAGATTGACTCCGACACCTGTATCTATCATCGCAGGAGATAGTCCGCACGTTCTCGTAGCTTTGTCAAGGCATACCCAAACATTGAAGTATTACACCGTAGTGATGGATCCTCTTGTAAGTATAATTAGGGATTTAGAAAAACTTAGTTCTTACTTGTTAGATATGTATAAAGTAGATGCAGGGACCCAATAGCAATTACAGGTAGACTCCGTGTTTAAAGGTTCTAATCTTTTTGTTGCAGCACCAAAGACTGGAGATATCTCAGATATGCAATTTTACTATGATAAGTGTCTCCCAGGTAATAGCACCATGTTAAATAACTATGATGCTGTTACCATGAGGTTGACTGACATTTCTCTTAATGTCAAAGATTGCATATTGGATTTCTCTAAGTCTGTGGCTGCACCGAAGGATCCGATCAAACCACTGATTCCAATGGTACGAACGGCGGCAGAAATGCCACGCCAGACTGGACTATTGGAAAATTTGGTGGCGATGATCAAAAGAAACTTTAATTCACCGGAGTTATCGGGAATAATCGACATTGAGAATACTGCATCTTTAGTAGTAGATAAATTTTTTGATAGTTACTTGCTTAAAGAAAAAAGAAAACCAAATAAAAATGTTTCTTTATTTTGTAGAGAGTCTCTCAATAGATGGTTAGAGAAGCAGGAGCAAGTGACCATTGGTCAGCTTGCAGATTTTGATTTTGTGGATCTTCCTGCCGTTGATCAGTACAGGCATATGATTAAAGCGCAACCTAAGCAGAAGCTGGATACATCAATTCAAAGCGAATATCCGGCCTTGCAGACGATTGTGTATCATTCGAAAAAGATCAACGCAATCTTCGGTCCTTTGTTCAGTGAGCTCACAAGGCAAATGCTCGAAAGCATAGACTCAAGTAAGTTTTTGTTCTTTACAAGGAAGACGCCAGCTCAAATTGAGGATTTCTTCGGAGATCTCGATAGCCATGTCCCTATGGATATCTTGGAGTTGGATATTTCGAAGTATGACAAATCTCAGAACGAGTTCCACTGTGCAGTAGAGTATGAAATATGGAGAAGACTTGGATTAGAAGATTTTCTGGGAGAAGTTTGGAAACAAGGCCACAGGAAAACTACTCTTAAAGATTACACAGCTGGTATTAAAACGTGTTTATGGTACCAGAGAAAGAGTGGGGACGTTACAACATTCATCGGTAATACGGTGATTATTGCTGCTTGTTTAGCTTCCATGTTGCCCATGGAGAAAATAATCAAAGGTGCATTTTGCGGAGATGACAGTTTACTATACTTCCCAAAAGGTTGTGAGTTTCCTGACATACAGCATACAGCCAACCTTATGTGGAATTTCGAGGCTAAGCTATTCAGAAAGCAGTATGGTTATTTCTGTGGAAGGTACGTGATACATCATGACAGAGGGTGTATTGTTTATTATGACCCTTTGAAGTTGATTTCTAAACTTGGTGCTAAACACATCAAGGATTGGGATCACTTAGAAGAGTTCAGAAGATCCCTTTGTGATGTTGCAAATTCGTTGAACAACTGTGCGTATTACACGCAGTTGGACGACGCTGTGAGTGAGGTCCATAAAACCGCACCCCCGGGTTCGTTTGTGTATAAAAGTTTAGTTAAATATCTGTCCGATAAGGTTCTTTTTAGAAGTTTGTTTATAGATGGCTCTTGTTAA
>OM892672
ATGGCATACACACAGACAGCTACCACATCCGCTTTGCTCGACACTGTCCGAGGTAACAATACCTTGGTCAACGATCTTGCGAAGCGGCGTCTTTATGACACAGCGGTCGACGAGTTCAACGCTCGTGATCGCAGGCCCAAAGTAAATTTTTCCAAAGTAATAAGTGAGGAACAGACGCTTATTGCTACTAGGGCATATCCAGAATTCCAGATAACCTTCTATAATACGCAGAACGCCGTGCATTCGCTTGCCGGTGGACTACGATCCTTAGAACTGGAATATCTAATGATGCAGATCCCGTACGGATCACTCACATATGATATAGGTGGGAATTTTGCATCTCATCTGTTCAAAGGACGGGCATATGTTCACTGCTGTATGCCCAATCTTGATGTCCGCGACATAATGCGGCACGAAGGCCAGAAAGACAGTATAGAATTATACCTTTCCAGGCTTGAGCGGGGCAACAAAGTTGTCCCAAATTTCCAAAAGGAAGCTTTTGACAGATACGCTGAAACGCCAGACGAAGTTGTCTGTCACAGTACCTTCCAAACGTGTACGCACCAGCAGGTGGAAAACACAGGCAGGGTGTATGCTATTGCATTGCACAGTATATACGATATACCTGCTGATGAATTCGGAGCGGCACTTTTAAGGAAAAATGTCCATGTTTGTTACGCCGCCTTCCACTTTTCCGAGAATTTACTTCTCGAAGATTCACACGTCAACCTTGACGAAATCAACGCGTGTTTTTCGCGTGATGGAGACAAGCTGACTTTTTCTTTCGCATCTGAGAGCACTTTAAATTATTGTCATAGTTATTCTAATATTTTAAAATACGTGTGCAAAACTTACTTCCCGGCATCTAATAGAGAGGTCTACATGAAGGAGTTTTTGGTCACCAGGGTTAACACCTGGTTTTGTAAGTTTTCTAGGATAGATACTTTTTTATTATACAAGGGGGTAGCCCACAAAGGTGTAAATAGTGAGCAATTTTACAGCGCAATGGAAGATGCATGGCACTACAAAAAGACTCTTGCAATGTGTAACAGCGAGAGGATTCTTCTTGAAGATTCCTCATCGGTCAATTACTGGTTCCCAAAAATGAGAGATATGGTCATAGTTCCTCTATTCGACATATCTCTCGACACCAGTAAAAGGACCCGCAAAGAAGTCTTAGTGTCAAAGGATTTTGTATTCACAGTTTTAAATCACATTCGCACTTATCAAGCCAAGGCACTTACATACTCCAATGTTTTATCCTTTGTCGAATCAATTCGTTCAAGGGTAATTATCAACGGAGTGACTGCCAGGTCTGAGTGGGATGTTGACAAATCTCTTTTGCAATCCTTGTCCATGACATTTTTCTTGCATACTAAGCTTGCCGTTTTAAAAGACGAATTGTTAATCAGCAAGTTTAGTTTGGGGCCAAAATCAGTAAGCCAGCATGTATGGGATGAGATTTCACTGGCTTTTGGAAACGCATTTCCATCGATCAAGGAGAGACTGCTAAATCGGAAACTAATTAAAGTGTCGGGAGACGCATTAGAAATCAGGGTGCCTGATTTATATGTGACTTTTCACGATAGATTAGTGACTGAGTACAAAACATCGGTGGATATGCCAGTGCTTGATATCAGAAAGAGAATGGAGGAGACTGAGGTTATGTACAATGCATTGTCTGAGCTATCTGTGCTCAAGGAGTCGGACAAGTTCGACGTTGATGTTTTTTCCCGGATGTGCCAGACTTTGGAGGTAGACCCAATGACTGCAGCAAAGGTTATTGTGGCAGTGATGAGCAACGAGAGCGGACTGACTCTTACATTCGAACAGCCAACTGAAGCAAATGTCGCATTGGCACTTAAAGATTCAGAAAAAGCCTCTGAGGGTGCACTAGTGGTTACTTCTAGAGATGTTGAAGAACCATCCATGAAGGGTTCAATGGCAAGAGGAGAGTTACAATTGGCCGGTCTGTCTGGAGACCAACCAGAGTCTTCCTATACTCGGAACGAGGAAATAGAGTCATTAGAGCAATTCCACATGGCAACGGCTAGTTCGTTAATTCGGAAACAGATGAGTTCGATTGTGTACACGGGCCCCATTAAAGTTCAGCAAATGAAAAACTTTATTGATAGCCTGGTAGCATCACTCTCTGCTGCGGTGTCGAACCTAGTCAAGATCCTAAAGGATACAGCTGCTATAGATCTCGAAACCCGTCAGAAGTTTGGAGTCTTAGATGTTGCGACCAAAAGATGGTTAATTAAACCTTTAGCCAAGAATCACGCATGGGGCGTTATTGAAACACATGCTAGGAAGTACCACGTTGCACTTTTGGAGTATGATGAGCATGGAGTGGTAACTTGCGACAGTTGGAGAAGGGTGGCCGTGAGTTCTGAGTCAATGGTTTATTCTGATATGGCAAAGCTCAGAACACTGAGGAGATTATTAAGGGATGGTGAGCCTCATGTCAGCAGTGCTAAAGTCGTCCTAGTTGACGGTGTCCCGGGTTGTGGAAAGACAAAAGAGATTCTCTCGAAAGTAAATTTTGAGGAAGATCTAATCTTAGTACCGGGTAAGCAGGCTGCTGAAATGATAAAGAGGCGTGCTAATGCGTCAGGAATAATTCAAGCCACAAGAGATAATGTTCGTACTGTTGATTCATTTATAATGAATTACGGTAAAGGAACACGCTGTCAGTTCAAAAGGTTATTTATCGACGAAGGTCTGATGTTGCACACTGGTTGTGTGAATTTTCTTGTTTCTATGTCTCTGTGCGAAATTGCATATGTTTATGGAGACACACAACAAATTCCATACATCAACAGAGTATCCGGTTTTCCGTACCCTGCACATTTTGCAAAAATAGAGGTTGATGAGGTGGAAACTCGCAGAACTACGCTGCGTTGTCCAGCCGACATTACCCACTATCTTAACAGAAGGTACGAAGGACATGTCATGTGTACATCGTCGGTTAAAAAGTCAGTTTCTCAGGAAATGGTGAGCGGGGCCGCAATGATCAATCCTGTATCTAAGCCACTGAATGGGAAAGTTTTGACTTTCACTCAGTCTGATAAAGAGGCGCTGCTTTCTCGAGGATATACGGACGTCCATACAGTACATGAGGTACAAGGTGAGACATATGCAGATGTGTCGTTGGTCAGATTGACTCCGACACCTGTATCTATCATCGCAGGAGATAGTCCGCACGTTCTCGTAGCTTTGTCAAGGCATACCCAAACATTGAAGTATTACACCGTAGTGATGGATCCTCTTGTAAGTATAATTAGGGATTTAGAAAAACTTAGTTCTTACTTGTTAGATATGTATAAAGTAGATGCAGGGACCCAATAGCAATTACAGGTAGACTCCGTGTTTAAAGGTTCTAATCTTTTTGTTGCAGCACCAAAGACTGGAGATATCTCAGATATGCAATTTTACTATGATAAGTGTCTCCCAGGTAATAGCACCATGTTAAATAACTATGATGCTGTTACCATGAGGTTGACTGACATTTCTCTTAATGTCAAAGATTGCATATTGGATTTCTCTAAGTCTGTGGCTGCACCGAAGGATCCGATCAAACCACTGATTCCAATGGTACGAACGGCGGCAGAAATGCCACGCCAGACTGGACTATTGGAAAATTTGGTGGCGATGATAAAAAGAAACTTTAATTCACCGGAGTTATCAGGAATAATCGACATTGAGAATACTGCATCTTTAGTAGTAGATAAATTTTTTGATAGTTACTTGCTTAAAGAAAAAAGAAAACCAAATAAAAATGTTTCTTTATTTTGTAGAGAGTCTCTCAATAGATGGTTAGAGAAGCAGGAGCAAGTGACCATTGGTCAGCTTGCAGATTTTGATTTTGTGGATCTTCCTGCCGTTGATCAGTACAGGCATATGATTAAAGCGCAACCTAAGCAGAAGCTGGATACATCAATTCAAAGCGAATATCCGGCCTTGCAGACGATTGTGTATCATTCGAAAAAGATCAACGCAATCTTCGGTCCTTTGTTCAGTGAGCTCACAAGGCAAATGCTCGAAAGCATAGACTCAAGTAAGTTTTTGTTCTTTACAAGGAAGACGCCAGCTCAAATTGAGGATTTCTTCGGAGATCTCGATAGCCATGTCCCTATGGATATCTTGGAGTTGGATATTTCGAAGTATGACAAATCTCAAAACGAGTTCCACTGTGCAGTAGAGTATGAAATATGGAGAAGACTTGGATTAGAAGATTTTCTGGGAGAAGTTTGGAAACAAGGCCACAGAAAAACTACTCTTAAAGATTACACAGCTGGTATTAAAACGTGTTTATGGTACCAGAGAAAGAGTGGGGACGTTACAACATTCATCGGTAATACGGTGATTATTGCTGCTTGTTTAGCTTCCATGTTGCCCATGGAAAAAATAATCAAAGGTGCATTTTGCGGAGATGACAGTTTACTATACTTCCCAAAAGGTTGTGAGTTTCCTGACATACAGCATACAGCCAACCTTATGTGGAATTTCGAGGCTAAGCTATTCAGAAAGCAGTATGGTTATTTCTGTGGAAGGTACGTGATACATCATGACAGAGGGTGTATTGTTTATTATGACCCTTTGAAGTTGATTTCTAAACTTGGTGCTAAACACATCAAGGATTGGGATCACTTAGAAGAGTTCAGAAGATCCCTTTGTGATGTTGCAAATTCGTTGAACAACTGTGCGTATTACACGCAGTTGGACGACGCTGTGAGTGAGGTCCATAAAACCGCACCCCCGGGTTCGTTTGTGTATAAAAGTTTAGTTAAATATCTGTCCGATAAGGTTCTTTTTAGAAGTTTGTTTATAGATGGCTCTTGTTAA
>OM892674
ATGGCATACACACAGACAGCTACCACATCCGCTTTGCTCGACACTGTCCGAGGTAACAATACCTTGGTCAATGATCTTGCGAAGCGGCGTCTTTATGACACAGCGGTCGACGAGTTCAACGCTCGTGATCGCAGGCCCAAAGTAAATTTTTCCAAAGTAATAAGTGAGGAACAGACGCTTATTGCTACTAGGGCATATCCAGAATTCCAGATAACCTTCTATAATACGCAGAACGCCGTGCATTCGCTTGCCGGTGGACTACGATCCTTAGAACTGGAATATCTAATGATGCAGATCCCGTACGGATCACTCACATATGATATAGGTGGGAATTTTGCATCTCATCTGTTCAAAGGACGGGCATATGTTCACTGCTGTATGCCCAATCTTGATGTCCGCGACATAATGCGGCACGAAGGCCAGAAAGACAGTATAGAATTATACCTTTCCAGGCTTGAGCGGGGCAACAAAGTTGTCCCAAATTTCCAAAAGGAAGCTTTTGACAGATACGCTGAAACGCCAGACGAAGTTGTCTGTCACAGTACCTTCCAAACGTGTACGCACCAGCAGGTGGAAAACACAGGCAGGGTGTATGCTATTGCATTGCACAGTATATACGATATACCTGCTGATGAATTCGGAGCGGCACTTTTAAGGAAAAATGTCCATGTTTGTTACGCCGCCTTCCACTTTTCCGAGAATTTACTTCTCGAAGATTCACACGTCAACCTTGACGAAATCAACGCGTGTTTTTCGCGTGATGGAGACAAGCTGACTTTTTCTTTCGCATCTGAGAGCACTTTAAATTATTGTCATAGTTATTCTAATATTTTAAAATACGTGTGCAAAACTTACTTCCCGGCATCTAATAGAGAGGTCTACATGAAGGAGTTTTTAGTCACCAGGGTTAACACCTGGTTTTGTAAGTTTTCTAGGATAGATACTTTTTTATTATACAAGGGGGTAGCCCACAAAGGTGTAAATAGTGAGCAATTTTACAGCGCAATGGAAGATGCATGGCACTACAAAAAGACTCTTGCAATGTGTAACAGCGAGAGGATTCTTCTTGAAGATTCCTCATCGGTCAATTACTGGTTCCCAAAAATGAGAGATATGGTCATAGTTCCTCTATTCGACATATCTCTCGACACCAGTAAAAGGACCCGCAAAGAAGTCTTAGTGTCAAAGGATTTTGTATTCACAGTTTTAAATCACATTCGCACTTATCAAGCCAAGGCACTTACATACTCCAATGTTTTATCCTTTGTCGAATCAATTCGTTCAAGGGTAATTATCAACGGAGTGACTGCCAGGTCTGAGTGGGATGTTGACAAATCTCTTTTGCAATCCTTGTCCATGACATTTTTCTTGCATACTAAGCTTGCCGTTTTAAAAGACGAATTGTTAATCAGCAAGTTTAGTTTGGGGCCAAAATCAGTAAGCCAGCATGTATGGGATGAGATTTCCCTGGCTTTTGGAAACGCATTTCCATCGATCAAGGAGAGACTGCTAAATCGGAAACTAATTAAAGTGTCGGGAGACGCATTAGAAATCAGGGTGCCTGATTTATATGTGACTTTTCACGATAGATTAGTGACTGAGTACAAAACATCGGTGGATATGTCAGTGCTTGATATCAGAAAGAGAATGGAGGAGACTGAGGTTATGTACAATGCATTGTCTGAGCTATCTGTGCTCAAGGAGTCGGACAAGTTCGACGTTGATGTTTTTTCCCGGATGTGCCAGACTTTGGAGGTAGACCCAATGACTGCAGCAAAGGTTATAGTGGCAGTGATGAGCAACGAGAGCGGACTGACTCTTACATTCGAACAGCCAACTGAAGCAAATGTCGCATTGGCACTTAAAGATTCAGAAAAAGCCTCTGAGGGTGCACTAGTGGTTACTTCTAGAGATGTTGAAGAACCATCCATGAAGGGTTCAATGGCAAGAGGAGAGTTACAATTGGCCGGTCTGTCTGGAGACCAACCAGAGTCTTCCTATACTCGGAACGAGGAAATAGATTCATTAGAGCAATTCCACATGGCAACGGCTAGTTCGTTAATTCGGAAACAGATGAGTTCGATTGTGTACACGGGCCCCATTAAAGTTCAGCAAATGAAAAACTTTATTGATAGCCTGGTAGCATCACTCTCTGCTGCGGTGTCGAACCTAGTCAAGATCCTAAAGGATACAGCTGCTATAGATCTCGAAACCCGTCAGAAGTTTGGAGTCTTAGATGTTGCGACCAAAAGATGGTTAATTAAACCTTTAGCCAAGAATCACGCATGGGGCGTTATTGAAACACATGCTAGGAAGTACCACGTTGCACTTTTGGAGTATGATGAGCATGGAGTGGTAACTTGCGACAGTTGGAGAAGGGTGGCCGTGAGTTCTGAGTCAATGGTTTATTCTGATATGGCAAAGCTCAGAACACTGAGGAGATTATTAAGAGATGGTGAGCCTCATGTCAGCAGTGCTAAAGTCGTCCTAGTTGACGGTGTCCCGGGTTGTGGAAAGACAAAAGAGATTCTCTCGAAAGTAAATTTTGAGGAAGATCTAATCTTAGTACCGGGTAAGCAGGCTGCTGAAATGATAAAGAGGCGTGCTAATGCGTCAGGAATAATTCAAGCCACAAGAGATAATGTTCGTACTGTTGATTCATTTATAATGAACTACGGTAAAGGAACACGCTGTCAGTTCAAAAGGTTATTTATCGACGAAGGTCTGATGTTGCACACTGGTTGTGTGAATTTTCTTGTTTCTATGTCTCTGTGCGAAATTGCATATGTTTATGGAGACACACAACAAATTCCATACATCAACAGAGTATCCGGTTTTCCGTACCCTGCACATTTTGCAAAAATAGAGGTTGATGAGGTGGAAACTCGCAGAACTACGCTGCGTTGTCCAGCCGACATTACCCACTATCTTAACAGAAGGTACGAAGGACATGTCATGTGTACATCGTCGGTTAAAAAGTCAGTTTCTCAGGAAATGGTGAGCGGGGCCGCAATGATCAATCCTGTATCTAAGCCATTGAATGGGAAAGTTTTGACTTTCACTCAGTCTGATAAAGAGGCGCTGCTTTCTCGAGGATATACGGACGTCCATACAGTACATGAGGTACAAGGTGAGACATATGCAGATGTGTCGTTGGTCAGATTGACTCCGACACCTGTATCTATCATCGCAGGAGATAGTCCGCACGTTCTCGTAGCTTTGTCAAGGCATACCCAAACATTGAAGTATTACACCGTAGTGATGGATCCTCTTGTAAGTATAATTAGGGATTTAGAAAAACTTAGTTCTTACTTGTTAGATATGTATAAAGTAGATGCAGGGACCCAATAGCAATTACAGGTAGACTCCGTGTTTAAAGGTTCTAATCTTTTTGTTGCAGCACCAAAGACTGGAGATATCTCAGATATGCAATTTTACTATGATAAGTGTCTCCCAGGTAATAGCACCATGTTAAATAACTATGATGCTGTTACCATGAGGTTGACTGACATTTCTCTTAATGTCAAAGATTGCATATTGGATTTCTCTAAGTCTGTGGCTGCACCGAAGGATCCGATCAAACCACTGATTCCAATGGTACGAACGGCGGCAGAAATGCCACGCCAGACTGGACTATTGGAAAATTTGGTGGCGATGATCAAAAGAAACTTTAATTCACCGGAGTTATCAGGAATAATCGACATTGAGAATACTGCATCTTTAGTAGTAGATAAATTTTTTGATAGTTACTTGCTTAAAGAAAAAAGAAAACCAAATAAAAATGTTTCTTTATTTTGTAGAGAGTCTCTCAATAGATGGTTAGAGAAGCAGGAGCAAGTGACCATTGGTCAGCTTGCGGATTTTGATTTTGTGGATCTTCCTGCCGTTGATCAGTACAGGCATATGATTAAAGCGCAACCTAAGCAGAAGCTGGATACATCAATTCAAAGCGAATATCCGGCCTTGCAGACGATTGTGTATCATTCGAAAAAGATCAACGCAATCTTCGGTCCTTTGTTCAGTGAGCTCACAAGGCAAATGCTCGAAAGCATAGACTCAAGTAAGTTTTTGTTCTTTACAAGGAAGACGCCAGCTCAAATTGAGGATTTCTTCGGAGATCTCGATAGCCATGTCCCTATGGATATCTTGGAGTTGGATATTTCGAAGTATGACAAATCTCAGAACGAGTTCCACTGTGCAGTAGAGTATGAAATATGGAGAAGACTTGGATTAGAAGATTTTCTGGGAGAAGTTTGGAAACAAGGCCACAGAAAAACTACTCTTAAAGATTACACAGCTGGTATTAAAACGTGTTTATGGTACCAGAGAAAGAGTGGAGACGTTACAACATTCATCGGTAATACGGTGATTATTGCTGCATGTTTAGCTTCCATGTTGCCCATGGAGAAAATAATCAAAGGTGCATTTTGCGGAGATGACAGTTTACTATACTTCCCAAAAGGTTGTGAGTTTCCTGACATACAGCATACAGCCAACCTTATGTGGAATTTCGAGGCTAAGCTATTCAGAAAGCAGTATGGTTATTTCTGTGGAAGGTACGTGATACATCATGACAGAGGGTGTATTGTTTATTATGACCCTTTGAAGTTGATTTCTAAACTTGGTGCTAAACACATCAAGGATTGGGATCACTTAGAAGAGTTCAGAAGATCCCTTTGTGATGTTGCAATTTCGTTGAACAACTGTGCGTATTACACGCAGTTGGACGACGCTGTGAGTGAGGTCCATAAAACCGCACCCCCGGGTTCGTTTGTTTATAAAAGTTTAGTTAAATATCTGTCCGATAAGGTTCTTTTTAGAAGTTTGTTTATAGATGGCTCTTGTTAA
>OM892675
ATGGCATACACACAGACAGCTACCACATCCGCTTTGCTCGACACTGTCCGAGGTAACAATACCTTGGTCAACGATCTTGCGAAGCGGCGTCTTTATGACACAGCGGTCGACGAGTTCAACGCTCGTGATCGCAGGCCCAAAGTAAATTTTTCCAAAGTAATAAGTGAGGAACAGACGCTTATTGCTACTAGGGCATATCCAGAATTCCAGATAACCTTCTATAATACGCAGAACGCCGTGCATTCGCTTGCCGGTGGACTACGATCCTTAGAACTGGAATATCTAATGATGCAGATCCCGTACGGATCACTCACATATGATATAGGTGGGAATTTTGCATCTCATCTGTTCAAAGGACGGGCATATGTTCACTGCTGTATGCCCAATCTTGATGTCCGCGACATAATGCGGCACGAAGGCCAGAAAGACAGTATAGAATTATACCTTTCCAGGCTTGAACGGGGCAACAAAGTTGTCCCAAATTTCCAAAAGGAAGCTTTTGACAGATACGCTGAAACGCCAGACGAAGTTGTCTGTCACAGTACCTTCCAAACGTGTACGCACCAGCAGGTGGAAAACACAGGCAGGGTGTATGCTATTGCATTGCACAGTATATACGATATACCTGCTGATGAATTCGGAGCGGCACTTTTAAGGAAAAATGTCCATGTTTGTTACGCCGCCTTCCACTTTTCCGAGAATTTACTTCTCGAAGATTCACACGTCAACCTTGACGAAATCAACGCGTGTTTTTCGCGTGATGGAGACAAGCTGACTTTTTCTTTCGCATCTGAGAGCACTTTAAATTATTGTCATAGTTATTCTAATATTTTAAAATACGTGTGCAAAACTTACTTCCCGGCATCTAATAGAGAGGTCTACATGAAGGAGTTTTTGGTCACCAGGGTTAACACCTGGTTTTGTAAGTTTTCTAGAATAGATACTTTTTTATTATACAAGGGGGTAGCCCACAAAGGTGTAAATAGTGAGCAATTTTACAGCGCAATGGAAGATGCATGGCACTACAAAAAGACTCTTGCAATGTGTAACAGCGAGAGGATTCTTCTTGAAGATTCCTCATCGGTCAATTACTGGTTCCCAAAAATGAGAGATATGGTCATAGTTCCTCTATTCGACATATCTCTCGACACCAGTAAAAGGACCCGCAAAGAAGTCTTAGTGTCAAAGGATTTTGTATTCACAGTTTTAAATCACATTCGCACTTATCAAGCCAAGGCACTTACATACTCCAATGTTTTATCCTTTGTCGAATCAATTCGTTCAAGGGTAATTATCAACGGAGTGACTGCCAGGTCTGAGTGGGATGTTGACAAATCTCTTTTGCAATCCTTGTCCATGACATTTTTCTTGCATACTAAGCTTGCCGTTTTAAAAGACGAATTGTTAATCAGCAAGTTTAGTTTGGGGCCAAAATCAGTAAGCCAGCATGTATGGGATGAGATTTCCCTGGCTTTTGGAAACGCATTTCCATCGATCAAGGAGAGACTGCTAAATCGGAAACTAATTAAAGTGTCGGGAGACGCATTAGAAATCAGGGTGCCTGATTTATATGTGACTTTTCACGATAGATTAGTGACTGAGTACAAAACATCGGTGGATATGCCAGTGCTTGATATCAGAAAGAGAATGGAGGAGACTGAGGTTATGTACAATGCATTGTCTGAGCTATCTGTGCTCAAGGAGTCGGACAAGTTCGACGTTGATGTTTTTTCCCGGATGTGCCAGACTTTGGAGGTAGACCCAATGACTGCAGCAAAGGTTATTGTGGCAGTGATGAGCAACGAGAGCGGACTGACTCTTACATTCGAACAGCCAACTGAAGCAAATGTCGCATTGGCACTTAAAGATTCAGAAAAAGCCTCTGAGGGTGCACTAGTGGTTACTTCTAGAGATGTTGAAGAACCATCCATGAAGGGTTCAATGGCAAGAGGAGAGTTACAATTGGCCGGTCTGTCTGGAGACCAACCAGAGTCTTCCTATACTCGGAACGAGGAAATAGAGTCATTAGAGCAATTCCACATGGCAACGGCTAGTTCGTTAATTCGGAAACAGATGAGTTCGATTGTGTACACGGGCCCCATTAAAGTTCAGCAAATGAAAAACTTTATTGATAGCCTGGTAGCATCACTCTCTGCTGCGGTGTCGAACCTAGTCAAGATCCTAAAGGATACAGCTGCTATAGATCTCGAAACCCGTCAGAAGTTTGGAGTCTTAGATGTTGCGACCAAAAGATGGTTAATTAAACCTTTAGCCAAGAATCACGCATGGGGCGTTATTGAAACACATGCTAGGAAGTACCACGTTGCACTTTTGGAGTATGATGAGCATGGAGTGGTAACTTGCGACAGTTGGAGAAGGGTGGCCGTGAGTTCTGAGTCAATGGTTTATTCTGATATGGCAAAGCTCAGAACACTGAGGAGATTATTAAGGGATGGTGAGCCTCATGTCAGCAGTGCTAAAGTCGTCCTAGTTGACGGTGTCCCGGGTTGTGGAAAGACAAAAGAGATTCTCTCGAAAGTAAATTTTGAGGAAGATCTAATCTTAGTACCGGGTAAGCAAGCTGCTGAAATGATAAAGAGGCGTGCTAATGCGTCAGGAATAATTCAAGCCACAAGAGATAATGTTCGTACTGTTGATTCATTTATAATGAATTACGGTAAAGGAACACGCTGTCAGTTCAAAAGGTTATTTATCGACGAAGGTCTGATGTTGCACACTGGTTGTGTGAATTTTCTTGTTTCTATGTCTCTGTGCGAAATTGCATATGTTTATGGAGACACACAACAAATTCCATACATCAACAGAGTATCCGGTTTTCCGTACCCTGCACATTTTGCAAAAATAGAGGTTGATGAGGTGGAAACTCGCAGAACTACGCTGCGTTGTCCAGCCGACATTACCCACTATCTTAACAGAAGGTACGAAGGACATGTCATGTGTACATCGTCGGTTAAAAAGTCAGTTTCTCAGGAAATGGTGAGCGGGGCCGCAATGATCAATCCTGTATCTAAGCCACTGAATGGGAAAGTTTTGACTTTCACTCAGTCTGATAAAGAGGCGCTGCTTTCTCGAGGATATACGGACGTCCATACAGTACATGAGGTACAAGGTGAGACATATGCAGATGTGTCGTTGGTCAGATTGACTCCGACACCTGTATCTATCATCGCAGGAGATAGTCCGCACGTTCTCGTAGCTTTGTCAAGGCATACCCAAACATTGAAGTATTACACCGTAGTGATGGATCCTCTTGTAAGTATAATTAGGGATTTAGAAAAACTTAGTTCTTACTTGTTAGATATGTATAAAGTAGATGCAGGGACCCAATAGCAATTACAGGTAGACTCCGTGTTTAAAGGTTCTAATCTTTTTGTTGCAGCACCAAAGACTGGAGATATCTCAGATATGCAATTTTACTATGATAAGTGTCTCCCAGGTAATAGCACCATGTTAAATAACTATGATGCTGTTACCATGAGGTTGACTGACATTTCTCTTAATGTCAAAGATTGCATATTGGATTTCTCTAAGTCTGTGGCTGCACCGAAGGATCCGATCAAACCACTGATTCCAATGGTACGAACGGCGGCAGAAATGCCACGCCAGACTGGACTATTGGAAAATTTGGTGGCGATGATCAAAAGAAACTTTAATTCACCGGAGTTATCAGGAATAATCGACATTGAGAATACTGCATCTTTAGTAGTAGATAAATTTTTTGATAGTTACTTGCTTAAAGAAAAAAGAAAACCAAATAAAAATGTTTCTTTATTTTGTAGAGAGTCTCTCAATAGATGGTTAGAGAAGCAGGAGCAAGTGACCATTGGTCAGCTTGCAGATTTTGATTTTGTGGATCTTCCTGCCGTTGATCAGTACAGGCATATGATTAAAGCGCAACCTAAGCAGAAGCTGGATACATCAATTCAAAGCGAATATCCGGCCTTGCAGACGATTGTGTATCATTCGAAAAAGATCAACGCAATCTTCGGTCCTTTGTTCAGTGAGCTCACAAGGCAAATGCTCGAAAGCATAGACTCAAGTAAGTTTTTGTTCTTTACAAGGAAGACGCCAGCTCAAATTGAGGATTTCTTCGGAGATCTCGATAGCCATGTCCCTATGGATATCTTGGAGTTGGATATTTCGAAGTATGACAAATCTCAAAACGAGTTCCACTGTGCAGTAGAGTATGAAATATGGAGAAGACTTGGATTAGAAGATTTTCTGGGAGAAGTTTGGAAACAAGGCCACAGAAAAACTACTCTTAAAGATTACACAGCTGGTATTAAAACGTGTTTATGGTACCAGAGAAAGAGTGGGGACGTTACAACATTCATCGGTAATACGGTGATTATTGCTGCTTGTTTAGCTTCCATGTTGCCCATGGAGAAAATAATCAAAGGTGCATTTTGCGGAGATGACAGTTTACTATACTTCCCAAAAGGTTGTGAGTTTCCTGACATACAGCATACAGCCAACCTTATGTGGAATTTCGAGGCTAAGCTATTCAGAAAGCAGTATGGTTATTTCTGTGGAAGGTACGTGATACATCATGACAGAGGGTGTATTGTTTATTATGACCCTTTGAAGTTGATTTCTAAACTTGGTGCTAAACACATCAAGGATTGGGATCACTTAGAAGAGTTCAGAAGATCCCTTTGTGATGTTGCAAATTCGTTGAACAACTGTGCGTATTACACGCAGTTGGACGACGCTGTGAGTGAGGTCCATAAAACCGCACCCCCGGGTTCGTTTGTGTATAAAAGTTTAGTTAAATATCTGTCCGATAAGGTTCTTTTTAGAAGTTTGTTTATAGATGGCTCTTGTTAA
>OM892676
ATGGCATACACACAGACAGCTACCACATCCGCTTTGCTCGACACTGTCCGAGGTAACAATACCTTGGTCAATGATCTTGCGAAGCGGCGTCTTTATGACACAGCGGTCGACGAGTTCAACGCTCGTGATCGCAGGCCCAAAGTAAATTTTTCCAAAGTAATAAGTGAGGAACAGACGCTTATTGCTACTAGGGCATATCCAGAATTCCAGATAACCTTCTATAATACGCAGAACGCCGTGCATTCGCTTGCCGGTGGACTACGATCCTTAGAACTGGAATATCTAATGATGCAGATCCCGTACGGATCACTCACATATGATATAGGTGGGAATTTTGCATCTCATCTGTTCAAAGGACGGGCATATGTTCACTGCTGTATGCCTAATCTTGATGTCCGCGACATAATGCGGCACGAAGGCCAGAAAGACAGTATAGAATTATACCTTTCCAGGCTTGAGCGGGGCAACAAAGTTGTCCCAAATTTCCAAAAGGAAGCTTTTGACAGATACGCTGAAACGCCAGACGAAGTTGTCTGTCACAGTACCTTCCAAACGTGTACGCACCAGCAGGTGGAAAACACAGGCAGGGTGTATGCTATTGCATTGCACAGTATATACGATATACCTGCTGATGAATTCGGAGCGGCACTTTTAAGGAAAAATGTCCATGTTTGTTACGCCGCCTTCCACTTTTCCGAGAATTTACTTCTCGAAGATTCACACGTCAACCTTGACGAAATCAACGCGTGTTTTTCGCGTGATGGAGACAAGCTGACTTTTTCTTTCGCATCTGAGAGCACTTTAAATTATTGTCATAGTTATTCTAATATTTTAAAATACGTGTGCAAAACTTACTTCCCGGCATCTAATAGAGAGGTCTACATGAAGGAGTTTTTAGTCACCAGGGTTAACACCTGGTTTTGTAAGTTTTCTAGGATAGATACTTTTTTATTATACAAGGGGGTAGCCCACAAAGGTGTAAATAGTGAGCAATTTTACAGCGCAATGGAAGATGCATGGCACTACAAAAAGACTCTTGCAATGTGTAACAGCGAGAGGATTCTTCTTGAAGATTCCTCATCGGTCAATTACTGGTTCCCAAAAATGAGAGATATGGTCATAGTTCCTCTATTCGACATATCTCTCGACACCAGTAAAAGGACCCGCAAAGAAGTCTTAGTGTCAAAGGATTTTGTATTCACAGTTTTAAATCACATTCGCACTTATCAAGCCAAGGCACTTACATACTCCAATGTTTTATCCTTTGTCGAATCAATTCGTTCAAGGGTAATTATCAACGGAGTGACTGCCAGGTCTGAGTGGGATGTTGACAAATCTCTTTTGCAATCCTTGTCCATGACATTTTTCTTGCATACTAAGCTTGCCGTTTTAAAAGACGAATTGTTAATCAGCAAGTTTAGTTTGGGGCCAAAATCAGTAAGCCAGCATGTATGGGATGAGATTTCCCTGGCTTTTGGAAACGCATTTCCATCGATCAAGGAGAGACTGCTAAATCGGAAACTAATTAAAGTGTCGGGAGACGCATTAGAAATCAGGGTGCCTGATTTATATGTGACTTTTCACGATAGATTAGTGACTGAGTACAAAACATCGGTGGATATGCCAGTGCTTGATATCAGAAAGAGAATGGAGGAGACTGAGGTTATGTACAATGCATTGTCTGAGCTATCTGTGCTCAAGGAGTCGGACAAGTTCGACGTTGATGTTTTTTCCCGGATGTGCCAGACTTTGGAGGTAGACCCAATGACTGCAGCAAAGGTTATAGTGGCAGTGATGAGCAACGAGAGCGGACTGACTCTTACATTCGAACAGCCAACTGAAGCAAATGTCGCATTGGCACTAAAAGATTCAGAAAAAGCCTCTGAGGGTGCACTAGTGGTTACTTCTAGAGATGTTGAAGAACCATCCATGAAGGGTTCAATGGCAAGAGGAGAGTTACAATTGGCCGGTCTGTCTGGAGACCAACCAGAGTCTTCCTATACTCGGAACGAGGAAATAGAGTCATTAGAGCAATTCCACATGGCAACGGCTAGTTCGTTAATTCGGAAACAGATGAGTTCGATTGTGTACACGGGCCCCATTAAAGTTCAGCAAATGAAAAACTTTATTGATAGCCTGGTAGCATCACTCTCTGCTGCGGTGTCGAACCTAGTCAAGATCCTAAAGGATACAGCTGCTATAGATCTCGAAACCCGTCAGAAGTTTGGAGTCTTAGATGTTGCGACCAAAAGATGGTTAATTAAACCTTTAGCCAAAAATCACGCATGGGGCGTTATTGAAACACATGCTAGGAAGTACCACGTTGCACTTTTGGAGTATGATGAGCATGGAGTGGTAACTTGCGACAGTTGGAGAAGGGTGGCCGTGAGTTCTGAGTCAATGGTTTATTCTGATATGGCAAAGCTCAGAACACTGAGGAGATTATTAAGAGATGGTGAGCCTCATGTCAGCAGTGCTAAAGTCGTCCTAGTTGACGGTGTCCCGGGTTGTGGAAAGACAAAAGAGATTCTCTCGAAAGTAAATTTTGAGGAAGATCTAATCTTAGTACCGGGTAAGCAGGCTGCTGAAATGATAAAGAGGCGTGCTAATGCGTCAGGAATAATTCAAGCCACAAGAGATAATGTTCGTACTGTTGATTCATTTATAATGAATTACGGTAAAGGAACACGCTGTCAGTTCAAAAGGTTATTTATCGACGAAGGTCTGATGTTGCACACTGGTTGTGTGAATTTTCTTGTTTCTATGTCTCTGTGCGAAATTGCATATGTATATGGAGACACACAACAAATTCCATACATCAACAGAGTATCCGGTTTTCCGTACCCTGCACATTTTGCAAAAATAGAGGTTGATGAGGTGGAAACACGCAGAACTACGCTGCGTTGTCCAGCCGACATTACCCACTATCTTAACAGAAGGTACGAAGGACATGTCATGTGTACATCGTCGGTTAAAAAGTCAGTTTCTCAGGAAATGGTGAGCGGGGCCGCAATGATCAATCCTGTATCTAAGCCATTGAATGGGAAAGTTTTGACTTTCACTCAGTCTGATAAAGAGGCGCTGCTTTCTCGAGGATATACGGACGTCCATACAGTACATGAGGTACAAGGTGAGACATATGCAGATGTGTCGTTGGTCAGATTGACTCCGACACCTGTATCTATCATCGCAGGAGATAGTCCGCACGTTCTCGTAGCTTTGTCAAGGCATACCCAAACATTGAAGTATTACACTGTAGTGATGGATCCTCTTGTAAGTATAATTAGGGATTTAGAAAAACTTAGTTCTTACTTGTTAGATATGTATAAAGTAGATGCAGGGACCCAATAGCAATTACAGGTAGACTCCGTGTTTAAAGGTTCTAATCTTTTTGTTGCAGCACCAAAGACTGGAGATATCTCAGATATGCAATTTTACTATGATAAGTGTCTCCCAGGTAATAGCACCATGTTAAATAACTATGATGCTGTTACCATGAGGTTGACTGACATTTCTCTTAATGTCAAAGATTGCATATTGGATTTCTCTAAGTCTGTGGCTGCACCGAAGGATCCGATCAAACCACTGATTCCAATGGTACGAACGGCGGCAGAAATGCCACGCCAGACTGGACTATTGGAAAATTTGGTGGCGATGATCAAAAGAAACTTTAATTCACCGGAGTTATCAGGAATAATCGACATTGAGAATACTGCATCTTTAGTAGTAGATAAATTTTTTGATAGTTACTTGCTTAAAGAAAAAAGAAAACCAAATAAAAATGTTTCTTTATTTTGTAGAGAGTCTCTCAATAGATGGTTAGAGAAGCAGGAGCAAGTGACCATTGGTCAGCTTGCAGATTTTGATTTTGTGGATCTTCCTGCCGTTGATCAGTACAGGCATATGATTAAAGCGCAACCTAAGCAGAAGCTGGATACATCAATTCAAAGCGAATATCCGGCCTTGCAGACGATTGTGTATCATTCGAAAAAGATCAACGCAATCTTCGGTCCTTTGTTCAGTGAGCTCACAAGGCAAATGCTCGAAAGCATAGACTCAAGTAAGTTTTTGTTCTTTACAAGGAAGACGCCAGCTCAAATTGAGGATTTCTTCGGAGATCTCGATAGCCATGTCCCTATGGATATCTTGGAGTTGGATATTTCAAAGTATGACAAATCTCAGAACGAGTTCCACTGTGCAGTAGAGTATGAAATATGGAGAAGACTTGGATTAGAAGATTTTCTGGGAGAAGTTTGGAAACAAGGCCACAGAAAAACTACTCTTAAAGATTACACAGCTGGTATTAAAACGTGTTTATGGTACCAGAGAAAGAGTGGGGACGTTACAACATTCATCGGTAATACGGTGATTATTGCTGCTTGTTTAGCTTCCATGTTGCCCATGGAGAAAATAATCAAAGGTGCATTTTGCGGAGATGACAGTTTACTATACTTCCCAAAAGGTTGTGAGTTTCCTGACATACAGCATACAGCTAACCTTATGTGGAATTTCGAGGCTAAGCTATTCAGAAAGCAGTATGGTTATTTCTGTGGAAGGTACGTGATACATCATGACAGAGGGTGTATTGTTTATTATGACCCTTTGAAGTTGATTTCTAAACTTGGTGCTAAACACATCAAGGATTGGGATCACTTAGAAGAGTTCAGAAGATCCCTTTGTGATGTTGCAATTTCGTTGAACAACTGTGCGTATTACACGCAGTTGGACGACGCTGTGAGTGAGGTCCATAAAACCGCACCCCCGGGTTCGTTTGTTTATAAAAGTTTAGTTAAATATCTGTCCGATAAGGTTCTTTTTAGAAGTTTGTTTATAGATGGCTCTTGTTAA
>OM892678
ATGGCATACACACAGACAGCTACCACATCCGCTTTGCTCGACACTGTCCGAGGTAACAATACCTTGGTCAATGATCTTGCGAAGCGGCGTCTTTATGACACAGCGGTCGACGAGTTCAACGCTCGTGATCGCAGGCCCAAAGTAAATTTTTCCAAAGTAATAAGTGAGGAACAGACGCTTATTGCTACTAGGGCATATCCAGAATTCCAGATAACCTTCTATAATACGCAGAACGCCGTGCATTCGCTTGCCGGTGGACTACGATCCTTAGAACTGGAATATCTAATGATGCAGATCCCGTACGGATCACTCACATATGATATAGGTGGGAATTTTGCATCTCATCTGTTCAAAGGACGGGCATATGTTCACTGCTGTATGCCTAATCTTGATGTCCGCGACATAATGCGGCACGAAGGCCAGAAAGACAGTATAGAATTATACCTTTCCAGGCTTGAGCGGGGCAACAAAGTTGTCCCAAATTTCCAAAAGGAAGCTTTTGACAGATACGCTGAAACGCCAGACGAAGTTGTCTGTCACAGTACCTTCCAAACGTGTACGCACCAGCAGGTGGAAAACACAGGCAGGGTGTATGCTATTGCATTGCACAGTATATACGATATACCTGCTGATGAATTCGGAGCGGCACTTTTAAGGAAAAATGTCCATGTTTGTTACGCCGCCTTCCACTTTTCCGAGAATTTACTTCTCGAAGATTCACACGTCAACCTTGACGAAATCAACGCGTGTTTTTCGCGTGATGGAGACAAGCTGACTTTTTCTTTCGCATCTGAGAGCACTTTAAATTATTGTCATAGTTATTCTAATATTTTAAAATACGTGTGCAAAACTTACTTCCCGGCATCTAATAGAGAGGTCTACATGAAGGAGTTTTTAGTCACCAGGGTTAACACCTGGTTTTGTAAGTTTTCTAGGATAGATACTTTTTTATTATACAAGGGGGTAGCCCACAAAGGTGTAAATAGTGAGCAATTTTACAGCGCAATGGAAGATGCATGGCACTACAAAAAGACTCTTGCAATGTGTAACAGCGAGAGGATTCTTCTTGAAGATTCCTCATCGGTCAATTACTGGTTCCCAAAAATGAGAGATATGGTCATAGTTCCTCTATTCGACATATCTCTCGACACCAGTAAAAGGACCCGCAAAGAAGTCTTAGTGTCAAAGGATTTTGTATTCACAGTTTTAAATCACATTCGCACTTATCAAGCCAAGGCACTTACATACTCCAATGTTTTATCCTTTGTCGAATCAATTCGTTCAAGGGTAATTATCAACGGAGTGACTGCCAGGTCTGAGTGGGATGTTGACAAATCTCTTTTGCAATCCTTGTCCATGACATTTTTCTTGCATACTAAGCTTGCCGTTTTAAAAGACGAATTGTTAATCAGCAAGTTTAGTTTGGGGCCAAAATCAGTAAGCCAGCATGTATGGGATGAGATTTCCCTGGCTTTTGGAAACGCATTTCCATCGATCAAGGAGAGACTGCTAAATCGGAAACTAATTAAAGTGTCGGGAGACGCATTAGAAATCAGGGTGCCTGATTTATATGTGACTTTTCACGATAGATTAGTGACTGAGTACAAAACATCGGTGGATATGCCAGTGCTTGATATCAGAAAGAGAATGGAGGAGACTGAGGTTATGTACAATGCATTGTCTGAGCTATCTGTGCTCAAGGAGTCGGACAAGTTCGACGTTGATGTTTTTTCCCGGATGTGCCAGACTTTGGAGGTAGACCCAATGACTGCAGCAAAGGTTATAGTGGCAGTGATGAGCAACGAGAGCGGACTGACTCTTACATTCGAACAGCCAACTGAAGCAAATGTCGCATTGGCACTAAAAGATTCAGAAAAAGCCTCTGAGGGTGCACTAGTGGTTACTTCTAGAGATGTTGAAGAACCATCCATGAAGGGTTCAATGGCAAGAGGAGAGTTACAATTGGCCGGTCTGTCTGGAGACCAACCAGAGTCTTCCTATACTCGGAACGAGGAAATAGAGTCATTAGAGCAATTCCACATGGCAACGGCTAGTTCGTTAATTCGGAAACAGATGAGTTCGATTGTGTACACGGGCCCCATTAAAGTTCAGCAAATGAAAAACTTTATTGATAGCCTGGTAGCATCACTCTCTGCTGCGGTGTCGAACCTAGTCAAGATCCTAAAGGATACAGCTGCTATAGATCTCGAAACCCGTCAGAAGTTTGGAGTCTTAGATGTTGCGACCAAAAGATGGTTAATTAAACCTTTAGCCAAAAATCACGCATGGGGCGTTATTGAAACACATGCTAGGAAGTACCACGTTGCACTTTTGGAGTATGATGAGCATGGAGTGGTAACTTGCGACAGTTGGAGAAGGGTGGCCGTGAGTTCTGAGTCAATGGTTTATTCTGATATGGCAAAGCTCAGAACACTGAGGAGATTATTAAGAGATGGTGAGCCTCATGTCAGCAGTGCTAAAGTCGTCCTAGTTGACGGTGTCCCGGGTTGTGGAAAGACAAAAGAGATTCTCTCGAAAGTAAATTTTGAGGAAGATCTAATCTTAGTACCGGGTAAGCAGGCTGCTGAAATGATAAAGAGGCGTGCTAATGCGTCAGGAATAATTCAAGCCACAAGAGATAATGTTCGTACTGTTGATTCATTTATAATGAATTACGGTAAAGGAACACGCTGTCAGTTCAAAAGGTTATTTATCGACGAAGGTCTGATGTTGCACACTGGTTGTGTGAATTTTCTTGTTTCTATGTCTCTGTGCGAAATTGCATATGTATATGGAGACACACAACAAATTCCATACATCAACAGAGTATCCGGTTTTCCGTACCCTGCACATTTTGCAAAAATAGAGGTTGATGAGGTGGAAACACGCAGAACTACGCTGCGTTGTCCAGCCGACATTACCCACTATCTTAACAGAAGGTACGAAGGACATGTCATGTGTACATCGTCGGTTAAAAAGTCAGTTTCTCAGGAAATGGTGAGCGGGGCCGCAATGATCAATCCTGTATCTAAGCCATTGAATGGGAAAGTTTTGACTTTCACTCAGTCTGATAAAGAGGCGCTGCTTTCTCGAGGATATACGGACGTCCATACAGTACATGAGGTACAAGGTGAGACATATGCAGATGTGTCGTTGGTCAGATTGACTCCGACACCTGTATCTATCATCGCAGGAGATAGTCCGCACGTTCTCGTAGCTTTGTCAAGGCATACCCAAACATTGAAGTATTACACTGTAGTGATGGATCCTCTTGTAAGTATAATTAGGGATTTAGAAAAACTTAGTTCTTACTTGTTAGATATGTATAAAGTAGATGCAGGGACCCAATAGCAATTACAGGTAGACTCCGTGTTTAAAGGTTCTAATCTTTTTGTTGCAGCACCAAAGACTGGAGATATCTCAGATATGCAATTTTACTATGATAAGTGTCTCCCAGGTAATAGCACCATGTTAAATAACTATGATGCTGTTACCATGAGGTTGACTGACATTTCTCTTAATGTCAAAGATTGCATATTGGATTTCTCTAAGTCTGTGGCTGCACCGAAGGATCCGATCAAACCACTGATTCCAATGGTACGAACGGCGGCAGAAATGCCACGCCAGACTGGACTATTGGAAAATTTGGTGGCGATGATCAAAAGAAACTTTAATTCACCGGAGTTATCAGGAATAATCGACATTGAGAATACTGCATCTTTAGTAGTAGATAAATTTTTTGATAGTTACTTGCTTAAAGAAAAAAGAAAACCAAATAAAAATGTTTCTTTATTTTGTAGAGAGTCTCTCAATAGATGGTTAGAGAAGCAGGAGCAAGTGACCATTGGTCAGCTTGCAGATTTTGATTTTGTGGATCTTCCTGCCGTTGATCAGTACAGGCATATGATTAAAGCGCAACCTAAGCAGAAGCTGGATACATCAATTCAAAGCGAATATCCGGCCTTGCAGACGATTGTGTATCATTCGAAAAAGATCAACGCAATCTTCGGTCCTTTGTTCAGTGAGCTCACAAGGCAAATGCTCGAAAGCATAGACTCAAGTAAGTTTTTGTTCTTTACAAGGAAGACGCCAGCTCAAATTGAGGATTTCTTCGGAGATCTCGATAGCCATGTCCCTATGGATATCTTGGAGTTGGATATTTCAAAGTATGACAAATCTCAGAACGAGTTCCACTGTGCAGTAGAGTATGAAATATGGAGAAGACTTGGATTAGAAGATTTTCTGGGAGAAGTTTGGAAACAAGGCCACAGAAAAACTACTCTTAAAGATTACACAGCTGGTATTAAAACGTGTTTATGGTACCAGAGAAAGAGTGGGGACGTTACAACATTCATCGGTAATACGGTGATTATTGCTGCTTGTTTAGCTTCCATGTTGCCCATGGAGAAAATAATCAAAGGTGCATTTTGCGGAGATGACAGTTTACTATACTTCCCAAAAGGTTGTGAGTTTCCTGACATACAGCATACAGCTAACCTTATGTGGAATTTCGAGGCTAAGCTATTCAGAAAGCAGTATGGTTATTTCTGTGGAAGGTACGTGATACATCATGACAGAGGGTGTATTGTTTATTATGACCCTTTGAAGTTGATTTCTAAACTTGGTGCTAAACACATCAAGGATTGGGATCACTTAGAAGAGTTCAGAAGATCCCTTTGTGATGTTGCAATTTCGTTGAACAACTGTGCGTATTACACGCAGTTGGACGACGCTGTGAGTGAGGTCCATAAAACCGCACCCCCGGGTTCGTTTGTTTATAAAAGTTTAGTTAAATATCTGTCCGATAAGGTTCTTTTTAGAAGTTTGTTTATAGATGGCTCTTGTTAA
>OM892679
ATGGCATACACACAGACAGCTACCACATCCGCTTTGCTCGACACTGTCCGAGGTAACAATACCTTGGTCAACGATCTTGCGAAGCGGCGTCTTTATGACACAGCGGTCGACGAGTTCAACGCTCGTGATCGCAGGCCCAAAGTAAATTTTTCCAAAGTAATAAGTGAGGAACAGACGCTTATTGCTACTAGGGCATATCCAGAATTCCAGATAACCTTCTATAATACGCAGAACGCCGTGCATTCGCTTGCCGGTGGACTACGATCCTTAGAACTGGAATATCTAATGATGCAGATCCCGTACGGATCACTCACATATGATATAGGTGGGAATTTTGCATCTCATCTGTTCAAAGGACGGGCATATGTTCACTGCTGTATGCCCAATCTTGATGTCCGCGACATAATGCGGCACGAAGGCCAGAAAGACAGTATAGAATTATACCTTTCCAGGCTTGAGCGGGGCAACAAAGTTGTCCCAAATTTCCAAAAGGAAGCTTTTGACAGATACGCTGAAACGCCAGACGAAGTTGTCTGTCACAGTACCTTCCAAACGTGTACGCACCAGCAGGTGGAAAACACAGGCAGGGTGTATGCTATTGCATTGCACAGTATATACGATATACCTGCTGATGAATTCGGAGCGGCACTTTTAAGGAAAAATGTCCATGTTTGTTACGCCGCCTTCCACTTTTCCGAGAATTTACTTCTCGAAGATTCACACGTCAACCTTGACGAAATCAACGCGTGTTTTTCGCGTGATGGAGACAAGCTGACTTTTTCTTTCGCATCTGAGAGCACTTTAAATTATTGTCATAGTTATTCTAATATTTTAAAATACGTGTGCAAAACTTACTTCCCGGCATCTAATAGAGAGGTCTACATGAAGGAGTTTTTGGTCACCAGGGTTAACACCTGGTTTTGTAAGTTTTCTAGGATAGATACTTTTTTATTATACAAGGGGGTAGCCCACAAAGGTGTAAATAGTGAGCAATTTTACAGCGCAATGGAAGATGCATGGCACTACAAAAAGACTCTTGCAATGTGTAACAGCGAGAGGATTCTTCTTGAAGATTCCTCATCGGTCAATTACTGGTTCCCAAAAATGAGAGATATGGTCATAGTTCCTCTATTCGACATATCTCTCGACACCAGTAAAAGGACCCGCAAAGAAGTCTTAGTGTCAAAGGATTTTGTATTCACAGTTTTAAATCACATTCGCACTTATCAAGCCAAGGCACTTACATACTCCAATGTTTTATCCTTCGTCGAATCAATTCGTTCAAGGGTAATTATCAACGGAGTGACTGCCAGGTCTGAGTGGGATGTTGACAAATCTCTTTTGCAATCCTTGTCCATGACATTTTTCTTGCATACTAAGCTTGCCGTTTTAAAAGACGAATTGTTAATCAGCAAGTTTAGTTTGGGGCCAAAATCAGTAAGCCAGCATGTATGGGATGAGATTTCCCTGGCTTTTGGAAACGCATTTCCATCGATCAAGGAGAGACTGCTAAATCGGAAACTAATTAAAGTGTCGGGAGACGCATTAGAAATCAGGGTGCCTGATTTATATGTGACTTTTCACGATAGATTAGTGACTGAGTACAAAACATCGGTGGATATGCCAGTGCTTGATATCAGAAAGAGAATGGAGGAGACTGAGGTTATGTACAATGCATTGTCTGAGCTATCTGTGCTCAAGGAGTCGGACAAGTTCGACGTTGATGTTTTTTCCCGGATGTGCCAGACTTTGGAGGTAGACCCAATGACTGCAGCAAAGGTTATTGTGGCAGTGATGAGCAACGAGAGCGGACTGACTCTTACATTCGAACAGCCAACTGAAGCAAATGTCGCATTGGCACTTAAAGATTCAGAAAAAGCCTCTGAGGGTGCACTAGTGGTTACTTCTAGAGATGTTGAAGAACCATCCATGAAGGGTTCAATGGCAAGAGGAGAGTTACAATTGGCCGGTCTGTCTGGAGACCAACCAGAGTCTTCCTATACTCGGAACGAGGAAATAGAGTCATTAGAGCAATTCCACATGGCAACGGCTAGTTCGTTAATTCGGAAACAGATGAGTTCGATTGTGTACACGGGCCCCATTAAAGTTCAGCAAATGAAAAACTTTATTGATAGCCTGGTAGCATCACTCTCTGCTGCGGTGTCGAACCTAGTCAAGATCCTAAAGGATACAGCTGCTATAGATCTCGAAACCCGTCAGAAGTTTGGAGTCTTAGATGTTGCGACCAAAAGATGGTTAATTAAACCTTTAGCCAAGAATCACGCATGGGGCGTTATTGAAACACATGCTAGGAAGTACCACGTTGCACTTTTGGAGTATGATGAGCATGGAGTGGTAACTTGCGACAGTTGGAGAAGGGTGGCCGTGAGTTCTGAGTCAATGGTTTATTCTGATATGGCAAAGCTCAGAACACTGAGGAGATTATTAAGGGATGGTGAGCCTCATGTCAGCAGTGCTAAAGTCGTCCTAGTTGACGGTGTCCCGGGTTGTGGAAAGACAAAAGAGATTCTCTCGAAAGTAAATTTTGAGGAAGATCTAATCTTAGTACCGGGTAAGCAGGCTGCTGAAATGATAAAGAGGCGTGCTAATGCGTCAGGAATAATTCAAGCCACAAGAGATAATGTTCGTACTGTTGATTCATTTATAATGAATTACGGTAAAGGAACACGCTGTCAGTTCAAAAGGTTATTTATCGACGAAGGTCTGATGTTGCACACTGGTTGTGTGAATTTTCTTGTTTCTATGTCTCTGTGCGAAATTGCATATGTTTATGGAGACACACAACAAATTCCATACATCAACAGAGTATCCGGTTTTCCGTACCCTGCACATTTTGGAAAAATAGAGGTTGATGAGGTGGAAACTCGCAGAACTACGCTGCGTTGTCCAGCCGACATTACCCACTATCTTAACAGAAGGTACGAAGGATATGTCATGTGTACATCGTCGGTTAAAAAGTCAGTTTCTCAGGAAATGGTGAGCGGGGCCGCAATGATCAATCCTGTATCTAAGCCACTGAATGGGAAAGTTTTGACTTTCACTCAGTCTGATAAAGAGGCGCTGCTTTCTCGAGGATATACGGACGTCCATACAGTACATGAGGTACAAGGTGAGACATATGCAGATGTGTCGTTGGTCAGATTGACTCCGACACCTGTATCTATCATCGCAGGAGATAGTCCGCACGTTCTCGTAGCTTTGTCAAGGCATACCCAAACATTGAAGTATTACACCGTAGTGATGGATCCTCTTGTAAGTATAATTAGGGATTTAGAAAAACTTAGTTCTTACTTGTTAGATATGTATAAAGTAGATGCAGGGACCCAATAGCAATTACTGGTAGACTCCGTGTTTAAAGGTTCTAATCTTTTTGTTGCAGCACCAAAGACTGGAGATATCTCAGATATGCAATTTTACTATGATAAGTGTCTCCCAGGTAATAGCACCATGTTAAATAACTATGATGCTGTTACCATGAGGTTGACTGACATTTCTCTTAATGTCAAAGATTGCATATTGGATTTCTCTAAGTCTGTGGCTGCACCGAAGGATCCGATCAAACCACTGATTCCAATGGTACGAACGGCGGCAGAAATGCCACGCCAGACTGGACTATTGGAAAATTTGGTGGCGATGATCAAAAGAAACTTTAATTCACCGGAGTTATCAGGAATAATCGACATTGAGAATACTGCATCTTTAGTAGTAGATAAATTTTTTGATAGTTACTTGCTTAAAGAAAAAAGAAAACCAAATAAAAATGTTTCTTTATTTTGTAGAGAGTCTCTCAATAGATGGTTAGAGAAGCAGGAGCAAGTGACCATTGGTCAGCTTGCAGATTTTGATTTTGTGGATCTTCCTGCCGTTGATCAGTACAGGCATATGATTAAAGCGCAACCTAAGCAGAAGCTGGATACATCAATTCAAAGCGAATATCCGGCCTTGCAGACGATTGTGTATCATTCGAAAAAGATCAACGCAATCTTCGGTCCTTTGTTCAGTGAGCTCACAAGGCAAATGCTCGAAAGCATAGACTCAAGTAAGTTTTTGTTCTTTACAAGGAAGACGCCAGCTCAAATTGAGGATTTCTTCGGAGATCTCGATAGCCATGTCCCTATGGATATCTTGGAGTTGGATATTTCGAAGTATGACAAATCTCAGAACGAGTTCCACTGTGCAGTAGAGTATGAAATATGGAGAAGACTTGGATTAGAAGATTTTCTGGGAGAAGTTTGGAAACAAGGCCACAGGAAAACTACTCTTAAAGATTACACAGCTGGTATTAAAACGTGTTTATGGTACCAGAGAAAGAGTGGGGACGTTACAACATTCATCGGTAATACGGTGATTATTGCTGCTTGTTTAGCTTCCATGTTGCCCATGGAGAAAATAATCAAAGGTGCATTTTGCGGAGATGACAGTTTACTATACTTCCCAAAAGGTTGTGAGTTTCCTGACATACAGCATACAGCCAACCTTATGTGGAATTTCGAGGCTAAGCTATTCAGAAAGCAGTATGGTTATTTCTGTGGAAGGTACGTGATACATCATGACAGAGGGTGTATTGTTTATTATGACCCTTTGAAGTTGATTTCTAAACTTGGTGCTAAACACATCAAGGATTGGGATCACTTAGAAGAGTTCAGAAGATCCCTTTGTGATGTTGCAAATTCGTTGAACAACTGTGCGTATTACACGCAGTTGGACGACGCTGTGAGTGAGGTCCATAAAACCGCACCCCCGGGTTCGTTTGTGTATAAAAGTTTAGTTAAATATCTGTCCGATAAGGTTCTTTTTAGAAGTTTGTTTATAGATGGCTCTTGTTAA
>OM892682
ATGGCATACACACAGACAGCTACCACATCCGCTTTGCTCGACACTGTCCGAGGTAACAATACCTTGGTCAACGATCTTGCGAAGCGGCGTCTTTATGACACAGCGGTCGACGAGTTCAACGCTCGTGATCGCAGGCCCAAAGTAAATTTTTCCAAAGTAATAAGTGAGGAACAGACGCTTATTGCTACTAGGGCATATCCAGAATTCCAGATAACCTTCTATAATACGCAGAACGCCGTGCATTCGCTTGCCGGTGGACTACGATCCTTAGAACTGGAATATCTAATGATGCAGATCCCGTACGGATCACTCACATATGATATAGGTGGGAATTTTGCATCTCATCTGTTCAAAGGACGGGCATATGTTCACTGCTGTATGCCCAATCTTGATGTCCGCGACATAATGCGGCACGAAGGCCAGAAAGACAGTATAGAATTATACCTTTCCAGGCTTGAGCGGGGCAACAAAGTTGTCCCAAATTTCCAAAAGGAAGCTTTTGACAGATACGCTGAAACGCCAGACGAAGTTGTCTGTCACAGTACCTTCCAAACGTGTACGCACCAGCAGGTGGAAAACACAGGCAGGGTGTATGCTATTGCATTGCACAGTATATACGATATACCTGCTGATGAATTCGGAGCGGCACTTTTAAGGAAAAATGTCCATGTTTGTTACGCCGCCTTCCACTTTTCCGAGAATTTACTTCTCGAAGATTCACACGTCAACCTTGACGAAATCAACGCGTGTTTTTCGCGTGATGGAGACAAGCTGACTTTTTCTTTCGCATCTGAGAGCACTTTAAATTATTGTCATAGTTATTCTAATATTTTAAAATACGTGTGCAAAACTTACTTCCCGGCATCTAATAGAGAGGTCTACATGAAGGAGTTTTTGGTCACCAGGGTTAACACCTGGTTTTGTAAGTTTTCTAGGATAGATACTTTTTTATTATACAAGGGGGTAGCCCACAAAGGTGTAAATAGTGAGCAATTTTACAGCGCAATGGAAGATGCATGGCACTACAAAAAGACTCTTGCAATGTGTAACAGCGAGAGGATTCTTCTTGAAGATTCCTCATCGGTCAATTACTGGTTCCCAAAAATGAGAGATATGGTCATAGTTCCTCTATTCGACATATCTCTCGACACCAGTAAAAGGACCCGCAAAGAAGTCTTAGTGTCAAAGGATTTTGTATTCACAGTTCTAAATCACATTCGCACTTATCAAGCCAAGGCACTTACATACTCCAATGTTTTATCCTTTGTCGAATCAATTCGTTCAAGGGTAATTATCAACGGAGTGACTGCCAGGTCTGAGTGGGATGTTGACAAATCTCTTTTGCAATCCTTGTCCATGACATTTTTCTTGCATACTAAGCTTGCCGTTTTAAAAGACGAATTGTTAATCAGCAAGTTTAGTTTGGGGCCAAAATCAGTAAGCCAGCATGTATGGGATGAGATTTCCCTGGCTTTTGGAAACGCATTTCCATCGATCAAGGAGAGACTGCTAAATCGGAAACTAATTAAAGTGTCGGGAGACGCATTAGAAATCAGGGTGCCTGATTTATATGTGACTTTTCACGATAGATTAGTGACTGAGTACAAAACATCGGTGGATATGCCAGTGCTTGATATCAGAAAGAGAATGGAGGAGACTGAGGTTATGTACAATGCATTGTCTGAGCTATCTGTGCTCAAGGAGTCGGACAAGTTCGACGTTGATGTTTTTTCCCGGATGTGCCAGACTTTGGAGGTAGACCCAATGACTGCAGCAAAGGTTATTGTGGCAGTGATGAGCAACGAGAGCGGACTGACTCTCACATTCGAACAGCCAACTGAAGCAAATGTCGCATTGGCACTTAAAGATTCAGAAAAAGCCTCTGAGGGTGCACTAGTGGTTACTTCTAGAGATGTTGAAGAACCATCCATGAAGGGTTCAATGGCAAGAGGAGAGTTACAATTGGCCGGTCTGTCTGGAGACCAACCAGAGTCTTCCTATACTCGGAACGAGGAAATAGAGTCATTAGAGCAATTCCACATGGCAACGGCTAGTTCGTTAATTCGGAAACAGATGAGTTCGATTGTGTACACGGGCCCCATTAAAGTTCAGCAAATGAAAAACTTTATTGATAGCCTGGTAGCATCACTCTCTGCTGCGGTGTCGAACCTAGTCAAGATCCTAAAGGATACAGCTGCTATAGATCTCGAAACCCGTCAGAAGTTTGGAGTCTTAGATGTTGCGACCAAAAGATGGTTAATTAAACCTTTAGCCAAGAATCACGCATGGGGCGTTATTGAAACACATGCTAGGAAGTACCACGTTGCACTTTTGGAGTATGATGAGCATGGAGTGGTAACTTGCGACAGTTGGAGAAGGGTGGCCGTGAGTTCTGAGTCAATGGTTTATTCTGATATGGCAAAGCTCAGAACACTGAGGAGATTATTAAGAGATGGTGAGCCTCATGTCAGCAGTGCTAAAGTCGTCCTAGTTGACGGTGTCCCGGGTTGTGGAAAGACAAAAGAGATTCTCTCGAAAGTAAATTTTGAGGAAGATCTAATCTTAGTACCGGGTAAGCAGGCTGCTGAAATGATAAAGAGGCGTGCTAATGCGTCAGGAATAATTCAAGCCACAAGAGATAATGTTCGTACTGTTGATTCATTTATAATGAATTACGGTAAAGGAACACGCTGTCAGTTCAAAAGGTTATTTATCGACGAAGGTCTGATGTTGCACACTGGTTGTGTGAATTTTCTTGTTTCTATGTCTCTGTGCGAAATTGCATATGTTTATGGAGACACACAACAAATTCCATACATCAACAGAGTATCCGGTTTTCCGTACCCTGCACATTTTGCAAAAATAGAGGTTGATGAGGTGGAAACTCGCAGAACTACGCTGCGTTGTCCAGCCGACATTACCCACTATCTTAACAGAAGGTACGAAGGACATGTCATGTGTACATCGTCGGTTAAAAAGTCAGTTTCTCAGGAAATGGTGAGCGGGGCCGCAATGATCAATCCTGTATCTAAGCCATTGAATGGGAAAGTTTTGACTTTCACTCAGTCTGACAAAGAGGCGCTGCTTTCTCGAGGATATACGGACGTCCATACAGTACATGAGGTACAAGGTGAGACATATGCAGATGTGTCGTTGGTCAGATTGACTCCGACACCTGTATCTATTATCGCAGGAGATAGTCCGCACGTTCTCGTAGCTTTGTCAAGGCATACCCAAACATTGAAGTATTACACCGTAGTGATGGATCCTCTTGTAAGTATAATTAGGGATTTAGAAAAACTTAGTTCTTACTTGTTAGATATGTATAAAGTAGATGCAGGGACCCAATAGCAATTACAGGTAGACTCCGTGTTTAAAGGTTCTAATCTTTTTGTTGCAGCACCAAAGACTGGAGATATCTCAGATATGCAATTTTACTATGATAAGTGTCTCCCAGGTAATAGCACCATGTTAAATAACTATGATGCTGTTACCATGAGGTTGACTGACATTTCTCTTAATGTCAAAGATTGCATATTGGATTTCTCTAAGTCTGTGGCTGCACCGAAGGATCCGATCAAACCACTGATTCCAATGGTACGAACGGCGGCAGAAATGCCACGCCAGACTGGACTATTGGAAAATTTGGTGGCGATGATCAAAAGAAACTTTAATTCACCGGAGTTATCAGGAATAATCGACATTGAGAATACTGCATCTTTAGTAGTAGATAAATTTTTTGATAGTTACTTGCTTAAAGAAAAAAGAAAACCAAATAAAAATGTTTCTTTATTTTGTAGAGAGTCTCTCAATAGATGGTTAGAGAAGCAGGAGCAAGTGACCATTGGTCAGCTTGCAGATTTTGATTTTGTGGATCTTCCTGCCGTTGATCAGTACAGGCATATGATTAAAGCGCAACCTAAGCAGAAGCTGGATACATCAATTCAAAGCGAATATCCGGCCTTGCAGACGATTGTGTATCATTCGAAAAAGATCAACGCAATCTTCGGTCCTTTGTTCAGTGAGCTCACAAGGCAAATGCTCGAAAGCATAGACTCAAGTAAGTTTTTGTTCTTTACAAGGAAGACGCCAGCTCAAATTGAGGATTTCTTCGGAGATCTCGATAGCCATGTCCCTATGGATATCTTGGAGTTGGATATTTCGAAGTATGACAAATCTCAGAACGAGTTCCACTGTGCAGTAGAGTATGAAATATGGAGAAGACTTGGATTAGAAGATTTTCTGGGAGAAGTTTGGAAACAAGGCCACAGGAAAACTACTCTTAAAGATTACACAGCTGGTATTAAAACGTGTTTATGGTACCAGAGAAAGAGTGGGGACGTTACAACATTCATCGGTAATACGGTGATTATTGCTGCTTGTTTAGCTTCCATGTTGCCCATGGAGAAAATAATCAAAGGTGCATTTTGCGGAGATGACAGTTTACTATACTTCCCAAAAGGTTGTGAGTTTCCTGACATACAGCATACAGCCAACCTTATGTGGAATTTCGAGGCTAAGCTATTCAGAAAGCAGTATGGTTATTTCTGTGGAAGGTACGTGATACATCATGACAGAGGGTGTATTGTTTATTATGACCCTTTGAAGTTGATTTCTAAACTTGGTGCTAAACACATCAAGGATTGGGATCACTTAGAAGAGTTCAGAAGATCCCTTTGTGATGTTGCAAATTCGTTGAACAACTGTGCGTATTACACGCAGTTGGACGACGCTGTGAGTGAGGTCCATAAAACCGCACCCCCGGGTTCGTTTGTATATAAAAGTTTAGTTAAATATCTGTCCGATAAGGTTCTTTTTAGAAGTTTGTTTATAGATGGCTCTTGTTAA
>OM892683
ATGGCATACACACAGACAGCTACCACATCCGCTTTGCTCGACACTGTCCGAGGTAACAATACCTTGGTCAACGATCTTGCGAAGCGGCGTCTTTATGACACAGCGGTCGACGAGTTCAACGCTCGTGATCGCAGGCCCAAAGTAAATTTTTCCAAAGTAATAAGTGAGGAACAGACGCTTATTGCTACTAGGGCATATCCAGAATTCCAGATAACCTTCTATAATACGCAGAACGCCGTGCATTCGCTTGCCGGTGGACTACGATCCTTAGAACTGGAATATCTAATGATGCAGATCCCGTACGGATCACTCACATATGATATAGGTGGGAATTTTGCATCTCATCTGTTCAAAGGACGGGCATATGTTCACTGCTGTATGCCCAATCTTGATGTCCGCGACATAATGCGGCACGAAGGCCAGAAAGACAGTATAGAATTATACCTTTCCAGGCTTGAGCGGGGCAACAAAGTTGTCCCAAATTTCCAAAAGGAAGCTTTTGACAGATACGCTGAAACGCCAGACGAAGTTGTCTGTCACAGTACCTTCCAAACGTGTACGCACCAGCAGGTGGAAAACACAGGCAGGGTGTATGCTATTGCATTGCACAGTATATACGATATACCTGCTGATGAATTCGGAGCGGCACTTTTAAGAAAAAATGTCCATGTTTGTTACGCCGCCTTCCACTTTTCCGAGAATTTACTTCTCGAAGATTCACACGTCAACCTTGACGAAATCAACGCGTGTTTTTCGCGTGATGGAGACAAGCTGACTTTTTCTTTCGCATCTGAGAGCACTTTAAATTATTGTCATAGTTATTCTAATATTTTAAAATACGTGTGCAAAACTTACTTCCCGGCATCTAATAGAGAGGTCTACATGAAGGAGTTTTTGGTCACCAGGGTTAACACCTGGTTTTGTAAGTTTTCTAGGATAGATACTTTTTTATTATACAAGGGGGTAGCCCACAAAGGTGTAAATAGTGAGCAATTTTACAGCGCAATGGAAGATGCATGGCACTACAAAAAGACTCTTGCAATGTGTAACAGCGAGAGGATTCTTCTTGAAGATTCCTCATCGGTCAATTACTGGTTCCCAAAAATGAGAGATATGGTCATAGTTCCTCTATTCGACATATCTCTCGACACCAGTAAAAGGACCCGCAAAGAAGTCTTAGTGTCAAAGGATTTTGTATTCACAGTTCTAAATCACATTCGCACTTATCAAGCCAAGGCACTTACATACTCCAATGTTTTATCCTTTGTCGAATCAATTCGTTCAAGGGTAATTATCAACGGAGTGACTGCCAGGTCTGAGTGGGATGTTGACAAATCTCTTTTGCAATCCTTGTCCATGACATTTTTCTTGCATACTAAGCTTGCCGTTTTAAAAGACGAATTGTTAATCAGCAAGTTTAGTTTGGGGCCAAAATCAGTAAGCCAGCATGTATGGGATGAGATTTCCCTGGCTTTTGGAAACGCATTTCCATCGATCAAGGAGAGACTGCTAAATCGGAAACTAATTAAAGTGTCGGGAGACGCATTAGAAATCAGGGTGCCTGATTTATATGTGACTTTTCACGATAGATTAGTGACTGAGTACAAAACATCGGTGGATATGCCAGTGCTTGATATCAGAAAGAGAATGGAGGAGACTGAGGTTATGTACAATGCATTGTCTGAGCTATCTGTGCTCAAGGAGTCGGACAAGTTCGACGTTGATGTTTTTTCCCGGATGTGCCAGACTTTGGAGGTAGACCCAATGACTGCAGCAAAGGTTATTGTGGCAGTGATGAGCAACGAGAGCGGACTGACTCTCACATTCGAACAGCCAACTGAAGCAAATGTCGCATTGGCACTTAAAGATTCAGAAAAAGCCTCTGAGGGTGCACTAGTGGTTACTTCTAGAGATGTTGAAGAACCATCCATGAAGGGTTCAATGGCAAGAGGAGAGTTACAATTGGCCGGTCTGTCTGGAGACCAACCAGAGTCTTCCTATACTCGGAACGAGGAAATAGAGTCATTAGAGCAATTCCACATGGCAACGGCTAGTTCGTTAATTCGGAAACAGATGAGTTCGATTGTGTACACGGGCCCCATTAAAGTTCAGCAAATGAAAAACTTTATTGATAGCCTGGTAGCATCACTCTCTGCTGCGGTGTCGAACCTAGTCAAGATCCTAAAGGATACAGCTGCTATAGATCTCGAAACCCGTCAGAAGTTTGGAGTCTTAGATGTTGCGACCAAAAGATGGTTAATTAAACCTTTAGCCAAGAATCACGCATGGGGCGTTATTGAAACACATGCTAGGAAGTACCACGTTGCACTTTTGGAGTATGATGAGCATGGAGTGGTAACTTGCGACAGTTGGAGAAGGGTGGCCGTGAGTTCTGAGTCAATGGTTTATTCTGATATGGCAAAGCTCAGAACACTGAGGAGATTATTAAGAGATGGTGAGCCTCATGTCAGCAGTGCTAAAGTCGTCCTAGTTGACGGTGTCCCGGGTTGTGGAAAGACAAAAGAGATTCTCTCGAAAGTAAATTTTGAGGAAGATCTAATCTTAGTACCGGGTAAGCAGGCTGCTGAAATGATAAAGAGGCGTGCTAATGCGTCAGGAATAATTCAAGCCACAAGAGATAATGTTCGTACTGTTGATTCATTTATAATGAATTACGGTAAAGGAACACGCTGTCAGTTCAAAAGGTTATTTATCGACGAAGGTCTGATGTTGCACACTGGTTGTGTGAATTTTCTTGTTTCTATGTCTCTGTGCGAAATTGCATATGTTTATGGAGACACACAACAAATTCCATACATCAACAGAGTATCCGGTTTTCCGTACCCTGCACATTTTGCAAAAATAGAGGTTGATGAGGTAGAAACTCGCAGAACTACGCTGCGTTGTCCAGCCGACATTACCCACTATCTTAACAGAAGGTACGAAGGACATGTCATGTGTACATCGTCGGTTAAAAAGTCAGTTTCTCAGGAAATGGTGAGCGGGGCCGCAATGATCAATCCTGTATCTAAGCCATTGAATGGGAAAGTTTTGACTTTCACTCAGTCTGACAAAGAGGCGCTGCTTTCTCGAGGATATACGGACGTCCATACAGTACATGAGGTACAAGGTGAGACATATGCAGATGTGTCGTTGGTCAGATTGACTCCGACACCTGTATCTATTATCGCAGGAGATAGTCCGCACGTTCTCGTAGCTTTGTCAAGGCATACCCAAACATTGAAGTATTACACCGTAGTGATGGATCCTCTTGTAAGTATAATTAGGGATTTAGAAAAACTTAGTTCTTACTTGTTAGATATGTATAAAGTAGATGCAGGGACCCAATAGCAATTACAGGTAGACTCCGTGTTTAAAGGTTCTAATCTTTTTGTTGCAGCACCAAAGACTGGAGATATCTCAGATATGCAATTTTACTATGATAAGTGTCTCCCAGGTAATAGCACCATGTTAAATAACTATGATGCTGTTACCATGAGGTTGACTGACATTTCTCTTAATGTCAAAGATTGCATATTGGATTTCTCTAAGTCTGTGGCTGCACCGAAGGATCCGATCAAACCACTGATTCCAATGGTACGAACGGCGGCAGAAATGCCACGCCAGACTGGACTATTGGAAAATTTGGTGGCGATGATCAAAAGAAACTTTAATTCACCGGAGTTATCAGGAATAATCGACATTGAGAATACTGCATCTTTAGTAGTAGATAAATTTTTTGATAGTTACTTGCTTAAAGAAAAAAGAAAACCAAATAAAAATGTTTCTTTATTTTGTAGAGAGTCTCTCAATAGATGGTTAGAGAAGCAGGAGCAAGTGACCATTGGTCAGCTTGCAGATTTTGATTTTGTGGATCTTCCTGCCGTTGATCAGTACAGGCATATGATTAAAGCGCAACCTAAGCAGAAGCTGGATACATCAATTCAAAGCGAATATCCGGCCTTGCAGACGATTGTGTATCATTCGAAAAAGATCAACGCAATCTTCGGTCCTTTGTTCAGTGAGCTCACAAGGCAAATGCTCGAAAGCATAGACTCAAGTAAGTTTTTGTTCTTTACAAGGAAGACGCCAGCTCAAATTGAGGATTTCTTCGGAGATCTCGATAGCCATGTCCCTATGGATATCTTGGAGTTGGATATTTCGAAGTATGACAAATCTCAGAACGAGTTCCACTGTGCAGTAGAGTATGAAATATGGAGAAGACTTGGATTAGAAGATTTTCTGGGAGAAGTTTGGAAACAAGGCCACAGGAAAACTACTCTTAAAGATTACACAGCTGGTATTAAAACGTGTTTATGGTACCAGAGAAAGAGTGGGGACGTTACAACATTCATCGGTAATACGGTGATTATTGCTGCTTGTTTAGCTTCCATGTTGCCCATGGAGAAAATAATCAAAGGTGCATTTTGCGGAGATGACAGTTTACTATACTTCCCAAAAGGTTGTGAGTTTCCTGACATACAGCATACAGCCAACCTTATGTGGAATTTCGAGGCTAAGCTATTCAGAAAGCAGTATGGTTATTTCTGTGGAAGGTACGTGATACATCATGACAGAGGGTGTATTGTTTATTATGACCCTTTGAAGTTGATTTCTAAACTTGGTGCTAAACACATCAAGGATTGGGATCACTTAGAAGAGTTCAGAAGATCCCTTTGTGATGTTGCAAATTCGTTGAACAACTGTGCGTATTACACGCAGTTGGACGACGCTGTGAGTGAGGTCCATAAAACCGCACCCCCGGGTTCGTTTGTATATAAAAGTTTAGTTAAATATCTGTCCGATAAGGTTCTTTTTAGAAGTTTGTTTATAGATGGCTCTTGTTAA
>OM892686
ATGGCATACACACAGACAGCTACCACATCCGCTTTGCTCGACACTGTCCGAGGTAACAATACCTTGGTCAACGATCTTGCGAAGCGGCGTCTTTATGACACAGCGGTCGACGAGTTCAACGCTCGTGATCGCAGGCCCAAAGTAAATTTTTCCAAAGTAATAAGTGAGGAACAGACGCTTATTGCTACTAGGGCATATCCAGAATTCCAGATAACCTTCTATAATACGCAGAACGCCGTGCATTCGCTTGCCGGTGGACTACGATCCTTAGAACTGGAATATCTAATGATGCAGATCCCGTACGGATCACTCACATATGATATAGGTGGGAATTTTGCATCTCATCTGTTCAAAGGACGGGCATATGTTCACTGCTGTATGCCCAATCTTGATGTCCGCGACATAATGCGGCACGAAGGCCAGAAAGACAGTATAGAATTATACCTTTCCAGGCTTGAGCGGGGCAACAAAGTTGTCCCAAATTTCCAAAAGGAAGCTTTTGACAGATACGCTGAAACGCCAGACGAAGTTGTCTGTCACAGTACCTTCCAAACGTGTACGCACCAGCAGGTGGAAAACACAGGCAGGGTGTATGCTATTGCATTGCACAGTATATACGATATACCTGCTGATGAATTCGGAGCGGCACTTTTAAGGAAAAATGTCCATGTTTGTTACGCCGCCTTCCACTTTTCCGAGAATTTACTTCTCGAAGATTCACACGTCAACCTTGACGAAATCAACGCGTGTTTTTCGCGTGATGGAGACAAGCTGACTTTTTCTTTCGCATCTGAGAGCACTTTAAATTATTGTCATAGTTATTCTAATATTTTAAAATACGTGTGCAAAACTTACTTCCCGGCATCTAATAGAGAGGTCTACATGAAGGAGTTTTTGGTCACCAGGGTTAACACCTGGTTTTGTAAGTTTTCTAGGATAGATACTTTTTTATTATACAAGGGGGTAGCCCACAAAGGTGTAAATAGTGAGCAATTTTACAGCGCAATGGAAGATGCATGGCACTACAAAAAGACTCTTGCAATGTGTAACAGCGAGAGGATTCTTCTTGAAGATTCCTCATCGGTCAATTACTGGTTCCCAAAAATGAGAGATATGGTCATAGTTCCTCTATTCGACATATCTCTCGACACCAGTAAAAGGACCCGCAAAGAAGTCTTAGTGTCAAAGGATTTTGTATTCACAGTTTTAAATCACATTCGCACTTATCAAGCCAAGGCACTTACATACTCCAATGTTTTATCCTTTGTCGAATCAATTCGTTCAAGGGTAATTATCAACGGAGTGACTGCCAGGTCTGAGTGGGATGTTGACAAATCTCTTTTGCAATCCTTGTCCATGACATTTTTCTTGCATACTAAGCTTGCCGTTTTAAAAGACGAATTGTTAATCAGCAAGTTTAGTTTGGGGCCAAAATCAGTAAGCCAGCATGTATGGGATGAGATTTCCCTGGCTTTTGGAAACGCATTTCCATCGATCAAGGAGAGACTGCTAAATCGGAAACTAATTAAAGTGTCGGGAGACGCATTAGAAATCAGGGTGCCTGATTTATATGTGACTTTTCACGATAGATTAGTGACTGAGTACAAAACATCGGTGGATATGCCAGTGCTTGATATCAGAAAGAGAATGGAGGAGACTGAGGTTATGTACAATGCATTGTCTGAGCTATCTGTGCTCAAGGAGTCGGACAAGTTCGACGTTGATGTTTTTTCCCGGATGTGCCAGACTTTGGAGGTAGACCCAATGACTGCAGCAAAGGTTATTGTGGCAGTGATGAGCAACGAGAGCGGACTGACTCTTACATTCGAACAGCCAACTGAAGCAAACGTCGCATTGGCACTTAAAGATTCAGAAAAAGCCTCTGAGGGTGCACTAGTGGTTACTTCTAGAGATGTTGAAGAACCATCCATGAAGGGTTCAATGGCAAGAGGAGAGTTACAATTGGCCGGTCTGTCTGGAGACCAACCAGAGTCTTCCTATACTCGGAACGAGGAAATAGAGTCATTAGAGCAATTCCACATGGCAACGGCTAGTTCGTTAATTCGGAAACAGATGAGTTCGATTGTGTACACGGGCCCCATTAAAGTTCAGCAAATGAAAAACTTTATTGATAGCCTGGTAGCATCACTCTCTGCTGCGGTGTCGAACCTAGTCAAGATCCTAAAGGATACAGCTGCTATAGATCTCGAAACCCGTCAGAAGTTTGGAGTCTTAGATGTTGCGACCAAAAGATGGTTAATTAAACCTTTAGCCAAGAATCACGCATGGGGCGTTATTGAAACACATGCTAGGAAGTACCACGTTGCACTTTTGGAGTATGATGAGCATGGAGTGGTAACTTGCGACAGTTGGAGAAGGGTGGCCGTGAGTTCTGAGTCAATGGTTTATTCTGATATGGCAAAGCTCAGAACACTGAGGAGATTACTAAGGGATGGTGAGCCTCATGTCAGCAGTGCTAAAGTCGTCCTAGTTGACGGTGTCCCGGGTTGTGGAAAGACAAAAGAGATTCTCTCGAAAGTAAATTTTGAGGAAGATCTAATCTTAGTACCGGGTAAGCAGGCTGCTGAAATGATAAAGAGGCGTGCTAATGCGTCAGGAATAATTCAAGCCACAAGAGATAATGTTCGTACTGTTGATTCATTTATAATGAATTACGGTAAAGGAACACGCTGTCAGTTCAAAAGGTTATTTATCGACGAAGGTCTGATGTTGCACACTGGTTGTGTGAATTTTCTTGTTTCTATGTCTCTGTGCGAAATTGCATATGTTTATGGAGACACACAACAAATTCCATACATCAACAGAGTATCCGGTTTTCCGTACCCTGCACATTTTGCAAAAATAGAGGTTGATGAGGTGGAAACTCGCAGAACTACGCTGCGTTGTCCAGCCGACATTACCCACTATCTTAACAGAAGGTACGAAGGACATGTCATGTGTACATCGTCGGTTAAAAAGTCAGTTTCTCAGGAAATGGTGAGCGGGGCCGCAATGATCAATCCTGTATCTAAGCCACTGAATGGGAAAGTTTTGACTTTCACTCAGTCTGATAAAGAGGCGCTGCTTTCTCGAGGATATACGGACGTCCATACAGTACATGAGGTACAAGGTGAGACATATGCAGATGTGTCGTTGGTCAGATTGACTCCGACACCTGTATCTATCATCGCAGGAGATAGTCCGCACGTTCTCGTAGCTTTGTCAAGGCATACCCAAACATTGAAGTATTACACCGTAGTGATGGATCCTCTTGTAAGTATAATTAGGGATTTAGAAAAACTTAGTTCTTACTTGTTAGATATGTATAAAGTAGATGCAGGGACCCAATAGCAATTACAGGTAGACTCCGTGTTTAAAGGTTCTAATCTTTTTGTTGCAGCACCAAAGACTGGAGATATCTCAGATATGCAATTTTACTATGATAAGTGTCTCCCAGGTAATAGCACCATGTTAAATAACTATGATGCTGTTACCATGAGGTTGACTGACATTTCTCTTAATGTCAAAGATTGCATATTGGATTTCTCTAAGTCTGTGGCTGCACCGAAGGATCCGATCAAACCACTGATTCCAATGGTACGAACGGCGGCAGAAATGCCACGCCAGACTGGACTATTGGAAAATTTGGTGGCGATGATCAAAAGAAACTTTAATTCACCGGAGTTATCAGGAACAATCGACATTGAGAATACTGCATCTTTAGTAGTAGATAAATTTTTTGATAGTTACTTGCTTAAAGAAAAAAGAAAACCAAATAAAAATGTTTCTTTATTTTGTAGAGAGTCTCTCAATAGATGGTTAGAGAAGCAGGAGCAAGTGACCATTGGTCAGCTTGCAGATTTTGATTTTGTAGATCTTCCTGCCGTTGATCAGTACAGACATATGATTAAAGCGCAACCTAAGCAGAAGCTGGATACATCAATTCAAAGCGAATATCCGGCCTTGCAGACGATTGTGTATCATTCGAAAAAGATCAACGCAATCTTCGGTCCTTTGTTCAGTGAGCTCACAAGGCAAATGCTTGAAAGCATAGACTCAAGTAAGTTTTTGTTCTTTACAAGGAAGACGCCAGCTCAAATTGAGGATTTCTTCGGAGATCTCGATAGCCATGTCCCTATGGATATCTTGGAGTTGGATATTTCGAAGTATGACAAATCTCAGAACGAGTTCCACTGTGCAGTAGAGTATGAAATATGGAGAAGACTTGGATTAGAAGATTTTCTGGGAGAAGTTTGGAAACAAGGCCACAGGAAAACTACTCTTAAAGATTACACAGCTGGTATTAAAACGTGTTTATGGTACCAGAGAAAGAGTGGGGACGTTACAACATTCATCGGTAATACGGTGATTATTGCTGCTTGTTTAGCTTCCATGTTGCCCATGGAGAAAATAATCAAAGGTGCATTTTGCGGAGATGACAGTTTACTATACTTCCCAAAAGGTTGTGAGTTTCCTGACATACAGCATACAGCCAACCTTATGTGGAATTTCGAGGCTAAGCTATTCAGAAAGCAGTATGGTTATTTCTGTGGAAGGTACGTGATACATCATGACAGAGGGTGTATTGTTTATTATGACCCTTTGAAGTTGATTTCTAAACTTGGTGCTAAACACATCAAGGATTGGGATCACTTAGAAGAGTTCAGAAGATCCCTTTGTGATGTTGCAAATTCGTTGAACAACTGTGCGTATTACACGCAGTTGGACGACGCTGTGAGTGAGGTCCATAAAACCGCACCCCCGGGTTCGTTTGTGTATAAAAGTTTAGTTAAATATCTGTCCGATAAGGTTCTTTTTAGAAGTTTGTTTATAGATGGCTCTTGTTAA
>OP557566
ATGGCATACACACAGACAGCTACCACATCCGCTTTGCTCGACACTGTCCGAGGTAACAATACCTTGGTCAACGATCTTGCGAAGCGGcGTcTTTATGACACAGCGGTCGACGAGTTCAACGCTCGTGATCGCAGGCCCAAAGTAAATTTTTCCAAAGTAATAAGTGAGGAACAGACGCTTATTGCTACTAGGGCATATCCAGAATTCCAGATAaCCTTCTATAATACGCAGAACGCCGTGCATTCGcTTGCCGGTGGACTACGATCCTTAGAACTGGAATATCTAATGAtGCAGATCCCGTACGGATCACTCACAtATGATATAGGTGGGAATTTTGCATCTCATcTGTTCAAAGGACGGGCATATGTTCACTGCTGTATGCCCAATcTTGATGTCCGCGACATAATGCGGCaCGAAGGCCAGAAAgACAGTATAGAATTATACCTTTCCAGGcTtGAGCGGGGCAACAAAGTTGTCCCAAATTTCCAAAAGGAAGCTTTTGACaGATACGCTGAAACgCCAGACGAAGTTGTcTGTCaCAGTaCCTTCCAAACGtGTACgCaCCAGCAGGtGGAAAACaCAGGCaGGGtGTaTGcTATTGCATTGCACAGTATATACGATATACCTGCTGATGAATTCGGAGcGGCACTTTTAAGGAAAAATGTCCATGTTTGTTACgCCgCCTTCCaCTTTTCCGAGAATTTACTTCTCGAAgATTCaCaCGTCAACCTTGACGAAATCAACGcGtGTTTTTCGCGTGATGGAGACAAGCtGACTTTTTCTTTCGCATCTGaGAGCaCTTTAAATTATTGTCATAGTTATTcTAATATTTTAAAATACGTGTGCAAAACTTACTTCCCGGCATCTAATAGAGAGGTCTACAtGAAGGAGTTTTTGGTCACCAGGGTTAACACCtGGTTTTGTAAGTTTTCTAGGATAgATACTTTTTTaTTATACAAGGGGGTAGCCCACAAAGGTGTAAAtAGtGAGCAATTTTACAGCGCAATGGAAGATGCATGGCACTACAAAAAGACTCTTGCAATGTGTAACAGCGAGAGGATTCTTCTTGAAGATTCCTCATCGGTCAATTACTGGTTCCCAAAAATGAGAGATATGGTCATAGTTCCTCTATTCGACATATCTCTCGACACCAGTAAAAGGACCCGCAAAGAAGTCTTAGTGTCAAAGGATTTTGTATTCACAGTTTTAAATCACATTCGCACTTATCAAGCCAAGGCACTTACATACTCCAATGTTTTATCCTTTGTCGAATCAATTCGTTCAAGGGTAATTATCAACGGAGTGACTGCCAGGTCTGAGTGGGATGTTGACAAATCTCTTTTGCAATCCTTGTCCATGACATTTTTCTTGCATACTAAGCTTGCCGTTTTAAAAGACGAATTGTTAATCAGCAAGTTTAGTTTGGGGCCAAAATCAGTAAGCCAGCATGTATGGGATGAGATTTCCCTGGCTTTTGGAAACGCATTTCCATCGATCAAGGAGAGACTGCTAAATCGGAAACTAATTAAAGTGTCGGGAGACGCATTAGAAATCAGAGTGCCTGATTTATATGTGACTTTTCACGATAGATTAGTGGCTGAGTACAAAACATCGGTGGATATGCCAGTGCTTGATATCAGAAAGAGAATGGAGGAGACTGAGGTTATGTACAATGCATTGTCTGAGCTATCTGTGCTCAAGGAATCGGACAAGTTCGACGTTGATGTTTTTTCCCGGATGTGCCAGACTTTGGAGGTAGACCCAATGACTGCAGCAAAGGTTATTGTGGCAGTGATGAGCAACGAGAGCGGACTGACTCTTACATTCGAACAGCCAACTGAAGCAAATGTCGCATTGGCACTTAAAGATTCAGAAAAAGCCTCTGAGGGTGCACTAGTGGTTACTTCTAGAGATGTTGAAGAACCATCCATGAAGGGTTCAATGGCAAGAGGAGAGTTACAATTGGCCGGTCTGTCTGGAGACCAACCAGAGTCTTCCTATACTCGGAACGAGGAAATAGAGTCATTAGAGCAATTCCACATGGCAACGGCTAGTTCGTTAATTCGGAAACAGATGAGTTCGATTGTGTACACGGGCCCCACTAAAGTTCAGCAAATGAAAAACTTTATTGATAGCCTGGTAGCATCACTCTCTGCTGCGGTGTCGAACCTAGTCAAGATCCTAAAGGATACAGCTGCTATAGATCTCGAAACCCGTCAGAAGTTTGGAGTCTTAGATGTTGCGACCAAAAGATGGTTAATTAAACCTTTAgCCAAgAATCaCGCaTGGGGcGTTaTTGAAACACATGCTAGGAAGTACCACGTTGCAcTTTTGGAGTATGATGAGCATGGAGtGGtAACTTGCgACAGTtGgAgAAGGGtGGCCGtGAGTTCTGAGTCAATGGTTTATTCTGATATGGCAAAgCTCAgAACACTGAGGAGATTATTAAGAGATGGTGagCCTCATGTCAGCAGTGCTAAAGTCGTCCTAGTTGACGGTGTCCCGGGTTGTGGAAAGACAAAAGAGATTCTCTCGAAagTAAATTTTGAGGAAGATCTAATCTTAGTACcGGGTAAGCAGGCTGCTGAAATGATAAAGAGGCGTGCTAATGCGTCAGGAATAATTCAAGCCACAAGAGATAATGTTCGTACTGTTGATTCATTTATAATGAATTACGGTAAAGGAACACGCTGTCAGTTCAAAAGGTTATTTATCGACGAAGGTCTGATGTTGCACACTGGTTGTGTGAATTTTCTTGTTTCTATGTCTCTGTGCGAAATTGCATATGTTTATGGAGACACACAACAAATTCCATACATCAACAGAGTATCCGGTTTTCCGTACCCTGCACATTTTGCAAAAATAGAGGTTGATGAGGTGGAAACTCGCAGAACTACGCTGCGTTGTCCAGCCGACATTACCCACTATCTTAACAGAAGGTACGAAGGATATGTCATGTGTACATCGTCGGTTAAAAAGTCAGTTTCTCAGGAAATGGTGAGCGGGGCCGCAATGATCAATCCTGTATCTAGGCCATTGAATGGGAAAGTTTTGACTTTCACTCAGTCTGATAAAGAGGCGCTGCTTTCTCGAGGATATACGGACGTCCATACAGTACATGAGGTACAAGGTGAGACATATGCAGATGTGTCGTTGGTCAGATTGACTCCGACACCTATATCTATCATCGCAGGAGATAGTCCGCACGTTCTCGTAGCTTTGTCAAGGCATACCCAAACATTGAAGTATTACACCGTAGTGATGGATCCTCTTGTAAGTATAATTAGGGATTTAGAAAAACTTAGTTCTTACTTGTTAGATATGTATAAAGTAGATGCAGGGACCCAATAGCAATTACAGGTAGACTCCGTGTTTAAAGGTTCTAATCTTTTTGTTGCAGCACCAAAGACTGGAGATATCTCAGATATGCAATTTTACTATGATAAGTGTCTCCCAGGTAATAGCACCATGTTAAATAACTATGATGCTGTTACCATGAGGTTGACTGACATTTCTCTTAATGTCAAAGATTGCATATTGGATTTCTCTAAGTCTGTGGCTGCACCGAAGGATCCGATCAAACCACTGATTCCAATGGTACGAACGGCGGCAGAAATGCCACGCCAGACTGGACTATTGGAAAATTTGGTGGCGATGATCAAAAGAAACTTTAATTCACCGGAGTTATCAGGAATAATCGACATTGAGAATACTGCATCTTTAGTAGTAGATAAATTTTTTGATAGTTACTTGCTTAAAGAAAAAAGAAAACCAAATAAAAATGTTTCTTTATTTTGTAGAGAGTCTCTCAATAGATGGTTAGAGAAGCAGGAGCAAGTGACCATTGGTCAGCTTGCAGATTTTGATTTTGTGGATCTTCCTGCCGTTGATCAGTACAGGCATATGATTAAAGCGCAACCTAAGCAGAAGCTGGATACATCAATTCAAAGCGAATATCCGGCCTTGCAGACGATTGTGTATCATTCGAAAAAGATCAACGCAATCTTCGGTCCTTTGTTCAGTGAGCTCACAAGGCAAATGCTCGAAAGCATAGACTCAAGTAAGTTTTTGTTCTTTACAAGGAAGACGCCAGCTCAAATTGAGGATTTCTTCGGAGATCTCGATAGCCATGTCCCTATGGATATCTTGGAGTTGGATATTTCGAAGTATGACAAATCTCAGAACGAGTTCCACTGTGCAGTAGAGTATGAAATATGGAGAAGACTTGGATTAGAAGATTTTCTGGGAGAAGTTTGGAAACAAGGCCACAGGAAAACTACTCTTAAAGATTACACAGCTGGTATTAAAACGTGTTTATGGTACCAGAGAAAGAGTGGGGACGTTACAACATTCATCGGTAATACGGTGATTATTGCTGCTTGTTTAGCTTCCATGTTGCCCATGGAGAAAATAATCAAAGGTGCATTTTGCGGAGATGACAGTTTACTATACTTCCCAAAAGGTTGTGAGTTTCCTGACATACAGCATACAGCCAACCTTATGTGGAATTTCGAGGCTAAGCTATTCAGAAAGCAGTATGGTTATTTCTGTGGAAGGTACGTGATACATCATGACAGAGGGTGTATTGTTTATTATGACCCTTTGAAGTTGATTTCTAAACTTGGTGCTAAACACATCAAGGATTGGGATCACTTAGAAGAGTTCAGAAGATCCCTTTGTGATGTTGCAAATTCGTTGAACAACTGTGCGTATTACACGCAGTTGGACGACGCTGTGAGTGAGGTCCATAAAACCGCACCCCCGGGTTCGTTTGTATATAAAAGTTTAGTTAAATATCTGTCCGATAAGGTTCTTTTTAGAAGTTTGTTTATAGATGGCTCTTGTTAA
