# Supplementary material for: Revealing an Iranian Isolate of Tomato Brown Rugose Fruit Virus: Complete Genome Analysis and Mechanical Transmission
Source: Microorganisms. 2023 Sep 28;11(10):2434. doi: 10.3390/microorganisms11102434 (PMC10608917; doi:10.3390/microorganisms11102434)
Supplement: Supplementary file 1 [file microorganisms-11-02434-s001.zip › microorganisms-2602812-Supplementary file/complete.fas]

>KT383474
ATGGCATACACACAGACAGCTACCACATCCGCTTTGCTCGACACTGTCCGAGGTAACAATACCTTGGTCAACGATCTTGCGAAGCGGCGTCTTTATGACACAGCGGTCGACGAGTTCAACGCTCGTGATCGCAGGCCCAAAGTAAATTTTTCCAAAGTAATAAGTGAGGAACAGACGCTTATTGCTACTAGGGCATATCCAGAATTCCAGATAACCTTCTATAATACGCAGAACGCCGTGCATTCGCTTGCCGGTGGACTACGATCCTTAGAACTGGAATATCTAATGATGCAGATCCCGTACGGATCACTCACATATGATATAGGTGGGAATTTTGCATCTCATCTGTTCAAAGGACGGGCATATGTTCACTGCTGTATGCCCAATCTTGATGTCCGCGACATAATGCGGCACGAAGGCCAGAAAGACAGTATAGAATTATACCTTTCCAGGCTTGAGCGGGGCAACAAAGTTGTCCCAAATTTCCAAAAGGAAGCTTTTGACAGATACGCTGAAACGCCAGACGAAGTTGTCTGTCACAGTACCTTCCAAACGTGTACGCACCAGCAGGTGGAAAACACAGGCAGGGTGTATGCTATTGCATTGCACAGTATATACGATATACCTGCTGATGAATTCGGAGCGGCACTTTTAAGGAAAAATGTCCATGTTTGTTACGCCGCCTTCCACTTTTCCGAGAATTTACTTCTCGAAGATTCACACGTCAACCTTGACGAAATCAACGCGTGTTTTTCGCGTGATGGAGACAAGCTGACTTTTTCTTTCGCATCTGAGAGCACTTTAAATTATTGTCATAGTTATTCTAATATTTTAAAATACGTGTGCAAAACTTACTTCCCGGCATCTAATAGAGAGGTCTACATGAAGGAGTTTTTGGTCACCAGGGTTAACACCTGGTTTTGTAAGTTTTCTAGGATAGATACTTTTTTATTATACAAGGGGGTAGCCCACAAAGGTGTAAATAGTGAGCAATTTTACAGCGCAATGGAAGATGCATGGCACTACAAAAAGACTCTTGCAATGTGTAACAGCGAGAGGATTCTTCTTGAAGATTCCTCATCGGTCAATTACTGGTTCCCAAAAATGAGAGATATGGTCATAGTTCCTCTATTCGACATATCTCTCGACACCAGTAAAAGGACCCGCAAAGAAGTCTTAGTGTCAAAGGATTTTGTATTCACAGTTTTAAATCACATTCGCACTTATCAAGCCAAGGCACTTACATACTCCAATGTTTTATCCTTTGTCGAATCAATTCGTTCAAGGGTAATTATCAACGGAGTGACTGCCAGGTCTGAGTGGGATGTTGACAAATCTCTTTTGCAATCCTTGTCCATGACATTTTTCTTGCATACTAAGCTTGCCGTTTTAAAAGACGAATTGTTAATCAGCAAGTTTAGTTTGGGGCCAAAATCAGTAAGCCAGCATGTATGGGATGAGATTTCCCTGGCTTTTGGAAACGCATTTCCATCGATCAAGGAGAGACTGCTAAATCGGAAACTAATTAAAGTGTCGGGAGACGCATTAGAAATCAGGGTGCCTGATTTATATGTGACTTTTCACGATAGATTAGTGACTGAGTACAAAACATCGGTGGATATGCCAGTGCTTGATATCAGAAAGAGAATGGAGGAGACTGAGGTTATGTACAATGCATTGTCTGAGCTATCTGTGCTCAAGGAGTCGGACAAGTTCGACGTTGATGTTTTTTCCCGGATGTGCCAGACTTTGGAGGTAGACCCAATGACTGCAGCAAAGGTTATTGTGGCAGTGATGAGCAACGAGAGCGGACTGACTCTTACATTCGAACAGCCAACTGAAGCAAATGTCGCATTGGCACTTAAAGATTCAGAAAAAGCCTCTGAGGGTGCACTAGTGGTTACTTCTAGAGATGTTGAAGAACCATCCATGAAGGGTTCAATGGCAAGAGGAGAGTTACAATTGGCCGGTCTGTCTGGAGACCAACCAGAGTCTTCCTATACTCGGAACGAGGAAATAGAGTCATTAGAGCAATTCCACATGGCAACGGCTAGTTCGTTAATTCGGAAACAGATGAGTTCGATTGTGTACACGGGCCCCATTAAAGTTCAGCAAATGAAAAACTTTATTGATAGCCTGGTAGCATCACTCTCTGCTGCGGTGTCGAACCTAGTCAAGATCCTAAAGGATACAGCTGCTATAGATCTCGAAACCCGTCAGAAGTTTGGAGTCTTAGATGTTGCGACCAAAAGATGGTTAATTAAACCTTTAGCCAAGAATCACGCATGGGGCGTTATTGAAACACATGCTAGGAAGTACCACGTTGCACTTTTGGAGTATGATGAGCATGGAGTGGTAACTTGCGACAGTTGGAGAAGGGTGGCCGTGAGTTCTGAGTCAATGGTTTATTCTGATATGGCAAAGCTCAGAACACTGAGGAGATTATTAAGAGATGGTGAGCCTCATGTCAGCAGTGCTAAAGTCGTCCTAGTTGACGGTGTCCCGGGTTGTGGAAAGACAAAAGAGATTCTCTCGAAAGTAAATTTTGAGGAAGATCTAATCTTAGTACCGGGTAAGCAGGCTGCTGAAATGATAAAGAGGCGTGCTAATGCGTCAGGAATAATTCAAGCCACAAGAGATAATGTTCGTACTGTTGATTCATTTATAATGAATTACGGTAAAGGAACACGCTGTCAGTTCAAAAGGTTATTTATCGACGAAGGTCTGATGTTGCACACTGGTTGTGTGAATTTTCTTGTTTCTATGTCTCTGTGCGAAATTGCATATGTTTATGGAGACACACAACAAATTCCATACATCAACAGAGTATCCGGTTTTCCGTACCCTGCACATTTTGCAAAAATAGAGGTTGATGAGGTGGAAACTCGCAGAACTACGCTGCGTTGTCCAGCCGACATTACCCACTATCTTAACAGAAGGTACGAAGGATATGTCATGTGTACATCGTCGGTTAAAAAGTCAGTTTCTCAGGAAATGGTGAGCGGGGCCGCAATGATCAATCCTGTATCTAAGCCATTGAATGGGAAAGTTTTGACTTTCACTCAGTCTGATAAAGAGGCGCTGCTTTCTCGAGGATATACGGACGTCCATACAGTACATGAGGTACAAGGTGAGACATATGCAGATGTGTCGTTGGTCAGATTGACTCCGACACCTGTATCTATCATCGCAGGAGATAGTCCGCACGTTCTCGTAGCTTTGTCAAGGCATACCCAAACATTGAAGTATTACACCGTAGTGATGGATCCTCTTGTAAGTATAATTAGGGATTTAGAAAAACTTAGTTCTTACTTGTTAGATATGTATAAAGTAGATGCAGGGACCCAATAGCAATTACAGGTAGACTCCGTGTTTAAAGGTTCTAATCTTTTTGTTGCAGCACCAAAGACTGGAGATATCTCAGATATGCAATTTTACTATGATAAGTGTCTCCCAGGTAATAGCACCATGTTAAATAACTATGATGCTGTTACCATGAGGTTGACTGACATTTCTCTTAATGTCAAAGATTGCATATTGGATTTCTCTAAGTCTGTGGCTGCACCGAAGGATCCGATCAAACCACTGATTCCGATGGTACGAACGGCGGCAGAAATGCCACGCCAGACTGGACTATTGGAAAATTTGGTGGCGATGATCAAAAGAAACTTTAATTCACCGGAGTTATCAGGAATAATCGACATTGAGAATACTGCATCTTTAGTAGTAGATAAATTTTTTGATAGTTACTTGCTTAAAGAAAAAAGAAAACCAAATAAAAATGTTTCTTTATTTTGTAGAGAGTCTCTCAATAGATGGTTAGAGAAGCAGGAGCAAGTGACCATTGGTCAGCTTGCAGATTTTGATTTTGTGGATCTTCCTGCCGTTGATCAGTACAGGCATATGATTAAAGCGCAACCTAAGCAGAAGCTGGATACATCAATTCAAAGCGAATATCCGGCCTTGCAGACGATTGTGTATCATTCGAAAAAGATCAACGCAATCTTCGGTCCTTTGTTCAGTGAGCTCACAAGGCAAATGCTCGAAAGCATAGACTCAAGTAAGTTTTTGTTCTTTACAAGGAAGACGCCAGCTCAAATTGAGGATTTCTTCGGAGATCTCGATAGCCATGTCCCTATGGATATCTTGGAGTTGGATATTTCGAAGTATGACAAATCTCAGAACGAGTTCCACTGTGCAGTAGAGTATGAAATATGGAGAAGACTTGGATTAGAAGATTTTCTGGGAGAAGTTTGGAAACAAGGCCACAGGAAAACTACTCTTAAAGATTACACAGCTGGTATTAAAACGTGTTTATGGTACCAGAGAAAGAGTGGGGACGTTACAACATTCATCGGTAATACGGTGATTATTGCTGCTTGTTTAGCTTCCATGTTGCCCATGGAGAAAATAATCAAAGGTGCATTTTGCGGAGATGACAGTTTACTATACTTCCCAAAAGGTTGTGAGTTTCCTGACATACAGCATACAGCCAACCTTATGTGGAATTTCGAGGCTAAGCTATTCAGAAAGCAGTATGGTTATTTCTGTGGAAGGTACGTGATACATCATGACAGAGGGTGTATTGTTTATTATGACCCTTTGAAGTTGATTTCTAAACTTGGTGCTAAACACATCAAGGATTGGGATCACTTAGAAGAGTTCAGAAGATCCCTTTGTGATGTTGCAAATTCGTTGAACAACTGTGCGTATTACACGCAGTTGGACGACGCTGTGAGTGAGGTCCATAAAACCGCACCCCCGGGTTCGTTTGTATATAAAAGTTTAGTTAAATATCTGTCCGATAAGGTTCTTTTTAGAAGTTTGTTTATAGATGGCTCTTGTTAAGGGTAAAGTCAATATTAATGAGTTCATAGACTTGTCAAAATCAGAAAAATTTCTTCCGTCTATGTTCACACCTGTTAAGAGTGTCATGATCTCCAAGGTTGATAAGATATTGGTTCATGAAGATGAATCTTTGTCCGAAGTCAATTTACTCAAAGGTGTAAAACTCATTGATGGTGGCTATGTACATCTTGCTGGTCTTGTGGTGACAGGTGAATGGAATTTGCCAGATAATTGTCGTGGTGGTGTCAGTGTCTGTTTGGTCGATAAGAGAATGGAGAGAGCGGACGAGGCAACTCTTGCTTCATACTATACCGCAGCGGCTAAGAAAAGGTTTCAGTTCAAAGTCGTTCCAAATTACAACATCACTACCAAGGACGCAGAAAAGGCAGTTTGGCAAGTACTAGTTAATATTAGAAATGTTAAAATTGCTGCGGGTTACTGTCCGCTGTCATTAGAATTTGTGTCAGTGTGTATTGTTTATAAAAATATTATAAAACTCGGTTTGAGAGAGAAAATTACGAGCGTCACGGATGGAGGGCCCATGGAACTATCAGAAGAAGTTGTTGATGAGTTCATGGAAGAAGTCCCGATGTCTGTAAGGCTTGCAAAATTTCGTTCGAAGACCGGAAAAAAGTTTAGTAGTAAAAGTGAGAATAATAGTGGTAATAATAGGCCGAAACCAGACAAAAACCAAAGGAAGGAAAAGGGTTTAAAAGTTAGGGTTGAGAAGGATAATTTAATTGATAATGAATTGGAGACTTACGTCGCCGATTCAGATTCGTATTAAATATGTCTTACACAATCGCAACTCCATCGCAATTTGTGTTTTTGTCATCAGCATGGGCCGACCCTATAGAATTAATAAATTTATGTACTAATTCACTAGGTAATCAGTTCCAAACACAACAAGCTAGAACAACCGTTCAACGGCAATTTAGCGAAGTGTGGAAACCTGTCCCTCAAGTCACTGTTAGGTTTCCTGACAGTGGTTTTAAGGTGTATAGGTACAATGCGGTACTAGATCCTCTAGTTACTGCTTTGTTAGGAGCTTTCGATACTAGAAATAGGATTATAGAAGTCGAAAATCAGGCGAACCCGACAACCGCCGAAACGTTAGACGCTACTCGTAGAGTAGATGACGCAACGGTGGCTATAAGGAGCGCTATAAATAATTTAGTAGTAGAATTGGTCAAAGGAACAGGTTTGTACAATCAGAGCACATTTGAAAGTGCATCCGGTTTACAATGGTCCTCTGCACCTGCATCTTGA
>KX619418
ATGGCATACACACAGACAGCTACCACATCCGCTTTGCTCGACACTGTCCGAGGTAACAATACCTTGGTCAACGATCTTGCGAAGCGGCGTCTTTATGACACAGCGGTCGACGAGTTCAACGCTCGTGATCGCAGGCCCAAAGTAAATTTTTCCAAAGTAATAAGTGAGGAACAGACGCTTATTGCTACTAGGGCATATCCAGAATTCCAGATAACCTTCTATAATACGCAGAACGCCGTGCATTCGCTTGCCGGTGGACTACGATCCTTAGAACTGGAATATCTAATGATGCAGATCCCGTACGGATCACTCACATATGATATAGGTGGGAATTTTGCATCTCATCTGTTCAAAGGACGGGCATATGTTCACTGCTGTATGCCCAATCTTGATGTCCGCGACATAATGCGGCACGAAGGCCAGAAAGACAGTATAGAATTATACCTTTCCAGGCTTGAGCGGGGCAACAAAGTTGTCCCAAATTTCCAAAAGGAAGCTTTTGACAGATACGCTGAAACGCCAGACGAAGTTGTCTGTCACAGTACCTTCCAAACGTGTACGCACCAGCAGGTGGAAAACACAGGCAGGGTGTATGCTATTGCATTGCACAGTATATACGATATACCTGCTGATGAATTCGGAGCGGCACTTTTAAGGAAAAATGTCCATGTTTGTTACGCCGCCTTCCACTTTTCCGAGAATTTACTTCTCGAAGATTCACACGTCAACCTTGACGAAATCAACGCGTGTTTTTCGCGTGATGGAGACAAGCTGACTTTTTCTTTCGCATCTGAGAGCACTTTAAATTATTGTCATAGTTATTCTAATATTTTAAAATACGTGTGCAAAACTTACTTCCCGGCATCTAATAGAGAGGTCTACATGAAGGAGTTTTTGGTCACCAGGGTTAACACCTGGTTTTGTAAGTTTTCTAGGATAGATACTTTTTTATTATACAAGGGGGTAGCCCACAAAGGTGTAAATAGTGAGCAATTTTACAGCGCAATGGAAGATGCATGGCACTACAAAAAGACTCTTGCAATGTGTAACAGCGAGAGGATTCTTCTTGAAGATTCCTCATCGGTCAATTACTGGTTCCCAAAAATGAGAGATATGGTCATAGTTCCTCTATTCGACATATCTCTCGACACCAGTAAAAGGACCCGCAAAGAAGTCTTAGTGTCAAAGGATTTTGTATTCACAGTTTTAAATCACATTCGCACTTATCAAGCCAAGGCACTTACATACTCCAATGTTTTATCCTTTGTCGAATCAATTCGTTCAAGGGTAATTATCAACGGAGTGACTGCCAGGTCTGAGTGGGATGTTGACAAATCTCTTTTGCAATCCTTGTCCATGACATTTTTCTTGCATACTAAGCTTGCCGTTTTAAAAGACGAATTGTTAATCAGCAAGTTTAGTTTGGGGCCAAAATCAGTAAGCCAGCATGTATGGGATGAGATTTCCCTGGCTTTTGGAAACGCATTTCCATCGATCAAGGAGAGACTGCTAAATCGGAAACTAATTAAAGTGTCGGGAGACGCATTAGAAATCAGGGTGCCTGATTTATATGTGACTTTTCACGATAGATTAGTGACTGAGTACAAAACATCGGTGGATATGCCAGTGCTTGATATCAGAAAGAGAATGGAGGAGACTGAGGTTATGTACAATGCATTGTCTGAGCTATCTGTGCTCAAGGAGTCGGACAAGTTCGACGTTGATGTTTTTTCCCGGATGTGCCAGACTTTGGAGGTAGACCCAATGACTGCAGCAAAGGTTATTGTGGCAGTGATGAGCAACGAGAGCGGACTGACTCTTACATTCGAACAGCCAACTGAAGCAAATGTCGCATTGGCACTTAAAGATTCAGAAAAAGCCTCTGAGGGTGCACTAGTGGTTACTTCTAGAGATGTTGAAGAACCATCCATGAAGGGTTCAATGGCAAGAGGAGAGTTACAATTGGCCGGTCTGTCTGGAGACCAACCAGAGTCTTCCTATACTCGGAACGAGGAAATAGAGTCATTAGAGCAATTCCACATGGCAACGGCTAGTTCGTTAATTCGGAAACAGATGAGTTCGATTGTGTACACGGGCCCCATTAAAGTTCAGCAAATGAAAAACTTTATTGATAGCCTGGTAGCATCACTCTCTGCTGCGGTGTCGAACCTAGTCAAGATCCTAAAGGATACAGCTGCTATAGATCTCGAAACCCGTCAGAAGTTTGGAGTCTTAGATGTTGCGACCAAAAGATGGTTAATTAAACCTTTAGCCAAGAATCACGCATGGGGCGTTATTGAAACACATGCTAGGAAGTACCACGTTGCACTTTTGGAGTATGATGAGCATGGAGTGGTAACTTGCGACAGTTGGAGAAGGGTGGCCGTGAGTTCTGAGTCAATGGTTTATTCTGATATGGCAAAGCTCAGAACACTGAGGAGATTATTAAGAGATGGAGAGCCTCATGTCAGCAGTGCTAAAGTCGTCCTAGTTGACGGTGTCCCGGGTTGTGGAAAGACAAAAGAGATTCTCTCGAAAGTAAATTTTGAGGAAGATCTAATCTTAGTACCGGGTAAGCAGGCTGCTGAAATGATAAAGAGGCGTGCTAATGCGTCAGGAATAATTCAAGCCACAAGAGATAATGTTCGTACTGTTGATTCATTTATAATGAATTACGGTAAAGGAACACGCTGTCAGTTCAAAAGGTTATTTATCGACGAAGGTCTGATGTTGCACACTGGTTGTGTGAATTTTCTTGTTTCTATGTCTCTGTGCGAAATTGCATATGTTTATGGAGACACACAACAAATTCCATACATCAACAGAGTATCCGGTTTTCCGTACCCTGCACATTTTGCAAAAATAGAGGTTGATGAGGTGGAAACTCGCAGAACTACGCTGCGTTGTCCAGCCGACATTACCCACTATCTTAACAGAAGGTACGAAGGACATGTCATGTGTACATCGTCGGTTAAAAAGTCAGTTTCTCAGGAAATGGTGAGCGGGGCCGCAATGATCAATCCTGTATCTAAGCCATTGAATGGGAAAGTTTTGACTTTCACTCAGTCTGATAAAGAGGCGCTGCTTTCTCGAGGATATACGGACGTCCATACAGTACATGAGGTACAAGGTGAGACATATGCAGATGTGTCGTTGGTCAGATTGACTCCGACACCTGTATCTATCATCGCAGGAGATAGTCCGCACGTTCTCGTAGCTTTGTCAAGGCATACCCAAACATTGAAGTATTACACCGTAGTGATGGATCCTCTTGTAAGTATAATTAGGGATTTAGAAAAACTTAGTTCTTACTTGTTAGATATGTATAAAGTAGATGCAGGGACCCAATAGCAATTACAGGTAGACTCCGTGTTTAAAGGTTCTAATCTTTTTGTTGCAGCACCAAAGACTGGAGATATCTCAGATATGCAATTTTACTATGATAAGTGTCTCCCAGGTAATAGCACCATGTTAAATAACTATGATGCTGTTACCATGAGGTTGACTGACATTTCTCTTAATGTCAAAGATTGCATATTGGATTTCTCTAAGTCTGTGGCTGCACCGAAGGATCCGATCAAACCACTGATTCCAATGGTACGAACGGCGGCAGAAATGCCACGCCAGACTGGACTATTGGAAAATTTGGTGGCGATGATCAAAAGAAACTTTAATTCACCGGAGTTATCAGGAATAATCGACATTGAGAATACTGCATCTTTAGTAGTAGATAAATTTTTTGATAGTTACTTGCTTAAAGAAAAAAGAAAACCAAATAAAAATGTTTCTTTATTTTGTAGAGAGTCTCTCAATAGATGGTTAGAGAAGCAGGAGCAAGTGACCATTGGTCAGCTTGCAGATTTTGATTTTGTGGATCTTCCTGCCGTTGATCAGTACAGGCATATGATTAAAGCGCAACCTAAGCAGAAGCTGGATACATCAATTCAAAGCGAATATCCGGCCTTGCAGACGATTGTGTATCATTCGAAAAAGATCAACGCAATCTTCGGTCCTTTGTTCAGTGAGCTCACAAGGCAAATGCTCGAAAGCATAGACTCAAGTAAGTTTTTGTTCTTTACAAGGAAGACGCCAGCTCAAATTGAGGATTTCTTCGGAGATCTCGATAGCCATGTCCCTATGGATATCTTGGAGTTGGATATTTCGAAGTATGACAAATCTCAGAACGAGTTCCACTGTGCAGTAGAGTATGAAATATGGAGAAGACTTGGATTAGAAGATTTTCTGGGAGAAGTTTGGAAACAAGGCCACAGGAAAACTACTCTTAAAGATTACACAGCTGGTATTAAAACGTGTTTATGGTACCAGAGAAAGAGTGGGGACGTTACAACATTCATCGGTAATACGGTGATTATTGCTGCTTGTTTAGCTTCCATGTTGCCCATGGAGAAAATAATCAAAGGTGCATTTTGCGGAGATGACAGTTTACTATACTTCCCAAAAGGTTGTGAGTTTCCTGACATACAGCATACAGCCAACCTTATGTGGAATTTCGAGGCTAAGCTATTCAGAAAGCAGTATGGTTATTTCTGTGGAAGGTACGTGATACATCATGACAGAGGGTGTATTGTTTATTATGACCCTTTGAAGTTGATTTCTAAACTTGGTGCTAAACACATCAAGGATTGGGATCACTTAGAAGAGTTCAGAAGATCCCTTTGTGATGTTGCAAATTCGTTGAACAACTGTGCGTATTACACGCAGTTGGACGACGCTGTGAGTGAGGTCCATAAAACCGCACCCCCGGGTTCGTTTGTATATAAAAGTTTAGTTAAATATCTGTCCGATAAGGTTCTTTTTAGAAGTTTGTTTATAGATGGCTCTTGTTAAGGGTAAAGTCAATATTAATGAGTTCATAGACTTGTCAAAATCAGAAAAATTTCTTCCGTCTATGTTCACACCTGTTAAGAGTGTCATGATCTCCAAGGTTGATAAGATATTGGTTCATGAAGATGAATCTTTGTCCGAAGTCAATTTACTCAAAGGTGTAAAACTCATTGATGGTGGCTATGTACATCTTGCTGGTCTTGTGGTGACAGGTGAATGGAATTTGCCAGATAATTGTCGTGGTGGTGTCAGTGTCTGTTTGGTCGATAAGAGAATGGAGAGAGCGGACGAGGCAACTCTTGCTTCATACTATACCGCAGCGGCTAAGAAAAGGTTTCAGTTCAAAGTCGTTCCAAATTACAACATCACTACCAAGGACGCAGAAAAGGCAGTTTGGCAAGTACTAGTTAATATTAGAAATGTTAAAATTGCTGCGGGTTACTGTCCGCTGTCATTAGAATTTGTGTCAGTGTGTATTGTTTATAAAAATATTATAAAACTCGGTTTGAGAGAGAAAATTACGAGCGTCACGGATGGAGGGCCCATGGAACTATCAGAAGAAGTTGTTGATGAGTTCATGGAAGAAGTCCCGATGTCTGTAAGGCTTGCAAAATTTCGTTCGAAGACCGGAAAAAAGTTTAGTAGTAAAAGTGAGAATAATAGTGGTAATAATAGGCCGAAACCAAACAAAAACCAAAGGAAGGAAAAGGGTTTAAAAGTTAGGGTTGAGAAGGATAATTTAATTGATAATGAATTGGAGACTTACGTCGCCGATTCAGATTCGTATTAAATATGTCTTACACAATCGCAACTCCATCGCAATTTGTGTTTTTGTCATCAGCATGGGCCGACCCTATAGAATTAATAAATTTATGTACTAATTCACTAGGTAATCAGTTCCAAACACAACAAGCTAGAACAACCGTTCAACGGCAATTTAGCGAAGTGTGGAAACCTGTCCCTCAAGTCACTGTTAGGTTTCCTGACAGTGGTTTTAAGGTGTATAGGTACAATGCGGTACTAGATCCTCTAGTTACTGCTTTGTTAGGAGCTTTCGATACTAGAAATAGGATTATAGAAGTCGAAAATCAGGCGAACCCGACAACCGCCGAAACGTTAGACGCTACTCGTAGAGTAGATGACGCAACGGTGGCTATAAGGAGCGCTATAAATAATTTAGTAGTAGAATTGGTCAAAGGAACAGGTTTGTACAATCAGAGCACATTTGAAAGTGCATCCGGTTTACAATGGTCCTCTGCACCTGCATCTTGA
>MK133095
ATGGCATACACACAGACAGCTACCACATCCGCTTTGCTCGACACTGTCCGAGGTAACAATACCTTGGTCAACGATCTTGCGAAGCGGCGTCTTTATGACACAGCGGTCGACGAGTTCAACGCTCGTGATCGCAGGCCCAAAGTAAATTTTTCCAAAGTAATAAGTGAGGAACAGACGCTTATTGCTACTAGGGCATATCCAGAATTCCAGATAACCTTCTATAATACGCAGAACGCCGTGCATTCGCTTGCCGGTGGACTACGATCCTTAGAACTGGAATATCTAATGATGCAGATCCCGTACGGATCACTCACATATGATATAGGTGGGAATTTTGCATCTCATCTGTTCAAAGGACGGGCATATGTTCACTGCTGTATGCCCAATCTTGATGTCCGCGACATAATGCGGCACGAAGGCCAGAAAGACAGTATAGAATTATACCTTTCCAGGCTTGAGCGGGGCAACAAAGTTGTCCCAAATTTCCAAAAGGAAGCTTTTGACAGATACGCTGAAACGCCAGACGAAGTTGTCTGTCACAGTACCTTCCAAACGTGTACTCACCAGCAGGTGGAAAACACAGGCAGGGTGTATGCTATTGCACTGCACAGTATATACGATATACCTGCTGATGAATTCGGAGCGGCACTTTTAAGGAAAAATGTCCATGTTTGTTACGCCGCCTTCCACTTTTCCGAGAATTTACTTCTCGAAGATTCACATGTCAACCTTGACGAAATCAATGCGTGTTTTTCGCGTGATGGAGACAAGCTGACTTTTTCTTTCGCATCTGAGAGCACTTTAAATTATTGTCATAGTTATTCTAATATTTTAAAATACGTGTGCAAAACTTACTTCCCGGCATCTAATAGAGAGGTCTACATGAAGGAGTTTTTGGTCACCAGGGTTAACACCTGGTTTTGTAAGTTTTCTAGGATAGATACTTTTTTATTATACAAGGGGGTAGCCCACAAAGGTGTAAATAGTGAGCAATTTTACAGCGCAATGGAAGATGCATGGCACTACAAAAAGACTCTTGCAATGTGTAACAGCGAGAGGATTCTTCTTGAAGATTCCTCATCGGTCAATTACTGGTTCCCAAAAATGAGAGATATGGTCATAGTTCCTCTATTCGACATATCTCTCGACACCAGTAAAAGGACCCGCAAAGAAGTCTTAGTGTCAAAGGATTTTGTATTCACAGTTTTAAATCACATTCGCACTTATCAAGCCAAGGCACTTACATACTCCAATGTTTTATCCTTTGTCGAATCAATTCGTTCAAGGGTAATTATCAACGGAGTGACTGCCAGGTCTGAGTGGGATGTTGACAAATCTCTTTTGCAATCCTTGTCCATGACATTTTTCTTGCATACTAAGCTTGCCGTTTTAAAAGACGAATTGTTAATCAGCAAGTTTAGTTTGGGGCCAAAATCAGTAAGCCAGCATGTATGGGATGAGATTTCCCTGGCTTTTGGAAACGCATTTCCATCGATCAAGGAGAGACTGCTAAATCGGAAACTAATTAAAGTGTCGGGAGACGCATTAGAAATCAGGGTGCCTGATTTATATGTGACTTTTCACGATAGATTAGTGACTGAGTACAAAACATCGGTGGATATGCCAGTGCTTGATATCAGAAAGAGAATGGAGGAGACTGAGGTTATGTACAATGCATTGTCTGAGCTATCTGTGCTCAAGGAGTCGGACAAGTTCGACGTTGATGTTTTTTCCCGGATGTGCCAGACTTTGGAGGTAGACCCAATGACTGCAGCAAAGGTTATTGTGGCAGTGATGAGCAACGAGAGCGGACTGACTCTTACATTCGAACAGCCAACTGAAGCAAATGTCGCATTGGCACTTAAAGATTCAGAAAAAGCCTCTGAGGGTGCACTAGTGGTTACTTCTAGAGATGTTGAAGAACCATCCATGAAGGGTTCAATGGCAAGAGGAGAGTTACAATTGGCCGGTCTGTCTGGAGACCAACCAGAGTCTTCCTATACTCGGAACGAGGAAATAGAGTCATTAGAGCAATTCCACATGGCAACGGCTAGTTCGTTAATTCGGAAACAGATGAGTTCGATTGTGTACACGGGCCCCATTAAAGTTCAGCAAATGAAAAACTTTATTGATAGCCTGGTAGCATCACTCTCTGCTGCGGTGTCGAACCTAGTCAAGATCCTAAAGGATACAGCTGCTATAGATTTCGAAACCCGTCAGAAGTTTGGAGTCTTAGATGTTGCGACCAAAAGATGGTTAATTAAACCTTTAGCCAAGAATCACGCATGGGGCGTTATTGAAACACATGCTAGGAAGTACCACGTTGCACTTTTGGAGTATGATGAGCATGGAGTGGTAACTTGCGACAGTTGGAGAAGGGTGGCCGTGAGTTCTGAGTCAATGGTTTATTCTGATATGGCAAAGCTCAGAACACTGAGGAGATTATTAAGAGATGGTGAGCCTCATGTCAGCAGTGCTAAAGTCGTCCTAGTTGACGGTGTCCCGGGTTGTGGAAAGACAAAAGAGATTCTCTCGAAAGTAAATTTTGAGGAAGATCTAATCTTAGTACCGGGTAAGCAGGCTGCTGAAATGATAAAGAGGCGTGCTAATGCGTTAGGAATAATTCAAGCCACAAGAGATAATGTTCGTACTGTTGATTCATTTATAATGAATTACGGTAAAGGAACACGCTGTCAGTTCAAAAGGTTATTTATCGACGAAGGTCTGATGTTGCACACTGGTTGTGTGAATTTTCTTGTTTCTATGTCTCTGTGCGAAATTGCATATGTTTATGGAGACACACAACAAATTCCATACATCAACAGAGTATCCGGTTTTCCGTACCCTGCACATTTTGCAAAAATAGAGGTTGATGAGGTGGAAACTCGCAGAACTACGCTGCGTTGTCCAGCCGACATTACCCACTATCTTAACAGAAGGTACGAAGGACATGTCATGTGTACATCGTCGGTTAAAAAGTCAGTTTCTCAGGAAATGGTGAGCGGGGCCGCAATGATCAATCCTGTATCTAAGCCATTGAATGGGAAAGTTTTGACTTTCACTCAGTCTGATAAAGAGGCGCTGCTTTCTCGAGGATATACGGACGTCCATACAGTACATGAGGTACAAGGTGAGACATATGCAGATGTGTCGTTGGTCAGATTGACTCCGACACCTGTATCTATCATCGCAGGAGATAGTCCGCACGTTCTCGTAGCTTTGTCAAGGCATACCCAAACATTGAAGTATTACACCGTAGTGATGGATCCTCTTGTAAGTATAATTAGGGATTTAGAAAAACTTAGTTCTTACTTGTTAGATATGTATAAAGTAGATGCAGGGACCCAATAGCAATTACAGGTAGACTCCGTGTTTAAAGGTTCTAATCTTTTTGTTGCAGCACCAAAGACTGGAGATATCTCAGATATGCAATTTTACTATGATAAGTGTCTCCCAGGTAATAGCACCATGTTAAATAACTATGATGCTGTTACCATGAGGTTGACTGACATTTCTCTTAATGTCAAAGATTGCATATTGGATTTCTCTAAGTCTGTGTCTGCACCGAAGGATCCGATCAAACCACTGATTCCAATGGTACGAACGGCGGCAGAAAAGCCACGCCAGACTGGACTATTGGAAAATTTGGTGGCGATGATCAAAAGAAACTTTAATTCACCGGAGTTATCAGGAATAATCGACATTGAGAATACTGCATCTTTAGTAGTAGATAAATTTTTTGATAGTTACTTGCTTAAAGAAAAAAGAAAACCAAATAAAAATGTTTCTTTATTTTGTAGAGAGTCTCTCAATAGATGGTTAGAGAAGCAGGAGCAAGTGACCATTGGTCAGCTTGCAGATTTTGATTTTGTGGATCTTCCTGCCGTTGATCAGTACAGGCATATGATTAAAGCGCAACCTAAGCAGAAGCTGGATACATCAATTCAAAGCGAATATCCGGCCTTGCAGACGATTGTGTATCATTCGAAAAAGATCAACGCAATCTTCGGTCCTTTGTTCAGTGAGCTCACAAGGCAAATGCTCGAAAGCATAGACTCAAGTAAGTTTTTGTTCTTTACAAGGAAGACGCCAGCTCAAATTGAGGATTTCTTCGGAGATCTCGATAGCCATGTCCCTATGGATATCTTGGAGTTGGATATTTCGAAGTATGACAAATCTCAGAACGAGTTCCACTGTGCAGTAGAGTATGAAATATGGAGAAGACTTGGATTAGAAGATTTTCTGGGAGAAGTTTGGAAACAAGGCCACAGGAAAACTACTCTTAAAGATTACACAGCTGGTATTAAAACGTGTTTATGGTACCAGAGAAAGAGTGGGGACGTTACAACATTCATCGGTAATACGGTGATTATTGCTGCTTGTTTAGCTTCCATGTTGCCCATGGAGAAAATAATCAAAGGTGCATTTTGCGGAGATGACAGTTTACTATACTTCCCAAAAGGTTGTGAGTTTCCTGACATACAGCATACAGCCAACCTTATGTGGAATTTCGAGGCTAAGCTATTCAGAAAGCAGTATGGTTATTTCTGTGGAAGGTACGTGATACATCACGACAGAGGGTGTATTGTTTATTATGACCCTTTGAAGTTGATTTCTAAACTTGGTGCTAAACACATCAAGGATTGGGATCACTTAGAAGAGTTCAGAAGATCCCTTTGTGATGTTGCAAATTCGTTGAACAACTGTGCGTATTACACGCAGTTGGACGACGCTGTGAGTGAGGTCCATAAAACCGCACCCCCGGGTTCGTTTGTATATAAAAGTTTAGTTAAATATCTGTCCGATAAGGTTCTTTTTAGAAGTTTGTTTATAGATGGCTCTTGTTAAGGGTAAAGTCAATATTAATGAGTTCATAGACTTGTCAAAATCAGAAAAATTTCTTCCGTCTATGTTCACACCTGTTAAGAGTGTCATGATCTCCAAGGTTGATAAGATATTGGTTCATGAAGATGAATCTTTGTCCGAAGTCAATTTACTCAAAGGTGTAAAACTCATTGATGGTGGCTATGTACATCTTGCTGGTCTTGTGGTGACAGGTGAATGGAATTTGCCAGATAATTGTCGTGGTGGTGTCAGTGTCTGTTTGGTCGATAAGAGAATGGAGAGAGCGGACGAGGCAACTCTTGCTTCATACTATACCGCAGCGGCTAAGAAAAGGTTTCAGTTCAAAGTCGTTCCAAATTACAACATCACTACCAAGGACGCAGAAAAGGCAGTTTGGCAAGTACTAGTTAATATTAGAAATGTTAAAATTGCTGCGGGTTACTGTCCGCTGTCATTAGAATTTGTGTCAGTGTGTATTGTTTATAAAAATATTATAAAACTCGGTTTGAGAGAGAAAATTACGAGCGTCACGGATGGAGGGCCTATGGAACTATCAGAAGAAGTTGTTGATGAGTTCATGGAAGAAGTCCCGATGTCTGTAAGGCTTGCAAAATTTCGTTCGAAGACCGGAAAAAAGTTTAGTAGTAAAAGTGAGAATAATAGTGGTAATAATAGGCCGAAACCAAACAAAAACCAAAGGAAGGAAAAGGGTTTAAAAGTTAGGGTTGAGAAGGATGATTTAATTGATAATGAATTGGAGACTTACGTCGCCGATTCAGATTCGTATTAAATATGTCTTACACAATCGCAACTCCATCGCAATTTGTGTTTTTGTCATCAGCATGGGCCGACCCTATAGAATTAATAAATTTATGTACTAATTCACTAGGTAATCAGTTCCAAACACAACAAGCTAGAACAACCGTTCAACGGCAATTTAGCGAAGTGTGGAAACCTGTCCCTCAAGTCACTGTTAGGTTTCCTGACAGTGGTTTTAAGGTGTATAGGTACAATGCGGTACTAGATCCTCTAGTTACTGCTTTGTTAGGAGCTTTCGATACTAGAAATAGGATTATAGAAGTCGAAAATCAGGCGAACCCGACAACCGCCGAAACGTTAGACGCTACTCGTAGAGTAGATGACGCAACGGTGGCTATAAGGAGCGCTATAAATAATTTAGTAGTAGAATTGGTCAAAGGAACAGGTTTGTACAATCAGAGCACATTTGAAAGTGCATCCGGTTTACAATGGTCCTCTGCACCTGCATCTTGA
>MK165457
ATGGCATACACACAGACAGCTACCACATCCGCTTTGCTCGACACTGTCCGAGGTAACAATACCTTGGTCAACGATCTTGCGAAGCGGCGTCTTTATGACACAGCGGTCGACGAGTTCAACGCTCGTGATCGCAGGCCCAAAGTAAATTTTTCCAAAGTAATAAGTGAGGAACAGACGCTTATTGCTACTAGGGCATATCCAGAATTCCAGATAACCTTCTATAATACGCAGAACGCCGTGCATTCGCTTGCCGGTGGACTACGATCCTTAGAACTGGAATATCTAATGATGCAGATCCCGTACGGATCACTCACATATGATATAGGTGGGAATTTTGCATCTCATCTGTTCAAAGGACGGGCATATGTTCACTGCTGTATGCCCAATCTTGATGTCCGCGACATAATGCGGCACGAAGGCCAGAAAGACAGTATAGAATTATACCTTTCCAGGCTTGAGCGGGGCAACAAAGTTGTCCCAAATTTCCAAAAGGAAGCTTTTGACAGATACGCTGAAACGCCAGACGAAGTTGTCTGTCACAGTACCTTCCAAACGTGTACGCACCAGCAGGTGGAAAACACAGGCAGGGTGTATGCTATTGCATTGCACAGTATATACGATATACCTGCAGATGAATTCGGAGCGGCACTTTTAAGGAAAAATGTCCATGTTTGTTACGCCGCCTTCCACTTTTCCGAGAATTTACTTCTCGAAGATTCACACGTCAACCTTGACGAAATCAACGCGTGTTTTTCGCGTGATGGAGACAAGCTGACTTTTTCTTTCGCATCTGAGAGCACTTTAAATTATTGTCATAGTTATTCTAATATTTTAAAATACGTGTGCAAAACTTACTTCCCGGCATCTAATAGAGAGGTCTACATGAAGGAGTTTTTGGTCACCAGGGTTAACACCTGGTTTTGTAAGTTTTCTAGGATAGATACTTTTTTATTATACAAGGGGGTAGCCCACAAAGGTGTAAATAGTGAGCAATTTTACAGCGCAATGGAAGATGCATGGCACTACAAAAAGACTCTTGCAATGTGTAACAGCGAGAGGATTCTTCTTGAAGATTCCTCATCGGTCAATTACTGGTTCCCAAAAATGAGAGATATGGTCATAGTTCCTCTATTCGACATATCTCTCGACACCAGTAAAAGGACCCGCAAAGAAGTCTTAGTGTCAAAGGATTTTGTATTCACAGTTTTAAATCACATTCGCACTTATCAAGCCAAGGCACTTACATACTCCAATGTTTTATCCTTTGTCGAATCAATTCGTTCAAGGGTAATTATCAACGGAGTGACTGCCAGGTCTGAGTGGGATGTTGACAAATCTCTTTTGCAATCCTTGTCCATGACATTTTTCTTGCATACTAAGCTTGCCGTTTTAAAAGACGAATTGTTAATCAGCAAGTTTAGTTTGGGGCCAAAATCAGTAAGCCAGCATGTATGGGATGAGATTTCCCTGGCTTTTGGAAACGCATTTCCATCGATCAAGGAGAGACTGCTAAATCGGAAACTAATTAAAGTGTCGGGAGACGCATTAGAAATCAGGGTGCCTGATTTATATGTGACTTTTCACGATAGATTAGTGACTGAGTACAAAACATCGGTGGAAATGCCAGTGCTTGATATCAGAAAGAGAATGGAGGAGACTGAGGTTATGTACAATGCATTGTCTGAGCTATCTGTGCTCAAGGAGTCGGACAAGTTCGACGTAGATGTTTTTTCCCGGATGTGCCAGACTTTGGAGGTAGACCCAATGACTGCAGCAAAGGTTATTGTGGCAGTGATGAGCAACGAGAGCGGACTGACTCTTACATTCGAACAGCCAACTGAAGCAAATGTCGCATTGGCACTTAAAGATTCAGAAAAAGCCTCTGAGGGTGCACTAGTGGTTACTTCTAGAGATGTTGAAGAACCATCCATGAAGGGTTCAATGGCAAGAGGAGAGTTACAATTGGCCGGTCTGTCTGGAGACCAACCAGAGTCTTCCTATACTCGGAACGAGGAAATAGAGTCATTAGAGCAATTCCACATGGCAACGGCTAGTTCGTTAATTCGGAAACAGATGAGTTCGATTGTGTACACGGGCCCCATTAAAGTTCAGCAAATGAAAAACTTTATTGATAGCCTGGTAGCATCACTCTCTGCTGCGGTGTCGAACCTAGTCAAGATCCTAAAGGATACAGCTGCTATAGATCTCGAAACCCGTCAGAAGTTTGGAGTCTTAGATGTTGCGACCAAAAGATGGTTAATTAAACCTTTAGCCAAGAATCACGCATGGGGCGTTATTGAAACACATGC-AGGAAGTACCACGTTGCACTTTTGGAGTATGATGAGCATGGAGTGGTAACTTGCGACAGTTGGAGAAGGGTGGCCGTGAGTTCTGAGTCAATGGTTTATTCTGATATGGCAAAGCTCAGAACACTGAGGAGATTATTAAGAGATGGAGAGCCTCATGTCAGCAGTGCTAAAGTCGTCCTAGTTGACGGTGTCCCGGGTTGTGGAAAGACAAAAGAGATTCTCTCGAAAGTAAATTTTGAGGAAGATCTAATCTTAGTACCGGGTAAGCAGGCTGCTGAAATGATAAAGAGGCGTGCTAATGCGTCAGGAATAATTCAAGCCACAAGAGATAATGTTCGTACTGTTGATTCATTTATAATGAATTACGGTAAAGGAACACGCTGTCAGTTCAAAAGGTTATTTATCGACGAAGGTCTGATGTTGCACACTGGTTGTGTGAATTTTCTTGTTTCTATGTCTCTGTGCGAAATTGCATATGTTTATGGAGACACACAACAAATTCCATACATCAACAGAGTATCCGGTTTTCCGTACCCTGCACATTTTGCAAAAATAGAGGTTGATGAGGTGGAAACTCGCAGAACTACGCTGCGTTGTCCAGCCGACATTACCCACTATCTTAACAGAAGGTACGAAGGACATGTCATGTGTACATCGTCGGTTAAAAAGTCAGTTTCTCAGGAAATGGTGAGCGGGGCCGCAATGATCAATCCTGTATCTAAGCCATTGAATGGGAAAGTTTTGACTTTCACTCAGTCTGATAAAGAGGCGCTGCTTTCTCGAGGATATACGGACGTCCATACAGTACATGAGGTACAAGGTGAGACATATGCAGATGTGTCGTTGGTCAGATTGACTCCGACACCTGTATCTATCATCGCAGGAGATAGTCCGCACGTTCTCGTAGCTTTGTCAAGGCATACCCAAACATTGAAGTATTACACCGTAGTGATGGATCCTCTTGTAAGTATAATTAGGGATTTAGAAAAACTTAGTTCTTACTTGTTAGATATGTATAAAGTAGATGCAGGGACCCAATAGCAATTACAGGTAGACTCCGTGTTTAAAGGTTCTAATCTTTTTGTTGCAGCACCAAAGACTGGAGATATCTCAGATATGCAATTTTACTATGATAAGTGTCTCCCAGGTAATAGCACCATGTTAAATAACTATGATGCTGTTACCATGAGGTTGACTGACATTTCTCTTAATGTCAAAGATTGCATATTGGATTTCTCTAAGTCTGTGGCTGCACCGAAGGATCCGATCAAACCACTGATTCCAATGGTACGAACGGCGGCAGAAATGCCACGCCAGACTGGACTATTGGAAAATTTGGTGGCGATGATCAAAAGAAACTTTAATTCACCGGAGTTATCGGGAATAATCGACATTGAGAATACTGCATCTTTAGTAGTAGATAAATTTTTTGATAGTTACTTGCTTAAAGAAAAAAGAAAACCAAATAAAAATGTTTCTTTATTTTGTAGAGAGTCTCTCAATAGATGGTTAGAGAAGCAGGAGCAAGTGACCATTGGTCAGCTTGCAGATTTTGATTTTGTGGATCTTCCTGCCGTTGATCAGTACAGGCATATGATTAAAGCGCAACCTAAGCAGAAGCTGGATACATCAATTCAAAGCGAATATCCGGCCTTGCAGACGATTGTGTATCATTCGAAAAAGATCAACGCAATCTTCGGTCCTTTGTTCAGTGAGCTCACAAGGCAAATGCTCGAAAGCATAGACTCAAGTAAGTTTTTGTTCTTTACAAGGAAGACGCCAGCTCAAATTGAGGATTTCTTCGGAGATCTCGATAGCCATGTCCCTATGGATATCTTGGAGTTGGATATTTCGAAGTATGACAAATCTCAGAACGAGTTCCACTGTGCAGTAGAGTATGAAATATGGAGAAGACTTGGATTAGAAGATTTTCTGGGAGAAGTTTGGAAACAAGGCCACAGGAAAACTACTCTTAAAGATTACACAGCTGGTATTAAAACGTGTTTATGGTACCAGAGAAAGAGTGGGGACGTTACAACATTCATCGGTAATACGGTGATTATTGCTGCTTGTTTAGCTTCCATGTTGCCCATGGAGAAAATAATCAAAGGTGCATTTTGCGGAGATGACAGTTTACTATACTTCCCAAAAGGTTGTGAGTTTCCTGACATACAGCATACAGCCAACCTTATGTGGAATTTCGAGGCTAAGCTATTCAGAAAGCAGTATGGTTATTTCTGTGGAAGGTACGTGATACATCATGACAGAGGGTGTATTGTTTATTATGACCCTTTGAAGTTGATTTCTAAACTTGGTGCTAAACACATCAAGGATTGGGATCACTTAGAAGAGTTCAGAAGATCCCTTTGTGATGTTGCAAATTCGTTGAACAACTGTGCGTATTACACGCAGTTGGACGACGCTGTGAGTGAGGTCCATAAAACCGCACCCCCGGGTTCGTTTGTATATAAAAGTTTAGTTAAATATCTGTCCGATAAGGTTCTTTTTAGAAGTTTGTTTATAGATGGCTCTTGTTAAGGGTAAAGTCAATATTAATGAGTTCATAGACTTGTCAAAATCAGAAAAATTTCTTCCGTCTATGTTCACACCTGTTAAGAGTGTCATGATCTCCAAGGTTGATAAGATATTGGTTCATGAAGATGAATCTTTGTCCGAAGTCAATTTACTCAAAGGTGTAAAACTCATTGATGGTGGCTATGTACATCTTGCTGGTCTTGTGGTGACAGGTGAATGGAATTTGCCAGATAATTGTCGTGGTGGTGTCAGTGTCTGTTTGGTCGATAAGAGAATGGAGAGAGCGGACGAGGCAACTCTTGCTTCATACTATACCGCAGCGGCTAAGAAAAGGTTTCAGTTCAAAGTCGTTCCAAATTACAACATCACTACCAAGGACGCAGAAAAGGCAGTTTGGCAAGTACTAGTTAATATTAGAAATGTTAAAATTGCTGCGGGTTACTGTCCGCTGTCATTAGAATTTGTGTCAGTGTGTATTGTTTATAAAAATATTATAAAACTCGGTTTGAGAGAGAAAATTACGAGCGTCACGGATGGAGGGCCCATGGAACTATCAGAAGAAGTTGTTGATGAGTTCATGGAAGAAGTCCCGATGTCTGTAAGGCTTGCAAAATTTCGTTCGAAGACCGGAAAAAAGTTTAGTAGTAAAAGTGAGAATAATAGTGGTAATAATAGGCCGAAACCAAACAAAA-CCAAAGGAAGGAAAAGGGTTTAAAAGTTAGGGTTGAGAAGGATAATTTAATTGATAATGAATTGGAGACTTACGTCGCCGATTCAGATTCGTATTAAATATGTCTTACACAATCGCAACTCCATCGCAATTTGTGTTTTTGTCATCAGCATGGGCCGACCCTATAGAATTAATAAATTTATGTACTAATTCACTAGGTAATCAGTTCCAAACACAACAAGCTAGAACAACCGTTCAACGGCAATTTAGCGAAGTGTGGAAACCTGTCCCTCAAGTCACTGTTAGGTTTCCTGACAGTGGTTTTAAGGTGTATAGGTACAATGCGGTACTAGATCCTCTAGTTACTGCTTTGTTAGGAGCTTTCGATACTAGAAATAGGATTATAGAAGTCGAAAATCAGGCGAACCCGACAACCGCCGAAACGTTAGACGCTACTCGTAGAGTAGATGACGCAACGGTGGCTATAAGGAGCGCTATAAATAATTTAGTAGTAGAATTGGTCAAAGGAACAGGTTTGTACAATCAGAGCACATTTGAAAGTGCATCCGGTTTACAATGGTCCTCTGCACCTGCATCTTGA
>MK319944
ATGGCATACACACAGACAGCTACCACATCCGCTTTGCTCGACACTGTCCGAGGTAACAATACCTTGGTCAACGATCTTGCGAAGCGGCGTCTTTATGACACAGCGGTCGACGAGTTCAACGCTCGTGATCGCAGGCCCAAAGTAAATTTTTCCAAAGTAATAAGTGAGGAACAGACGCTTATTGCTACTAGGGCATATCCAGAATTCCAGATAACCTTCTATAATACGCAGAACGCCGTGCATTCGCTTGCCGGTGGACTACGATCCTTAGAACTGGAATATCTAATGATGCAGATCCCGTACGGATCACTCACATATGATATAGGTGGGAATTTTGCATCTCATCTGTTCAAAGGACGGGCATATGTTCACTGCTGTATGCCCAATCTTGATGTCCGCGACATAATGCGGCACGAAGGCCAGAAAGACAGTATAGAATTATACCTTTCCAGGCTTGAGCGGGGCAACAAAGTTGTCCCAAATTTCCAAAAGGAAGCTTTTGACAGATACGCTGAAACGCCAGACGAAGTTGTCTGTCACAGTACCTTCCAAACGTGTACGCACCAGCAGGTGGAAAACACAGGCAGGGTGTATGCTATTGCATTGCACAGTATATACGATATACCTGCTGATGAATTCGGAGCGGCACTTTTAAGAAAAAATGTCCATGTTTGTTACGCCGCCTTCCACTTTTCCGAGAATTTACTTCTCGAAGATTCACACGTCAACCTTGACGAAATCAACGCGTGTTTTTCGCGTGATGGAGACAAGCTGACTTTTTCTTTCGCATCTGAGAGCACTTTAAATTATTGTCATAGTTATTCTAATATTTTAAAATACGTGTGCAAAACTTACTTCCCGGCATCTAATAGAGAGGTCTACATGAAGGAGTTTTTGGTCACCAGGGTTAACACCTGGTTTTGTAAGTTTTCTAGGATAGATACTTTTTTATTATACAAGGGGGTAGCCCACAAAGGTGTAAATAGTGAGCAATTTTACAGCGCAATGGAAGATGCATGGCACTACAAAAAGACTCTTGCAATGTGTAACAGCGAGAGGATTCTTCTTGAAGATTCCTCATCGGTCAATTACTGGTTCCCAAAAATGAGAGATATGGTCATAGTTCCTCTATTCGACATATCTCTCGACACCAGTAAAAGGACCCGCAAAGAAGTCTTAGTGTCAAAGGATTTTGTATTCACAGTTCTAAATCACATTCGCACTTATCAAGCCAAGGCACTTACATACTCCAATGTTTTATCCTTTGTCGAATCAATTCGTTCAAGGGTAATTATCAACGGAGTGACTGCCAGGTCTGAGTGGGATGTTGACAAATCTCTTTTGCAATCCTTGTCCATGACATTTTTCTTGCATACTAAGCTTGCCGTTTTAAAAGACGAATTGTTAATCAGCAAGTTTAGTTTGGGGCCAAAATCAGTAAGCCAGCATGTATGGGATGAGATTTCCCTGGCTTTTGGAAACGCATTTCCATCGATCAAGGAGAGACTGCTAAATCGGAAACTAATTAAAGTGTCGGGAGACGCATTAGAAATCAGGGTGCCTGATTTATATGTGACTTTTCACGATAGATTAGTGACTGAGTACAAAACATCGGTGGATATGCCAGTGCTTGATATCAGAAAGAGAATGGAGGAGACTGAGGTTATGTACAATGCATTGTCTGAGCTATCTGTGCTCAAGGAGTCGGACAAGTTCGACGTTGATGTTTTTTCCCGGATGTGCCAGACTTTGGAGGTAGACCCAATGACTGCAGCAAAGGTTATTGTGGCAGTGATGAGCAACGAGAGCGGACTGACTCTCACATTCGGACAGCCAACTGAAGCAAATGTCGCATTGGCACTTAAAGATTCAGAAAAAGCCTCTGAGGGTGCACTAGTGGTTACTTCTAGAGATGTTGAAGAACCATCCATGAAGGGTTCAATGGCAAGAGGAGAGTTACAATTGGCCGGTCTGTCTGGAGACCAACCAGAGTCTTCCTATACTCGGAACGAGGAAATAGAGTCATTAGAGCAATTCCACATGGCAACGGCTAGTTCGTTAATTCGGAAACAGATGAGTTCGATTGTGTACACGGGCCCCATTAAAGTTCAGCAAATGAAAAACTTTATTGATAGCCTGGTAGCATCACTCTCTGCTGCGGTGTCGAACCTAGTCAAGATCCTAAAGGATACAGCTGCTATAGATCTCGAAACCCGTCAGAAGTTTGGAGTCTTAGATGTTGCGACCAAAAGATGGTTAATTAAACCTTTAGCCAAGAATCACGCATGGGGCGTTATTGAAACACATGCTAGGAAGTACCACGTTGCACTTTTGGAGTATGATGAGCATGGAGTGGTAACTTGCGACAGTTGGAGAAGGGTGGCCGTGAGTTCTGAGTCAATGGTTTATTCTGATATGGCAAAGCTCAGAACACTGAGGAGATTATTAAGAGATGGTGAGCCTCATGTCAGCAGTGCTAAAGTCGTCCTAGTTGACGGTGTCCCGGGTTGTGGAAAGACAAAAGAGATTCTCTCGAAAGTAAATTTTGAGGAAGATCTAATCTTAGTACCGGGTAAGCAGGCTGCTGAAATGATAAAGAGGCGTGCTAATGCGTCAGGAATAATTCAAGCCACAAGAGATAATGTTCGTACTGTTGATTCATTTATAATGAATTACGGTAAAGGAACACGCTGTCAGTTCAAAAGGTTATTTATCGACGAAGGTCTGATGTTGCACACTGGTTGTGTGAATTTTCTTGTTTCTATGTCTCTGTGCGAAATTGCATATGTTTATGGAGACACACAACAAATTCCATACATCAACAGAGTATCCGGTTTTCCGTACCCTGCACATTTTGCAAAAATAGAGGTTGATGAGGTGGAAACTCGCAGAACTACGCTGCGTTGTCCAGCCGACATTACCCACTATCTTAACAGAAGGTACGAAGGACATGTCATGTGTACATCGTCGGTTAAAAAGTCAGTTTCTCAGGAAATGGTGAGCGGGGCCGCAATGATCAATCCTGTATCTAAGCCATTGAATGGGAAAGTTTTGACTTTCACTCAGTCTGATAAAGAGGCGCTGCTTTCTCGAGGATATACGGACGTCCATACAGTACATGAGGTACAAGGTGAGACATATGCAGATGTGTCGTTGGTCAGATTGACTCCGACACCTGTATCTATTATCGCAGGAGATAGTCCGCACGTTCTCGTAGCTTTGTCAAGGCATACCCAAACATTGAAGTATTACACCGTAGTGATGGATCCTCTTGTAAGTATAATTAGGGATTTAGAAAAACTTAGTTCTTACTTGTTAGATATGTATAAAGTAGATGCAGGGACCCAATAGCAATTACAGGTAGACTCCGTGTTTAAAGGTTCTAATCTTTTTGTTGCAGCACCAAAGACTGGAGATATCTCAGATATGCAATTTTACTATGATAAGTGTCTCCCAGGTAATAGCACCATGTTAAATAACTATGATGCTGTTACCATGAGGTTGACTGACATTTCTCTTAATGTCAAAGATTGCATATTGGATTTCTCTAAGTCTGTGGCTGCACCGAAGGATCCGATCAAACCACTGATTCCAATGGTACGAACGGCGGCAGAAATGCCACGCCAGACTGGACTATTGGAAAATTTGGTGGCGATGATCAAAAGAAACTTTAATTCACCGGAGTTATCAGGAATAATCGACATTGAGAATACTGCATCTTTAGTAGTAGATAAATTTTTTGATAGTTACTTGCTTAAAGAAAAAAGAAAACCAAATAAAAATGTTTCTTTATTTTGTAGAGAGTCTCTCAATAGATGGTTAGAGAAGCAGGAGCAAGTGACCATTGGTCAGCTTGCAGATTTTGATTTTGTGGATCTTCCTGCCGTTGATCAGTACAGGCATATGATTAAAGCGCAACCTAAGCAGAAGCTGGATACATCAATTCAAAGCGAATATCCGGCCTTGCAGACGATTGTGTATCATTCGAAAAAGATCAACGCAATCTTCGGTCCTTTGTTCAGTGAGCTCACAAGGCAAATGCTCGAAAGCATAGACTCAAGTAAGTTTTTGTTCTTTACAAGGAAGACGCCAGCTCAAATTGAGGATTTCTTCGGAGATCTCGATAGCCATGTCCCTATGGATATCTTGGAGTTGGATATTTCGAAGTATGACAAATCTCAGAACGAGTTCCACTGTGCAGTAGAGTATGAAATATGGAGAAGACTTGGATTAGAAGATTTTCTGGGAGAAGTTTGGAAACAAGGCCACAGGAAAACTACTCTTAAAGATTACACAGCTGGTATTAAAACGTGTTTATGGTACCAGAGAAAGAGTGGGGACGTTACAACATTCATCGGTAATACGGTGATTATTGCTGCTTGTTTAGCTTCCATGTTGCCCATGGAGAAAATAATCAAAGGTGCATTTTGCGGAGATGACAGTTTACTATACTTCCCAAAAGGTTGTGAGTTTCCTGACATACAGCATACAGCCAACCTTATGTGGAATTTCGAGGCTAAGCTATTCAGAAAGCAGTATGGTTATTTCTGTGGAAGGTACGTGATACATCATGACAGAGGGTGTATTGTTTATTATGACCCTTTGAAGTTGATTTCTAAACTTGGTGCTAAACACATCAAGGATTGGGATCACTTAGAAGAGTTCAGAAGATCCCTTTGTGATGTTGCAAATTCGTTGAACAACTGTGCGTATTACACGCAGTTGGACGACGCTGTGAGTGAGGTCCATAAAACCGCACCCCCGGGTTCGTTTGTATATAAAAGTTTAGTTAAATATCTGTCCGATAAGGTTCTTTTTAGAAGTTTGTTTATAGATGGCTCTTGTTAAGGGTAAAGTCAATATTAATGAGTTCATAGACTTGTCAAAATCAGAAAAATTTCTTCCGTCTATGTTCACACCTGTTAAGAGTGTCATGATCTCCAAGGTTGATAAGATATTGGTTCATGAAGATGAATCTTTGTCCGAAGTCAATTTACTCAAAGGTGTAAAACTCATTGATGGTGGCTATGTACATCTTGCTGGTCTTGTGGTGACAGGTGAATGGAATTTGCCAGATAATTGTCGTGGTGGTGTCAGTGTCTGTTTGGTCGATAAGAGAATGGAGAGAGCGGACGAGGCAACTCTTGCTTCATACTATACCGCAGCGGCTAAGAAAAGGTTTCAGTTCAAAGTCGTTCCAAATTACAACATCACTACCAAGGACGCAGAAAAGGCAGTTTGGCAAGTACTAGTTAATATTAGAAATGTTAAAATTGCTGCGGGTTACTGTCCGCTGTCATTAGAATTTGTGTCAGTGTGTATTGTTTATAAAAATATTATAAAACTCGGTTTGAGAGAGAAAATTACGAGCGTCACGGATGGAGGGCCCATGGAACTATCAGAAGAAGTTGTTGATGAGTTCATGGAAGAAGTCCCGATGTCTGTAAGGCTTGCAAAATTTCGTTCGAAGACCGGAAAAAAGTTTAGTAGTAAAAGTGAGAATAATAGTGGTAATAATAGGCCGAAACCAAACAAAAACCAAAGGAAGGAAAAGGGTTTAAAAGTTAGGGTTGAGAAGGATAATTTAATTGATAATGAATTGGAGACTTACGTCGCCGATTCAGATTCGTATTAAATATGTCTTACACAATCGCAACTCCATCGCAATTTGTGTTTTTGTCATCAGCATGGGCCGACCCTATAGAATTAATAAATTTATGTACTAATTCACTAGGTAATCAGTTCCAAACACAACAAGCTAGAACAACCGTTCAACGGCAATTTAGCGAAGTGTGGAAACCTGTCCCTCAAGTCACTGTTAGGTTTCCTGACAGTGGTTTTAAGGTGTATAGGTACAATGCGGTACTAGATCCTCTAGTTACTGCTTTGTTAGGAGCTTTCGATACTAGAAATAGGATTATAGAAGTCGAAAATCAGGCGAACCCGACAACCGCCGAAACGTTAGACGCTACTCGTAGAGTAGATGACGCAACGGTGGCTATAAGGAGCGCTATAAATAATTTAGTAGTAGAATTGGTCAAAGGAACAGGTTTGTACAATCAGAGCACATTTGAAAGTGCATCCGGTTTACAATGGTCCTCTGCACCTGCATCTTGA
>MN167466
ATGGCATACACACAGACAGCTACCACATCCGCTTTGCTCGACACTGTCCGAGGTAACAATACCTTGGTCAACGATCTTGCGAAGCGGCGTCTTTATGACACAGCGGTCGACGAGTTCAACGCTCGTGATCGCAGGCCCAAAGTAAATTTTTCCAAAGTAATAAGTGAGGAACAGACGCTTATTGCTACTAGGGCATATCCAGAATTCCAGATAACCTTCTATAATACGCAGAACGCCGTGCATTCGCTTGCCGGTGGACTACGATCCTTAGAACTGGAATATCTAATGATGCAGATCCCGTACGGATCACTCACATATGATATAGGTGGGAATTTTGCATCTCATCTGTTCAAAGGACGGGCATATGTTCACTGCTGTATGCCCAATCTTGATGTCCGCGACATAATGCGGCACGAAGGCCAGAAAGACAGTATAGAATTATACCTTTCCAGGCTTGAGCGGGGCAACAAAGTTGTCCCAAATTTCCAAAAGGAAGCTTTTGACAGATACGCTGAAACGCCAGACGAAGTTGTCTGTCACAGTACCTTCCAAACGTGTACTCAGCAGCAGGTGGAAAACACAGGCAGGGTGTATGCTATTGCACTGTACAGTATATACGATATACCTGCTGATGAATTCGGAGCGGCACTTTTAAGGAAAAATGTCCATGTTTGTTACGCCGCCTTCCACTTTTCCGAGAATTTACTTCTCGAAGATTCACATGTCAACCTTGACGAAATCAATGCGTGTTTTTCGCGTGATGGAGACAAGCTGACTTTTTCTTTCGCATCTGAGAGCACTTTAAATTATTGTCATAGTTATTCTAATATTTTAAAATACGTGTGCAAAACTTACTTCCCGGCATCTAATAGAGAGGTCTACATGAAGGAGTTTTTGGTCACCAGGGTTAACACCTGGTTTTGTAAGTTTTCTAGGATAGATACTTTTTTATTATACAAGGGGGTAGCCCACAAAGGTGTAAATAGTGAGCAATTTTACAGCGCAATGGAAGATGCATGGCACTACAAAAAGACTCTTGCAATGTGTAACAGCGAGAGGATTCTTCTTGAAGATTCCTCATCGGTCAATTACTGGTTCCCAAAAATGAGAGATATGGTCATAGTTCCTCTATTCGACATATCTCTCGACACCAGTAAAAGGACCCGCAAAGAAGTCTTAGTGTCAAAGGATTTTGTATTCACAGTTTTAAATCACATTCGCACTTATCAAGCCAAGGCACTTACATACTCCAATGTTTTATCCTTTGTCGAATCAATTCGATCAAGGGTAATTATCAACGGAGTGACTGCCAGGTCTGAGTGGGATGTTGACAAATCTCTTTTGCAATCCTTGTCCATGACATTTTTCTTGCATACTAAGCTTGCCGTTTTAAAAGACGAATTGTTAATCAGCAAGTTTAGTTTGGGGCCAAAATCAGTAAGCCAGCATGTATGGGATGAGATTTCCCTGGCTTTTGGAAACGCATTTCCATCGATCAAGGAGAGACTGCTAAATCGGAAACTAATTAAAGTGTCGGGAGACGCATTAGAAATCAGGGTGCCTGATTTATATGTGACTTTTCACGATAGATTAGTGACTGAGTACAAAACATCGGTGGATATGCCAGTGCTTGATATCAGAAAGAGAATGGAGGAGACTGAGGTTATGTACAATGCATTGTCTGAGCTATCTGTGCTCAAGGAGTCGGACAAGTTCGACGTTGATGTTTTTTCCCGGATGTGCCAGACTTTGGAGGTAGACCCAATGACTGCAGCAAAGGTTATTGTGGCAGTGATGAGCAACGAGAGCGGACTGACTCTTACATTCGAACAGCCAACTGAAGCAAATGTCGCATTGGCACTTAAAGATTCAGAAAAAGCCTCTGAGGGTGCACTAGTGGTTACTTCTAGAGATGTTGAAGAACCATCCATGAAGGGTTCAATGGCAAGAGGAGAGTTACAATTGGCCGGTCTGTCTGGAGACCAACCAGAGTCTTCCTATACTCGGAACGAGGAAATAGAGTCATTAGAGCAATTCCACATGGCAACGGCTAGTTCGTTAATTCGGAAACAGATGAGTTCGATTGTGTACACGGGCCCCATTAAAGTTCAGCAAATGAAAAACTTTATTGATAGCCTGGTAGCATCACTCTCTGCTGCGGTGTCGAACCTAGTCAAGATCCTAAAGGATACAGCTGCTATAGATCTCGAAACCCGTCAGAAGTTTGGAGTCTTAGATGTTGCGACCAAAAGATGGTTAATTAAACCTTTAGCCAAGAATCACGCATGGGGCGTTATTGAAACACATGCTAGGAAGTACCACGTTGCACTTTTGGAGTATGATGAGCATGGAGTGGTAACTTGCGACAGTTGGAGAAGGGTGGCCGTGAGTTCTGAGTCAATGGTTTATTCTGATATGGCAAAGCTCAGAACACTGAGGAGATTATTAAGAGATGGTGAGCCTCATGTCAGCAGTGCTAAAGTCGTCCTAGTTGACGGTGTCCCGGGTTGTGGAAAGACAAAAGAGATTCTCTCGAAAGTAAATTTTGAGGAAGATCTAATCTTAGTACCGGGTAAGCAGGCTGCTGAAATGATAAAGAGGCGTGCTAATGCGTCAGGAATAATTCAAGCCACAAGAGATAATGTTCGTACTGTTGATTCATTTATAATGAATTACGGTAAAGGAACACGCTGTCAGTTCAAAAGGTTATTTATCGACGAAGGTCTGATGTTGCACACTGGTTGTGTGAATTTTCTTGTTTCTATGTCTCTGTGCGAAATTGCATATGTTTATGGAGACACACAACAAATTCCATACATCAACAGAGTATCCGGTTTTCCGTACCCTGCACATTTTGCAAAAATAGAGGTTGATGAGGTGGAAACTCGCAGAACTACGCTGCGTTGTCCAGCCGACATTACCCACTATCTTAACAGAAGGTACGAAGGATATGTCATGTGTACATCGTCGGTTAAAAAGTCAGTTTCTCAGGAAATGGTGAGCGGGGCCGCAATGATCAATCCTGTATCTAAGCCATTGAATGGGAAAGTTTTGACTTTCACTCAGTCTGATAAAGAGGCGCTGCTTTCTCGAGGATATACGGACGTCCATACAGTACATGAGGTACAAGGTGAGACATATGCAGATGTGTCGTTGGTCAGATTGACTCCGACACCTGTATCTATCATCGCAGGAGATAGTCCGCACGTTCTCGTAGCTTTGTCAAGGCATACCCAAACATTGAAGTATTACACCGTAGTGATGGATCCTCTTGTAAGTATAATTAGGGATTTAGAAAAACTTAGTTCTTACTTATTAGATATGTATAAAGTAGATGCAGGGACCCAATAGCAATTACAGGTAGACTCCGTGTTTAAAGGTTCTAATCTTTTTGTTGCAGCACCAAAGACTGGAGATATCTCAGATATGCAATTTTACTATGATAAGTGTCTCCCAGGTAATAGCACCATGTTAAATAACTATGATGCTGTTACCATGAGGTTGACTGACATTTCTCTTAATGTCAAAGATTGCATATTGGATTTCTCTAAGTCTGTGTCTGCACCGAAGGATCCGATCAAACCACTGATTCCAATGGTACGAACGGCGGCAGAAATGCCACGCCAGACTGGACTATTGGAAAATTTGGTGGCGATGATCAAAAGAAACTTTAATTCACCGGAGTTATCAGGAATAATCGACATTGAGAATACTGCATCTTTAGTAGTAGATAAATTTTTTGATAGTTACTTGCTTAAAGAAAAAAGAAAACCAAATAAAAATGTTTCTTTATTTTGTAGAGAGTCTCTCAATAGATGGTTAGAGAAGCAGGAGCAAGTGACCATTGGTCAGCTTGCAGATTTTGATTTTGTGGATCTTCCTGCCGTTGATCAGTACAGGCATATGATTAAAGCGCAACCTAAGCAGAAGCTGGATACATCAATTCAAAGCGAATATCCGGCCTTGCAGACGATTGTGTATCATTCGAAAAAGATCAACGCAATCTTCGGTCCTTTGTTCAGTGAGCTCACAAGGCAAATGCTCGAAAGCATAGACTCAAGTAAGTTTTTGTTCTTTACAAGGAAGACGCCAGCTCAAATTGAGGATTTCTTCGGAGATCTCGATAGCCATGTCCCTATGGATATCTTGGAGTTGGATATTTCGAAGTATGACAAATCTCAGAACGAGTTCCACTGTGCAGTAGAGTATGAAATATGGAGAAGACTTGGATTAGAAGATTTTCTGGGAGAAGTTTGGAAACAAGGCCACAGGAAAACTACTCTTAAAGATTACACAGCTGGTATTAAAACGTGTTTATGGTACCAGAGAAAGAGTGGGGACGTTACAACATTCATCGGTAATACGGTGATTATTGCTGCTTGTTTAGCTTCCATGTTACCCATGGAGAAAATAATCAAAGGTGCATTTTGCGGAGATGACAGTTTACTATACTTCCCAAAAGGTTGTGAGTTTCCTGACATACAGCATACAGCCAACCTTATGTGGAATTTCGAGGCTAAGCTATTCAGAAAGCAGTATGGTTATTTCTGTGGAAGGTACGTGATACATCACGACAGAGGGTGTATTGTTTATTATGACCCTTTGAAGTTGATTTCTAAACTTGGTGCTAAACACATCAAGGATTGGGATCACTTAGAAGAGTTCAGAAGATCCCTTTGTGATGTTGCAAATTCGTTGAACAACTGTGCGTATTACACGCAGTTGGACGACGCTGTGAGTGAGGTCCATAAAACCGCACCCCCGGGTTCGTTTGTATATAAAAGTTTAGTTAAATATCTGTCCGATAAGGTTCTTTTTAGAAGTTTGTTTATAGATGGCTCTTGTTAAGGGTAAAGTCAATATTAATGAGTTCATAGACTTGTCAAAATCAGAAAAATTTCTTCCGTCTATGTTCACACCTGTTAAGAGTGTCATGATCTCCAAGGTTGATAAGATATTGGTTCATGAAGATGAATCTTTGTCCGAAGTCAATTTACTCAAAGGTGTAAAACTCATTGATGGTGGCTATGTACATCTTGCTGGTCTTGTGGTGACAGGTGAATGGAATTTGCCAGATAATTGTCGTGGTGGTGTCAGTGTCTGTTTGGTCGATAAGAGAATGGAGAGAGCGGACGAGGCAACTCTTGCTTCATACTATACCGCAGCGGCTAAGAAAAGGTTTCAGTTCAAAGTCGTTCCAAATTACAACATCACTACCAAGGACGCAGAAAAGGCAGTTTGGCAAGTACTAGTTAATATTAGAAATGTTAAAATTGCTGCGGGTTACTGTCCGCTGTCATTAGAATTTGTGTCAGTGTGTATTGTTTATAAAAATATTATAAAACTCGGTTTGAGAGAGAAAATTACGAGCGTCACGGATGGAGGGCCCATGGAACTATCAGAAGAAGTTGTTGATGAGTTCATGGAAGAAGTCCCGATGTCTGTAAGGCTTGCAAAATTTCGTTCGAAGACCGGAAAAAAGTTTAGTAGTAAAAGTGAGAATAATAGTGGTAATAATAGGCCGAAACCAGACAAAAACCAAAGGAAGGAAAAGGGTTTAAAAGTTAGGGTTGAGAAGGATGATTTAATTGATAATGAATTGGAGACTTACGTCGCCGATTCAGATTCGTATTAAATATGTCTTACACAATCGCAACTCCATCGCAATTTGTGTTTTTGTCATCAGCATGGGCCGACCCTATAGAATTAATAAATTTATGTACTAATTCACTAGGTAATCAGTTCCAAACACAACAAGCTAGAACAACCGTTCAACGGCAATTTAGCGAAGTGTGGAAACCTGTCCCTCAAGACACTGTTAGGTTTCCTGACAGTGGTTTTAAGGTGTATAGGTACAATGCGGTACTAGATCCTCTAGTTACTGCTTTGTTAGGAGCTTTCGATACTAGAAATAGGATTATAGAAGTCGAAAATCAGGCGAACCCGACAACCGCCGAAACGTTAGACGCTACTCGTAGAGTAGATGACGCAACGGTGGCTATAAGGAGCGCTATAAATAATTTAGTAGTAGAATTGGTCAAAGGAACAGGTTTGTACAATCAGAGCACATTTGAAAGTGCATCCGGTTTACAATGGTCCTCTGCACCTGCATCTTGA
>MN549395
ATGGCATACACACAGACAGCTACCACATCCGCTTTGCTCGACACTGTCCGAGGTAACAATACCTTGGTCAACGATCTTGCGAAGCGGCGTCTTTATGACACAGCGGTCGACGAGTTCAACGCTCGTGATCGCAGGCCCAAAGTAAATTTTTCCAAAGTAATAAGTGAGGAACAGACGCTTATTGCTACTAGGGCATATCCAGAATTCCAGATAACCTTCTATAATACGCAGAACGCCGTGCATTCGCTTGCCGGTGGACTACGATCCTTAGAACTGGAATATCTAATGATGCAGATCCCGTACGGATCACTCACATATGATATAGGTGGGAATTTTGCATCTCATCTGTTCAAAGGACGGGCATATGTTCACTGCTGTATGCCCAATCTTGATGTCCGCGACATAATGCGGCACGAAGGCCAGAAAGACAGTATAGAATTATACCTTTCCAGGCTTGAGCGGGGCAACAAAGTTGTCCCAAATTTCCAAAAGGAAGCTTTTGACAGATACGCTGAAACGCCAGACGAAGTTGTCTGTCACAGTACCTTCCAAACGTGTACGCACCAGCAGGTGGAAAACACAGGCAGGGTGTATGCTATTGCATTGCACAGTATATACGATATACCTGCTGATGAATTCGGAGCGGCACTTTTAAGGAAAAATGTCCATGTTTGTTACGCCGCCTTCCACTTTTCCGAGAATTTACTTCTCGAAGATTCACACGTCAACCTTGACGAAATCAACGCGTGTTTTTCGCGTGATGGAGACAAGCTGACTTTTTCTTTCGCATCTGAGAGCACTTTAAATTATTGTCATAGTTATTCTAATATTTTAAAATACGTGTGCAAAACTTACTTCCCGGCATCTAATAGAGAGGTCTACATGAAGGAGTTTTTGGTCACCAGGGTTAACACCTGGTTTTGTAAGTTTTCTAGGATAGATACTTTTTTATTATACAAGGGGGTAGCCCACAAAGGTGTAAATAGTGAGCAATTTTACAGCGCAATGGAAGATGCATGGCACTACAAAAAGACTCTTGCAATGTGTAACAGCGAGAGGATTCTTCTTGAAGATTCCTCATCGGTCAATTACTGGTTCCCAAAAATGAGAGATATGGTCATAGTTCCTCTATTCGACATATCTCTCGACACCAGTAAAAGGACCCGCAAAGAAGTCTTAGTGTCAAAGGATTTTGTATTCACAGTTTTAAATCACATTCGCACTTATCAAGCCAAGGCACTTACATACTCCAATGTTTTATCCTTTGTCGAATCAATTCGTTCAAGGGTAATTATCAACGGAGTGACTGCCAGGTCTGAGTGGGATGTTGACAAATCTCTTTTGCAATCCTTGTCCATGACATTTTTCTTGCATACTAAGCTTGCCGTTTTAAAAGACGAATTGTTAATCAGCAAGTTTAGTTTGGGGCCAAAATCAGTAAGCCAGCATGTATGGGATGAGATTTCCCTGGCTTTTGGAAACGCATTTCCATCGATCAAGGAGAGACTGCTAAATCGGAAACTAATTAAAGTGTCGGGAGACGCATTAGAAATCAGGGTGCCTGATTTATATGTGACTTTTCACGATAGATTAGTGACTGAGTACAAAACATCGGTGGATATGCCAGTGCTTGATATCAGAAAGAGAATGGAGGAGACTGAGGTTATGTACAATGCATTGTCTGAGCTATCTGTGCTCAAGGAGTCGGACAAGTTCGACGTTGATGTTTTTTCCCGGATGTGCCAGACTTTGGAGGTAGACCCAATGACTGCAGCAAAGGTTATTGTGGCAGTGATGAGCAACGAGAGCGGACTGACTCTCACATTCGAACAGCCAACTGAAGCAAATGTCGCATTGGCACTTAAAGATTCAGAAAAAGCCTCTGAGGGTGCACTAGTGGTTACTTCTAGAGATGTTGAAGAACCATCCATGAAGGGTTCAATGGCAAGAGGAGAGTTACAATTGGCCGGTCTGTCTGGAGACCAACCAGAGTCTTCCTATACTCGGAACGAGGAAATAGAGTCATTAGAGCAATTCCACATGGCAACGGCTAGTTCGTTAATTCGGAAACAGATGAGTTCGATTGTGTACACGGGCCCCATTAAAGTTCAGCAAATGAAAAACTTTATTGATAGCCTGGTAGCATCACTCTCTGCTGCGGTGTCGAACCTAGTCAAGATCCTAAAGGATACAGCTGCTATAGATCTCGAAACCCGTCAGAAGTTTGGAGTCTTAGATGTTGCGACCAAAAGATGGTTAATTAAACCTTTAGCCAAGAATCACGCATGGGGCGTTATTGAAACACATGCTAGGAAGTACCACGTTGCACTTTTGGAGTATGATGAGCATGGAGTGGTAACTTGCGACAGTTGGAGAAGGGTGGCCGTGAGTTCTGAGTCAATGGTTTATTCTGATATGGCAAAGCTCAGAACACTGAGGAGATTATTAAGAGATGGTGAGCCTCATGTCAGCAGTGCTAAAGTCGTCCTAGTTGACGGTGTCCCGGGTTGTGGAAAGACAAAAGAGATTCTCTCGAAAGTAAATTTTGAGGAAGATCTAATCTTAGTACCGGGTAAGCAGGCTGCTGAAATGATAAAGAGGCGTGCTAATGCGTCAGGAATAATTCAAGCCACAAGAGATAATGTTCGTACTGTTGATTCATTTATAATGAATTACGGTAAAGGAACACGCTGTCAGTTCAAAAGGTTATTTATCGACGAAGGTCTGATGTTGCACACTGGTTGTGTGAATTTTCTTGTTTCTATGTCTCTATGCGAAATTGCATATGTTTATGGAGACACACAACAAATTCCATACATCAACAGAGTATCCGGTTTTCCGTACCCTGCACATTTTGCAAAAATAGAGGTTGATGAGGTGGAAACTCGCAGAACTACGCTGCGTTGTCCAGCCGACATTACCCACTATCTTAACAGAAGGTACGAAGGACATGTCATGTGTACATCGTCGGTTAAAAAGTCAGTTTCTCAGGAAATGGTGAGCGGGGCCGCAATGATCAATCCTGTATCTAAGCCATTGAATGGGAAAGTTTTGACTTTCACTCAGTCTGATAAAGAGGCGCTGCTTTCTCGAGGATATACGGACGTCCATACAGTACATGAGGTACAAGGTGAGACATATGCAGATGTGTCGTTGGTCAGATTGACTCCGACACCTGTATCTATTATCGCAGGAGATAGTCCGCACGTTCTCGTAGCTTTGTCAAGGCATACCCAAACATTGAAGTATTACACCGTAGTGATGGATCCTCTTGTAAGTATAATTAGGGATTTAGAAAAACTTAGTTCTTACTTGTTAGATATGTATAAAGTAGATGCAGGGACCCAATAGCAATTACAGGTAGACTCCGTGTTTAAAGGTTCTAATCTTTTTGTTGCAGCACCAAAGACTGGAGATATCTCAGATATGCAATTTTACTATGATAAGTGTCTCCCAGGTAATAGCACCATGTTAAATAACTATGATGCTGTTACCATGAGGTTGACTGACATTTCTCTTAATGTCAAAGATTGCATATTGGATTTCTCTAAGTCTGTGGCTGCACCGAAGGATCCGATCAAACCACTGATTCCAATGGTACGAACGGCGGCAGAAATGCCACGCCAGACTGGACTATTGGAAAATTTGGTGGCGATGATCAAAAGAAACTTTAATTCACCGGAGTTATCAGGAATAATCGACATTGAGAATACTGCATCTTTAGTAGTAGATAAATTTTTTGATAGTTACTTGCTTAAAGAAAAAAGAAAACCAAATAAAAATGTTTCTTTATTTTGTAGAGAGTCTCTCAATAGATGGTTAGAGAAGCAGGAGCAAGTGACCATTGGTCAGCTTGCAGATTTTGATTTTGTGGATCTTCCTGCCGTTGATCAGTACAGGCATATGATTAAAGCGCAACCTAAGCAGAAGCTGGATACATCAATTCAAAGCGAATATCCGGCCTTGCAGACGATTGTGTATCATTCGAAAAAGATCAACGCAATCTTCGGTCCTTTGTTCAGTGAGCTCACAAGGCAAATGCTCGAAAGCATAGACTCAAGTAAGTTTTTGTTCTTTACAAGGAAGACGCCAGCTCAAATTGAGGATTTCTTCGGAGATCTCGATAGCCATGTCCCTATGGATATCTTGGAGTTGGATATTTCGAAGTATGACAAATCTCAGAACGAGTTCCACTGTGCAGTAGAGTATGAAATATGGAGAAGACTTGGATTAGAAGATTTTCTGGGAGAAGTTTGGAAACAAGGCCACAGGAAAACTACTCTTAAAGATTACACAGCTGGTATTAAAACGTGTTTATGGTACCAGAGAAAGAGTGGGGACGTTACAACATTCATCGGTAATACGGTGATTATTGCTGCTTGTTTAGCTTCCATGTTGCCCATGGAGAAAATAATCAAAGGTGCATTTTGCGGAGATGACAGTTTACTATACTTCCCAAAAGGTTGTGAGTTTCCTGACATACAGCATACAGCCAACCTTATGTGGAATTTCGAGGCTAAGCTATTCAGAAAGCAGTATGGTTATTTCTGTGGAAGGTACGTGATACATCATGACAGAGGGTGTATTGTTTATTATGACCCTTTGAAGTTGATTTCTAAACTTGGTGCTAAACACATCAAGGATTGGGATCACTTAGAAGAGTTCAGAAGATCCCTTTGTGATGTTGCAAATTCGTTGAACAACTGTGCGTATTACACGCAGTTGGACGACGCTGTGAGTGAGGTCCATAAAACCGCACCCCCGGGTTCGTTTGTATATAAAAGTTTAGTTAAATATCTGTCCGATAAGGTTCTTTTTAGAAGTTTGTTTATAGATGGCTCTTGTTAAGGGTAAAGTCAATATTAATGAGTTCATAGACTTGTCAAAATCAGAAAAATTTCTTCCGTCTATGTTCACACCTGTTAAGAGTGTCATGATCTCCAAGGTTGATAAGATATTGGTTCATGAAGATGAATCTTTGTCCGAAGTCAATTTACTCAAAGGTGTAAAACTCATTGATGGTGGCTATGTACATCTTGCTGGTCTTGTGGTGACAGGTGAATGGAATTTGCCAGATAATTGTCGTGGTGGTGTCAGTGTCTGTTTGGTCGATAAGAGAATGGAGAGAGCGGACGAGGCAACTCTTGCTTCATACTATACCGCAGCGGCTAAGAAAAGGTTTCAGTTCAAAGTCGTTCCAAATTACAACATCACTACCAAGGACGCAGAAAAGGCAGTTTGGCAAGTACTAGTTAATATTAGAAATGTTAAAATTGCTGCGGGTTACTGTCCGCTGTCATTAGAATTTGTGTCAGTGTGTATTGTTTATAAAAATATTATAAAACTCGGTTTGAGAGAGAAAATTACGAGCGTCACGGATGGAGGGCCCATGGAACTATCAGAAGAAGTTGTTGATGAGTTCATGGAAGAAGTCCCGATGTCTGTAAGGCTTGCAAAATTTCGTTCGAAGACCGGAAAAAAGTTTAGTAGTAAAAGTGAGAATAATAGTGGTAATAATAGGCCGAAACCAAACAAAAACCAAAGGAAGGAAAAGGGTTTAAAAATTAGGGTTGAGAAGGATAATTTAATTGATAATGAATTGGAGACTTACGTCGCCGATTCAGATTCGTATTAAATATGTCTTACACAATCGCAACTCCATCGCAATTTGTGTTTTTGTCATCAGCATGGGCCGACCCTATAGAATTAATAAATTTATGTACTAATTCACTAGGTAATCAGTTCCAAACACAACAAGCTAGAACAACCGTTCAACGGCAATTTAGCGAAGTGTGGAAACCTGTCCCTCAAGTCACTGTTAGGTTTCCTGACAGTGGTTTTAAGGTGTATAGGTACAATGCGGTACTAGATCCTCTTGTTACTGCTTTGTTAGGAGCTTTCGATACTAGAAATAGGATTATAGAAGTCGAAAATCAGGCGAACCCGACGACCGCCGAAACGTTAGACGCTACTCGTAGAGTAGATGACGCAACGGTGGCTATAAGGAGCGCTATAAATAATTTAGTAGTAGAATTGGTCAAAGGAACAGGTTTGTACAATCAGAGCACATTTGAAAGTGCATCCGGTTTACAATGGTCCTCTGCACCTGCATCTTGA
>MN549396
ATGGCATACACACAGACAGCTACCACATCCGCTTTGCTCGACACTGTCCGAGGTAACAATACCTTGGTCAACGATCTTGCGAAGCGGCGTCTTTATGACACAGCGGTCGACGAGTTCAACGCTCGTGATCGCAGGCCCAAAGTAAATTTTTCCAAAGTAATAAGTGAGGAACAGACGCTTATTGCTACTAGGGCATATCCAGAATTCCAGATAACCTTCTATAATACGCAGAACGCCGTGCATTCGCTTGCCGGTGGACTACGATCCTTAGAACTGGAATATCTAATGATGCAGATCCCGTACGGATCACTCACATATGATATAGGTGGGAATTTTGCATCTCATCTGTTCAAAGGACGGGCATATGTTCACTGCTGTATGCCCAATCTTGATGTCCGCGACATAATGCGGCACGAAGGCCAGAAAGACAGTATAGAATTATACCTTTCCAGGCTTGAGCGGGGCAACAAAGTTGTCCCAAATTTCCAAAAGGAAGCTTTTGACAGATACGCTGAAACGCCAGACGAAGTTGTCTGTCACAGTACCTTCCAAACGTGTACGCACCAGCAGGTGGAAAACACAGGCAGGGTGTATGCTATTGCATTGCACAGTATATACGATATACCTGCTGATGAATTCGGAGCGGCACTTTTAAGAAAAAATGTCCATGTTTGTTACGCCGCCTTCCACTTTTCCGAGAATTTACTTCTCGAAGATTCACACGTCAACCTTGACGAAATCAACGCGTGTTTTTCGCGTGATGGAGACAAGCTGACTTTTTCTTTCGCATCTGAGAGCACTTTAAATTATTGTCATAGTTATTCTAATATTTTAAAATACGTGTGCAAAACTTACTTCCCGGCATCTAATAGAGAGGTCTACATGAAGGAGTTTTTGGTCACCAGGGTTAACACCTGGTTTTGTAAGTTTTCTAGGATAGATACTTTTTTATTATACAAGGGGGTAGCCCACAAAGGTGTAAATAGTGAGCAATTTTACAGCGCAATGGAAGATGCATGGCACTACAAAAAGACTCTTGCAATGTGTAACAGCGAGAGGATTCTTCTTGAAGATTCCTCATCGGTCAATTACTGGTTCCCAAAAATGAGAGATATGGTCATAGTTCCTCTATTCGACATATCTCTCGACACCAGTAAAAGGACCCGCAAAGAAGTCTTAGTGTCAAAGGATTTTGTATTCACAGTTCTAAATCACATTCGCACTTATCAAGCCAAGGCACTTACATACTCCAATGTTTTATCCTTTGTCGAATCAATTCGTTCAAGGGTAATTATCAACGGAGTGACTGCCAGGTCTGAGTGGGATGTTGACAAATCTCTTTTGCAATCCTTGTCCATGACATTTTTCTTGCATACTAAGCTTGCCGTTTTAAAAGACGAATTGTTAATCAGCAAGTTTAGTTTGGGGCCAAAATCAGTAAGCCAGCATGTATGGGATGAGATTTCCCTGGCTTTTGGAAACGCATTTCCATCGATCAAGGAGAGACTGCTAAATCGGAAACTAATTAAAGTGTCGGGAGACGCATTAGAAATCAGGGTGCCTGATTTATATGTGACTTTTCACGATAGATTAGTGACTGAGTACAAAACATCGGTGGATATGCCAGTGCTTGATATCAGAAAGAGAATGGAGGAGACTGAGGTTATGTACAATGCATTGTCTGAGCTATCTGTGCTCAAGGAGTCGGACAAGTTCGACGTTGATGTTTTTTCCCGGATGTGCCAGACTTTGGAGGTAGACCCAATGACTGCAGCAAAGGTTATTGTGGCAGTGATGAGCAACGAGAGCGGACTGACTCTCACATTCGAACAGCCAACTGAAGCAAATGTCGCATTGGCACTTAAAGATTCAGAAAAAGCCTCTGAGGGTGCACTAGTGGTTACTTCTAGAGATGTTGAAGAACCATCCATGAAGGGTTCAATGGCAAGAGGAGAGTTACAATTGGCCGGTCTGTCTGGAGACCAACCAGAGTCTTCCTATACTCGGAACGAGGAAATAGAGTCATTAGAGCAATTCCACATGGCAACGGCTAGTTCGTTAATTCGGAAACAGATGAGTTCGATTGTGTACACGGGCCCCATTAAAGTTCAGCAAATGAAAAACTTTATTGATAGCCTGGTAGCATCACTCTCTGCTGCGGTGTCGAACCTAGTCAAGATCCTAAAGGATACAGCTGCTATAGATCTCGAAACCCGTCAGAAGTTTGGAGTCTTAGATGTTGCGACCAAAAGATGGTTAATTAAACCTTTAGCCAAGAATCACGCATGGGGCGTTATTGAAACACATGCTAGGAAGTACCACGTTGCACTTTTGGAGTATGATGAGCATGGAGTGGTAACTTGCGACAGTTGGAGAAGGGTGGCCGTGAGTTCTGAGTCAATGGTTTATTCTGATATGGCAAAGCTCAGAACACTGAGGAGATTATTAAGAGATGGTGAGCCTCATGTCAGCAGTGCTAAAGTCGTCCTAGTTGACGGTGTCCCGGGTTGTGGAAAGACAAAAGAGATTCTCTCGAAAGTAAATTTTGAGGAAGATCTAATCTTAGTACCGGGTAAGCAGGCTGCTGAAATGATAAAGAGGCGTGCTAATGCGTCAGGAATAATTCAAGCCACAAGAGATAATGTTCGTACTGTTGATTCATTTATAATGAATTACGGTAAAGGAACACGCTGTCAGTTCAAAAGGTTATTTATCGACGAAGGTCTGATGTTGCACACTGGTTGTGTGAATTTTCTTGTTTCTATGTCTCTGTGCGAAATTGCATATGTTTATGGAGACACACAACAAATTCCATACATCAACAGAGTATCCGGTTTTCCGTACCCTGCACATTTTGCAAAAATAGAGGTTGATGAGGTGGAAACTCGCAGAACTACGCTGCGTTGTCCAGCCGACATTACCCACTATCTTAACAGAAGGTACGAAGGACATGTCATGTGTACATCGTCGGTTAAAAAGTCAGTTTCTCAGGAAATGGTGAGCGGGGCCGCAATGATCAATCCTGTATCTAAGCCATTGAATGGGAAAGTTTTGACTTTCACTCAGTCTGATAAAGAGGCGCTGCTTTCTCGAGGATATACGGACGTCCATACAGTACATGAGGTACAAGGTGAGACATATGCAGATGTGTCGTTGGTCAGATTGACTCCGACACCTGTATCTATTATCGCAGGAGATAGTCCGCACGTTCTCGTAGCTTTGTCAAGGCATACCCAAACATTGAAGTATTACACCGTAGTGATGGATCCTCTTGTAAGTATAATTAGGGATTTAGAAAAACTTAGTTCTTACTTGTTAGATATGTATAAAGTAGATGCAGGGACCCAATAGCAATTACAGGTAGACTCCGTGTTTAAAGGTTCTAATCTTTTTGTTGCAGCACCAAAGACTGGAGATATCTCAGATATGCAATTTTACTATGATAAGTGTCTCCCAGGTAATAGCACCATGTTAAATAACTATGATGCTGTTACCATGAGGTTGACTGACATTTCTCTTAATGTCAAAGATTGCATATTGGATTTCTCTAAGTCTGTGGCTGCACCGAAGGATCCGATCAAACCACTGATTCCAATGGTACGAACGGCGGCAGAAATGCCACGCCAGACTGGACTATTGGAAAATTTGGTGGCGATGATCAAAAGAAACTTTAATTCACCGGAGTTATCAGGAATAATCGACATTGAGAATACTGCATCTTTAGTAGTAGATAAATTTTTTGATAGTTACTTGCTTAAAGAAAAAAGAAAACCAAATAAAAATGTTTCTTTATTTTGTAGAGAGTCTCTCAATAGATGGCTAGAGAAGCAGGAGCAAGTGACCATTGGTCAGCTTGCAGATTTTGATTTTGTGGATCTTCCTGCCGTTGATCAGTACAGGCATATGATTAAAGCGCAACCTAAGCAGAAGCTGGATACATCAATTCAAAGCGAATATCCGGCCTTGCAGACGATTGTGTATCATTCGAAAAAGATCAACGCAATCTTCGGTCCTTTGTTCAGTGAGCTCACAAGGCAAATGCTCGAAAGCATAGACTCAAGTAAGTTTTTGTTCTTTACAAGGAAGACGCCAGCTCAAATTGAGGATTTCTTCGGAGATCTCGATAGCCATGTCCCTATGGATATCTTGGAGTTGGATATTTCGAAGTATGACAAATCTCAGAACGAGTTCCACTGTGCAGTAGAGTATGAAATATGGAGAAGACTTGGATTAGAAGATTTTCTGGGAGAAGTTTGGAAACAAGGCCACAGGAAAACTACTCTTAAAGATTACACAGCTGGTATTAAAACGTGTTTATGGTACCAGAGAAAGAGTGGGGACGTTACAACATTCATCGGTAATACGGTGATTATTGCTGCTTGTTTAGCTTCCATGTTGCCCATGGAGAAAATAATCAAAGGTGCATTTTGCGGAGATGACAGTTTACTATACTTCCCAAAAGGTTGTGAGTTTCCTGACATACAGCATACAGCCAACCTTATGTGGAATTTCGAGGCTAAGCTATTCAGAAAGCAGTATGGTTATTTCTGTGGAAGGTACGTGATACATCATGACAGAGGGTGTATTGTTTATTATGACCCTTTGAAGTTGATTTCTAAACTTGGTGCTAAACACATCAAGGATTGGGATCACTTAGAAGAGTTCAGAAGATCCCTTTGTGATGTTGCAAATTCGTTGAACAACTGTGCGTATTACACGCAGTTGGACGACGCTGTGAGTGAGGTCCATAAAACCGCACCCCCGGGTTCGTTTGTATATAAAAGTTTAGTTAAATATCTGTCCGATAAGGTTCTTTTTAGAAGTTTGTTTATAGATGGCTCTTGTTAAGGGTAAAGTCAATATTAATGAGTTCATAGACTTGTCAAAATCAGAAAAATTTCTTCCGTCTATGTTCACACCTGTTAAGAGTGTCATGATCTCCAAGGTTGATAAGATATTGGTTCATGAAGATGAATCTTTGTCCGAAGTCAATTTACTCAAAGGTGTAAAACTCATTGATGGTGGCTATGTACATCTTGCTGGTCTTGTGGTGACAGGTGAATGGAATTTGCCAGATAATTGTCGTGGTGGTGTCAGTGTCTGTTTGGTCGATAAGAGAATGGAGAGAGCGGACGAGGCAACTCTTGCTTCATACTATACCGCAGCGGCTAAGAAAAGGTTTCAGTTCAAAGTCGTTCCAAATTACAACATCACTACCAAGGACGCAGAAAAGGCAGTTTGGCAAGTACTAGTTAATATTAGAAATGTTAAAATTGCTGCGGGTTACTGTCCGCTGTCATTAGAATTTGTGTCAGTGTGTATTGTTTATAAAAATATTATAAAACTCGGTTTGAGAGAGAAAATTACGAGCGTCACGGATGGAGGGCCCATGGAACTATCAGAAGAAGTTGTTGATGAGTTCATGGAAGAAGTCCCGATGTCTGTAAGGCTTGCAAAATTTCGTTCGAAGACCGGAAAAAAGTTTAGTAGTAAAAGTGAGAATAATAGTGGTAATAATAGGCCGAAACCAAACAAAAACCAAAGGAAGGAAAAGGGTTTAAAAGTTAGGGTTGAGAAGGATAATTTAATTGATAATGAATTGGAGACTTACGTCGCCGATTCAGATTCGTATTAAATATGTCTTACACAATCGCAACTCCATCGCAATTTGTGTTTTTGTCATCAGCATGGGCCGACCCTATAGAATTAATAAATTTATGTACTAATTCACTAGGTAATCAGTTCCAAACACAACAAGCTAGAACAACCGTTCAACGGCAATTTAGCGAAGTGTGGAAACCTGTCCCTCAAGTCACTGTTAGGTTTCCTGACAGTGGTTTTAAGGTGTATAGGTACAATGCGGTACTAGATCCTCTAGTTACTGCTTTGTTAGGAGCTTTCGATACTAGAAATAGGATTATAGAAGTCGAAAATCAGGCGAACCCGACAACCGCCGAAACGTTAGACGCTACTCGTAGAGTAGATGACGCAACGGTGGCTATAAGGAGCGCTATAAATAATTTAGTAGTAGAATTGGTCAAAGGAACAGGTTTGTACAATCAGAGCACATTTGAAAGTGCATCCGGTTTACAATGGTCCTCTGCACCTGCATCTTGA
>MN882011
ATGGCATACACACAGACAGCTACCACATCCGCTTTGCTCGACACTGTCCGAGGTAACAATACCTTGGTCAACGATCTTGCGAAGCGGCGTCTTTATGACACAGCGGTCGACGAGTTCAACGCTCGTGATCGCAGGCCCAAAGTAAATTTTTCCAAAGTAATAAGTGAGGAACAGACGCTTATTGCTACTAGGGCATATCCAGAATTCCAGATAACCTTCTATAATACGCAGAACGCCGTGCATTCGCTTGCCGGTGGACTACGATCCTTAGAACTGGAATATCTAATGATGCAGATCCCGTACGGATCACTCACATATGATATAGGTGGGAATTTTGCATCTCATCTGTTCAAAGGACGGGCATATGTTCACTGCTGTATGCCCAATCTTGATGTCCGCGACATAATGCGGCACGAAGGCCAGAAAGACAGTATAGAATTATACCTTTCCAGGCTTGAGCGGGGCAACAAAGTTGTCCCAAATTTCCAAAAGGAAGCTTTTGACAGATACGCTGAAACGCCAGACGAAGTTGTCTGTCACAGTACCTTCCAAACGTGTACGCACCAGCAGGTGGAAAACACAGGCAGGGTGTATGCTATTGCACTGCACAGTATATACGATATACCTGCTGATGAATTCGGAGCGGCACTTTTAAGGAAAAATGTCCATGTTTGTTACGCCGCCTTCCACTTTTCCGAGAATTTACTTCTCGAAGATTCACACGTCAACCTTGACGAAATCAATGCGTGTTTTTCGCGTGATGGAGACAAGCTGACTTTTTCTTTCGCATCTGAGAGCACTTTAAATTATTGTCATAGTTATTCTAATATTTTAAAATACGTGTGCAAAACTTACTTCCCGGCATCTAATAGAGAGGTCTACATGAAGGAGTTTTTGGTCACCAGGGTTAACACCTGGTTTTGTAAGTTTTCTAGGATAGATACTTTTTTATTATACAAGGGGGTAGCCCACAAAGGTGTAAATAGTGAGCAATTTTACAGCGCAATGGAAGATGCATGGCACTACAAAAAGACTCTTGCAATGTGTAACAGCGAGAGGATTCTTCTTGAAGATTCCTCATCGGTCAATTACTGGTTCCCAAAAATGAGAGATATGGTCATAGTTCCTCTATTCGACATATCTCTCGACACCAGTAAAAGGACCCGCAAAGAAGTCTTAGTGTCAAAGGATTTTGTATTCACAGTTTTAAATCACATTCGCACTTATCAAGCCAAGGCACTTACATACTCCAATGTTTTATCCTTTGTCGAATCAATTCGTTCAAGGGTAATTATCAACGGAGTGACTGCCAGGTCTGAGTGGGATGTTGACAAATCTCTTTTGCAATCCTTGTCCATGACATTTTTCTTGCATACTAAGCTTGCCGTTTTAAAAGACGAATTGTTAATCAGCAAGTTTAGTTTGGGGCCAAAATCAGTAAGCCAGCACGTATGGGATGAGATTTCCCTGGCTTTTGGAAACGCATTTCCATCGATCAAGGAGAGACTGCTAAATCGGAAACTAATTAAAGTGTCGGGAGACGCATTAGAAATCAGGGTGCCTGATTTATATGTGACTTTTCACGATAGATTAGTGACTGAGTACAAAACATCGGTGGATATGCCAGTGCTTGATATCAGAAAGAGAATGGAGGAGACTGAGGTTATGTACAATGCATTGTCTGAGCTATCTGTGCTCAAGGAGTCGGACAAGTTCGACGTTGATGTTTTTTCCCGGATGTGCCAGACTTTGGAGGTAGACCCAATGACTGCAGCAAAGGTTATTGTGGCAGTGATGAGCAACGAGAGCGGACTGACTCTTACATTCGAACAGCCAACTGAAGCAAATGTCGCATTGGCACTTAAAGATTCAGAAAAAGCCTCTGAGGGTGCACTAGTGGTTACTTCTAGAGATGTTGAAGAACCATCCATGAAGGGTTCAATGGCAAGAGGAGAGTTACAATTGGCCGGTCTGTCTGGCGACCAACCAGAGTCTTCCTATACTCGGAACGAGGAAATAGAGTCATTAGAGCAATTCCACATGGCAACGGCTAGTTCGTTAATTCGGAAACAGATGAGTTCGATTGTGTACACGGGCCCCATTAAAGTTCAGCAAATGAAAAACTTTATTGATAGCCTGGTAGCATCACTCTCTGCTGCGGTGTCGAACCTAGTCAAGATCCTAAAGGATACAGCTGCTATAGATCTCGAAACCCGTCAGAAGTTTGGAGTCTTAGATGTTGCGACCAAAAGATGGTTAATTAAACCTTTAGCCAAGAATCACGCATGGGGCGTTATTGAAACACATGCTAGGAAGTACCACGTTGCACTTTTGGAGTATGATGAGCATGGAGTGGTAACTTGCGACAGTTGGAGAAGGGTGGCCGTGAGTTCTGAGTCAATGGTTTATTCTGATATGGCAAAGCTCAGAACACTGAGGAGATTATTAAGAGATGGTGAGCCTCATGTCAGCAGTGCTAAAGTCGTCCTAGTTGACGGTGTCCCGGGTTGTGGAAAGACAAAAGAGATTCTCTCGAAAGTAAATTTTGAGGAAGATCTAATCTTAGTACCGGGTAAGCAGGCTGCTGAAATGATAAAGAGGCGTGCTAATGCGTCAGGAATAATTCAAGCCACAAGAGATAATGTTCGTACTGTTGATTCATTTATAATGAATTACGGTAAAGGAACACGCTGTCAGTTCAAAAGGTTATTTATCGACGAAGGTCTGATGTTGCACACTGGTTGTGTGAATTTTCTTGTTTCTATGTCTCTGTGCGAAATTGCATATGTTTATGGAGACACACAACAAATTCCATACATCAACAGAGTATCCGGTTTTCCGTACCCTGCACATTTTGCAAAAATAGAGGTTGATGAGGTGGAAACTCGCAGAACTACGCTGCGTTGTCCAGCCGACATTACCCACTATCTTAACAGAAGGTACGAAGGACATGTCATGTGTACATCGTCGGTTAAAAAGTCAGTTTCTCAGGAAATGGTGAGCGGGGCCGCAATGATCAATCCTGTATCTAAGCCATTGAATGGGAAAGTTTTGACTTTCACTCAGTCTGATAAAGAGGCGCTGCTTTCTCGAGGATATACGGACGTCCATACAGTACATGAGGTACAAGGTGAGACATATGCAGATGTGTCGTTGGTCAGATTGACTCCGACACCTGTATCTATCATCGCAGGAGATAGTCCGCACGTTCTCGTAGCTTTGTCAAGGCATACCCAAACATTGAAGTATTACACCGTAGTGATGGATCCTCTTGTAAGTATAATTAGGGATTTAGAAAAACTTAGTTCTTACTTGTTAGATATGTATAAAGTAGATGCAGGGACCCAATAGCAATTACAGGTAGACTCCGTGTTTAAAGGTTCTAATCTTTTTGTTGCAGCACCAAAGACTGGAGATATCTCAGATATGCAATTTTACTATGATAAGTGTCTCCCAGGTAATAGCACCATGTTAAATAACTATGATGCTGTTACCATGAGGTTGACTGACATTTCTCTTAATGTCAAAGATTGCATATTGGATTTCTCTAAGTCTGTGGCTGCACCGAAGGATCCGATCAAACCACTGATTCCAATGGTACGAACGGCGGCAGAAAAGCCACGCCAGACTGGACTATTGGAAAATTTGGTGGCGATGATCAAAAGAAACTTTAATTCACCGGAGTTATCAGGAATAATCGACATTGAGAATACTGCATCTTTAGTAGTAGATAAATTTTTTGATAGTTACTTGCTTAAAGAAAAAAGAAAACCAAATAAAAATGTTTCTTTATTTTGTAGAGAGTCTCTCAATAGATGGTTAGAGAAGCAGGAGCAAGTGACCATTGGTCAGCTTGCAGATTTTGATTTTGTGGATCTTCCTGCCGTTGATCAGTACAGGCATATGATTAAAGCGCAACCTAAGCAGAAGCTGGATACATCAATTCAAAGCGAATATCCGGCCTTGCAGACGATTGTGTATCATTCGAAAAAGATCAACGCAATCTTCGGTCCTTTGTTCAGTGAGCTCACAAGGCAAATGCTCGAAAGCATAGACTCAAGTAAGTTTTTGTTCTTTACAAGGAAGGCGCCAGCTCAAATTGAGGATTTCTTCGGAGATCTCGATAGCCATGTCCCTATGGATATCTTGGAGTTGGATATTTCGAAGTATGACAAATCTCAGAACGAGTTCCACTGTGCAGTAGAGTATGAAATATGGAGAAGACTTGGATTAGAAGATTTTCTGGGAGAAGTTTGGAAACAAGGCCACAGAAAAACTACTCTTAAAGATTATACAGCTGGTATTAAAACGTGTTTATGGTACCAGAGAAAGAGTGGGGACGTTACAACATTCATCGGTAATACGGTGATTATTGCTGCTTGTTTAGCATCCATGTTACCCATGGAGAAAATAATCAAAGGTGCATTTTGCGGAGATGACAGTTTACTATACTTCCCAAAAGGTTGTGAGTTTCCTGACATACAGCATACAGCCAACCTTATGTGGAATTTCGAGGCTAAGCTATTCAGAAAGCAGTATGGTTATTTCTGTGGAAGGTACGTGATACATCACGACAGAGGGTGTATTGTTTATTATGACCCTTTGAAGTTGATTTCTAAACTTGGTGCTAAACACATCAAGGATTGGGATCACTTAGAAGAGTTCAGAAGATCCCTTTGTGATGTTGCAAATTCGTTGAACAACTGTGCGTATTACACGCAGTTGGACGACGCTGTGAGTGAGGTCCATAAAACCGCACCCCCGGGTTCGTTTGTATATAAAAGTTTAGTTAAATATCTGTCCGATAAGGTTCTTTTTAGAAGTTTGTTTATAGATGGCTCTTGTTAAGGGTAAAGTCAATATTAATGAGTTCATAGACTTGTCAAAATCAGAAAAATTTCTTCCGTCTATGTTCACACCTGTTAAGAGTGTCATGATCTCCAAGGTTGATAAGATATTGGTTCATGAAGATGAATCTTTGTCCGAAGTCAATTTACTCAAAGGTGTAAAACTCATTGATGGTGGCTATGTACATCTTGCTGGTCTTGTGGTGACAGGTGAATGGAATTTGCCAGATAATTGTCGTGGTGGTGTCAGTGTCTGTTTGGTCGATAAGAGAATGGAGAGAGCGGACGAGGCAACTCTTGCTTCATACTATACCGCAGCGGCTAAGAAAAGGTTTCAGTTCAAAGTCGTTCCAAATTACAACATCACTACCAAGGACGCAGAAAAGGCAGTTTGGCAAGTACTAGTTAATATTAGAAATGTTAAAATTGCTGCGGGTTACTGTCCGCTGTCATTAGAATTTGTGTCAGTGTGTATTGTTTATAAAAATATTATAAAACTCGGTTTGAGAGAGAAAATTACGAGCGTCACGGATGGAGGGCCTATGGAACTATCAGAAGAAGTTGTTGATGAGTTCATGGAAGAAGTCCCGATGTCTGTAAGGCTTGCAAAATTTCGTTCGAAGACCGGAAAAAAGTTTAGTAGTAAAAGTGAGAATAATAGTGGTAATAATAGGCCGAAACCAAACAAAAACCAAAGGAAGGAAAAGGGTTTAAAAGTTAGGGTTGAGAAGGATAATTTAATTGATAATGAATTGGAGACTTACGTCGCCGATTCAGATTCGTATTAAATATGTCTTACACAATCGCAACTCCATCGCAATTTGTGTTTTTGTCATCAGCATGGGCCGACCCTATAGAATTAATAAATTTATGTACTAATTCACTAGGTAATCAGTTCCAAACACAACAAGCTAGAACAACCGTTCAACGGCAATTTAGCGAAGTGTGGAAACCTGTCCCTCAAGTCACTGTTAGGTTTCCTGACAGTGGTTTTAAGGTGTATAGGTACAATGCGGTACTAGATCCTCTAGTTACTGCTTTGTTAGGAGCTTTCGATACTAGAAATAGGATTATAGAAGTCGAAAATCAGGCGAACCCGACAACCGCCGAAACGTTAGACGCTACTCGTAGAGTAGATGACGCAACGGTGGCTATAAGGAGCGCTATAAATAATTTAGTAGTAGAATTGGTCAAAGGAACAGGTTTGTACAATCAGAGCACATTTGAAAGTGCATCCGGTTTACAATGGTCCTCTGCACCTGCATCTTGA
>MN882013
ATGGCATACACACAGACAGCTACCACATCCGCTTTGCTCGACACTGTCCGAGGTAACAATACCTTGGTCAACGATCTTGCGAAGCGGCGTCTTTATGACACAGCGGTCGACGAGTTCAACGCTCGTGATCGCAGGCCCAAAGTAAATTTTTCCAAAGTAATAAGTGAGGAACAGACGCTTATTGCTACTAGGGCATATCCTGAATTCCAGATAACCTTCTATAATACGCAGAACGCCGTGCATTCGCTTGCCGGTGGACTACGATCCTTAGAACTGGAATATCTAATGATGCAGATCCCGTACGGATCACTCACATATGATATAGGTGGGAATTTTGCATCTCATCTGTTCAAAGGACGGGCATATGTTCACTGCTGTATGCCCAATCTTGATGTCCGCGACATAATGCGGCACGAAGGCCAGAAAGACAGTATAGAATTATACCTTTCCAGGCTTGAGCGGGGCAACAAAGTTGTCCCAAATTTCCAAAAGGAAGCTTTTGACAGATACGCTGAAACGCCAGACGAAGTTGTCTGTCACAGTACCTTCCAAACGTGTACGCACCAGCAGGTGGAAAACACAGGCAGGGTGTATGCTATTGCATTGCACAGTATATACGATATACCTGCTGATGAATTCGGAGCGGCACTTTTAAGGAAAAATGTCCATGTTTGTTACGCCGCCTTCCACTTTTCCGAGAATTTACTTCTCGAAGATTCACACGTCAACCTTGACGAAATCAACGCGTGTTTTTCGCGTGATGGAGACAAGCTGACTTTTTCTTTCGCATCTGAGAGCACTTTAAATTATTGTCATAGTTATTCTAATATTTTAAAATACGTGTGCAAAACTTACTTCCCGGCATCTAATAGAGAGGTCTACATGAAGGAGTTTTTGGTCACCAGGGTTAACACCTGGTTTTGTAAGTTTTCTAGGATAGATACTTTTTTATTATACAAGGGGGTAGCCCACAAAGGTGTAAATAGTGAGCAATTTTACAGCGCAATGGAAGATGCATGGCACTACAAAAAGACTCTTGCAATGTGTAACAGCGAGAGGATTCTTCTTGAAGATTCCTCATCGGTCAATTACTGGTTCCCAAAAATGAGAGATATGGTCATAGTTCCTCTATTCGACATATCTCTCGACACTAGTAAAAGGACCCGCAAAGAAGTCTTAGTGTCAAAGGATTTTGTATTCACAGTTTTAAATCACATTCGCACTTATCAAGCCAAGGCACTTACATACTCCAATGTTTTATCCTTTGTCGAATCAATTCGTTCAAGGGTAATTATCAACGGAGTGACTGCCAGGTCTGAGTGGGATGTTGACAAATCTCTTTTGCAATCCTTGTCCATGACATTTTTCTTGCATACTAAGCTTGCCGTTTTAAAAGACGAATTGTTAATCAGCAAGTTTAGTTTGGGGCCAAAATCAGTAAGCCAGCATGTATGGGATGAGATTTCCCTGGCTTTTGGAAACGCATTTCCATCGATCAAGGAGAGACTGCTAAATCGGAAACTAATTAAAGTGTCGGGAGACGCATTAGAAATCAGGGTGCCTGATTTATATGTGACTTTTCACGATAGATTAGTGACTGAGTACAAAACATCGGTGGATATGCCAGTGCTTGATATCAGAAAGAGAATGGAGGAGACTGAGGTTATGTACAATGCATTGTCTGAGCTATCTGTGCTCAAGGAGTCGGACAAGTTCGACGTTGATGTTTTTTCCCGGATGTGCCAGACTTTGGAGGTAGACCCAATGACTGCAGCAAAGGTTATTGTGGCAGTGATGAGCAACGAGAGCGGACTGACTCTTACATTCGAACAGCCAACTGAAGCAAATGTCGCATTGGCACTTAAAGATTCAGAAAAAGCCTCTGAGGGTGCACTAGTGGTTACTTCTAGAGATGTTGAAGAACCATCCATGAAGGGTTCAATGGCAAGAGGAGAGTTACAATTGGCCGGTCTGTCTGGAGACCAACCAGAGTCTTCCTATACTCGGAACGAGGAAATAGAGTCATTAGAGCAATTCCACATGGCAACGGCTGGTTCGTTAATTCGGAAACAGATGAGTTCGATTGTGTACACGGGCCCCATTAAAGTTCAGCAAATGAAAAACTTTATTGATAGCCTGGTAGCATCACTCTCTGCTGCGGTGTCGAACCTAGTCAAGATCCTAAAGGATACAGCTGCTATAGATCTCGAAACCCGTCAGAAGTTTGGAGTCTTAGATGTTGCGACCAAAAGATGGTTAATTAAACCTTTAGCCAAGAATCACGCATGGGGCGTTATTGAAACACATGCTAGGAAGTACCACGTTGCACTTTTGGAGTATGATGAGCATGGAGTGGTAACTTGCGACAGTTGGAGAAGGGTGGCCGTGAGTTCTGAGTCAATGGTTTATTCTGATATGGCAAAGCTCAGAACACTGAGGAGATTATTAAGAGATGGTGAGCCTCATGTCAGCAGTGCTAAAGTCGTCCTAGTTGACGGTGTCCCGGGTTGTGGAAAGACAAAAGAGATTCTCTCGAAAGTAAATTTTGAGGAAGATCTAATCTTAGTACCGGGTAAGCAGGCTGCTGAAATGATAAAGAGGCGTGCTAATGCGTCAGGAATAATTCAAGCCACAAGAGATAATGTTCGTACTGTTGATTCATTTATAATGAATTACGGTAAAGGAACACGCTGTCAGTTCAAAAGGTTATTTATCGACGAAGGTCTGATGTTGCACACTGGTTGTGTGAATTTTCTTGTTTCTATGTCTCTGTGCGAAATTGCATATGTTTATGGAGACACACAACAAATTCCATACATCAACAGAGTATCCGGTTTTCCGTACCCTGCACATTTTGCAAAAATAGAGGTTGATGAGGTGGAAACTCGCAGAACTACGCTGCGTTGTCCAGCCGACATTACCCACTATCTTAACAGAAGGTACGAAGGACATGTCATGTGTACATCGTCGGTTAAAAAGTCAGTTTCTCAGGAAATGGTGAGCGGGGCCGCAATGATCAATCCTGTATCTAAGCCATTGAATGGGAAAGTTTTGACTTTCACTCAGTCTGATAAAGAGGCGCTGCTTTCTCGAGGATATACGGACGTCCATACAGTACATGAGGTACAAGGTGAGACATATGCAGATGTGTCGTTGGTCAGATTGACTCCGACACCTGTATCTATCATCGCAGGAGATAGTCCGCACGTTCTCGTAGCTTTGTCAAGGCATACCCAAACATTGAAGTATTACACCGTAGTGATGGATCCTCTTGTAAGTATAATTAGGGATTTAGAAAAACTTAGTTCTTACTTGTTAGATATGTATAAAGTAGATGCAGGGACCCAATAGCAATTACAGGTAGACTCCGTGTTTAAAGGTTCTAACCTTTTTGTTGCAGCACCAAAGACTGGAGATATCTCAGATATGCAATTTTACTATGATAAGTGTCTCCCAGGTAATAGCACCATGTTAAATAACTATGATGCTGTTACCATGAGGTTGACTGACATTTCTCTTAATGTCAAAGATTGCATATTGGATTTCTCTAAGTCTGTGGCTGCACCGAAGGATCCGATCAAACCACTGATTCCAATGGTACGAACGGCGGCAGAAATGCCACGCCAGACTGGACTATTGGAAAATTTGGTGGCGATGATCAAAAGAAACTTTAATTCACCGGAGTTATCAGGAATAATCGACATTGAGAATACTGCATCTTTAGTAGTAGATAAATTTTTTGATAGTTACTTGCTTAAAGAAAAAAGAAAACCAAATAAAAATGTTTCTTTATTTTGTAGAGAGTCTCTCAATAGATGGTTAGAGAAGCAGGAGCAAGTGACCATTGGTCAGCTTGCAGATTTTGATTTTGTGGATCTTCCTGCCGTTGATCAGTACAGGCATATGATTAAAGCGCAACCTAAGCAGAAGCTGGATACATCAATTCAAAGCGAATATCCGGCCTTGCAGACGATTGTGTATCATTCGAAAAAGATCAACGCAATCTTCGGTCCTTTGTTCAGTGAGCTCACAAGGCAAATGCTCGAAAGCATAGACTCAAGTAAGTTTTTGTTCTTTACAAGGAAGACGCCAGCTCAAATTGAGGATTTCTTCGGAGATCTCGATAGCCATGTCCCTATGGATATCTTGGAGTTGGATATTTCGAAGTATGACAAATCTCAGAACGAGTTCCACTGTGCAGTAGAGTATGAAATATGGAGAAGACTTGGATTAGAAGATTTTCTGGGAGAAGTTTGGAAACAAGGCCACAGGAAAACTACTCTTAAAGATTACACAGCTGGTATTAAAACGTGTTTATGGTACCAGAGAAAGAGTGGGGACGTTACAACATTCATCGGTAATACGGTGATTATTGCTGCTTGTTTAGCTTCCATGTTGCCCATGGAGAAAATAATCAAAGGTGCATTTTGCGGAGATGACAGTTTACTATACTTCCCAAAAGGTTGTGAGTTTCCTGACATACAGCATACAGCCAACCTTATGTGGAATTTCGAGGCTAAGCTATTCAGAAAGCAGTATGGTTATTTCTGTGGAAGGTACGTGATACATCATGACAGAGGGTGTATTGTTTATTATGACCCTTTGAAGTTGATTTCTAAACTTGGTGCTAAACACATCAAGGATTGGGATCACTTAGAAGAGTTCAGAAGATCCCTTTGTGATGTTGCAAATTCGTTGAACAACTGTGCGTATTACACGCAGTTGGACGACGCTGTGAGTGAGGTCCATAAAACCGCACCCCCGGGTTCGTTTGTATATAAAAGTTTAGTTAAATATCTGTCCGATAAGGTTCTTTTTAGAAGTTTGTTTATAGATGGCTCTTGTTAAGGGTAAAGTCAATATTAATGAGTTCATAGACTTGTCAAAATCAGAAAAATTTCTTCCGTCTATGTTCACACCTGTTAAGAGTGTCATGATCTCCAAGGTTGATAAGATATTGGTTCATGAAGATGAATCTTTGTCCGAAGTCAATTTACTCAAAGGTGTAAAACTCATTGATGGTGGCTATGTACATCTTGCTGGTCTTGTGGTGACAGGTGAATGGAATTTGCCAGATAATTGTCGTGGTGGTGTCAGTGTCTGTTTGGTCGATAAAAGAATGGAGAGAGCGGACGAGGCAACTCTTGCTTCATACTATACCGCAGCGGCTAAGAAAAGGTTTCAGTTCAAAGTCGTTCCAAATTACAACATCACTACCAAGGACGCAGAAAAGGCAGTTTGGCAAGTACTAGTTAATATTAGAAATGTTAAAATTGCTGCGGGTTACTGTCCGCTGTCATTAGAATTTGTGTCAGTGTGTATTGTTTATAAAAATATTATAAAACTCGGTTTGAGAGAGAAAATTACGAGCGTCACGGATGGAGGGCCCATGGAACTATCAGAAGAAGTTGTTGATGAGTTCATGGAAGAAGTCCCGATGTCTGTAAGGCTTGCAAAATTTCGTTCGAAGACCGGGAAAAAGTTTAGTAGTAAAAGTGAGAATAATAGTGGTAATAATAGGCCGAAACCAAACAAAAACCAAAGGAAGGAAAAGGGTTTAAAAGTTAGGGTTGAGAAGGATAATTTAATTGATAATGAATTGGAGACTTACGTCGCCGATTCAGATTCGTATTAAATATGTCTTACACAATCGCAACTCCATCGCAATTTGTGTTTTTGTCATCAGCATGGGCCGACCCTATAGAATTAATAAATTTATGTACTAATTCACTAGGTAATCAATTCCAAACACAACAAGCTAGAACAACCGTTCAACGGCAATTTAGCGAAGTGTGGAAACCTGTCCCTCAAGTCACTGTTAGGTTTCCTGACAGTGGTTTTAAGGTGTATAGGTACAATGCGGTACTAGATCCTCTAGTTACTGCTTTGTTAGGAGCTTTCGATACTAGAAATAGGATTATAGAAGTCGAAAATCAGGCGAACCCGACAACCGCCGAAACGTTAGACGCTACTCGTAGAGTAGATGACGCAACGGTGGCTATAAGGAGCGCTATAAATAATTTAGTAGTAGAATTGGTCAAAGGAACAGGTTTGTACAATCAGAGCACATTTGAAAGTGCATCCGGTTTACAATGGTCCTCTGCACCTGCATCTTGA
>MN882016
ATGGCATACACACAGACAGCTACCACATCCGCTTTGCTCGACACTGTCCGAGGTAACAATACCTTGGTCAACGATCTTGCGAAGCGGCGTCTTTATGACACAGCGGTCGACGAGTTCAACGCTCGTGATCGCAGGCCCAAAGTAAATTTTTCCAAAGTAATAAGTGAGGAACAGACGCTTATTGCTACTAGGGCATATCCTGAATTCCAGATAACCTTCTATAATACGCAGAACGCCGTGCATTCGCTTGCCGGTGGACTACGATCCTTAGAACTGGAATATCTAATGATGCAGATCCCGTACGGATCACTCACATATGATATAGGTGGGAATTTTGCATCTCATCTGTTCAAAGGACGGGCATATGTTCACTGCTGTATGCCCAATCTTGATGTCCGCGACATAATGCGGCACGAAGGCCAGAAAGACAGTATAGAATTATACCTTTCCAGGCTTGAGCGGGGCAACAAAGTTGTCCCAAATTTCCAAAAGGAAGCTTTTGACAGATACGCTGAAACGCCAGACGAAGTTGTCTGTCACAGTACCTTCCAAACGTGTACGCACCAGCAGGTGAAAAACACAGGCAGGGTGTATGCTATTGCATTGCACAGTATATACGATATACCTGCTGATGAATTCGGAGCGGCACTTTTAAGGAAAAATGTCCATGTTTGTTACGCCGCCTTCCACTTTTCCGAGAATTTACTTCTCGAAGATTCACACGTCAACCTTGACGAAATCAACGCGTGTTTTTCGCGTGATGGAGACAAGCTGACTTTTTCTTTCGCATCTGAGAGCACTTTAAATTATTGTCATAGTTATTCTAATATTTTAAAATACGTGTGCAAAACTTACTTCCCGGCATCTAATAGAGAGGTCTACATGAAGGAGTTTTTGGTCACCAGGGTTAACACCTGGTTTTGTAAGTTTTCTAGGATAGATACTTTTTTATTATACAAGGGGGTAGCCCACAAAGGTGTAAATAGTGAGCAATTTTACAGCGCAATGGAAGATGCATGGCACTACAAAAAGACTCTTGCAATGTGTAACAGCGAGAGGATTCTTCTTGAAGATTCCTCATCGGTCAATTACTGGTTCCCAAAAATGAGAGATATGGTCATAGTTCCTCTATTCGACATATCTCTCGACACTAGTAAAAGGACCCGCAAAGAAGTCTTAGTGTCAAAGGATTTTGTATTCACAGTTTTAAATCACATTCGCACTTATCAAGCCAAGGCACTTACATACTCCAATGTTTTATCCTTTGTCGAATCAATTCGTTCAAGGGTAATTATCAACGGAGTGACTGCCAGGTCTGAGTGGGATGTTGACAAATCTCTTTTGCAATCCTTGTCCATGACATTTTTCTTGCATACTAAGCTTGCCGTTTTAAAAGACGAATTGTTAATCAGCAAGTTTAGTTTGGGGCCAAAATCAGTAAGCCAGCATGTATGGGATGAGATTTCCCTGGCTTTTGGAAACGCATTTCCATCGATCAAGGAGAGACTGCTAAATCGGAAACTAATTAAAGTGTCGGGAGACGCATTAGAAATCAGGGTGCCTGATTTATATGTGACTTTTCACGATAGATTAGTGACTGAGTACAAAACATCGGTGGATATGCCAGTGCTTGATATCAGAAAGAGAATGGAGGAGACTGAGGTTATGTACAATGCATTGTCTGAGCTATCTGTGCTCAAGGAGTCGGACAAGTTCGACGTTGATGTTTTTTCCCGGATGTGCCAGACTTTGGAGGTAGACCCAATGACTGCAGCAAAGGTTATTGTGGCAGTGATGAGCAACGAGAGCGGACTGACTCTTACATTCGAACAGCCAACTGAAGCAAATGTCGCATTGGCACTTAAAGATTCAGAAAAAGCCTCTGAGGGTGCACTAGTGGTTACTTCTAGAGATGTTGAAGAACCATCCATGAAGGGTTCAATGGCAAGAGGAGAGTTACAATTGGCCGGTCTGTCTGGAGACCAACCAGAGTCTTCCTATACTCGGAACGAGGAAATAGAGTCATTAGAGCAATTCCACATGGCAACGGCTGGTTCGTTAATTCGGAAACAGATGAGTTCGATTGTGTACACGGGCCCCATTAAAGTTCAGCAAATGAAAAACTTTATTGATAGCCTGGTAGCATCACTCTCTGCTGCGGTGTCGAACCTAGTCAAGATCCTAAAGGATACAGCTGCTATAGATCTCGAAACCCGTCAGAAGTTTGGAGTCTTAGATGTTGCGACCAAAAGATGGTTAATTAAACCTTTAGCCAAGAATCACGCATGGGGCGTCATTGAAACACATGCTAGGAAGTACCACGTTGCACTTTTGGAGTATGATGAGCATGGAGTGGTAACTTGCGACAGTTGGAGAAGGGTGGCCGTGAGTTCTGAGTCAATGGTTTATTCTGATATGGCAAAGCTCAGAACACTGAGGAGATTATTAAGAGATGGTGAGCCTCATGTCAGCAGTGCTAAAGTCGTCCTAGTTGACGGTGTCCCGGGTTGTGGAAAGACAAAAGAGATTCTCTCGAAAGTAAATTTTGAGGAAGATCTAATCTTAGTACCGGGTAAGCAGGCTGCTGAAATGATAAAGAGGCGTGCTAATGCGTCAGGAATAATTCAAGCCACAAGAGATAATGTTCGTACTGTTGATTCATTTATAATGAATTACGGTAAAGGAACACGCTGTCAGTTCAAAAGGTTATTTATCGACGAAGGTCTGATGTTGCACACTGGTTGTGTGAATTTTCTTGTTTCTATGTCTCTGTGCGAAATTGCATATGTTTATGGAGACACACAACAAATTCCATACATCAACAGAGTATCCGGTTTTCCGTACCCTGCACATTTTGCAAAAATAGAGGTTGATGAGGTGGAAACTCGCAGAACTACGCTGCGTTGTCCAGCCGACATTACCCACTATCTTAACAGAAGGTACGAAGGACATGTCATGTGTACATCGTCGGTTAAAAAGTCAGTTTCTCAGGAAATGGTGAGCGGGGCCGCAATGATCAATCCTGTATCTAAGCCATTGAATGGGAAAGTTTTGACTTTCACTCAGTCTGATAAAGAGGCGCTGCTTTCTCGAGGATATACGGACGTCCATACAGTACATGAGGTACAAGGTGAGACATATGCAGATGTGTCGTTGGTCAGATTGACTCCGACACCTGTATCTATCATCGCAGGAGATAGTCCGCACGTTCTCGTAGCTTTGTCAAGGCATACCCAAACATTGAAGTATTACACCGTAGTGATGGATCCTCTTGTAAGTATAATTAGGGATTTAGAAAAACTTAGTTCTTACTTGTTAGATATGTATAAAGTAGATGCAGGGACCCAATAGCAATTACAGGTAGACTCCGTGTTTAAAGGTTCTAATCTTTTTGTTGCAGCACCAAAGACTGGAGATATCTCAGATATGCAATTTTACTATGATAAGTGTCTCCCAGGTAATAGCACCATGTTAAATAACTATGATGCTGTTACCATGAGGTTGACTGACATTTCTCTTAATGTCAAAGATTGCATATTGGATTTCTCTAAGTCTGTGGCTGCACCGAAGGATCCGATCAAACCACTGATTCCAATGGTACGAACGGCGGCAGAAATGCCACGCCAGACTGGACTATTGGAAAATTTGGTGGCGATGATCAAAAGAAACTTTAATTCACCGGAGTTATCAGGAATAATCGACATTGAGAATACTGCATCTTTAGTAGTAGATAAATTTTTTGATAGTTACTTGCTTAAAGAAAAAAGAAAACCAAATAAAAATGTTTCTTTATTTTGTAGAGAGTCTCTCAATAGATGGTTAGAGAAGCAGGAGCAAGTGACCATTGGTCAGCTTGCAGATTTTGATTTTGTGGATCTTCCTGCCGTTGATCAGTACAGGCATATGATTAAAGCGCAACCTAAGCAGAAGCTGGATACATCAATTCAAAGCGAATATCCGGCCTTGCAGACGATTGTGTATCATTCGAAAAAGATCAACGCAATCTTCGGTCCTTTGTTCAGTGAGCTCACAAGGCAAATGCTCGAAAGCATAGACTCAAGTAAGTTTTTGTTCTTTACAAGGAAGACGCCAGCTCAAATTGAGGATTTCTTCGGAGATCTCGATAGCCATGTCCCTATGGATATCTTGGAGTTGGATATTTCGAAGTATGACAAATCTCAGAACGAGTTCCACTGTGCAGTAGAGTATGAAATATGGAGAAGACTTGGATTAGAAGATTTTCTGGGAGAAGTTTGGAAACAAGGCCACAGGAAAACTACTCTTAAAGATTACACAGCTGGTATTAAAACGTGTTTATGGTACCAGAGAAAGAGTGGGGACGTTACAACATTCATCGGTAATACGGTGATTATTGCTGCTTGTTTAGCTTCCATGTTGCCCATGGAGAAAATAATCAAAGGTGCATTTTGCGGAGATGACAGTTTACTATACTTCCCAAAAGGTTGTGAGTTTCCTGACATACAGCATACAGCCAACCTTATGTGGAATTTCGAGGCTAAGCTATTCAGAAAGCAGTATGGTTATTTCTGTGGAAGGTACGTGATACATCATGACAGAGGGTGTATTGTTTATTATGACCCTTTGAAGTTGATTTCTAAACTTGGTGCTAAACACATCAAGGATTGGGATCACTTAGAAGAGTTCAGAAGATCCCTTTGTGATGTTGCAAATTCGTTGAACAACTGTGCGTATTACACGCAGTTGGACGACGCTGTGAGTGAGGTCCATAAAACCGCACCCCCGGGTTCGTTTGTATATAAAAGTTTAGTTAAATATCTGTCCGATAAGGTTCTTTTTAGAAGTTTGTTTATAGATGGCTCTTGTTAAGGGTAAAGTCAATATTAATGAGTTCATAGACTTGTCAAAATCAGAAAAATTTCTTCCGTCTATGTTCACACCTGTTAAGAGTGTCATGATCTCCAAGGTTGATAAGATATTGGTTCATGAAGATGAATCTTTGTCCGAAGTCAATTTACTCAAAGGTGTAAAACTCATTGATGGTGGCTATGTACATCTTGCTGGTCTTGTGGTGACAGGTGAATGGAATTTGCCAGATAATTGTCGTGGTGGTGTCAGTGTCTGTTTGGTCGATAAAAGAATGGAGAGAGCGGACGAGGCAACTCTTGCTTCATACTATACCGCAGCGGCTAAGAAAAGGTTTCAGTTCAAAGTCGTTCCAAATTACAACATCACTACCAAGGACGCAAAAAAGGCAGTTTGGCAAGTACTAGTTAATATTAGAAATGTTAAAATTGCTGCGGGTTACTGTCCGCTGTCATTAGAATTTGTGTCAGTGTGTATTGTTTATAAAAATATTATAAAACTCGGTTTGAGAGAGAAAATTACGAGCGTAACGGATGGAGGGCCCATGGAACTATCAGAAGAAGTTGTTGATGAGTTCATGGAAGAAGTCCCGATGTCTGTAAGGCTTGCAAAATTTCGTTCGAAGACCGGGAAAAAGTTTAGTAGTAAAAGTGAGAATAATAGTGGTAATAATAGGCCGAAACCAAACAAAAACCAAAGGAAGGAAAAGGGTTTAAAAGTTAGGGTTGAGAAGGATAATTTAATTGATAATGAATTGGAGACTTACGTCGCCGATTCAGATTCGTATTAAATATGTCTTACACAATCGCAACTCCATCGCAATTTGTGTTTTTGTCATCAGCATGGGCCGACCCTATAGAATTAATAAATTTATGTACTAATTCACTAGGTAATCAATTCCAAACACAACAAGCTAGAACAACCGTTCAACGGCAATTTAGCGAAGTGTGGAAACCTGTCCCTCAAGTCACTGTTAGGTTTCCTGACAGTGGTTTTAAGGTGTATAGGTACAATGCGGTACTAGATCCTCTAGTTACTGCTTTGTTAGGAGCTTTCGATACTAGAAATAGGATTATAGAAGTCGAAAATCAGGCGAACCCGACAACCGCCGAAACGTTAGACGCTACTCGTAGAGTAGATGACGCAACGGTGGCTATAAGGAGCGCTATAAATAATTTAGTAGTAGAATTGGTCAAAGGAACAGGTTTGTACAATCAGAGCACATTTGAAAGTGCATCCGGTTTACAATGGTCCTCTGCACCTGCATCTTGA
>MN882020
ATGGCATACACACAGACAGCTACCACATCCGCTTTGCTCGACACTGTCCGAGGTAACAATACCTTGGTCAACGATCTTGCGAAGCGGCGTCTTTATGACACAGCGGTCGACGAGTTCAACGCTCGTGATCGCAGGCCCAAAGTAAATTTTTCCAAAGTAATAAGTGAGGAACAGACGCTTATTGCTACTAGGGCATATCCAGAATTCCAGATAACCTTCTATAATACGCAGAATGCCGTGCATTCGCTTGCCGGTGGACTACGATCCTTAGAACTGGAATATCTAATGATGCAGATCCCGTACGGATCACTCACATATGATATAGGTGGGAATTTTGCATCTCATCTGTTCAAAGGACGGGCATATGTTCACTGCTGTATGCCCAATCTTGATGTCCGCGACATAATGCGGCACGAAGGCCAGAAAGACAGTATAGAATTATACCTTTCCAGGCTTGAGCGGGGCAACAAAGTTGTCCCAAATTTCCAAAAGGAAGCTTTTGACAGATACGCTGAAACGCCAGACGAAGTTGTCTGTCACAGTACCTTCCAAACGTGTACGCACCAGCAGGTGAAAAACACAGGCAGGGTGTATGCTATTGCACTGCACAGTATATACGATATACCTGCTGATGAATTCGGAGCGGCACTTTTAAGGAAAAATGTCCATGTTTGTTACGCCGCCTTCCACTTTTCCGAGAATTTACTTCTCGAAGATTCACACGTCAACCTTGACGAAATCAATGCGTGTTTTTCGCGTGATGGAGACAAGCTGACTTTTTCTTTCGCATCTGAGAGCACTTTAAATTATTGTCATAGTTATTCTAATATTTTAAAATACGTGTGCAAAACTTACTTCCCGGCATCTAATAGAGAGGTCTACATGAAGGAGTTTTTGGTCACCAGGGTTAACACCTGGTTTTGTAAGTTTTCTAGGATAGATACTTTTTTATTATACAAGGGGGTAGCCCACAAAGGTGTAAATAGTGAGCAATTTTACAGCGCAATGGAAGATGCATGGCACTACAAAAAGACTCTTGCAATGTGTAACAGCGAGAGGATTCTTCTTGAAGATTCCTCATCGGTCAATTACTGGTTCCCAAAAATGAGAGATATGGTCATAGTTCCTCTATTCGACATATCTCTCGACACCAGTAAAAGGACCCGCAAAGAAGTCTTAGTGTCAAAGGATTTTGTATTCACAGTTTTAAATCACATTCGCACTTATCAAGCCAAGGCACTTACATACTCCAATGTTTTATCCTTTGTCGAATCAATTCGTTCAAGGGTAATTATCAACGGAGTGACTGCCAGGTCTGAGTGGGATGTTGACAAATCTCTTTTGCAATCCTTGTCCATGACATTTTTCTTGCATACTAAGCTTGCCGTTTTAAAAGACGAATTGTTAATCAGCAAGTTTAGTTTGGGGCCAAAATCAGTAAGCCAGCATGTATGGGATGAGATTTCCCTGGCTTTTGGAAACGCATTTCCATCGATCAAGGAGAGACTGCTAAATCGGAAACTAATTAAAGTGTCGGGAGACGCATTAGAAATCAGGGTGCCTGATTTATATGTGACTTTTCACGATAGATTAGTGACTGAGTACAAAACATCGGTGGATATGCCAGTGCTTGATATCAGAAAGAGAATGGAGGAGACTGAGGTTATGTACAATGCATTGTCTGAGCTATCTGTGCTCAAGGAGTCGGACAAGTTCGACGTTGATGTTTTTTCCCGGATGTGCCAGACTTTGGAGGTAGACCCAATGACTGCAGCAAAGGTTATTGTGGCAGTGATGAGCAACGAGAGCGGACTGACTCTTACATTCGAACAGCCAACTGAAGCAAATGTCGCATTGGCACTTAAAGATTCAGAAAAAGCCTCTGAGGGTGCACTAGTGGTTACTTCTAGAGATGTTGAAGAACCATCCATGAAGGGTTCAATGGCAAGAGGAGAGTTACAATTGGCCGGTCTGTCTGGAGACCAACCAGAGTCTTCCTATACTCGGAACGAGGAAATAGAGTCATTAGAGCAATTCCACATGGCAACGGCTAGTTCGTTAATTCGGAAACAGATGAGTTCGATTGTGTACACGGGCCCCATTAAAGTTCAGCAAATGAAAAACTTTATTGATAGCCTGGTAGCATCACTCTCTGCTGCGGTGTCGAACCTAGTCAAGATCCTAAAGGATACAGCTGCTATAGATCTCGAAACCCGTCAGAAGTTTGGAGTCTTAGATGTTGCGACCAAAAGATGGTTAATTAAACCTTTAGCCAAGAATCACGCATGGGGCGTTATTGAAACACATGCTAGGAAGTACCACGTTGCACTTTTGGAGTATGATGAGCATGGAGTGGTAACTTGCGACAGTTGGAGAAGGGTGGCCGTGAGTTCTGAGTCAATGGTTTATTCTGATATGGCAAAGCTTAGAACACTGAGGAGATTATTAAGAGATGGTGAGCCTCATGTCAGCAGTGCTAAAGTCGTCCTAGTTGACGGTGTCCCGGGTTGTGGAAAGACAAAAGAGATTCTCTCGAAAGTAAATTTTGAGGAAGATCTAATCTTAGTACCGGGTAAGCAGGCTGCTGAAATGATAAAGAGGCGTGCTAATGCGTCAGGAATAATTCAAGCCACAAGAGATAATGTTCGTACTGTTGATTCATTTATAATGAATTACGGTAAAGGAACACGCTGTCAGTTCAAAAGGTTATTTATCGACGAAGGTCTGATGTTGCACACTGGTTGTGTGAATTTTCTTGTTTCTATGTCTCTGTGCGAAATTGCATATGTTTATGGAGACACACAACAAATTCCATACATCAACAGAGTATCCGGTTTTCCGTACCCTGCACATTTTGCAAAAATAGAGGTTGATGAGGTGGAAACTCGCAGAACTACGCTGCGTTGTCCAGCCGACATTACCCACTATCTTAACAGAAGGTACGAAGGACATGTCATGTGTACATCGTCGGTTAAAAAGTCGGTTTCTCAGGAAATGGTGAGCGGGGCCGCAATGATCAATCCTGTATCTAAGCCATTGAATGGGAAAGTTTTGACTTTCACTCAGTCTGATAAAGAGGCGCTGCTTTCTCGAGGATATACGGACGTCCATACAGTACATGAGGTACAAGGTGAGACATATGCAGATGTGTCGTTGGTCAGATTGACTCCGACACCTGTATCTATCATCGCAGGAGATAGTCCGCACGTTCTCGTAGCTTTGTCAAGGCATACCCAAACATTGAAGTATTACACCGTAGTGATGGATCCTCTTGTAAGTATAATTAGGGATTTAGAAAAACTTAGTTCTTACTTGTTAGATATGTATAAAGTAGATGCAGGGACCCAATAGCAATTACAGGTAGACTCCGTGTTCAAAGGTTCTAATCTTTTTGTTGCAGCACCAAAGACTGGAGATATCTCAGATATGCAATTTTACTATGATAAGTGTCTCCCAGGTAATAGCACCATGTTAAATAACTATGATGCTGTTACCATGAGGTTGACTGACATTTCTCTTAATGTCAAAGATTGCATATTGGATTTCTCTAAGTCTGTGGCTGCACCGAAGGATCCGATCAAACCACTGATTCCAATGGTACGAACGGCGGCAGAAAAGCCACGCCAGACTGGACTATTGGAAAATTTGGTGGCGATGATCAAAAGAAACTTTAATTCACCGGAGTTATCAGGAATAATCGACATTGAGAATACTGCATCTTTAGTAGTAGATAAATTTTTTGATAGTTACTTGCTTAAAGAAAAAAGAAAACCAAATAAAAATGTTTCTTTATTTTGTAGAGAGTCTCTCAATAGATGGTTAGAGAAGCAGGAGCAAGTGACCATTGGTCAGCTTGCAGATTTTGATTTTGTGGATCTTCCTGCCGTTGATCAGTACAGGCATATGATTAAAGCGCAACCTAAGCAGAAGCTGGATACATCAATTCAAAGCGAATATCCGGCCTTGCAGACGATTGTGTATCATTCGAAAAAGATCAACGCAATCTTCGGTCCTTTGTTCAGTGAGCTCACAAGGCAAATGCTCGAAAGCATAGACTCAAGTAAGTTTTTGTTCTTTACAAGGAAGGCGCCAGCTCAAATTGAGGATTTCTTCGGAGATCTCGATAGCCATGTCCCTATGGATATCTTGGAGTTGGATATTTCGAAGTATGACAAATCTCAGAACGAGTTCCACTGTGCAGTAGAGTATGAAATATGGAGAAGACTTGGATTAGAAGATTTTCTGGGAGAAGTTTGGAAACAAGGCCACAGAAAAACTACTCTTAAAGATTACACAGCTGGTATTAAAACGTGTTTATGGTACCAGAGAAAGAGTGGGGACGTTACAACATTCATCGGTAATACGGTGATTATTGCTGCTTGTTTAGCATCCATGTTGCCCATGGAGAAAATAATCAAAGGTGCATTTTGCGGAGATGACAGTTTACTATACTTCCCAAAAGGTTGTGAGTTTCCTGACATACAGCATACAGCCAACCTTATGTGGAATTTCGAGGCTAAGCTATTCAGAAAGCAGTATGGTTATTTCTGTGGAAGGTACGTGATACATCACGACAGAGGGTGTATTGTTTATTATGACCCTTTGAAGTTGATTTCTAAACTTGGTGCTAAACACATCAAGGATTGGGATCACTTAGAAGAGTTCAGAAGATCCCTTTGTGATGTTGCAAATTCGTTGAACAACTGTGCGTATTACACGCAGTTGGACGACGCTGTGAGTGAGGTCCATAAAACCGCACCCCCGGGTTCGTTTGTATATAAAAGTTTAGTTAAATATCTGTCCGATAAGGTTCTTTTTAGAAGTTTGTTTATAGATGGCTCTTGTTAAGGGTAAAGTCAATATTAATGAGTTCATAGACTTGTCAAAATCAGAAAAATTTCTTCCGTCTATGTTCACACCTGTTAAGAGTGTCATGATCTCCAAGGTTGATAAGATATTGGTTCATGAAGATGAATCTTTGTCCGAAGTCAATTTACTCAAAGGTGTAAAACTCATTGATGGTGGCTATGTACATCTTGCTGGTCTTGTGGTGACAGGTGAATGGAATTTGCCAGATAATTGTCGTGGTGGTGTCAGTGTCTGTTTGGTCGATAAGAGAATGGAGAGAGCGGACGAGGCAACTCTTGCTTCATACTATACCGCAGCGGCTAAGAAAAGGTTTCAGTTCAAAGTCGTTCCAAATTACAACATCACTACCAAGGACGCAGAAAAGGCAGTTTGGCAAGTACTAGTTAATATTAGAAATGTTAAAATTGCTGCGGGTTACTGTCCGCTGTCATTAGAATTTGTGTCAGTGTGTATTGTTTATAAAAATATTATAAAACTCGGTTTGAGAGAGAAAATTACGAGCGTCACGGATGGAGGGCCTATGGAACTATCAGAAGAAGTTGTTGATGAGTTCATGGAAGAAGTCCCGATGTCTGTAAGGCTTGCAAAATTTCGTTCGAAGACCGGAAAAAAGTTTAGTAGTAAAAGTGAGAATAATAGTGGTAATAATAGGCCGAAACCAAACAAAAACCAAAGGAAGGAAAAGGGTTTAAAAGTTAGGGTTGAGAAGGATAATTTAATTGATAATGAATTGGAGACTTACGTCGCCGATTCAGATTCGTATTAAATATGTCTTACACAATCGCAACTCCATCGCAATTTGTGTTTTTGTCATCAGCATGGGCCGACCCTATAGAATTAATAAATTTATGTACTAATTCACTAGGTAATCAGTTCCAAACACAACAAGCTAGAACAACCGTTCAACGGCAATTTAGCGAAGTGTGGAAACCTGTCCCTCAAGTCACTGTTAGGTTTCCTGACAGTGGTTTTAAGGTGTATAGGTACAATGCGGTACTAGATCCTCTAGTTACTGCTTTGTTAGGAGCTTTCGATACTAGAAATAGGATTATAGAAGTCGAAAATCAGGCGAACCCGACAACCGCCGAAACGTTAGACGCTACTCGTAGAGTAGATGACGCAACGGTGGCTATAAGGAGCGCTATAAATAATTTAGTAGTAGAATTGGTCAAAGGAACAGGTTTGTACAATCAGAGCACATTTGAAAGTGCATCCGGTTTACAATGGTCCTCTGCACCTGCATCTTGA
>MN882028
ATGGCATACACACAGACAGCTACCACATCCGCTTTGCTCGACACTGTCCGAGGTAACAATACCTTGGTCAACGATCTTGCGAAGCGGCGTCTTTATGACACAGCGGTCGACGAGTTCAACGCTCGTGATCGCAGGCCCAAAGTAAATTTTTCCAAAGTAATAAGTGAGGAACAGACGCTTATTGCTACTAGGGCATATCCAGAATTCCAGATAACCTTCTATAATACGCAGAACGCCGTGCATTCGCTTGCCGGTGGACTACGATCCTTAGAACTGGAATATCTAATGATGCAGATCCCGTACGGATCACTCACATATGATATAGGTGGGAATTTTGCATCTCATCTGTTCAAAGGACGAGCATATGTTCACTGCTGTATGCCCAATCTTGATGTCCGCGACATAATGCGGCACGAAGGCCAGAAAGACAGTATAGAATTATACCTTTCCAGGCTTGAGCGGGGCAACAAAGTTGTCCCAAATTTCCAAAAGGAAGCTTTTGACAGATACGCTGAAACGCCAGACGAAGTTGTCTGTCACAGTACCTTCCAAACGTGTACGCACCAGCAGGTGGAAAACACAGGCAGGGTGTATGCTATTGCACTGCACAGTATATACGATATACCTGCTGATGAATTCGGAGCGGCACTTTTAAGGAAAAATGTCCATGTTTGTTACGCCGCCTTCCACTTTTCCGAGAATTTACTTCTCGAAGATTCACACGTCAACCTTGACGAAATCAATGCGTGTTTTTCGCGTGATGGAGACAAGCTGACTTTTTCTTTCGCATCTGAGAGCACTTTAAATTATTGTCATAGTTATTCTAATATTTTAAAATACGTGTGCAAAACTTACTTCCCGGCATCTAATAGAGAGGTCTACATGAAGGAGTTTTTGGTCACCAGGGTTAACACCTGGTTTTGTAAGTTTTCTAGGATAGATACTTTTTTATTATACAAGGGGGTAGCCCACAAAGGTGTAAATAGTGAGCAATTTTACAGCGCAATGGAAGATGCATGGCACTACAAAAAGACTCTTGCAATGTGTAACAGCGAGAGGATTCTTCTTGAAGATTCCTCATCGGTCAATTACTGGTTCCCAAAAATGAGAGATATGGTCATAGTTCCTCTATTCGACATATCTCTCGACACCAGTAAAAGGACCCGCAAAGAAGTCTTAGTGTCAAAGGATTTTGTATTCACAGTTTTAAATCACATTCGCACTTATCAAGCCAAGGCACTTACATACTCCAATGTTTTATCCTTTGTCGAATCAATTCGTTCAAGGGTAATTATCAACGGAGTGACTGCCAGGTCTGAGTGGGATGTTGACAAATCTCTTTTGCAATCCTTGTCCATGACATTTTTCTTGCATACTAAGCTTGCCGTTTTAAAAGACGAATTGTTAATCAGCAAGTTTAGTTTGGGGCCAAAATCAGTAAGCCAGCATGTATGGGATGAGATTTCCCTGGCTTTTGGAAACGCATTTCCATCGATCAAGGAGAGACTGCTAAATCGGAAACTAATTAAAGTGTCGGGAGACGCATTAGAAATCAGGGTGCCTGATTTATATGTGACTTTTCACGATAGATTAGTGACTGAGTACAAAACATCGGTGGATATGCCAGTGCTTGATATCAGAAAGAGAATGGAGGAGACTGAGGTTATGTACAATGCATTGTCTGAGCTATCTGTGCTCAAGGAGTCGGACAAGTTCGACGTTGATGTTTTTTCCCGGATGTGCCAGACTTTGGAGGTAGACCCAATGACTGCAGCAAAGGTTATTGTGGCAGTGATGAGCAACGAGAGCGGACTGACTCTTACATTCGAACAGCCAACTGAAGCAAATGTCGCATTGGCACTTAAAGATTCAGAAAAAGCCTCTGAGGGTGCACTAGTGGTTACTTCTAGAGATGTTGAAGAACCATCCATGAAGGGTTCAATGGCAAGAGGAGAGTTACAATTGGCCGGTCTGTCTGGAGACCAACCAGAGTCTTCCTATACTCGGAACGAGGAAATAGAGTCATTAGAGCAATTCCACATGGCAACGGCTAGTTCGTTAATTCGGAAACAGATGAGTTCGATTGTGTACACGGGCCCCATTAAAGTTCAGCAAATGAAAAACTTTATTGATAGCCTGGTAGCATCACTCTCTGCTGCGGTGTCGAACCTAGTCAAGATCCTAAAGGATACAGCTGCTATAGATCTCGAAACCCGTCAGAAGTTTGGAGTCTTAGATGTTGCGACCAAAAGATGGTTAATTAAACCTTTAGCCAAGAATCACGCATGGGGCGTTATTGAAACACATGCTAGGAAGTACCACGTTGCACTTTTGGAGTATGATGAGCATGGAGTGGTAACTTGCGACAGTTGGAGAAGGGTGGCCGTGAGTTCTGAGTCAATGGTTTATTCTGATATGGCAAAGCTCAGAACACTGAGGAGATTATTAAGAGATGGTGAGCCTCATGTCAGCAGTGCTAAAGTCGTCCTAGTTGACGGTGTCCCGGGTTGTGGAAAGACAAAAGAGATTCTCTCGAAAGTAAATTTTGAGGAAGATCTAATCTTAGTACCGGGTAAGCAGGCTGCTGAAATGATAAAGAGGCGTGCTAATGCGTCAGGAATAATTCAAGCCACAAGAGATAATGTTCGTACTGTTGATTCATTTATAATGAATTACGGTAAAGGAACACGCTGTCAGTTCAAAAGGTTATTTATCGACGAAGGTCTGATGTTGCACACTGGTTGTGTGAATTTTCTTGTTTCTATGTCTCTGTGCGAAATTGCATATGTTTATGGAGACACACAACAAATTCCATACATCAACAGAGTATCCGGTTTTCCGTACCCTGCACATTTTGCAAAAATAGAGGTTGATGAGGTGGAAACTCGCAGAACTACGCTGCGTTGTCCAGCCGACATTACCCACTATCTTAACAGAAGGTACGAAGGACATGTCATGTGTACATCGTCGGTTAAAAAGTCAGTTTCTCAGGAAATGGTGAGCGGGGCCGCAATGATCAATCCTGTATCTAAGCCATTGAATGGGAAAGTTTTGACTTTCACTCAGTCTGATAAAGAGGCGCTGCTTTCTCGAGGATATACGGACGTCCATACAGTACATGAGGTACAAGGTGAGACATATGCAGATGTGTCGTTGGTCAGATTGACTCCGACACCTGTATCTATCATCGCAGGAGATAGTCCGCACGTTCTCGTAGCTTTGTCAAGGCATACCCAAACATTGAAGTATTACACCGTAGTGATGGATCCTCTTGTAAGTATAATTAGGGATTTAGAAAAACTTAGTTCTTACTTGTTAGATATGTATAAAGTAGATGCAGGGACCCAATAGCAATTACAGGTAGACTCCGTGTTTAAAGGTTCTAATCTTTTTGTTGCAGCACCAAAGACTGGAGATATCTCAGATATGCAATTTTACTATGATAAGTGTCTCCCAGGTAATAGCACCATGTTAAATAACTATGATGCTGTTACCATGAGGTTGACTGACATTTCTCTTAATGTCAAAGATTGCATATTGGATTTCTCTAAGTCTGTGGCTGCACCGAAGGATCCGATCAAACCACTGATTCCAATGGTACGAACGGCGGCAGAAAAGCCACGCCAGACTGGACTATTGGAAAATTTGGTGGCGATGATCAAAAGAAACTTTAATTCACCGGAGTTATCAGGAATAATCGACATTGAGAATACTGCATCTTTAGTAGTAGATAAATTTTTTGATAGTTACTTGCTTAAAGAAAAAAGAAAACCAAATAAAAATGTTTCTTTATTTTGTAGAGAGTCTCTCAATAGATGGTTAGAGAAGCAGGAGCAAGTGACCATTGGTCAGCTTGCAGATTTTGATTTTGTGGATCTTCCTGCCGTTGATCAGTACAGGCATATGATCAAAGCGCAACCTAAGCAGAAGCTGGATACATCAATTCAAAGCGAATATCCGGCCTTGCAGACGATTGTGTATCATTCGAAAAAGATCAACGCAATCTTCGGTCCTTTGTTCAGTGAGCTCACAAGGCAAATGCTCGAAAGCATAGACTCAAGTAAGTTTTTGTTCTTTACAAGGAAGGCGCCAGCTCAAATTGAGGATTTCTTCGGAGATCTCGATAGCCATGTCCCTATGGATATCTTGGAGTTGGATATTTCGAAGTATGACAAATCTCAGAACGAGTTCCACTGTGCAGTAGAGTATGAAATATGGAGAAGACTTGGATTAGAAGATTTTCTGGGAGAAGTTTGGAAACAAGGCCACAGAAAAACTACTCTTAAAGATTACACAGCTGGTATTAAAACGTGTTTATGGTACCAGAGAAAGAGTGGGGACGTTACAACATTCATCGGTAATACGGTGATTATTGCTGCTTGTTTAGCATCCATGTTGCCCATGGAGAAAATAATCAAAGGTGCATTTTGCGGAGATGACAGTTTACTATACTTCCCAAAAGGTTGTGAGTTTCCTGACATACAGCATACAGCCAACCTTATGTGGAATTTCGAGGCTAAGCTATTCAGAAAGCAGTATGGTTATTTCTGTGGAAGGTACGTGATACATCACGACAGAGGGTGTATTGTTTATTATGACCCTTTGAAGTTGATTTCTAAACTTGGTGCTAAACACATCAAGGATTGGGATCACTTAGAAGAGTTCAGAAGATCCCTTTGTGATGTTGCAAATTCGTTGAACAACTGTGCGTATTACACGCAGTTGGACGACGCTGTGAGTGAGGTCCATAAAACCGCACCCCCGGGTTCGTTTGTATATAAAAGTTTAGTTAAATATCTGTCCGATAAGGTTCTTTTTAGAAGTTTGTTTATAGATGGCTCTTGTTAAGGGTAAAGTCAATATTAATGAGTTCATAGACTTGTCAAAATCAGAAAAATTTCTTCCGTCTATGTTCACACCTGTTAAGAGTGTCATGATCTCCAAGGTTGATAAGATATTGGTTCATGAAGATGAATCTTTGTCCGAAGTCAATTTACTCAAAGGTGTAAAACTCATTGATGGTGGCTATGTACATCTTGCTGGTCTTGTGGTGACAGGTGAATGGAATTTGCCAGATAATTGTCGTGGTGGTGTCAGTGTCTGTTTGGTCGATAAGAGAATGGAGAGAGCGGACGAGGCAACTCTTGCTTCATACTATACCGCAGCGGCTAAGAAAAGGTTTCAGTTCAAAGTCGTTCCAAATTACAACATCACTACCAAGGACGCAGAAAAGGCAGTTTGGCAAGTACTAGTTAATATTAGAAATGTTAAAATTGCTGCGGGTTACTGTCCGCTGTCATTAGAATTTGTGTCAGTGTGTATTGTTTATAAAAATATTATAAAACTCGGTTTGAGAGAGAAAATTACGAGCGTCACGGATGGAGGGCCTATGGAACTATCAGAAGAAGTTGTTGATGAGTTCATGGAAGAAGTCCCGATGTCTGTAAGGCTTGCAAAATTTCGTTCGAAGACCGGAAAAAAGTTTAGTAGTAAAAGTGAGAATAATAGTGGTAATAATAGGCCGAAACCAAACAAAAACCAAAGGAAGGAAAAGGGTTTAAAAGTTAGGGTTGAGAAGGATAATTTAATTGATAATGAATTGGAGACTTACGTCGCCGATTCAGATTCGTATTAAATATGTCTTACACAATCGCAACTCCATCGCAATTTGTGTTTTTGTCATCAGCATGGGCCGACCCTATAGAATTAATAAATTTATGTACTAATTCACTAGGTAATCAGTTCCAAACACAACAAGCTAGAACAACCGTTCAACGGCAATTTAGCGAAGTGTGGAAACCTGTCCCTCAAGTCACTGTTAGGTTTCCTGACAGTGGTTTTAAGGTGTATAGGTACAATGCGGTACTAGATCCTCTAGTTACTGCTTTGTTAGGAGCTTTCGATACTAGAAATAGGATTATAGAAGTCGAAAATCAGGCGAACCCGACAACCGCCGAAACGTTAGACGCTACTCGTAGAGTAGATGACGCAACGGTGGCTATAAGGAGCGCTATAAATAATTTAGTAGTAGAATTGGTCAAAGGAACAGGTTTGTACAATCAGAGCACATTTGAAAGTGCATCCGGTTTACAATGGTCCTCTGCACCTGCATCTTGA
>MN882030
ATGGCATACACACAGACAGCTACCACATCCGCTTTGCTCGACACTGTCCGAGGTAACAATACCTTGGTCAACGATCTTGCGAAGCGGCGTCTTTATGACACAGCGGTCGACGAGTTCAACGCTCGTGATCGCAGGCCCAAAGTAAATTTTTCCAAAGTAATAAGTGAGGAACAGACGCTTATTGCTACTAGGGCATATCCAGAATTCCAGATAACCTTCTATAATACGCAGAACGCCGTGCATTCGCTTGCCGGTGGACTACGATCCTTAGAACTGGAATATCTAATGATGCAGATCCCGTACGGATCACTCACATATGATATAGGTGGGAATTTTGCATCTCATCTGTTCAAAGGACGGGCATATGTTCACTGCTGTATGCCCAATCTTGATGTCCGCGACATAATGCGGCACGAAGGCCAGAAAGACAGTATAGAATTATACCTTTCCAGGCTTGAGCGGGGCAACAAAGTTGTCCCAAATTTCCAAAAGGAAGCTTTTGACAGATACGCTGAAACGCCAGACGAAGTTGTCTGTCACAGTACCTTCCAAACGTGTACGCACCAGCAGGTGGAAAACACAGGCAGGGTGTATGCTATTGCATTGCACAGTATATACGATATACCTGCTGATGAATTCGGAGCGGCACTTTTAAGGAAAAATGTCCATGTTTGTTACGCCGCCTTCCACTTTTCCGAGAATTTACTTCTCGAAGATTCACACGTCAACCTTGACGAAATCAACGCGTGTTTTTCGCGCGATGGAGACAAGCTGACTTTTTCTTTCGCATCTGAGAGCACTTTAAATTACTGTCATAGTTATTCTAATATTTTAAAATACGTGTGCAAAACTTACTTCCCGGCATCTAATAGAGAGGTCTACATGAAGGAGTTTTTGGTCACCAGGGTTAACACCTGGTTTTGTAAGTTTTCTAGGATAGATACTTTTTTATTATACAAGGGGGTAGCCCACAAAGGTGTAAATAGTGAGCAATTTTACAGCGCAATGGAAGATGCATGGCACTACAAAAAGACTCTTGCAATGTGTAACAGCGAGAGGATTCTTCTTGAAGATTCCTCATCGGTCAATTACTGGTTCCCAAAAATGAGAGATATGGTCATAGTTCCTCTATTCGACATATCTCTCGACACCAGTAAAAGGACCCGCAAAGAAGTCTTAGTGTCAAAGGATTTTGTATTCACAGTTTTAAATCACATTCGCACTTATCAAGCCAAGGCACTTACATACTCCAATGTTTTATCCTTTGTCGAATCAATTCGTTCAAGGGTAATTATCAACGGAGTGACTGCCAGGTCTGAGTGGGATGTTGACAAATCTCTTTTGCAATCCTTGTCCATGACATTTTTCTTGCATACTAAGCTTGCCGTTTTAAAAGACGAATTGTTAATCAGCAAGTTTAGTTTGGGGCCAAAATCAGTAAGCCAGCATGTATGGGATGAGATTTCCCTGGCTTTTGGAAACGCATTTCCATCGATCAAGGAGAGACTGCTAAATCGGAAACTAATTAAAGTGTCGGGAGACGCATTAGAAATCAGGGTGCCTGATTTATATGTGACTTTTCACGATAGATTAGTGACTGAGTACAAAACATCGGTGGATATGCCAGTGCTTGATATCAGAAAGAGAATGGAGGAGACTGAGGTTATGTACAATGCATTGTCTGAGCTATCTGTGCTCAAGGAGTCGGACAAGTTCGACGTTGATGTTTTTTCCCGGATGTGCCAGACTTTGGAGGTAGACCCAATGACTGCAGCAAAGGTTATTGTGGCAGTGATGAGCAATGAGAGCGGACTGACTCTTACATTCGAACAGCCAACTGAAGCAAATGTCGCATTGGCACTTAAAGATTCAGAAAAAGCCTCTGAGGGTGCACTAGTGGTTACTTCTAGAGATGTTGAAGAACCATCCATGAAGGGTTCAATGGCAAGAGGAGAGTTACAATTGGCCGGTCTGTCTGGAGACCAACCAGAGTCTTCCTATACTCGGAACGAGGAAATAGTGTCATTAGAGCAATTCCACATGGCAACGGCTAGTTCGTTAATTCGGAAACAGATGAGTTCGATTGTGTACACGGGCCCCATTAAAGTTCAGCAAATGAAAAACTTTATTGATAGCCTGGTAGCATCACTCTCTGCTGCGGTGTCGAACCTAGTCAAGATCCTAAAGGATACAGCTGCTATAGATCTCGAAACCCGTCAGAAGTTTGGAGTCTTAGATGTTGCGACCAAAAGATGGTTAATTAAACCTTTAGCCAAGAATCACGCATGGGGCGTTATTGAAACACATGCTAGGAAGTACCACGTTGCACTTTTGGAGTATGATGAGCATGGAGTGGTAACTTGCGACAGTTGGAGAAGGGTGGCCGTGAGTTCTGAGTCAATGGTTTATTCTGATATGGCAAAGCTCAGAACACTGAGGGGATTATTAAGAGATGGTGAGCCTCATGTCAGCAGTGCTAAAGTCGTCCTAGTTGACGGTGTCCCGGGTTGTGGAAAGACAAAAGAGATTCTCTCGAAAGTAAATTTTGAGGAAGATCTAATCTTAGTACCGGGTAAGCAGGCTGCTGAAATGATAAAGAGGCGTGCTAATGCGTCAGGAATAATTCAAGCCACAAGAGATAATGTTCGTACTGTTGATTCATTTATAATGAATTACGGTAAAGGAACACGCTGTCAGTTCAAAAGGTTATTTATCGACGAAGGTCTGATGTTGCACACTGGTTGTGTGAATTTTCTTGTTTCTATGTCTCTGTGCGAAATTGCATATGTTTATGGAGACACACAACAAATTCCATACATCAACAGAGTATCCGGTTTTCCGTACCCTGCACATTTTGCAAAAATAGAGGTTGATGAGGTGGAAACTCGCAGAACTACGCTGCGTTGTCCAGCCGACATTACTCACTATCTTAACAGAAGGTACGAAGGACATGTCATGTGTACATCGTCGGTTAAAAAGTCAGTTTCTCAGGAAATGGTGAGCGGGGCCGCAATGATCAATCCTGTATCTAAGCCATTGAATGGGAAAGTTTTGACTTTCACTCAGTCTGATAAAGAGGCGCTGCTTTCTCGAGGATATACGGACGTCCATACAGTACATGAGGTACAAGGTGAGACATATGCAGACGTGTCGTTGGTCAGATTGACTCCGACACCTGTATCTATCATCGCAGGAGATAGTCCGCACGTTCTCGTAGCTTTGTCAAGGCATACCCAAACATTGAAGTATTACACCGTAGTGATGGATCCTCTTGTAAGTATAATTAGGGATTTAGAAAAACTTAGTTCTTACTTGTTAGATATGTATAAAGTAGATGCAGGGACCCAATAGCAATTACAGGTAGACTCCGTGTTTAAAGGTTCTAATCTTTTTGTTGCAGCACCAAAGACTGGAGATATCTCAGATATGCAATTTTACTATGATAAGTGTCTCCCAGGTAATAGCACCATGTTAAATAACTATGATGCTGTTACCATGAGGTTGACTGACATTTCTCTTAATGTCAAAGATTGCATATTGGATTTCTCTAAGTCTGTGGCTGCACCGAAGGATCCGATCAAACCACTGATTCCAATGGTACGAACGGCGGCAGAAATGCCACGCCAGACTGGACTATTGGAAAATTTGGTGGCGATGATCAAAAGAAACTTCAATTCACCGGAGTTATCAGGAATAATCGACATTGAGAATACTGCATCTTTAGTAGTAGATAAATTTTTTGATAGTTACTTGCTTAAAGAAAAAAGAAAACCAAATAAAAATGTTTCTTTATTTTGTAGAGAGTCTCTCAATAGATGGTTAGAGAAGCAGGAGCAAGTGACCATTGGTCAGCTTGCAGATTTTGATTTTGTGGATCTTCCTGCCGTTGATCAGTACAGGCATATGATTAAAGCGCAACCTAAGCAGAAGCTGGATACATCAATTCAAAGCGAATATCCGGCCTTGCAGACGATTGTGTATCATTCGAAAAAGATCAACGCAATCTTCGGTCCTTTGTTCAGTGAGCTCACAAGGCAAATGCTCGAAAGCATAGACTCAAGTAAGTTTTTGTTCTTTACAAGGAAGACGCCAGCTCAAATTGAGGATTTCTTCGGAGATCTCGATAGCCATGTCCCTATGGATATCTTGGAGTTGGATATTTCGAAGTATGACAAATCTCAGAACGAGTTCCACTGTGCAGTAGAGTATGAAATATGGAGAAGACTTGGATTAGAAAATTTTCTGGGAGAAGTTTGGAAACAAGGCCACAGGAAAACTACTCTTAAAGATTACACAGCTGGTATTAAAACGTGTTTATGGTACCAGAGAAAGAGTGGGGACGTTACAACATTCATCGGTAATACGGTGATTATTGCTGCTTGTTTAGCTTCCATGTTGCCCATGGAGAAAATAATCAAAGGTGCATTTTGCGGAGATGACAGTTTACTATACTTCCCAAAAGGTTGTGAGTTTCCTGACATACAGCATACAGCCAACCTTATGTGGAATTTCGAGGCTAAGCTATTCAGAAAGCAGTATGGTTATTTCTGTGGAAGGTACGTGATACATCATGACAGAGGGTGTATTGTTTATTATGACCCTTTGAAGTTGATTTCTAAACTTGGTGCTAAACACATCAAGGATTGGGATCACTTAGAAGAGTTCAGAAGATCCCTTTGTGATGTTGCAAATTCGTTGAACAACTGTGCGTATTACACGCAGTTGGACGACGCTGTGAGTGAGGTCCATAAAACCGCACCCCCGGGTTCGTTTGTATATAAAAGTTTAGTTAAATATCTGTCCGATAAGGTTCTTTTTAGAAGTTTGTTTATAGATGGCTCTTGTTAAGGGTAAAGTCAATATTAATGAGTTCATAGACTTGTCAAAATCAGAAAAATTTCTTCCGTCTATGTTCACACCTGTTAAGAGTGTCATGATCTCCAAGGTTGATAAGATATTGGTTCATGAAGATGAATCTTTGTCCGAAGTCAATTTACTCAAAGGTGTAAAACTCATTGATGGTGGCTATGTACATCTTGCTGGTCTTGTGGTGACAGGTGAATGGAATTTGCCAGATAATTGTCGTGGTGGTGTCAGTGTCTGTTTGGTCGATAAGAGAATGGAGAGAGCGGACGAGGCAACTCTTGCTTCATACTATACCGCAGCGGCTAAGAAAAGGTTTCAGTTCAAAGTCGTTCCAAATTACAACATCACTACCAAGGACGCAGAAAAGGCAGTTTGGCAAGTACTAGTTAATATTAGAAATGTTAAAATTGCTGCGGGTTACTGTCCGCTGTCATTAGAATTTGTGTCAGTGTGTATTGTTTATAAAAATATTATAAAACTCGGTTTGAGAGAGAAAATTACGAGCGTCACGGATGGAGGGCCCATGGAACTATCAGAAGAAGTTGTTGATGAGTTCATGGAAGAAGTCCCGATGTCTGTAAGGCTTGCAAAATTTCGTTCGAAGACCGGAAAAAAGTTTAGTAGTAAAAGTGAGAATAATAGTGGTAATAATAGGCCGAAACCAAACAAAAACCAAAGGAAGGAAAAGGGTTTAAAAGTTAGGGTTGAGAAGGATAATTTAATTGATAATGAATTGGAGACTTACGTCGCCGATTCAGATTCGTATTAAATATGTCTTACACAATCGCAACTCCATCGCAATTTGTGTTTTTGTCATCAGCATGGGCCGACCCTATAGAATTAATAAATTTATGTACTAATTCACTAGGTAATCAGTTCCAAACACAACAAGCTAGAACAACCGTTCAACGGCAATTTAGCGAAGTGTGGAAACCTGTCCCTCAAGTCACTGTTAGGTTTCCTGACAGTGGTTTTAAGGTGTATAGGTACAATGCGGTACTAGATCCTCTAGTTACTGCTTTGTTAGGAGCTTTCGATACTAGAAATAGGATTATAGAAGTCGAAAATCAGGCGAACCCGACAACCGCCGAAACGTTAGACGCTACTCGTAGAGTAGATGACGCAACGGTGGCTATAAGGAGCGCTATAAATAATTTAGTAGTAGAATTGGTCAAAGGAACAGGTTTGTACAATCAGAGCACATTTGAAAGTGCATCCGGTTTACAATGGTCCTCTGCACCTGCATCTTGA
>MN882041
ATGGCATACACACAGACAGCTACCACATCCGCTTTGCTCGACACTGTCCGAGGTAACAATACCTTGGTCAACGATCTTGCGAAGCGGCGTCTTTATGACACAGCGGTCGACGAGTTCAACGCTCGTGATCGCAGGCCCAAAGTAAATTTTTCCAAAGTAATAAGTGAGGAACAGACGCTTATTGCTACTAGGGCATATCCTGAATTCCAGATAACCTTCTATAATACGCAGAACGCCGTGCATTCGCTTGCCGGTGGACTACGATCCTTAGAACTGGAATATCTAATGATGCAGATCCCGTACGGATCACTCACATATGATATAGGTGGGAATTTTGCATCTCATCTGTTCAAAGGACGGGCATATGTTCACTGCTGTATGCCCAATCTTGATGTCCGCGACATAATGCGGCACGAAGGCCAGAAAGACAGTATAGAATTATACCTTTCCAGGCTTGAGCGGGGCAACAAAGTTGTCCCAAATTTCCAAAAGGAAGCTTTTGACAGATACGCTGAAACGCCAGACGAAGTTGTCTGTCACAGTACCTTCCAAACGTGTACGCACCAGCAGGTGGAAAACACAGGCAGGGTGTATGCTATTGCATTGCACAGTATATACGATATACCTGCTGATGAATTCGGAGCGGCACTTTTAAGGAAAAATGTCCATGTTTGTTACGCCGCCTTCCACTTTTCCGAGAATTTACTTCTCGAAGATTCACACGTCAACCTTGACGAAATCAACGCGTGTTTTTCGCGTGATGGAGACAAGCTGACTTTTTCTTTCGCATCTGAGAGCACTTTAAATTATTGTCATAGTTATTCTAATATTTTAAAATACGTGTGCAAAACTTACTTCCCGGCATCTAATAGAGAGGTCTACATGAAGGAGTTTTTGGTCACCAGGGTTAACACCTGGTTTTGTAAGTTTTCTAGGATAGATACTTTTTTATTATACAAGGGGGTAGCCCACAAAGGTGTAAATAGTGAGCAATTTTACAGCGCAATGGAAGATGCATGGCACTACAAAAAGACTCTTGCAATGTGTAACAGCGAGAGGATTCTTCTTGAAGATTCCTCATCGGTCAATTACTGGTTCCCAAAAATGAGAGATATGGTCATAGTTCCTCTATTCGACATATCTCTCGACACTAGTAAAAGGACCCGCAAAGAAGTCTTAGTGTCAAAGGATTTTGTATTCACAGTTTTAAATCACATTCGCACTTATCAAGCCAAGGCACTTACATACTCCAATGTTTTATCCTTTGTCGAATCAATTCGTTCAAGGGTAATTATCAACGGAGTGACTGCCAGGTCTGAGTGGGATGTTGACAAATCTCTTTTGCAATCCTTGTCCATGACATTTTTCTTGCATACTAAGCTTGCCGTTTTAAAAGACGAATTGTTAATCAGCAAGTTTAGTTTGGGGCCAAAATCAGTAAGCCAGCATGTATGGGATGAGATTTCCCTGGCTTTTGGAAACGCATTTCCATCGATCAAGGAGAGACTGCTAAATCGGAAACTAATTAAAGTGTCGGGAGACGCATTAGAAATCAGGGTGCCTGATTTATATGTGACTTTTCACGATAGATTAGTGACTGAGTACAAAACATCGGTGGATATGCCAGTGCTTGATATCAGAAAGAGAATGGAGGAGACTGAGGTTATGTACAATGCATTGTCTGAGCTATCTGTGCTCAAGGAGTCGGACAAGTTCGACGTTGATGTTTTTTCCCGGATGTGCCAGACTTTGGAGGTAGACCCAATGACTGCAGCAAAGGTTATTGTGGCAGTGATGAGCAACGAGAGCGGACTGACTCTTACATTCGAACAGCCAACTGAAGCAAATGTCGCATTGGCACTTAAAGATTCAGAAAAAGCCTCTGAGGGTGCACTAGTGGTTACTTCTAGAGATGTTGAAGAACCATCCATGAAGGGTTCAATGGCAAGAGGAGAGTTACAATTGGCCGGTCTGTCTGGAGACCAACCAGAGTCTTCCTATACTCGGAACGAGGAAATAGAGTCATTAGAGCAATTCCACATGGCAACGGCTGGTTCGTTAATTCGGAAACAGATGAGTTCGATTGTGTACACGGGCCCCATTAAAGTTCAGCAAATGAAAAACTTTATTGATAGCCTGGTAGCATCACTCTCTGCTGCGGTGTCGAACCTAGTCAAGATCCTAAAGGATACAGCTGCTATAGATCTCGAAACCCGTCAGAAGTTTGGAGTCTTAGATGTTGCGACCAAAAGATGGTTAATTAAACCTTTAGCCAAGAATCACGCATGGGGCGTTATTGAAACACATGCTAGGAAGTACCACGTTGCACTTTTGGAGTATGATGAGCATGGAGTGGTAACTTGCGACAGTTGGAGAAGGGTGGCCGTGAGTTCTGAGTCAATGGTTTATTCTGATATGGCAAAGCTCAGAACACTGAGGAGATTATTAAGAGATGGTGAGCCTCATGTCAGCAGTGCTAAAGTCGTCCTAGTTGACGGTGTCCCGGGTTGTGGAAAGACAAAAGAGATTCTCTCGAAAGTAAATTTTGAGGAAGATCTAATCTTAGTACCGGGTAAGCAGGCTGCTGAAATGATAAAGAGGCGTGCTAATGCGTCAGGAATAATTCAAGCCACAAGAGATAATGTTCGTACTGTTGATTCATTTATAATGAATTACGGTAAAGGAACACGCTGTCAGTTCAAAAGGTTATTTATCGACGAAGGTCTGATGTTGCACACTGGTTGTGTGAATTTTCTTGTTTCTATGTCTCTGTGCGAAATTGCATATGTTTATGGAGACACACAACAAATTCCATACATCAACAGAGTATCCGGTTTTCCGTACCCTGCACATTTTGCAAAAATAGAGGTTGATGAGGTGGAAACTCGCAGAACTACGCTGCGTTGTCCAGCCGACATTACCCACTATCTTAACAGAAGGTACGAAGGACATGTCATGTGTACATCGTCGGTTAAAAAGTCAGTTTCTCAGGAAATGGTGAGCGGGGCCGCAATGATCAATCCTGTATCTAAGCCATTGAATGGGAAAGTTTTGACTTTCACTCAGTCTGATAAAGAGGCGCTGCTTTCTCGAGGATATACGGACGTCCATACAGTACATGAGGTACAAGGTGAGACATATGCAGATGTGTCGTTGGTCAGATTGACTCCGACACCTGTATCTATCATCGCAGGAGATAGTCCGCACGTTCTCGTAGCTTTGTCAAGGCATACCCAAACATTGAAGTATTACACCGTAGTGATGGATCCTCTTGTAAGTATAATTAGGGATTTAGAAAAACTTAGTTCTTACTTGTTAGATATGTATAAAGTAGATGCAGGGACCCAATAGCAATTACAGGTAGACTCCGTGTTTAAAGGTTCTAATCTTTTTGTTGCAGCACCAAAGACTGGAGATATCTCAGATATGCAATTTTACTATGATAAGTGTCTCCCAGGTAATAGCACCATGTTAAATAACTATGATGCTGTTACCATGAGGTTGACTGACATTTCTCTTAATGTCAAAGATTGCATATTGGATTTCTCTAAGTCTGTGGCTGCACCGAAGGATCCGATCAAACCACTGATTCCAATGGTACGAACGGCGGCAGAAATGCCACGCCAGACTGGACTATTGGAAAATTTGGTGGCGATGATCAAAAGAAACTTTAATTCACCGGAGTTATCAGGAATAATCGACATTGAGAATACTGCATCTTTAGTAGTAGATAAATTTTTTGATAGTTACTTGCTTAAAGAAAAAAGAAAACCAAATAAAAATGTTTCTTTATTTTGTAGAGAGTCTCTCAATAGATGGTTAGAGAAGCAGGAGCAAGTGACCATTGGTCAGCTTGCAGATTTTGATTTTGTGGATCTTCCTGCCGTTGATCAGTACAGGCATATGATTAAAGCGCAACCTAAGCAGAAGCTGGATACATCAATTCAAAGCGAATATCCGGCCTTGCAGACGATTGTGTATCATTCGAAAAAGATCAACGCAATCTTCGGTCCTTTGTTCAGTGAGCTCACAAGGCAAATGCTCGAAAGCATAGACTCAAGTAAGTTTTTGTTCTTTACAAGGAAGACGCCAGCTCAAATTGAGGATTTCTTCGGAGATCTCGATAGCCATGTCCCTATGGATATCTTGGAGTTGGATATTTCGAAGTATGACAAATCTCAGAACGAGTTCCACTGTGCAGTAGAGTATGAAATATGGAGAAGACTTGGATTAGAAGATTTTCTGGGAGAAGTTTGGAAACAAGGCCACAGGAAAACTACTCTTAAAGATTACACAGCTGGTATTAAAACGTGTTTATGGTACCAGAGAAAGAGTGGGGACGTTACAACATTCATCGGTAATACGGTGATTATTGCTGCTTGTTTAGCTTCCATGTTGCCCATGGAGAAAATAATCAAAGGTGCATTTTGCGGAGATGACAGTTTACTATACTTCCCAAAAGGTTGTGAGTTTCCTGACATACAGCATACAGCCAACCTTATGTGGAATTTCGAGGCTAAGCTATTCAGAAAGCAGTATGGTTATTTCTGTGGAAGGTACGTGATACATCATGACAGAGGGTGTATTGTTTATTATGACCCTTTGAAGTTGATTTCTAAACTTGGTGCTAAACACATCAAGGATTGGGATCACTTAGAAGAGTTCAGAAGATCCCTTTGTGATGTTGCAAATTCGTTGAACAACTGTGCGTATTACACGCAGTTGGACGACGCTGTGAGTGAGGTCCATAAAACCGCACCCCCGGGTTCGTTTGTATATAAAAGTTTAGTTAAATATCTGTCCGATAAGGTTCTTTTTAGAAGTTTGTTTATAGATGGCTCTTGTTAAGGGTAAAGTCAATATTAATGAGTTCATAGACTTGTCAAAATCAGAAAAATTTCTTCCGTCTATGTTCACACCTGTTAAGAGTGTCATGATCTCCAAGGTTGATAAGATATTGGTTCATGAAGATGAATCTTTGTCCGAAGTCAATTTACTCAAAGGTGTAAAACTCATTGATGGTGGCTATGTACATCTTGCTGGTCTTGTGGTGACAGGTGAATGGAATTTGCCAGATAATTGTCGTGGTGGTGTCAGTGTCTGTTTGGTCGATAAAAGAATGGAGAGAGCGGACGAGGCAACTCTTGCTTCATACTATACCGCAGCGGCTAAGAAAAGGTTTCAGTTCAAAGTCGTTCCAAATTACAACATCACTACCAAGGACGCAGAAAAGGCAGTTTGGCAAGTACTAGTTAATATTAGAAATGTTAAAATTGCTGCGGGTTACTGTCCGCTGTCATTAGAATTTGTGTCAGTGTGTATTGTTTATAAAAATATTATAAAACTCGGTTTGAGAGAGAAAATTACGAGCGTCACGGATGGAGGGCCCATGGAACTATCAGAAGAAGTTGTTGATGAGTTCATGGAAGAAGTCCCGATGTCTGTAAGGCTTGCAAAATTTCGTTCGAAGACCGGGAAAAAGTTTAGTAGTAAAAGTGAGAATAATAGTGGTAATAATAGGCCGAAACCAAACAAAAACCAAAGGAAGGAAAAGGGTTTAAAAGTTAGGGTTGAGAAGGATAATTTAATTGATAATGAATTGGAGACTTACGTCGCCGATTCAGATTCGTATTAAATATGTCTTACACAATCGCAACTCCGTCGCAATTTGTGTTTTTGTCATCAGCATGGGCCGACCCTATAGAATTAATAAATTTATGTACTAATTCACTAGGTAATCAATTCCAAACACAACAAGCTAGAACAACCGTTCAACGGCAATTTAGCGAAGTGTGGAAACCTGTCCCTCAAGTCACTGTTAGGTTTCCTGACAGTGGTTTTAAGGTGTATAGGTACAATGCGGTACTAGATCCTCTAGTTACTGCTTTGTTAGGAGCTTTCGATACTAGAAATAGGATTATAGAAGTCGAAAATCAGGCGAACCCGACAACCGCCGAAACGTTAGACGCTACTCGTAGAGTAGATGACGCAACGGTGGCTATAAGGAGCGCTATAAATAATTTAGTAGTAGAATTGGTCAAAGGAACAGGTTTGTACAATCAGAGCACATTTGAAAGTGCATCCGGATTACAATGGTCCTCTGCACCTGCATCTTGA
>MN882042
ATGGCATACACACAGACAGCTACCACATCCGCTTTGCTCGACACTGTCCGAGGTAACAATACCTTGGTCAATGATCTTGCGAAGCGGCGTCTTTATGACACAGCGGTCGACGAGTTCAACGCTCGTGATCGCAGGCCCAAAGTAAATTTTTCCAAAGTAATAAGTGAGGAACAGACGCTTATTGCTACTAGGGCATATCCAGAATTCCAGATAACCTTCTATAATACGCAGAACGCCGTGCATTCGCTTGCCGGTGGACTACGATCCTTAGAACTGGAATATCTAATGATGCAGATCCCGTACGGATCACTCACATATGATATAGGTGGGAATTTTGCATCACATCTGTTCAAAGGACGGGCATATGTTCACTGCTGTATGCCCAATCTTGATGTCCGCGACATAATGCGGCACGAAGGCCAGAAAGACAGTATAGAATTATACCTTTCCAGGCTTGAGCGGGGCAACAAAGTTGTCCCAAATTTCCAAAAGGAAGCTTTTGACAGATACGCTGAAACGCCAGACGAAGTTGTCTGTCACAGTACCTTCCAAACGTGTACGCACCAGCAGGTGGAAAACACAGGCAGGGTGTATGCTATTGCATTGCACAGTATATACGATATACCTGCTGATGAATTCGGAGCGGCACTTTTAAGGAAAAATGTCCATGTTTGTTACGCCGCCTTCCACTTTTCCGAGAATTTACTTCTCGAAGATTCACACGTCAACCTTGACGAAATCAACGCGTGTTTTTCGCGTGATGGAGACAAGCTGACTTTTTCTTTCGCATCTGAGAGCACTTTAAATTATTGTCATAGTTATTCTAATATTTTAAAATACGTGTGCAAAACTTACTTCCCGGCATCTAATAGAGAGGTCTACATGAAGGAGTTTTTAGTCACCAGGGTTAACACCTGGTTTTGTAAGTTTTCTAGGATTGATACTTTTTTATTATACAAGGGGGTAGCCCACAAAGGTGTAAATAGTGAGCAATTTTACAGCGCAATGGAAGATGCATGGCACTACAAAAAGACTCTTGCAATGTGTAACAGCGAGAGGATTCTTCTTGAAGATTCCTCATCGGTCAATTACTGGTTCCCAAAAATGAGAGATATGGTCATAGTTCCTCTATTCGACATATCTCTCGACACCAGTAAAAGGACCCGCAAAGAAGTCTTAGTGTCAAAGGATTTTGTATTCACAGTTTTAAATCACATTCGCACTTATCAAGCCAAGGCACTTACATACTCCAATGTTTTATCCTTTGTCGAATCAATTCGTTCAAGGGTAATTATCAACGGAGTGACTGCTAGGTCTGAGTGGGATGTTGACAAATCTCTTTTGCAATCCTTGTCCATGACATTTTTCTTGCATACTAAGCTTGCCGTTTTAAAAGACGAATTGTTAATCAGCAAGTTTAGTTTGGGGCCAAAATCAGTAAGCCAGCATGTATGGGATGAGATTTCCCTGGCTTTTGGAAACGCATTTCCATCGATCAAGGAGAGACTGCTAAATCGGAAACTAATTAAAGTGTCGGGAGACGCATTAGAAATCAGGGTGCCTGATTTATATGTGACTTTTCACGATAGATTAGTGACTGAGTACAAAACATCGGTGGATATGCCAGTGCTTGATATCAGAAAGAGAATGGAGGAGACTGAGGTTATGTACAATGCATTGTCTGAGCTATCTGTGCTCAAGGAGTCGGACAAGTTCGACGTTGATGTTTTTTCCCGGATGTGCCAGACTTTGGAGGTAGACCCAATGACTGCAGCAAAGGTTATAGTGGCAGTGATGAGCAACGAGAGCGGACTGACTCTTACATTCGAACAGCCAACTGAAGCAAATGTCGCATTGGCACTTAAAGATTCAGAAAAAGCCTCTGAGGGTGCACTAGTGGTTACTTCTAGAGATGTTGAAGAACCATCCATGAAGGGTTCAATGGCAAGAGGAGAGTTACAATTGGCCGGTCTGTCTGGAGACCAACCAGAGTCTTCCTATACTCGGAACGAGGAAATAGAGTCATTAGAGCAATTCCACATGGCAACGGCTAGTTCGTTAATTCGGAAACAGATGAGTTCGATTGTGTACACGGGCCCCATTAAAGTTCAGCAAATGAAAAACTTTATTGATAGCCTGGTAGCATCACTCTCTGCTGCGGTGTCGAACCTAGTCAAGATCCTAAAGGATACAGCTGCTATAGATCTCGAAACCCGTCAGAAGTTTGGAGTCTTAGATGTTGCGACCAAAAGATGGTTAATTAAACCTTTAGCCAAAAATCACGCATGGGGCGTTATTGAAACACATGCTAGGAAGTACCACGTTGCACTTTTGGAGTATGATGAGCATGGAGTGGTAACTTGCGACAGTTGGAGAAGGGTGGCCGTGAGTTCTGAGTCAATGGTTTATTCTGATATGGCAAAGCTCAGAACACTGAGGAGATTATTAAGAGATGGTGAGCCTCATGTCAGCAGTGCTAAAGTCGTCCTAGTTGACGGTGTCCCGGGTTGTGGAAAGACAAAAGAGATTCTCTCGAAAGTAAATTTTGAGGAAGATCTAATCTTAGTACCGGGTAAGCAGGCTGCTGAAATGATAAAGAGGCGTGCTAATGCGTCAGGAATAATTCAAGCCACAAGAGATAATGTTCGTACTGTTGATTCATTTATAATGAATTACGGTAAAGGAACACGCTGTCAGTTCAAAAGGTTATTTATCGACGAAGGTCTGATGTTGCACACTGGTTGTGTGAATTTTCTTGTTTCTATGTCTCTGTGCGAAATTGCATATGTATATGGAGACACACAACAAATTCCATACATCAACAGAGTATCCGGTTTTCCGTACCCTGCACATTTTGCAAAAATAGAGGTTGATGAGGTGGAAACTCGCAGAACTACGCTGCGTTGTCCAGCCGACATTACCCACTATCTTAACAGAAGGTACGAAGGACATGTCATGTGTACATCGTCGGTTAAAAAGTCAGTTTCTCAGGAAATGGTGAGCGGGGCCGCAATGATCAATCCTGTATCTAAGCCATTGAATGGGAAAGTTTTGACTTTCACTCAGTCCGATAAAGAGGCGCTGCTTTCTCGAGGATATACGGACGTCCATACAGTACATGAGGTACAAGGTGAGACATATGCAGATGTGTCGTTGGTCAGATTGACTCCGACACCTGTATCTATCATCGCAGGAGATAGTCCGCACGTTCTCGTAGCTTTGTCAAGGCATACCCAAACATTGAAGTATTACACCGTAGTGATGGATCCTCTTGTAAGTATAATTAGGGATTTAGAAAAACTTAGTTCTTACTTGTTAGATATGTATAAAGTAGATGCAGGGACCCAATAGCAATTACTGGTAGACTCCGTGTTTAAAGGTTCTAATCTTTTTGTTGCAGCACCAAAGACTGGAGATATCTCAGATATGCAATTTTACTATGATAAGTGTCTCCCAGGTAATAGCACCATGTTAAATAACTATGATGCTGTTACCATGAGGTTGACTGACATTTCTCTTAATGTCAAAGATTGCATATTGGATTTCTCTAAGTCTGTGGCTGCACCGAAGGATCCGATCAAACCACTGATTCCAATGGTACGAACGGCGGCAGAAATGCCACGCCAGACTGGACTATTGGAAAATTTGGTGGCGATGATCAAAAGAAACTTTAATTCACCGGAGTTATCAGGAATAATCGACATTGAGAATACTGCATCTTTGGTAGTAGATAAATTTTTTGATAGTTACTTGCTTAAAGAAAAAAGAAAACCAAATAAAAATGTTTCTTTATTTTGTAGAGAGTCTCTCAATAGATGGTTAGAGAAGCAGGAGCAAGTGACCATTGGTCAGCTTGCAGATTTTGATTTTGTGGATCTTCCTGCCGTTGATCAGTACAGGCATATGATTAAAGCGCAACCTAAGCAGAAGCTGGATACATCAATTCAAAGCGAATATCCGGCCTTGCAGACGATTGTGTATCATTCGAAAAAGATCAACGCAATCTTCGGTCCTTTGTTCAGTGAGCTCACAAGGCAAATGCTCGAAAGCATAGACTCAAGTAAGTTTTTGTTCTTTACAAGGAAGACGCCAGCTCAAATCGAGGATTTCTTCGGAGATCTCGATAGCCATGTCCCTATGGATATCTTGGAGTTGGATATTTCGAAGTATGACAAATCTCAGAACGAGTTCCACTGTGCAGTAGAGTATGAAATATGGAGAAGACTTGGATTAGAAGATTTTCTGGGAGAAGTTTGGAAACAAGGCCACAGAAAAACTACTCTTAAAGATTACACAGCTGGTATTAAAACGTGTTTATGGTACCAGAGAAAGAGTGGGGACGTTACAACATTCATCGGTAATACGGTGATTATTGCTGCTTGTTTAGCTTCCATGTTGCCCATGGAGAAAATAATCAAAGGTGCATTTTGCGGAGATGACAGTTTACTATACTTCCCAAAAGGTTGTGAGTTTCCCGACATACAGCATACAGCTAACCTTATGTGGAATTTCGAGGCTAAGCTATTCAGAAAGCAGTATGGTTATTTCTGTGGAAGGTACGTGATACATCATGACAGAGGGTGTATTGTTTATTACGACCCTTTGAAGTTGATTTCTAAACTTGGTGCTAAACACATCAAGGATTGGGATCACTTAGAAGAGTTCAGAAGATCCCTTTGTGATGTTGCAATTTCGTTGAACAACTGTGCGTATTACACGCAGTTGGACGACGCTGTGAGTGAGGTCCATAAAACCGCACCCCCGGGTTCGTTTGTTTATAAAAGTTTAGTTAAATATCTGTCCGATAAGGTTCTTTTTAGAAGTTTGTTTATAGATGGCTCTTGTAAAGGGTAAAGTCAATATTAATGAGTTCATAGACTTGTCAAAATCAGAAAAATTTCTTCCGTCTATGTTCACACCTGTTAAGAGTGTCATGATCTCCAAGGTTGATAAGATATTGGTTCATGAAGATGAATCTTTGTCCGAAGTCAATTTACTCAAAGGTGTAAAACTCATTAATGGTGGCTATGTACATCTTGCTGGTCTTGTAGTGACAGGTGAATGGAATTTGCCAGATAATTGTCGTGGTGGTGTCAGTGTCTGTTTGGTCGATAAGAGAATGGAGAGAGCGGACGAGGCAACTCTTGCTTCATACTATACCGCAGCGGCTAAGAAAAGGTTTCAGTTCAAAGTCGTTCCAAATTACAACATCACTACCAAGGACGCAGAAAAGGCAGTTTGGCAAGTACTAGTTAATATTAGAAATGTTAAAATTGCTGCGGGTTACTGTCCGCTGTCATTAGAATTTGTGTCAGTGTGTATTGTTTATAAAAATATTATAAAACTCGGTTTGAGAGAGAAAATTACGAGCGTCACGGAAGGAGGGCCCATGGAACTATCAGAAGAAGTTGTTGATGAGTTCATGGAAGAAGTCCCGATGTCTGTAAGGCTTGCAAAATTTCGTTCGAAGACCGGGAAAAAGTTTAGTAGTAAAAGTGAGAATAATAGTGGTAATAATAGGCCGAAACCAGACAAAAACCAAAGGAAGGAAAAGGGTTTAAAAGTTAGGGTTGAGAAGGATAATTTAATTGATAATGAATTGGAGACTTACGTCGCCGATTCAGATTCGTATTAAATATGTCTTACACAATCGCAACTCCATCGCAATTTGTGTTTTTGTCATCAGCATGGGCCGACCCTATAGAATTAATAAATTTATGTACTAATTCACTAGGCAATCAGTTCCAAACACAACAAGCTAGAACAACCGTTCAACGGCAATTTAGCGAAGTGTGGAAACCTGTCCCTCAAGTCACTGTTAGGTTTCCTGACAGTGGTTTTAAGGTGTATAGGTACAATGCGGTACTAGATCCTCTAGTTACTGCTTTGTTGGGAGCTTTCGATACTAGAAATAGGATTATAGAAGTCGAAAATCAGGCGAACCCGACAACCGCCGAAACGTTAGACGCTACTCGTAGAGTAGATGACGCAACGGTGGCTATAAGGAGCGCTATAAATAATTTAGTAGTAGAATTGGTCAAAGGAACAGGTTTGTACAATCAGAGCACATTTGAAAGTGCATCCGGTTTACAATGGTCCTCTGCACCTGCATCTTGA
>MN882043
ATGGCATACACACAGACAGCTACCACATCCGCTTTGCTCGACACTGTCCGAGGTAACAATACCTTGGTCAATGATCTTGCGAAGCGGCGTCTTTATGACACAGCGGTCGACGAGTTCAACGCTCGTGATCGCAGGCCCAAAGTAAATTTTTCCAAAGTAATAAGTGAGGAACAGACGCTTATTGCTACTAGGGCATATCCAGAATTCCAGATAACCTTCTATAATACGCAGAACGCCGTGCATTCGCTTGCCGGTGGACTACGATCCTTAGAACTGGAATATCTAATGATGCAGATCCCGTACGGATCACTCACATATGATATAGGTGGGAATTTTGCATCACATCTGTTCAAAGGACGGGCATATGTTCACTGCTGTATGCCCAATCTTGATGTCCGCGACATAATGCGGCACGAAGGCCAGAAAGACAGTATAGAATTATACCTTTCCAGGCTTGAGCGGGGCAACAAAGTTGTCCCAAATTTCCAAAAGGAAGCTTTTGACAGATACGCTGAAACGCCAGACGAAGTTGTCTGTCACAGTACCTTCCAAACGTGTACGCACCAGCAGGTGGAAAACACAGGCAGGGTGTATGCTATTGCATTGCACAGTATATACGATATACCTGCTGATGAATTCGGAGCGGCACTTTTAAGGAAAAATGTCCATGTTTGTTACGCCGCCTTCCACTTTTCCGAGAATTTACTTCTCGAAGATTCACACGTCAACCTTGACGAAATCAACGCGTGTTTTTCGCGTGATGGAGACAAGCTGACTTTTTCTTTCGCATCTGAGAGCACTTTAAATTATTGTCATAGTTATTCTAATATTTTAAAATACGTGTGCAAAACTTACTTCCCGGCATCTAATAGAGAGGTCTACATGAAGGAGTTTTTAGTCACCAGGGTTAACACCTGGTTTTGTAAGTTTTCTAGGATTGATACTTTTTTATTATACAAGGGGGTAGCCCACAAAGGTGTAAATAGTGAGCAATTTTACAGCGCAATGGAAGATGCATGGCACTACAAAAAGACTCTTGCAATGTGTAACAGCGAGAGGATTCTTCTTGAAGATTCCTCATCGGTCAATTACTGGTTCCCAAAAATGAGAGATATGGTCATAGTTCCTCTATTCGACATATCTCTCGACACCAGTAAAAGGACCCGCAAAGAAGTCTTAGTGTCAAAGGATTTTGTATTCACAGTTTTAAATCACATTCGCACTTATCAAGCCAAGGCACTTACATACTCCAATGTTTTATCCTTTGTCGAATCAATTCGTTCAAGGGTAATTATCAACGGAGTGACTGCTAGGTCTGAGTGGGATGTTGACAAATCTCTTTTGCAATCCTTGTCCATGACATTTTTCTTGCATACTAAGCTTGCCGTTTTAAAAGACGAATTGTTAATCAGCAAGTTTAGTTTGGGGCCAAAATCAGTAAGCCAGCATGTATGGGATGAGATTTCCCTGGCTTTTGGAAACGCATTTCCATCGATCAAGGAGAGACTGCTAAATCGGAAACTAATTAAAGTGTCGGGAGACGCATTAGAAATCAGGGTGCCTGATTTATATGTGACTTTTCACGATAGATTAGTGACTGAGTACAAAACATCGGTGGATATGCCAGTGCTTGATATCAGAAAGAGAATGGAGGAGACTGAGGTTATGTACAATGCATTGTCTGAGCTATCTGTGCTCAAGGAGTCGGACAAGTTCGACGTTGATGTTTTTTCCCGGATGTGCCAGACTTTGGAGGTAGACCCAATGACTGCAGCAAAGGTTATAGTGGCAGTGATGAGCAACGAGAGCGGACTGACTCTTACATTCGAACAGCCAACTGAAGCAAATGTCGCATTGGCACTTAAAGATTCAGAAAAAGCCTCTGAGGGTGCACTAGTGGTTACTTCTAGAGATGTTGAAGAACCATCCATGAAGGGTTCAATGGCAAGAGGAGAGTTACAATTGGCCGGTCTGTCTGGAGACCAACCAGAGTCTTCCTATACTCGGAACGAGGAAATAGAGTCATTAGAGCAATTCCACATGGCAACGGCTAGTTCGTTAATTCGGAAACAGATGAGTTCGATTGTGTACACGGGCCCCATTAAAGTTCAGCAAATGAAAAACTTTATTGATAGCCTGGTAGCATCACTCTCTGCTGCGGTGTCGAACCTAGTCAAGATCCTAAAGGATACAGCTGCTATAGATCTCGAAACCCGTCAGAAGTTTGGAGTCTTAGATGTTGCGACCAAAAGATGGTTAATTAAACCTTTAGCCAAAAATCACGCATGGGGCGTTATTGAAACACATGCTAGGAAGTACCACGTTGCACTTTTGGAGTATGATGAGCATGGAGTGGTAACTTGCGACAGTTGGAGAAGGGTGGCCGTGAGTTCTGAGTCAATGGTTTATTCTGATATGGCAAAGCTCAGAACACTGAGGAGATTATTAAGAGATGGTGAGCCTCATGTCAGCAGTGCTAAAGTCGTCCTAGTTGACGGTGTCCCGGGTTGTGGAAAGACAAAAGAGATTCTCTCGAAAGTAAATTTTGAGGAAGATCTAATCTTAGTACCGGGTAAGCAGGCTGCTGAAATGATAAAGAGGCGTGCTAATGCGTCAGGAATAATTCAAGCCACAAGAGATAATGTTCGTACTGTTGATTCATTTATAATGAATTACGGTAAAGGAACACGCTGTCAGTTCAAAAGGTTATTTATCGACGAAGGTCTGATGTTGCACACTGGTTGTGTGAATTTTCTTGTTTCTATGTCTCTGTGCGAAATTGCATATGTATATGGAGACACACAACAAATTCCATACATCAACAGAGTATCCGGTTTTCCGTACCCTGCACATTTTGCAAAAATAGAGGTTGATGAGGTGGAAACTCGCAGAACTACGCTGCGTTGTCCAGCCGACATTACCCACTATCTTAACAGAAGGTACGAAGGACATGTCATGTGTACATCGTCGGTTAAAAAGTCAGTTTCTCAGGAAATGGTGAGCGGGGCCGCAATGATCAATCCTGTATCTAAGCCATTGAATGGGAAAGTTTTGACTTTCACTCAGTCCGATAAAGAGGCGCTGCTTTCTCGAGGATATACGGACGTCCATACAGTACATGAGGTACAAGGTGAGACATATGCAGATGTGTCGTTGGTCAGATTGACTCCGACACCTGTATCTATCATCGCAGGAGATAGTCCGCACGTTCTCGTAGCTTTGTCAAGGCATACCCAAACATTGAAGTATTACACCGTAGTGATGGATCCTCTTGTAAGTATAATTAGGGATTTAGAAAAACTTAGTTCTTACTTGTTAGATATGTATAAAGTAGATGCAGGGACCCAATAGCAATTACTGGTAGACTCCGTGTTTAAAGGTTCTAATCTTTTTGTTGCAGCACCAAAGACTGGAGATATCTCAGATATGCAATTTTACTATGATAAGTGTCTCCCAGGTAATAGCACCATGTTAAATAACTATGATGCTGTTACCATGAGGTTGACTGACATTTCTCTTAATGTCAAAGATTGCATATTGGATTTCTCTAAGTCTGTGGCTGCACCGAAGGATCCGATCAAACCACTGATTCCAATGGTACGAACGGCGGCAGAAATGCCACGCCAGACTGGACTATTGGAAAATTTGGTGGCGATGATCAAAAGAAACTTTAATTCACCGGAGTTATCAGGAATAATCGACATTGAGAATACTGCATCTTTGGTAGTAGATAAATTTTTTGATAGTTACTTGCTTAAAGAAAAAAGAAAACCAAATAAAAATGTTTCTTTATTTTGTAGAGAGTCTCTCAATAGATGGTTAGAGAAGCAGGAGCAAGTGACCATTGGTCAGCTTGCAGATTTTGATTTTGTGGATCTTCCTGCCGTTGATCAGTACAGGCATATGATTAAAGCGCAACCTAAGCAGAAGCTGGATACATCAATTCAAAGCGAATATCCGGCCTTGCAGACGATTGTGTATCATTCGAAAAAGATCAACGCAATCTTCGGTCCTTTGTTCAGTGAGCTCACAAGGCAAATGCTCGAAAGCATAGACTCAAGTAAGTTTTTGTTCTTTACAAGGAAGACGCCAGCTCAAATCGAGGATTTCTTCGGAGATCTCGATAGCCATGTCCCTATGGATATCTTGGAGTTGGATATTTCGAAGTATGACAAATCTCAGAACGAGTTCCACTGTGCAGTAGAGTATGAAATATGGAGAAGACTTGGATTAGAAGATTTTCTGGGAGAAGTTTGGAAACAAGGCCACAGAAAAACTACTCTTAAAGATTACACAGCTGGTATTAAAACGTGTTTATGGTACCAGAGAAAGAGTGGGGACGTTACAACATTCATCGGTAATACGGTGATTATTGCTGCTTGTTTAGCTTCCATGTTGCCCATGGAGAAAATAATCAAAGGTGCATTTTGCGGAGATGACAGTTTACTATACTTCCCAAAAGGTTGTGAGTTTCCCGACATACAGCATACAGCTAACCTTATGTGGAATTTCGAGGCTAAGCTATTCAGAAAGCAGTATGGTTATTTCTGTGGAAGGTACGTGATACATCATGACAGAGGGTGTATTGTTTATTACGACCCTTTGAAGTTGATTTCTAAACTTGGTGCTAAACACATCAAGGATTGGGATCACTTAGAAGAGTTCAGAAGATCCCTTTGTGATGTTGCAATTTCGTTGAACAACTGTGCGTATTACACGCAGTTGGACGACGCTGTGAGTGAGGTCCATAAAACCGCACCCCCGGGTTCGTTTGTTTATAAAAGTTTAGTTAAATATCTGTCCGATAAGGTTCTTTTTAGAAGTTTGTTTATAGATGGCTCTTGTAAAGGGTAAAGTCAATATTAATGAGTTCATAGACTTGTCAAAATCAGAAAAATTTCTTCCGTCTATGTTCACACCTGTTAAGAGTGTCATGATCTCCAAGGTTGATAAGATATTGGTTCATGAAGATGAATCTTTGTCCGAAGTCAATTTACTCAAAGGTGTAAAACTCATTAATGGTGGCTATGTACATCTTGCTGGTCTTGTAGTGACAGGTGAATGGAATTTGCCAGATAATTGTCGTGGTGGTGTCAGTGTCTGTTTGGTCGATAAGAGAATGGAGAGAGCGGACGAGGCAACTCTTGCTTCATACTATACCGCAGCGGCTAAGAAAAGGTTTCAGTTCAAAGTCGTTCCAAATTACAACATCACTACCAAGGACGCAGAAAAGGCAGTTTGGCAAGTACTAGTTAATATTAGAAATGTTAAAATTGCTGCGGGTTACTGTCCGCTGTCATTAGAATTTGTGTCAGTGTGTATTGTTTATAAAAATATTATAAAACTCGGTTTGAGAGAGAAAATTACGAGCGTCACGGAAGGAGGGCCCATGGAACTATCAGAAGAAGTTGTTGATGAGTTCATGGAAGAAGTCCCGATGTCTGTAAGGCTTGCAAAATTTCGTTCGAAGACCGGGAAAAAGTTTAGTAGTAAAAGTGAGAATAATAGTGGTAATAATAGGCCGAAACCAGACAAAAACCAAAGGAAGGAAAAGGGTTTAAAAGTTAGGGTTGAGAAGGATAATTTAATTGATAATGAATTGGAGACTTACGTCGCCGATTCAGATTCGTATTAAATATGTCTTACACAATCGCAACTCCATCGCAATTTGTGTTTTTGTCATCAGCATGGGCCGACCCTATAGAATTAATAAATTTATGTACTAATTCACTAGGCAATCAGTTCCAAACACAACAAGCTAGAACAACCGTTCAACGGCAATTTAGCGAAGTGTGGAAACCTGTCCCTCAAGTCACTGTTAGGTTTCCTGACAGTGGTTTTAAGGTGTATAGGTACAATGCGGTACTAGATCCTCTAGTTACTGCTTTGTTGGGAGCTTTCGATACTAGAAATAGGATTATAGAAGTCGAAAATCAGGCGAACCCGACAACCGCCGAAACGTTAGACGCTACTCGTAGAGTAGATGACGCAACGGTGGCTATAAGGAGCGCTATAAATAATTTAGTAGTAGAATTGGTCAAAGGAACAGGTTTGTACAATCAGAGCACATTTGAAAGTGCATCCGGTTTACAATGGTCCTCTGCACCTGCATCTTGA
>MN882045
ATGGCATACACACAGACAGCTACCACATCCGCTTTGCTCGACACTGTCCGAGGTAACAATACCTTGGTCAACGATCTTGCGAAGCGGCGTCTTTATGACACAGCGGTCGACGAGTTCAACGCTCGTGATCGCAGGCCCAAAGTAAATTTTTCCAAAGTAATAAGTGAGGAACAGACGCTTATTGCTACTAGGGCATATCCTGAATTCCAGATAACCTTCTATAATACGCAGAACGCCGTGCATTCGCTTGCCGGTGGACTACGATCCTTAGAACTGGAATATCTAATGATGCAGATCCCGTACGGATCACTCACATATGATATAGGTGGGAATTTTGCATCTCATCTGTTCAAAGGACGGGCATATGTTCACTGCTGTATGCCCAATCTTGATGTCCGCGACATAATGCGGCACGAAGGCCAGAAAGACAGTATAGAATTATACCTTTCCAGGCTTGAGCGGGGCAACAAAGTTGTCCCAAATTTCCAAAAGGAAGCTTTTGACAGATACGCTGAAACGCCAGACGAAGTTGTCTGTCACAGTACCTTCCAAACGTGTACGCACCAGCAGGTGGAAAACACAGGCAGGGTGTATGCTATTGCATTGCACAGTATATACGATATACCTGCTGATGAATTCGGAGCGGCACTTTTAAGGAAAAATGTCCATGTTTGTTACGCCGCCTTCCACTTTTCCGAGAATTTACTTCTCGAAGATTCACACGTCAACCTTGACGAAATCAACGCGTGTTTTTCGCGTGATGGAGACAAGCTGACTTTTTCTTTCGCATCTGAGAGCACTTTAAATTATTGTCATAGTTATTCTAATATTTTAAAATACGTGTGCAAAACTTACTTCCCGGCATCTAATAGAGAGGTCTACATGAAGGAGTTTTTGGTCACCAGGGTTAACACCTGGTTTTGTAAGTTTTCTAGGATAGATACTTTTTTATTATACAAGGGGGTAGCCCACAAAGGTGTAAATAGTGAGCAATTTTACAGCGCAATGGAAGATGCATGGCACTACAAAAAGACTCTTGCAATGTGTAACAGCGAGAGGATTCTTCTTGAAGATTCCTCATCGGTCAATTACTGGTTCCCAAAAATGAGAGATATGGTCATAGTTCCTCTATTCGACATATCTCTCGACACTAGTAAAAGGACCCGCAAAGAAGTCTTAGTGTCAAAGGATTTTGTATTCACAGTTTTAAATCACATTCGCACTTATCAAGCCAAGGCACTTACATACTCCAATGTTTTATCCTTTGTCGAATCAATTCGTTCAAGGGTAATTATCAACGGAGTGACTGCCAGGTCTGAGTGGGATGTTGACAAATCTCTTTTGCAATCCTTGTCCATGACATTTTTCTTGCATACTAAGCTTGCCGTTTTAAAAGACGAATTGTTAATCAGCAAGTTTAGTTTGGGGCCAAAATCAGTAAGCCAGCATGTATGGGATGAGATTTCCCTGGCTTTTGGAAACGCATTTCCATCGATCAAGGAGAGACTACTAAATCGGAAACTAATTAAAGTGTCGGGAGACGCATTAGAAATCAGGGTGCCTGATTTATATGTGACTTTTCACGATAGATTAGTGACTGAGTACAAAACATCGGTGGATATGCCAGTGCTTGATATCAGAAAGAGAATGGAGGAGACTGAGGTTATGTACAATGCATTGTCTGAGCTATCTGTGCTTAAGGAGTCGGACAAGTTCGACGTTGATGTTTTTTCCCGGATGTGCCAGACTTTGGAGGTAGACCCAATGACTGCAGCAAAGGTTATTGTGGCAGTGATGAGCAACGAGAGCGGACTGACTCTTACATTCGAACAGCCAACTGAAGCAAATGTCGCATTGGCACTTAAAGATTCAGAAAAAGCCTCTGAGGGTGCACTAGTGGTTACTTCTAGAGATGTTGAAGAACCATCCATGAAGGGTTCAATGGCAAGAGGAGAGTTACAATTGGCCGGTCTGTCTGGAGACCAACCAGAGTCTTCCTATACTCGGAACGAGGAAATAGAGTCATTAGAGCAATTCCACATGGCAACGGCTGGTTCGTTAATTCGGAAACAGATGAGTTCGATTGTGTACACGGGCCCCATTAAAGTTCAGCAAATGAAAAACTTTATTGATAGCCTGGTAGCATCACTCTCTGCTGCGGTGTCGAACCTAGTCAAGATCCTAAAGGATACAGCTGCTATAGATCTCGAAACCCGTCAGAAGTTTGGAGTCTTAGATGTTGCGACCAAAAGATGGTTAATTAAACCTTTAGCCAAGAATCACGCATGGGGCGTTATTGAAACACATGCTAGGAAGTACCACGTTGCACTTTTGGAGTATGATGAGCATGGAGTGGTAACTTGCGACAGTTGGAGAAGGGTGGCCGTGAGTTCTGAGTCAATGGTTTATTCTGATATGGCAAAGCTCAGAACACTGAGGAGATTATTAAGAGATGGTGAGCCTCATGTCAGCAGTGCTAAAGTCGTCCTAGTTGACGGTGTCCCGGGTTGTGGAAAGACAAAAGAGATTCTCTCGAAAGTAAATTTTGAGGAAGATCTAATCTTAGTACCGGGTAAGCAGGCTGCTGAAATGATAAAGAGGCGTGCTAATGCGTCAGGAATAATTCAAGCCACAAGAGATAATGTTCGTACTGTTGATTCATTTATAATGAATTACGGTAAAGGAACACGCTGTCAGTTCAAAAGGTTATTTATCGACGAAGGTCTGATGTTGCACACTGGTTGTGTGAATTTTCTTGTTTCTATGTCTCTGTGCGAAATTGCATATGTTTATGGAGACACACAACAAATTCCATACATCAACAGAGTATCCGGTTTTCCGTACCCTGCGCATTTTGCAAAAATAGAGGTTGATGAGGTGGAAACTCGCAGAACTACGCTGCGTTGTCCAGCCGACATTACCCACTATCTTAACAGAAGGTACGAAGGACATGTCATGTGTACATCGTCGGTTAAAAAGTCAGTTTCTCAGGAAATGGTGAGCGGGGCCGCAATGATCAATCCTGTATCTAAGCCATTGAATGGGAAAGTTTTGACTTTCACTCAGTCTGATAAAGAGGCGCTGCTTTCTCGAGGATATACGGACGTCCATACAGTACATGAGGTACAAGGTGAGACATATGCAGATGTGTCGTTGGTCAGATTGACTCCGACACCTGTATCTATCATCGCAGGAGATAGTCCGCACGTTCTCGTAGCTTTGTCAAGGCATACCCAAACATTGAAGTATTACACCGTAGTGATGGATCCTCTTGTAAGTATAATTAGGGATTTAGAAAAACTTAGTTCTTACTTGTTAGATATGTATAAAGTAGATGCAGGGACCCAATAGCAATTACAGGTAGACTCCGTGTTTAAAGGTTCTAATCTTTTTGTTGCAGCACCAAAGACTGGAGATATCTCAGATATGCAATTTTACTATGATAAGTGTCTCCCAGGTAATAGCACCATGTTAAATAACTATGATGCTGTTACCATGAGGTTGACTGACATTTCTCTTAATGTCAAAGATTGCATATTGGATTTCTCTAAGTCTGTGGCTGCACCGAAGGATCCGATCAAACCACTGATTCCAATGGTACGAACGGCGGCAGAAATGCCACGCCAGACTGGACTATTGGAAAATTTGGTGGCGATGATCAAAAGAAACTTTAATTCACCGGAGTTATCAGGAATAATCGACATTGAGAATACTGCATCTTTAGTAGTAGATAAATTTTTTGATAGTTACTTGCTTAAAGAAAAAAGAAAACCAAATAAAAATGTTTCTTTATTTTGTAGAGAGTCTCTCAATAGATGGTTAGAGAAGCAGGAGCAAGTGACCATTGGTCAGCTTGCAGATTTTGATTTTGTGGATCTTCCTGCCGTTGATCAGTACAGGCATATGATTAAAGCGCAACCTAAGCAGAAGCTGGATACATCAATTCAAAGCGAATATCCGGCCTTGCAGACGATTGTGTATCATTCGAAAAAGATCAACGCAATCTTCGGTCCTTTGTTCAGTGAGCTCACAAGGCAAATGCTCGAAAGCATAGACTCAAGTAAGTTTTTGTTCTTTACAAGGAAGACGCCAGCTCAAATTGAGGATTTCTTCGGAGATCTCGATAGCCATGTCCCTATGGATATCTTGGAGTTGGATATTTCGAAGTATGACAAATCTCAGAACGAGTTCCACTGTGCAGTAGAGTATGAAATATGGAGAAGACTTGGATTAGAAGATTTTCTGGGAGAAGTTTGGAAACAAGGCCACAGGAAAACTACTCTTAAAGATTACACAGCTGGTATTAAAACGTGTTTATGGTACCAGAGAAAGAGTGGGGACGTTACAACATTCATCGGTAATACGGTGATTATTGCTGCTTGTTTAGCTTCCATGTTGCCCATGGAGAAAATAATCAAAGGTGCATTTTGCGGAGATGACAGTTTACTATACTTCCCAAAAGGTTGTGAGTTTCCTGACATACAGCATACAGCCAACCTTATGTGGAATTTCGAGGCTAAGCTATTCAGAAAGCAGTATGGTTATTTCTGTGGAAGGTACGTGATACATCATGACAGAGGGTGTATTGTTTATTATGACCCTTTGAAGTTGATTTCTAAACTTGGTGCTAAACACATCAAGGATTGGGATCACTTAGAAGAGTTCAGAAGATCCCTTTGTGATGTTGCAAATTCGTTGAACAACTGTGCGTATTACACGCAGTTGGACGACGCTGTGAGTGAGGTCCATAAAACCGCACCCCCGGGTTCGTTTGTATATAAAAGTTTAGTTAAATATCTGTCCGATAAGGTTCTTTTTAGAAGTTTGTTTATAGATGGCTCTTGTTAAGGGTAAAGTCAATATTAATGAGTTCATAGACTTGTCAAAATCAGAAAAATTTCTTCCGTCTATGTTCACACCTGTTAAGAGTGTCATGATCTCCAAGGTTGATAAGATATTGGTTCATGAAGATGAATCTTTGTCCGAAGTCAATTTACTCAAAGGTGTAAAACTCATTGATGGTGGCTATGTACATCTTGCTGGTCTTGTGGTGACAGGTGAATGGAATTTGCCAGATAATTGTCGTGGTGGTGTCAGTGTCTGTTTGGTCGATAAAAGAATGGAGAGAGCGGACGAGGCAACTCTTGCTTCATACTATACCGCAGCGGCTAAGAAAAGGTTTCAGTTCAAAGTCGTTCCAAATTACAACATCACTACCAAGGACGCAGAAAAGGCAGTTTGGCAAGTACTAGTTAATATTAGAAATGTTAAAATTGCTGCGGGTTACTGTCCGCTGTCATTAGAATTTGTGTCAGTGTGTATTGTTTATAAAAATATTATAAAACTCGGTTTGAGAGAGAAAATTACGAGCGTCACGGATGGAGGGCCCATGGAACTATCAGAAGAAGTTGTTGATGAGTTCATGGAAGAAGTCCCGATGTCTGTAAGGCTTGCAAAATTTCGTTCGAAGACCGGGAAAAAGTTTAGTAGTAAAAGTGAGAATAATAGTGGTAATAATAGGCCGAAACCAAACAAAAACCAAAGGAAGGAAAAGGGTTTAAAAGTTAGGGTTGAGAAGGATAATTTAATTGATAATGAATTGGAGACTTACGTCGCCGATTCAGATTCGTATTAAATATGTCTTACACAATCGCAACTCCATCGCAATTTGTGTTTTTGTCATCAGCATGGGCCGACCCTATAGAATTAATAAATTTATGTACTAATTCACTAGGTAATCAATTCCAAACACAACAAGCTAGAACAACCGTTCAACGGCAATTTAGCGAAGTGTGGAAACCTGTCCCTCAAGTCACTGTTAGGTTTCCTGACAGTGGTTTTAAGGTGTATAGGTACAATGCGGTACTAGATCCTCTAGTTACTGCTTTGTTAGGAGCTTTCGATACTAGAAATAGGATTATAGAAGTCGAAAATCAGGCGAACCCGACAACCGCCGAAACGTTAGACGCTACTCGTAGAGTAGATGACGCAACGGTGGCTATAAGGAGCGCTATAAATAATTTAGTAGTAGAATTGGTCAAAGGAACAGGTTTGTACAATCAGAGCACATTTGAAAGTGCATCCGGTTTACAATGGTCCTCTGCACCTGCATCTTGA
>MN882050
ATGGCATACACACAGACAGCTACCACATCCGCTTTGCTCGACACTGTCCGAGGTAACAATACCTTGGTCAACGATCTTGCGAAGCGGCGTCTTTATGACACAGCGGTCGACGAGTTCAACGCTCGTGATCGCAGGCCCAAAGTAAATTTTTCCAAAGTAATAAGTGAGGAACAGACGCTTATTGCTACTAGGGCATATCCAGAATTCCAGATAACCTTTTATAATACGCAGAACGCCGTGCATTCGCTTGCCGGTGGACTACGATCCTTAGAACTGGAATATCTAATGATGCAGATCCCGTACGGATCACTCACATATGATATAGGTGGGAATTTTGCATCTCATCTGTTCAAAGGACGGGCATATGTTCACTGCTGTATGCCCAATCTTGATGTCCGCGACATAATGCGGCACGAAGGCCAGAAAGACAGTATAGAATTATACCTTTCCAGGCTTGAGCGGGGCAACAAAGTTGTCCCAAATTTCCAAAAGGAAGCTTTTGACAGATACGCTGAAACGCCAGACGAAGTTGTCTGTCACAGTACCTTCCAAACGTGTACGCACCAGCAGGTGGAAAACACAGGCAGGGTGTATGCTATTGCACTGCACAGTATATACGATATACCTGCTGATGAATTCGGAGCGGCACTTTTAAGGAAAAATGTCCATGTTTGTTACGCCGCCTTCCACTTTTCCGAGAATTTACTTCTCGAAGATTCACACGTCAACCTTGACGAAATCAATGCGTGTTTTTCGCGTGATGGAGACAAGCTGACTTTTTCTTTCGCATCTGAGAGCACTTTAAATTATTGTCATAGTTATTCTAATATTTTAAAATACGTGTGCAAAACTTACTTCCCGGCATCTAATAGAGAGGTCTACATGAAGGAGTTTTTGGTCACCAGGGTTAACACCTGGTTTTGTAAGTTTTCTAGGATAGATACTTTTTTATTATACAAGGGGGTAGCCCACAAAGGTGTAAATAGTGAGCAATTTTACAGCGCAATGGAAGATGCATGGCACTACAAAAAGACTCTTGCAATGTGTAACAGCGAGAGGATTCTTCTTGAAGATTCCTCATCGGTCAATTACTGGTTCCCAAAAATGAGAGATATGGTCATAGTTCCTCTATTCGACATATCTCTCGACACCAGTAAAAGGACCCGCAAAGAAGTCTTAGTGTCAAAGGATTTTGTATTCACAGTTTTAAATCACATTCGCACTTATCAAGCCAAGGCACTTACATACTCCAATGTTTTATCCTTTGTCGAATCAATTCGTTCAAGGGTAATTATCAACGGAGTGACTGCCAGGTCTGAGTGGGATGTTGACAAATCTCTTTTGCAATCCTTGTCCATGACATTTTTCTTGCATACTAAGCTTGCCGTTTTAAAAGACGAATTGTTAATCAGCAAGTTTAGTTTGGGGCCAAAATCAGTAAGCCAGCATGTATGGGATGAGATTTCCCTGGCTTTTGGAAACGCATTTCCATCGATCAAGGAGAGACTGCTAAATCGGAAACTAATTAAAGTGTCGGGAGACGCATTAGAAATCAGGGTGCCTGATTTATATGTGACTTTTCACGATAGATTAGTGACTGAGTACAAAACATCGGTGGATATGCCAGTGCTTGATATCAGAAAGAGAATGGAGGAGACTGAGGTTATGTACAATGCATTGTCTGAGCTATCTGTGCTCAAGGAGTCGGACAAGTTCGACGTTGATGTTTTTTCCCGGATGTGCCAGACTTTGGAGGTAGACCCAATGACTGCAGCAAAGGTTATTGTGGCAGTGATGAGCAACGAGAGCGGACTGACTCTTACATTCGAACAGCCAACTGAAGCAAATGTCGCATTGGCACTTAAAGATTCAGAAAAAGCCTCTGAGGGTGCACTAGTGGTTACTTCTAGAGATGTTGAAGAACCATCCATGAAGGGTTCAATGGCAAGAGGAGAGTTACAATTGGCCGGTCTGTCTGGAGACCAACCAGAGTCTTCCTATACTCGGAACGAGGAAATAGAGTCATTAGAGCAATTCCACATGGCAACGGCTAGTTCGTTAATTCGGAAACAGATGAGTTCGATTGTGTACACGGGCCCCATTAAAGTTCAGCAAATGAAAAACTTTATTGATAGCCTGGTAGCATCACTCTCTGCTGCGGTGTCGAACCTAGTCAAGATCCTAAAGGATACAGCTGCTATAGATCTCGAAACCCGTCAGAAGTTTGGAGTCTTAGATGTTGCGACCAAAAGATGGTTAATTAAACCTTTAGCCAAGAATCACGCATGGGGCGTTATTGAAACACATGCTAGGAAGTACCACGTTGCACTTTTGGAGTATGATGAGCATGGAGTGGTAACTTGCGACAGTTGGAGAAGGGTGGCCGTGAGTTCTGAGTCAATGGTTTATTCTGATATGGCAAAGCTCAGAACACTGAGGAGATTATTAAGAGATGGTGAGCCTCATGTCAGCAGTGCTAAAGTCGTCCTAGTTGACGGTGTCCCGGGTTGTGGAAAGACAAAAGAGATTCTCTCGAAAGTAAATTTTGAGGAAGATCTAATCTTAGTACCGGGTAAGCAGGCTGCTGAAATGATAAAGAGGCGTGCTAATGCGTCAGGAATAATTCAAGCCACAAGAGATAATGTTCGTACTGTTGATTCATTTATAATGAATTACGGTAAAGGAACACGCTGTCAGTTCAAAAGGTTATTTATCGACGAAGGTCTGATGTTGCACACTGGTTGTGTGAATTTTCTTGTTTCTATGTCTCTGTGCGAAATTGCATATGTTTATGGAGACACACAACAAATTCCATACATCAACAGAGTATCCGGTTTTCCGTACCCTGCACATTTTGCAAAAATAGAGGTTGATGAGGTGGAAACTCGCAGAACTACGCTGCGTTGTCCAGCCGACATTACCCACTATCTTAACAGAAGGTACGAAGGACATGTCATGTGTACATCGTCGGTTAAAAAGTCAGTTTCTCAGGAAATGGTGAGCGGGGCCGCAATGATCAATCCTGTATCTAAGCCATTGAATGGGAAAGTTTTGACTTTCACTCAGTCTGATAAAGAGGCGCTGCTTTCTCGAGGATATACGGACGTCCATACAGTACATGAGGTACAAGGTGAGACATATGCAGATGTGTCGTTGGTCAGATTGACTCCGACACCTGTATCTATCATCGCAGGAGATAGTCCGCACGTTCTCGTAGCTTTGTCAAGGCATACCCAAACATTGAAGTATTACACCGTAGTGATGGATCCTCTTGTAAGTATAATTAGGGATTTAGAAAAACTTAGTTCTTACTTGTTAGATATGTATAAAGTAGATGCAGGGACCCAATAGCAATTACAGGTAGACTCCGTGTTTAAAGGTTCTAATCTTTTTGTTGCAGCACCAAAGACTGGAGATATCTCAGATATGCAATTTTACTATGATAAGTGTCTCCCAGGTAATAGCACCATGTTAAATAACTATGATGCTGTTACCATGAGGTTGACTGACATTTCTCTTAATGTCAAAGATTGCATATTGGATTTCTCTAAGTCTGTGGCTGCACCGAAGGATCCGATCAAACCACTGATTCCAATGGTACGAACGGCGGCAGAAAAGCCACGCCAGACTGGACTATTGGAAAATTTGGTGGCGATGATCAAAAGAAACTTTAATTCACCGGAGTTATCAGGAATAATCGACATTGAGAATACTGCATCTTTAGTAGTAGATAAATTTTTTGATAGTTACTTGCTTAAAGAAAAAAGAAAACCAAATAAAAATGTTTCTTTATTTTGTAGAGAGTCTCTCAATAGATGGTTAGAGAAGCAGGAGCAAGTGACCATTGGTCAGCTTGCAGATTTTGATTTTGTGGATCTTCCTGCCGTTGATCAGTACAGGCATATGATTAAAGCGCAACCTAAGCAGAAGCTGGATACATCAATTCAAAGCGAATATCCGGCCTTGCAGACGATTGTGTATCATTCGAAAAAGATCAACGCAATCTTCGGTCCTTTGTTCAGTGAGCTCACAAGGCAAATGCTCGAAAGCATAGACTCAAGTAAGTTTTTGTTCTTTACAAGGAAGGCGCCAGCTCAAATTGAGGATTTCTTCGGAGATCTCGATAGCCATGTCCCTATGGATATCTTGGAGTTGGATATTTCGAAGTATGACAAATCTCAGAACGAGTTCCACTGTGCAGTAGAGTATGAAATATGGAGAAGACTTGGATTAGAAGATTTTCTGGGAGAAGTTTGGAAACAAGGCCACAGAAAAACTACTCTTAAAGATTACACAGCTGGTATTAAAACGTGTTTATGGTACCAGAGAAAGAGTGGGGACGTTACAACATTCATCGGTAATACGGTGATTATTGCTGCTTGTTTAGCATCCATGTTGCCCATGGAGAAAATAATCAAAGGTGCATTTTGCGGAGATGACAGTTTACTATACTTCCCAAAAGGTTGTGAGTTTCCTGACATACAGCATACAGCCAACCTTATGTGGAATTTCGAGGCTAAGCTATTCAGAAAGCAGTATGGTTATTTCTGTGGAAGGTACGTGATACATCACGACAGAGGGTGTATTGTTTATTATGACCCTTTGAAGTTGATTTCTAAACTTGGTGCTAAACACATCAAGGATTGGGATCACTTAGAAGAGTTCAGAAGATCCCTTTGTGATGTTGCAAATTCGTTGAACAACTGTGCGTATTACACGCAGTTGGACGACGCTGTGAGTGAGGTCCATAAAACCGCACCCCCGGGTTCGTTTGTATATAAAAGTTTAGTTAAATATCTGTCCGATAAGGTTCTTTTTAGAAGTTTGTTTATAGATGGCTCTTGTTAAGGGTAAAGTCAATATTAATGAGTTCATAGACTTGTCAAAATCAGAAAAATTTCTTCCGTCTATGTTCACACCTGTTAAGAGTGTCATGATCTCCAAGGTTGATAAGATATTGGTTCATGAAGATGAATCTTTGTCCGAAGTCAATTTACTCAAAGGTGTAAAACTCATTGATGGTGGCTATGTACATCTTGCTGGTCTTGTGGTGACAGGTGAATGGAATTTGCCAGATAATTGTCGTGGTGGTGTCAGTGTCTGTTTGGTCGATAAGAGAATGGAGAGAGCGGACGAGGCAACTCTTGCTTCATACTATACCGCAGCGGCTAAGAAAAGGTTTCAGTTCAAAGTCGTTCCAAATTACAACATCACTACCAAGGACGCAGAAAAGGCAGTTTGGCAAGTACTAGTTAATATTAGAAATGTTAAAATTGCTGCGGGTTACTGTCCGCTGTCATTAGAATTTGTGTCAGTGTGTATTGTTTATAAAAATATTATAAAACTCGGTTTGAGAGAGAAAATTACGAGCGTCACGGATGGAGGGCCTATGGAACTATCAGAAGAAGTTGTTGATGAGTTCATGGAAGAAGTCCCGATGTCTGTAAGGCTTGCAAAATTTCGTTCGAAGACCGGAAAAAAGTTTAGTAGTAAAAGTGAGAATAATAGTGGTAATAATAGGCCGAAACCAAACAAAAACCAAAGGAAGGAAAAGGGTTTAAAAGTTAGGGTTGAGAAGGATAATTTAATTGATAATGAATTGGAGACTTACGTCGCCGATTCAGATTCGTATTAAATATGTCTTACACAATCGCAACTCCATCGCAATTTGTGTTTTTGTCATCAGCATGGGCCGACCCTATAGAATTAATAAATTTATGTACTAATTCACTAGGTAATCAGTTCCAAACACAACAAGCTAGAACAACCGTTCAACGGCAATTTAGCGAAGTGTGGAAACCTGTCCCTCAAGTCACTGTTAGGTTTCCTGACAGTGGTTTTAAGGTGTATAGGTACAATGCGGTACTAGATCCTCTAGTTACTGCTTTGTTAGGAGCTTTCGATACTAGAAATAGGATTATAGAAGTCGAAAATCAGGCGAACCCGACAACCGCCGAAACGTTAGACGCTACTCGTAGAGTAGATGACGCAACGGTGGCTATAAGGAGCGCTATAAATAATTTAGTAGTAGAATTGGTCAAAGGAACAGGTTTGTACAATCAGAGCACATTTGAAAGTGCATCTGGTTTACAATGGTCCTCTGCACCTGCATCTTGA
>MN882053
ATGGCATACACACAGACAGCTACCACATCCGCTTTGCTCGACACTGTCCGAGGTAACAATACCTTGGTCAACGATCTTGCGAAGCGGCGTCTTTATGACACAGCGGTCGACGAGTTCAACGCTCGTGATCGCAGGCCCAAAGTAAATTTTTCCAAAGTAATAAGTGAGGAACAGACGCTTATTGCTACTAGGGCATATCCTGAATTCCAGATAACCTTCTATAATACGCAGAACGCCGTGCATTCGCTTGCCGGTGGACTACGATCCTTAGAACTGGAATATCTAATGATGCAGATCCCGTACGGATCACTTACATATGATATAGGTGGGAATTTTGCATCTCATCTGTTCAAAGGACGGGCATATGTTCACTGCTGTATGCCCAATCTTGATGTCCGCGACATAATGCGGCACGAAGGCCAGAAAGACAGTATAGAATTATACCTTTCCAGGCTTGAGCGGGGCAACAAAGTTGTCCCAAATTTCCAAAAGGAAGCTTTTGACAGATACGCTGAAACGCCAGACGAAGTTGTCTGTCACAGTACCTTCCAAACGTGTACGCACCAGCAGGTGGAAAACACAGGCAGGGTGTATGCTATTGCATTGCACAGTATATACGATATACCTGCTGATGAATTCGGAGCGGCACTTTTAAGGAAAAATGTCCATGTTTGTTACGCCGCCTTCCACTTTTCCGAGAATTTACTTCTCGAAGATTCACACGTCAACCTTGACGAAATCAACGCGTGTTTTTCGCGTGATGGAGACAAGCTGACTTTTTCTTTCGCATCTGAGAGCACTTTAAATTATTGTCATAGTTATTCTAATATTTTAAAATACGTGTGCAAAACTTACTTCCCGGCATCTAATAGAGAGGTCTACATGAAGGAGTTTTTGGTCACCAGGGTTAACACCTGGTTTTGTAAGTTTTCTAGGATAGATACTTTTTTATTATACAAGGGGGTAGCCCACAAAGGTGTAAATAGTGAGCAATTTTACAGCGCAATGGAAGATGCATGGCACTACAAAAAGACTCTTGCAATGTGTAACAGCGAGAGGATTCTTCTTGAAGATTCCTCATCGGTCAATTACTGGTTCCCAAAAATGAGAGATATGGTCATAGTTCCTCTATTCGACATATCTCTCGACACTAGTAAAAGGACCCGCAAAGAAGTCTTAGTGTCAAAGGATTTTGTATTCACAGTTTTAAATCACATTCGCACTTATCAAGCCAAGGCACTTACATACTCCAATGTTTTATCCTTTGTCGAATCAATTCGTTCAAGGGTAATTATCAACGGAGTGACTGCCAGGTCTGAGTGGGATGTTGACAAATCTCTTTTGCAATCCTTGTCCATGACATTTTTCTTGCATACTAAGCTTGCCGTTTTAAAAGACGAATTGTTAATCAGCAAGTTTAGTTTGGGGCCAAAATCAGTAAGCCAGCATGTATGGGATGAGATTTCCCTGGCTTTTGGAAACGCATTTCCATCGATCAAGGAGAGACTGCTAAATCGGAAACTAATTAAAGTGTCGGGAGACGCATTAGAAATCAGGGTGCCTGATTTATATGTGACTTTTCACGATAGATTAGTGACTGAGTACAAAACATCGGTGGATATGCCAGTGCTTGATATCAGAAAGAGAATGGAGGAGACTGAGGTTATGTACAATGCATTGTCTGAGCTATCTGTGCTCAAGGAGTCGGACAAGTTCGACGTTGATGTTTTTTCCCGGATGTGCCAGACTTTGGAGGTAGACCCAATGACTGCAGCAAAGGTTATTGTGGCAGTGATGAGCAACGAGAGCGGACTGACTCTTACATTCGAACAGCCAACTGAAGCAAATGTCGCATTGGCACTTAAAGATTCAGAAAAAGCCTCTGAGGGTGCACTAGTGGTTACTTCTAGAGATGTTGAAGAACCATCCATGAAGGGTTCAATGGCAAGAGGAGAGTTACAATTGGCCGGTCTGTCTGGAGACCAACCAGAGTCTTCCTATACTCGGAACGAGGAAATAGAGTCATTAGAGCAATTCCACATGGCAACGGCTGGTTCGTTAATTCGGAAACAGATGAGTTCGATTGTGTACACGGGCCCCATTAAAGTTCAGCAAATGAAAAACTTTATTGATAGCCTGGTAGCATCACTCTCTGCTGCGGTGTCGAACCTAGTCAAGATCCTAAAGGATACAGCTGCTATAGATCTCGAAACCCGTCAGAAGTTTGGAGTCTTAGATGTTGCGACCAAAAGATGGTTAATTAAACCTTTAGCCAAGAATCACGCATGGGGCGTTATTGAAACACATGCTAGGAAGTACCACGTTGCACTTTTGGAGTATGATGAGCATGGAGTGGTAACTTGCGACAGTTGGAGAAGGGTGGCCGTGAGTTCTGAGTCAATGGTTTATTCTGATATGGCAAAGCTCAGAACACTGAGGAGATTATTAAGAGATGGTGAGCCTCATGTCAGCAGTGCTAAAGTCGTCCTAGTTGACGGTGTCCCGGGTTGTGGAAAGACAAAAGAGATTCTCTCGAAAGTAAATTTTGAGGAAGATCTAATCTTAGTACCGGGTAAGCAGGCTGCTGAAATGATAAAGAGGCGTGCTAATGCGTCAGGAATAATTCAAGCCACAAGAGATAATGTTCGTACTGTTGATTCATTTATAATGAATTACGGTAAAGGAACACGCTGTCAGTTCAAAAGGTTATTTATCGACGAAGGTCTGATGTTGCACACTGGTTGTGTGAATTTTCTTGTTTCTATGTCTCTGTGCGAAATTGCATATGTTTATGGAGACACACAACAAATTCCATACATCAACAGAGTATCCGGTTTTCCGTACCCTGCACATTTTGCAAAAATAGAGGTTGATGAGGTGGAAACTCGCAGAACTACGCTGCGTTGTCCAGCCGACATTACCCACTATCTTAACAGAAGGTACGAAGGACATGTCATGTGTACATCGTCGGTTAAAAAGTCAGTTTCTCAGGAAATGGTGAGCGGGGCCGCAATGATCAATCCTGTATCTAAGCCATTGAATGGGAAAGTTTTGACTTTCACTCAGTCTGATAAAGAGGCGCTGCTTTCTCGAGGATATACGGACGTCCATACAGTACATGAGGTACAAGGTGAGACATATGCAGATGTGTCGTTGGTCAGATTGACTCCGACACCTGTATCTATCATCGCAGGAGATAGTCCGCACGTTCTCGTAGCTTTGTCAAGGCATACCCAAACATTGAAGTATTACACCGTAGTGATGGATCCTCTTGTAAGTATAATTAGGGATTTAGAAAAACTTAGTTCTTACTTGTTAGATATGTATAAAGTAGATGCAGGGACCCAATAGCAATTACAGGTAGACTCCGTGTTTAAAGGTTCTAATCTTTTTGTTGCAGCACCAAAGACTGGAGATATCTCAGATATGCAATTTTACTATGATAAGTGTCTCCCAGGTAATAGCACCATGTTAAATAACTATGATGCTGTTACCATGAGGTTGACTGACATTTCTCTTAATGTCAAAGATTGCATATTGGATTTCTCTAAGTCTGTGGCTGCACCGAAGGATCCGATCAAACCACTGATTCCAATGGTACGAACGGCGGCAGAAATGCCACGCCAGACTGGACTATTGGAAAATTTGGTGGCGATGATCAAAAGAAACTTTAATTCACCGGAGTTATCAGGAATAATCGACATTGAGAATACTGCATCTTTAGTAGTAGATAAATTTTTTGATAGTTACTTGCTTAAAGAAAAAAGAAAACCAAATAAAAATGTTTCTTTATTTTGTAGAGAGTCTCTCAATAGATGGTTAGAGAAGCAGGAGCAAGTGACCATTGGTCAGCTTGCAGATTTTGATTTTGTGGATCTTCCTGCCGTTGATCAGTACAGGCATATGATTAAAGCGCAACCTAAGCAGAAGCTGGATACATCAATTCAAAGCGAATATCCGGCCTTGCAGACGATTGTGTATCATTCGAAAAAGATCAACGCAATCTTCGGTCCTTTGTTCAGTGAGCTCACAAGGCAAATGCTCGAAAGCATAGACTCAAGTAAGTTTTTGTTCTTTACAAGGAAGACGCCAGCTCAAATTGAGGATTTCTTCGGAGATCTCGATAGCCATGTCCCTATGGATATCTTGGAGTTGGATATTTCGAAGTATGACAAATCTCAGAACGAGTTCCACTGTGCAGTAGAGTATGAAATATGGAGAAGACTTGGATTAGAAGATTTTCTGGGAGAAGTTTGGAAACAAGGCCACAGGAAAACTACTCTTAAAGATTACACAGCTGGTATTAAAACGTGTTTATGGTACCAGAGAAAGAGTGGGGACGTTACAACATTCATCGGTAATACGGTGATTATTGCTGCTTGTTTAGCTTCCATGTTGCCCATGGAGAAAATAATCAAAGGTGCATTTTGCGGAGATGACAGTTTACTATACTTCCCAAAAGGTTGTGAGTTTCCTGACATACAGCATACAGCCAACCTTATGTGGAATTTCGAGGCTAAGCTATTCAGAAAGCAGTATGGTTATTTCTGTGGAAGGTACGTGATACATCATGACAGAGGGTGTATTGTTTATTATGACCCTTTGAAGTTGATTTCTAAACTTGGTGCTAAACACATCAAGGATTGGGATCACTTAGAAGAGTTCAGAAGATCCCTTTGTGATGTTGCAAATTCGTTGAACAACTGTGCGTATTACACGCAGTTGGACGACGCTGTGAGTGAGGTCCATAAAACCGCACCCCCGGGTTCGTTTGTATATAAAAGTTTAGTTAAATATCTGTCCGATAAGGTTCTTTTTAGAAGTTTGTTTATAGATGGCTCTTGTTAAGGGTAAAGTCAATATTAATGAGTTCATAGACTTGTCAAAATCAGAAAAATTTCTTCCGTCTATGTTCACACCTGTTAAGAGTGTCATGATCTCCAAGGTTGATAAGATATTGGTTCATGAAGATGAATCTTTGTCCGAAGTCAATTTACTCAAAGGTGTAAAACTCATTGATGGTGGCTATGTACATCTTGCTGGTCTTGTGGTGACAGGTGAATGGAATTTGCCAGATAATTGTCGTGGTGGTGTCAGTGTCTGTTTGGTCGATAAAAGAATGGAGAGAGCGGACGAGGCAACTCTTGCTTCATACTATACCGCAGCGGCTAAGAAAAGGTTTCAGTTCAAAGTCGTTCCAAATTACAACATCACTACCAAGGACGCAGAAAAGGCAGTTTGGCAAGTACTAGTTAATATTAGAAATGTTAAAATTGCTGCGGGTTACTGTCCGCTGTCATTAGAATTTGTGTCAGTGTGTATTGTTTATAAAAATATTATAAAACTCGGTTTGAGAGAGAAAATTACGAGCGTCACGGATGGAGGGCCCATGGAACTATCAGAAGAAGTTGTTGATGAGTTCATGGAAGAAGTCCCGATGTCTGTAAGGCTTGCAAAATTTCGTTCGAAGACCGGGAAAAAGTTTAGTAGTAAAAGTGAGAATAATAGTGGTAATAATAGGCCGAAACCAAACAAAAACCAAAGGAAGGAAAAGGGTTTAAAAGTTAGGGTTGAGAAGGATAATTTAATTGATAATGAATTGGAGACTTACGTCGCCGATTCAGATTCGTATTAAATATGTCTTACACAATCGCAACTCCATCGCAATTTGTGTTTTTGTCATCAGCATGGGCCGACCCTATAGAATTAATAAATTTATGTACTAATTCACTAGGTAATCAATTCCAAACACAACAAGCTAGAACAACCGTTCAACGGCAATTTAGCGAAGTGTGGAAACCTGTCCCTCAAGTCACTGTTAGGTTTCCTGACAGTGGTTTTAAGGTGTATAGGTACAATGCGGTACTAGATCCTCTAGTTACTGCTTTGTTAGGAGCTTTCGATACTAGAAATAGGATTATAGAAGTCGAAAATCAGGCGAACCCGACAACCGCCGAAACGTTAGACGCTACTCGTAGAGTAGATGACGCAACGGTGGCTATAAGGAGCGCTATAAATAATTTAGTAGTAGAATTGGTCAAAGGAACAGGTTTGTACAATCAGAGCACATTTGAAAGTGCATCCGGTTTACAATGGTCCTCTGCACCTGCATCTTGA
>MN882058
ATGGCATACACACAGACAGCTACCACATCCGCTTTGCTCGACACTGTCCGAGGTAACAATACCTTGGTCAACGATCTTGCGAAGCGGCGTCTTTATGACACAGCGGTCGACGAGTTCAACGCTCGTGATCGCAGGCCCAAAGTAAATTTTTCCAAAGTAATAAGTGAGGAACAGACGCTTATTGCTACTAGGGCATATCCTGAATTCCAGATAACCTTCTATAATACGCAGAACGCCGTGCATTCGCTTGCCGGTGGACTACGATCCTTAGAACTGGAATATCTAATGATGCAGATCCCGTACGGATCACTCACATATGATATAGGTGGGAATTTTGCATCTCATCTGTTCAAAGGACGGGCATATGTTCACTGCTGTATGCCCAATCTTGATGTCCGCGACATAATGCGGCACGAAGGCCAGAAAGACAGTATAGAATTATACCTTTCCAGGCTTGAGCGGGGCAACAAAGTTGTCCCAAATTTCCAAAAGGAAGCTTTTGACAGATACGCTGAAACGCCAGACGAAGTTGTCTGTCACAGTACCTTCCAAACGTGTACGCACCAGCAGGTGGAAAACACAGGCAGGGTGTATGCTATTGCATTGCACAGTATATACGATATACCTGCTGATGAATTCGGAGCGGCACTTTTGAGGAAAAATGTCCATGTTTGTTACGCCGCCTTCCACTTTTCCGAGAATTTACTTCTCGAAGATTCACACGTCAACCTTGACGAAATCAACGCGTGTTTTTCGCGTGATGGAGACAAGCTGACTTTTTCTTTCGCATCTGAGAGCACTTTAAATTATTGTCATAGTTATTCTAATATTTTAAAATACGTGTGCAAAACTTACTTCCCGGCATCTAATAGAGAGGTCTACATGAAGGAGTTTTTGGTCACCAGGGTTAACACCTGGTTTTGTAAGTTTTCTAGGATAGATACTTTTTTATTATACAAGGGGGTAGCCCACAAAGGTGTAAATAGTGAGCAATTTTACAGCGCAATGGAAGATGCATGGCACTACAAAAAGACTCTTGCAATGTGTAACAGCGAGAGGATTCTTCTTGAAGATTCCTCATCGGTCAATTACTGGTTCCCAAAAATGAGAGATATGGTCATAGTTCCTCTATTCGACATATCTCTCGACACTAGTAAAAGGACCCGCAAAGAAGTCTTAGTGTCAAAGGATTTTGTATTCACAGTTTTAAATCACATTCGCACTTATCAAGCCAAGGCACTTACATACTCCAATGTTTTATCCTTTGTCGAATCAATTCGTTCAAGGGTAATTATCAACGGAGTGACTGCCAGGTCTGAGTGGGATGTTGACAAATCTCTTTTGCAATCCTTGTCCATGACATTTTTCTTGCATACTAAGCTTGCCGTTTTAAAAGACGAATTGTTAATCAGCAAGTTTAGTTTGGGGCCAAAATCAGTAAGCCAGCATGTATGGGATGAGATTTCCCTGGCTTTTGGAAACGCATTTCCATCGATCAAGGAGAGACTGCTAAATCGGAAACTAATTAAAGTGTCGGGAGACGCATTAGAAATCAGGGTGCCTGATTTATATGTGACTTTTCACGATAGATTAGTGACTGAGTACAAAACATCGGTGGATATGCCAGTGCTTGATATCAGAAAGAGAATGGAGGAGACTGAGGTTATGTACAATGCATTGTCTGAGCTATCTGTGCTCAAGGAGTCGGACAAGTTCGACGTTGATGTTTTTTCCCGGATGTGCCAGACTTTGGAGGTAGACCCAATGACTGCAGCAAAGGTTATTGTGGCAGTGATGAGCAACGAGAGCGGACTGACTCTTACATTCGAACAGCCAACTGAAGCAAATGTCGCATTGGCACTTAAAGATTCAGAAAAAGCCTCTGAGGGTGCACTAGTGGTTACTTCTAGAGATGTTGAAGAACCATCCATGAAGGGTTCAATGGCAAGAGGAGAGTTACAATTGGCCGGTCTGTCTGGAGACCAACCAGAGTCTTCCTATACTCGGAACGAGGAAATAGAGTCATTAGAGCAATTCCACATGGCAACGGCTGGTTCGTTAATTCGGAAACAGATGAGTTCGATTGTGTACACGGGCCCCATTAAAGTTCAGCAAATGAAAAACTTTATTGATAGCCTGGTAGCATCACTCTCTGCTGCGGTGTCGAACCTAGTCAAGATCCTAAAGGATACAGCTGCTATAGATCTCGAAACCCGTCAGAAGTTTGGAGTCTTAGATGTTGCGACCAAAAGATGGTTAATTAAACCTTTAGCCAAGAATCACGCATGGGGCGTTATTGAAACACATGCTAGGAAGTACCACGTTGCACTTTTGGAGTATGATGAGCATGGAGTGGTAACTTGCGACAGTTGGAGAAGGGTGGCCGTGAGTTCTGAGTCAATGGTTTATTCTGATATGGCAAAGCTCAGAACACTGAGGAGATTATTAAGAGATGGTGAGCCTCATGTCAGCAGTGCTAAAGTCGTCCTAGTTGACGGTGTCCCGGGTTGTGGAAAGACAAAAGAGATTCTCTCGAAAGTAAATTTTGAGGAAGATCTAATCTTAGTACCGGGTAAGCAGGCTGCTGAAATGATAAAGAGGCGTGCTAATGCGTCAGGAATAATTCAAGCCACAAGAGATAATGTTCGTACTGTTGATTCATTTATAATGAATTACGGTAAAGGAACACGCTGTCAGTTCAAAAGGTTATTTATCGACGAAGGTCTGATGTTGCACACTGGTTGTGTGAATTTTCTTGTTTCTATGTCTCTGTGCGAAATTGCATATGTTTATGGAGACACACAACAAATTCCATACATCAACAGAGTATCCGGTTTTCCGTACCCTGCACATTTTGCCAAAATAGAGGTTGATGAGGTGGAAACTCGCAGAACTACGCTGCGTTGTCCAGCCGACATTACCCACTATCTTAACAGAAGGTACGAAGGACATGTCATGTGTACATCGTCGGTTAAAAAGTCAGTTTCTCAGGAAATGGTGAGCGGGGCCGCAATGATCAATCCTGTATCTAAGCCATTGAATGGGAAAGTTTTGACTTTCACTCAGTCTGATAAAGAGGCGCTGCTTTCTCGAGGATATACGGACGTCCATACAGTACATGAGGTACAAGGTGAGACATATGCAGATGTGTCGTTGGTCAGATTGACTCCGACACCTGTATCTATCATCGCAGGAGATAGTCCGCACGTTCTCGTAGCTTTGTCAAGGCATACCCAAACATTGAAGTATTACACCGTAGTGATGGATCCTCTTGTAAGTATAATTAGGGATTTAGAAAAACTTAGTTCTTACTTGTTAGATATGTATAAAGTAGATGCAGGGACCCAATAGCAATTACAGGTAGACTCCGTGTTTAAAGGTTCTAATCTTTTTGTTGCAGCACCAAAGACTGGAGATATCTCAGATATGCAATTTTACTATGATAAGTGTCTCCCAGGTAATAGCACCATGTTAAATAACTATGATGCTGTTACCATGAGGTTGACTGACATTTCTCTTAATGTCAAAGATTGCATATTGGATTTCTCTAAGTCTGTGGCTGCACCGAAGGATCCGATCAAACCACTGATTCCAATGGTACGAACGGCGGCAGAAATGCCACGCCAGACTGGACTATTGGAAAATTTGGTGGCGATGATCAAAAGAAACTTTAATTCACCGGAGTTATCAGGAATAATCGACATTGAGAATACTGCATCTTTAGTAGTAGATAAATTTTTTGATAGTTACTTGCTTAAAGAAAAAAGAAAACCAAATAAAAATGTTTCTTTATTTTGTAGAGAGTCTCTCAATAGATGGTTAGAGAAGCAGGAGCAAGTGACCATTGGTCAGCTTGCAGATTTTGATTTTGTGGATCTTCCTGCCGTTGATCAGTACAGGCATATGATTAAAGCGCAACCTAAGCAGAAGCTGGATACATCAATTCAAAGCGAATATCCGGCCTTGCAGACGATTGTGTATCATTCGAAAAAGATCAACGCAATCTTCGGTCCTTTGTTCAGTGAGCTCACAAGGCAAATGCTCGAAAGCATAGACTCAAGTAAGTTTTTGTTCTTTACAAGGAAGACGCCAGCTCAAATTGAGGATTTCTTCGGAGATCTCGATAGCCATGTCCCTATGGATATCTTGGAGTTGGATATTTCGAAGTATGACAAATCTCAGAACGAGTTCCACTGTGCAGTAGAGTATGAAATATGGAGAAGACTTGGATTAGAAGATTTTCTGGGAGAAGTTTGGAAACAAGGCCACAGGAAAACTACTCTTAAAGATTACACAGCTGGTATTAAAACGTGTTTATGGTACCAGAGAAAGAGTGGGGACGTTACAACATTCATCGGTAATACGGTGATTATTGCTGCTTGTTTAGCTTCCATGTTGCCCATGGAGAAAATAATCAAAGGTGCATTTTGCGGAGATGACAGTTTACTATACTTCCCAAAAGGTTGTGAGTTTCCTGACATACAGCATACAGCCAACCTTATGTGGAATTTCGAGGCTAAGCTATTCAGAAAGCAGTATGGTTATTTCTGTGGAAGGTACGTGATACATCATGACAGAGGGTGTATTGTTTATTATGACCCTTTGAAGTTGATTTCTAAACTTGGTGCTAAACACATCAAGGATTGGGATCACTTAGAAGAGTTCAGAAGATCCCTTTGTGATGTTGCAAATTCGTTGAACAACTGTGCGTATTACACGCAGTTGGACGACGCTGTGAGTGAGGTCCATAAAACCGCACCCCCGGGTTCGTTTGTATATAAAAGTTTAGTTAAATATCTGTCCGATAAGGTTCTTTTTAGAAGTTTGTTTATAGATGGCTCTTGTTAAGGGTAAAGTCAATATTAATGAGTTCATAGACTTGTCAAAATCAGAAAAATTTCTTCCGTCTATGTTCACACCTGTTAAGAGTGTCATGATCTCCAAGGTTGATAAGATATTGGTTCATGAAGATGAATCTTTGTCCGAAGTCAATTTACTCAAAGGTGTAAAACTCATTGATGGTGGCTATGTACATCTTGCTGGTCTTGTGGTGACAGGTGAATGGAATTTGCCAGATAATTGTCGTGGTGGTGTCAGTGTCTGTTTGGTCGATAAAAGAATGGAGAGAGCGGACGAGGCAACTCTTGCTTCATACTATACCGCAGCGGCTAAGAAAAGGTTTCAGTTCAAAGTCGTTCCAAATTACAACATCACTACCAAGGACGCAAAAAAGGCAGTTTGGCAAGTACTAGTTAATATTAGAAATGTTAAAATTGCTGCGGGTTACTGTCCGCTGTCATTAGAATTTGTGTCAGTGTGTATTGTTTATAAAAATATTATAAAACTCGGTTTGAGAGAGAAAATTACGAGCGTAACGGATGGAGGGCCCATGGAACTATCAGAAGAAGTTGTTGATGAGTTCATGGAAGAAGTCCCGATGTCTGTAAGGCTTGCAAAATTTCGTTCGAAGACCGGGAAAAAGTTTAGTAGTAAAAGTGAGAATAATAGTGGTAATAATAGGCCGAAACCAAACAAAAACCAAAGGAAGGAAAAGGGTTTAAAAGTTAGGGTTGAGAAGGATAATTTAATTGATAATGAATTGGAGACTTACGTCGCCGATTCAGATTCGTATTAAATATGTCTTACACAATCGCAACTCCATCGCAATTTGTGTTTTTGTCATCAGCATGGGCCGACCCTATAGAATTAATAAATTTATGTACTAATTCACTAGGTAATCAATTCCAAACACAACAAGCTAGAACAACCGTTCAACGGCAATTTAGCGAAGTGTGGAAACCTGTCCCTCAAGTCACTGTTAGGTTTCCTGACAGTGGTTTTAAGGTGTATAGGTACAATGCGGTACTAGATCCTCTAGTTACTGCTTTGTTAGGAGCTTTCGATACTAGAAATAGGATTATAGAAGTCGAAAATCAGGCGAACCCGACAACCGCCGAAACGTTAGACGCTACTCGTAGAGTAGATGACGCAACGGTGGCTATAAGGAGCGCTATAAATAATTTAGTAGTAGAATTGGTCAAAGGAACAGGTTTGTACAATCAGAGCACATTTGAAAGTGCATCCGGTTTACAATGGTCCTCTGCACCTGCATCTTGA
>MN882059
ATGGCATACACACAGACAGCTACCACATCCGCTTTGCTCGACACTGTCCGAGGTAACAATACCTTGGTCAACGATCTTGCGAAGCGGCGTCTTTATGACACAGCGGTCGACGAGTTCAACGCTCGTGATCGCAGGCCCAAAGTAAATTTTTCCAAAGTAATAAGTGAGGAACAGACGCTTATTGCTACTAGGGCATATCCTGAATTCCAGATAACCTTCTATAATACGCAGAACGCCGTGCATTCGCTTGCCGGTGGACTACGATCCTTAGAACTGGAATATCTAATGATGCAGATCCCGTACGGATCACTCACATATGATATAGGTGGGAATTTTGCATCTCATCTGTTCAAAGGACGGGCATATGTTCACTGCTGTATGCCCAATCTTGATGTCCGCGACATAATGCGGCACGAAGGCCAGAAAGACAGTATAGAATTATACCTTTCCAGGCTTGAGCGGGGCAACAAAGTTGTCCCAAATTTCCAAAAGGAAGCTTTTGACAGATACGCTGAAACGCCAGACGAAGTTGTCTGTCACAGTACCTTCCAAACGTGTACGCACCAGCAGGTGGAAAACACAGGCAGGGTGTATGCTATTGCATTGCACAGTATATACGATATACCTGCTGATGAATTCGGAGCGGCACTTTTAAGGAAAAATGTCCATGTTTGTTACGCCGCCTTCCACTTTTCCGAGAATTTACTTCTCGAAGATTCACACGTCAACCTTGACGAAATCAACGCGTGTTTTTCGCGTGATGGAGACAAGCTGACTTTTTCTTTCGCATCTGAGAGCACTTTAAATTATTGTCATAGTTATTCTAATATTTTAAAATACGTGTGCAAAACTTACTTCCCGGCATCTAATAGAGAGGTCTACATGAAGGAGTTTTTGGTCACCAGGGTTAACACCTGGTTTTGTAAGTTTTCTAGGATAGATACTTTTTTATTATACAAGGGGGTAGCCCACAAAGGTGTAAATAGTGAGCAATTTTACAGCGCAATGGAAGATGCATGGCACTACAAAAAGACTCTTGCAATGTGTAACAGCGAGAGGATTCTTCTTGAAGATTCCTCATCGGTCAATTACTGGTTCCCAAAAATGAGAGATATGGTCATAGTTCCTCTATTCGACATATCTCTCGACACTAGTAAAAGGACCCGCAAAGAAGTCTTAGTGTCAAAGGATTTTGTATTCACAGTTTTAAATCACATTCGCACTTATCAAGCCAAGGCACTTACATACTCCAATGTTTTATCCTTTGTCGAATCAATTCGTTCAAGGGTAATTATCAACGGAGTGACTGCCAGGTCTGAGTGGGATGTTGACAAATCTCTTTTGCAATCCTTGTCCATGACATTTTTCTTGCATACTAAGCTTGCCGTTTTAAAAGACGAATTGTTAATCAGCAAGTTTAGTTTGGGGCCAAAATCAGTAAGCCAGCATGTATGGGATGAGATTTCCCTGGCTTTTGGAAACGCATTTCCATCGATCAAGGAGAGACTGCTAAATCGGAAACTAATTAAAGTGTCGGGAGACGCATTAGAAATCAGGGTGCCTGATTTATATGTGACTTTTCACGATAGATTAGTGACTGAGTACAAAACATCGGTGGATATGCCAGTGCTTGATATCAGAAAGAGAATGGAGGAGACTGAGGTTATGTACAATGCATTGTCTGAGCTATCTGTGCTCAAGGAGTCGGACAAGTTCGACGTTGATGTTTTTTCCCGGATGTGCCAGACTTTGGAGGTAGACCCAATGACTGCAGCAAAGGTTATTGTGGCAGTGATGAGCAACGAGAGCGGACTGACTCTTACATTCGAACAGCCAACTGAAGCAAATGTCGCATTGGCACTTAAAGATTCAGAAAAAGCCTCTGAGGGTGCACTAGTGGTTACTTCTAGAGATGTTGAAGAACCATCCATGAAGGGTTCAATGGCAAGAGGAGAGTTACAATTGGCCGGTCTGTCTGGAGACCAACCAGAGTCTTCCTATACTCGGAACGAGGAAATAGAGTCATTAGAGCAATTCCACATGGCAACGGCTGGTTCGTTAATTCGGAAACAGATGAGTTCGATTGTGTACACGGGCCCCATTAAAGTTCAGCAAATGAAAAACTTTATTGATAGCCTGGTAGCATCACTCTCTGCTGCGGTGTCGAACCTAGTCAAGATCCTAAAGGATACAGCTGCTATAGATCTCGAAACCCGTCAGAAGTTTGGAGTCTTAGATGTTGCGACCAAAAGATGGTTAATTAAACCTTTAGCCAAGAATCACGCATGGGGCGTTATTGAAACACATGCTAGGAAGTACCACGTTGCACTTTTGGAGTATGATGAGCATGGAGTGGTAACTAGCGACAGTTGGAGAAGGGTGGCCGTGAGTTCTGAGTCAATGGTTTATTCTGATATGGCAAAGCTCAGAACACTGAGGAGATTATTAAGAGATGGTGAGCCTCATGTCAGCAGTGCTAAAGTCGTCCTAGTTGACGGTGTCCCGGGTTGTGGAAAGACAAAAGAGATTCTCTCGAAAGTAAATTTTGAGGAAGATCTAATCTTAGTACCGGGTAAGCAGGCTGCTGAAATGATAAAGAGGCGTGCTAATGCGTCAGGAATAATTCAAGCCACAAGAGATAATGTTCGTACTGTTGATTCATTTATAATGAATTACGGTAAAGGAACACGCTGTCAGTTCAAAAGGTTATTTATCGACGAAGGTCTGATGTTGCACACTGGTTGTGTGAATTTTCTTGTTTCTATGTCTCTGTGCGAAATTGCATATGTTTATGGAGACACACAACAAATTCCATACATCAACAGAGTATCCGGTTTTCCGTACCCTGCACATTTTGCAAAAATAGAGGTTGATGAGGTGGAAACTCGCAGAACTACGCTGCGTTGTCCAGCCGACATTACCCACTATCTTAACAGAAGGTACGAAGGACATGTCATGTGTACATCGTCGGTTAAAAAGTCAGTTTCTCAGGAAATGGTGAGCGGGGCCGCAATGATCAATCCTGTATCTAAGCCATTGAATGGGAAAGTTTTGACTTTCACTCAGTCTGATAAAGAGGCGCTGCTTTCTCGAGGATATACGGACGTCCATACAGTACATGAGGTACAAGGTGAGACATATGCAGATGTGTCGTTGGTCAGATTGACTCCGACACCTGTATCTATCATCGCAGGAGATAGTCCGCACGTTCTCGTAGCTTTGTCAAGGCATACCCAAACATTGAAGTATTACACCGTAGTGATGGATCCTCTTGTAAGTATAATTAGGGATTTAGAAAAACTTAGTTCTTACTTGTTAGATATGTATAAAGTAGATGCAGGGACCCAATAGCAATTACAGGTAGACTCCGTGTTTAAAGGTTCTAATCTTTTTGTTGCAGCACCAAAGACTGGAGATATCTCAGATATGCAATTTTACTATGATAAGTGTCTCCCAGGTAATAGCACCATGTTAAATAACTATGATGCTGTTACCATGAGGTTGACTGACATTTCTCTTAATGTCAAAGATTGCATATTGGATTTCTCTAAGTCTGTGGCTGCACCGAAGGATCCGATCAAACCACTGATTCCAATGGTACGAACGGCGGCAGAAATGCCACGCCAGACTGGACTATTGGAAAATTTGGTGGCGATGATCAAAAGAAACTTTAATTCACCGGAGTTATCAGGAATAATCGACATTGAGAATACTGCATCTTTAGTAGTAGATAAATTTTTTGATAGTTACTTGCTTAAAGAAAAAAGAAAACCAAATAAAAATGTTTCTTTATTTTGTAGAGAGTCTCTCAATAGATGGTTAGAGAAGCAGGAGCAAGTGACCATTGGTCAGCTTGCAGATTTTGATTTTGTGGATCTTCCTGCCGTTGATCAGTACAGGCATATGATTAAAGCGCAACCTAAGCAGAAGCTGGATACATCAATTCAAAGCGAATATCCGGCCTTGCAGACGATTGTGTATCATTCGAAAAAGATCAACGCAATCTTCGGTCCTTTGTTCAGTGAGCTCACAAGGCAAATGCTCGAAAGCATAGACTCAAGTAAGTTTTTGTTCTTTACAAGGAAGACGCCAGCTCAAATTGAGGATTTCTTCGGAGATCTCGATAGCCATGTCCCTATGGATATCTTGGAGTTGGATATTTCGAAGTATGACAAATCTCAGAACGAGTTCCACTGTGCAGTAGAGTATGAAATATGGAGAAGACTTGGATTAGAAGATTTTCTGGGAGAAGTTTGGAAACAAGGCCACAGGAAAACTACTCTTAAAGATTACACAGCTGGTATTAAAACGTGTTTATGGTACCAGAGAAAGAGTGGGGACGTTACAACATTCATCGGGAATACGGTGATTATTGCTGCTTGTTTAGCTTCCATGTTACCCATGGAGAAAATAATCAAAGGTGCATTTTGCGGAGATGACAGTTTACTATACTTCCCAAAAGGTTGTGAGTTTCCTGACATACAGCATACAGCCAACCTTATGTGGAATTTCGAGGCTAAGCTATTCAGAAAGCAGTATGGTTATTTCTGTGGAAGGTACGTGATACATCATGACAGAGGGTGTATTGTTTATTATGACCCTTTGAAGTTGATTTCTAAACTTGGTGCTAAACACATCAAGGATTGGGATCACTTAGAAGAGTTCAGAAGATCCCTTTGTGATGTTGCAAATTCGTTGAACAACTGTGCGTATTACACGCAGTTGGACGACGCTGTGAGTGAGGTCCATAAAACCGCACCCCCGGGTTCGTTTGTATATAAAAGTTTAGTTAAATATCTGTCCGATAAGGTTCTTTTTAGAAGTTTGTTTATAGATGGCTCTTGTTAAGGGTAAAGTCAATATTAATGAGTTCATAGACTTGTCAAAATCAGAAAAATTTCTTCCGTCTATGTTCACACCTGTTAAGAGTGTCATGATCTCCAAGGTTGATAAGATATTGGTTCATGAAGATGAATCTTTGTCCGAAGTCAATTTACTCAAAGGTGTAAAACTCATTGATGGTGGCTATGTACATCTTGCTGGTCTTGTGGTGACAGGTGAATGGAATTTGCCAGATAATTGTCGTGGTGGTGTCAGTGTCTGTTTGGTCGATAAAAGAATGGAGAGAGCGGACGAGGCAACTCTTGCTTCATACTATACCGCAGCGGCTAAGAAAAGGTTTCAGTTCAAAGTCGTTCCAAATTACAACATCACTACCAAGGACGCAGAAAAGGCAGTTTGGCAAGTACTAGTTAATATTAGAAATGTTAAAATTGCTGCGGGTTACTGTCCGCTGTCATTAGAATTTGTGTCAGTGTGTATTGTTTATAAAAATATTATAAAACTCGGTTTGAGAGAGAAAATTACGAGCGTCACGGATGGAGGGCCCATGGAACTATCAGAAGAAGTTGTTGATGAGTTCATGGAAGAAGTCCCGATGTCTGTAAGGCTTGCAAAATTTCGTTCGAAGACCGGGAAAAAGTTTAGTAGTAAAAGTGAGAATAATAGTGGTAATAATAGGCCGAAACCAAACAAAAACCAAAGGAAGGAAAAGGGTTTAAAAGTTAGGGTTGAGAAGGATAATTTAATTGATAATGAATTGGAGACTTACGTCGCCGATTCAGATTCGTATTAAATATGTCTTACACAATCGCAACTCCATCGCAATTTGTGTTTTTGTCATCAGCATGGGCCGACCCTATAGAATTAATAAATTTATGTACTAATTCACTAGGTAATCAATTCCAAACACAACAAGCTAGAACAACCGTTCAACGGCAATTTAGCGAAGTGTGGAAACCTGTCCCTCAAGTCACTGTTAGGTTTCCTGACAGTGGTTTTAAGGTGTATAGGTACAATGCGGTACTAGATCCTCTAGTTACTGCTTTGTTAGGAGCTTTCGATACTAGAAATAGGATTATAGAAGTCGAAAATCAGGCGAACCCGACAACCGCCGAAACGTTAGACGCTACTCGTAGAGTAGATGACGCAACGGTGGCTATAAGGAGCGCTATAAATAATTTAGTAGTAGAATTGGTCAAAGGAACAGGTTTGTACAATCAGAGCACATTTGAAAGTGCATCCGGTTTACAATGGTCCTCTGCACCTGCATCTTGA
>MN882062
ATGGCATACACACAGACAGCTACCACATCCGCTTTGCTCGACACTGTCCGAGGTAACAATACCTTGGTCAACGATCTTGCGAAGCGGCGTCTTTATGACACAGCGGTCGACGAGTTCAACGCTCGTGATCGCAGGCCCAAAGTAAATTTTTCCAAAGTAATAAGTGAGGAACAGACGCTTATTGCTACTAGGGCATATCCTGAATTCCAGATAACCTTCTATAATACGCAGAACGCCGTGCATTCGCTTGCCGGTGGACTACGATCCTTAGAACTGGAATATCTAATGATGCAGATCCCGTACGGATCACTCACATATGATATAGGTGGGAATTTTGCATCTCATCTGTTCAAAGGACGGGCATATGTTCACTGCTGTATGCCCAATCTTGATGTCCGCGACATAATGCGGCACGAAGGCCAGAAAGACAGTATAGAATTATACCTTTCCAGGCTTGAGCGGGGCAACAAAGTTGTCCCAAATTTCCAAAAGGAAGCTTTTGACAGATACGCTGAAACGCCAGACGAAGTTGTCTGTCACAGTACCTTCCAAACGTGTACGCACCAGCAGGTGGAAAACACAGGCAGGGTGTATGCTATTGCATTGCACAGTATATACGATATACCTGCTGATGAATTCGGAGCGGCACTTTTAAGGAAAAATGTCCATGTTTGTTACGCCGCCTTCCACTTTTCCGAGAATTTACTTCTCGAAGATTCACACGTCAACCTTGACGAAATCAACGCGTGTTTTTCGCGTGATGGAGACAAGCTGACTTTTTCTTTCGCATCTGAGAGCACTTTAAATTATTGTCATAGTTATTCTAATATTTTAAAATACGTGTGCAAAACTTACTTCCCGGCATCTAATAGAGAGGTCTACATGAAGGAGTTTTTGGTCACCAGGGTTAACACCTGGTTTTGTAAGTTTTCTAGGATAGATACTTTTTTATTATACAAGGGGGTAGCCCACAAAGGTGTAAATAGTGAGCAATTTTACAGCGCAATGGAAGATGCATGGCACTACAAAAAGACTCTTGCAATGTGTAACAGCGAGAGGATTCTTCTTGAAGATTCCTCATCGGTCAATTACTGGTTCCCAAAAATGAGAGATATGGTCATAGTTCCTCTATTCGACATATCTCTCGACACTAGTAAAAGGACCCGCAAAGAAGTCTTAGTGTCAAAGGATTTTGTATTCACAGTTTTAAATCACATTCGCACTTATCAAGCCAAGGCACTTACATACTCCAATGTTTTATCCTTTGTCGAATCAATTCGTTCAAGGGTAATTATCAACGGAGTGACTGCCAGGTCTGAGTGGGATGTTGACAAATCTCTTTTGCAATCCTTGTCCATGACATTTTTCTTGCATACTAAGCTTGCCGTTTTAAAAGACGAATTGTTAATCAGCAAGTTTAGTTTGGGGCCAAAATCAGTAAGCCAGCATGTATGGGATGAGATTTCCCTGGCTTTTGGAAACGCATTTCCATCGATCAAGGAGAGACTGCTAAATCGGAAACTAATTAAAGTGTCGGGAGACGCATTAGAAATCAGGGTGCCTGATTTATATGTGACTTTTCACGATAGATTAGTGACTGAGTACAAAACATCGGTGGATATGCCAGTGCTTGATATCAGAAAGAGAATGGAGGAGACTGAGGTTATGTACAATGCATTGTCTGAGCTATCTGTGCTCAAGGAGTCGGACAAGTTCGACGTTGATGTTTTTTCCCGGATGTGCCAGACTTTGGAGGTAGACCCAATGACTGCAGCAAAGGTTATTGTGGCAGTGATGAGCAACGAGAGCGGACTGACTCTTACATTCGAACAGCCAACTGAAGCAAATGTCGCATTGGCACTTAAAGATTCAGAAAAAGCCTCTGAGGGTGCACTAGTGGTTACTTCTAGAGATGTTGAAGAACCATCCATGAAGGGTTCAATGGCAAGAGGAGAGTTACAATTGGCCGGTCTGTCTGGAGACCAACCAGAGTCTTCCTATACTCGGAACGAGGAAATAGAGTCATTAGAGCAATTCCACATGGCAACGGCTGGTTCGTTAATTCGGAAACAGATGAGTTCGATTGTGTACACGGGCCCCATTAAAGTTCAGCAAATGAAAAACTTTATTGATAGCCTGGTAGCATCACTCTCTGCTGCGGTGTCGAACCTAGTCAAGATCCTAAAGGATACAGCTGCTATAGATCTCGAAACCCGTCAGAAGTTTGGAGTCTTAGATGTTGCGACCAAAAGATGGTTAATTAAACCTTTAGCCAAGAATCACGCATGGGGCGTTATTGAAACACATGCTAGGAAGTACCACGTTGCACTTTTGGAGTATGATGAGCATGGAGTGGTAACTTGCGACAGTTGGAGAAGGGTGGCCGTGAGTTCTGAGTCAATGGTTTATTCTGATATGGCAAAGCTCAGAACACTGAGGAGATTATTAAGAGATGGTGAGCCTCATGTCAGCAGTGCTAAAGTCGTCCTAGTTGACGGTGTCCCGGGTTGTGGAAAGACAAAAGAGATTCTCTCGAAAGTAAATTTTGAGGAAGATCTAATCTTAGTACCGGGTAAGCAGGCTGCTGAAATGATAAAGAGGCGTGCTAATGCGTCAGGAATAATTCAAGCCACAAGAGATAATGTTCGTACTGTTGATTCATTTATAATGAATTACGGTAAAGGAACACGCTGTCAGTTCAAAAGGTTATTTATCGACGAAGGTCTGATGTTGCACACTGGTTGTGTGAATTTTCTTGTTTCTATGTCTCTGTGCGAAATTGCATATGTTTATGGAGACACACAACAAATTCCATACATCAACAGAGTATCCGGTTTTCCGTACCCTGCACATTTTGCAAAAATAGAGGTTGATGAGGTGGAAACTCGCAGAACTACGCTGCGTTGTCCAGCCGACATTACCCACTATCTTAACAGAAGGTACGAAGGACATGTCATGTGTACATCGTCGGTTAAAAAGTCAGTTTCTCAGGAAATGGTGAGCGGGGCCGCAATGATCAATCCTGTATCTAAGCCATTGAATGGGAAAGTTTTGACTTTCACTCAGTCTGATAAAGAGGCGCTGCTTTCTCGAGGATATACGGACGTCCATACAGTACATGAGGTACAAGGTGAGACATATGCAGATGTGTCGTTGGTCAGATTGACTCCGACACCTGTATCTATCATCGCAGGAGATAGTCCGCACGTTCTCGTAGCTTTGTCAAGGCATACCCAAACATTGAAGTATTACACCGTAGTGATGGATCCTCTTGTAAGTATAATTAGGGATTTAGAAAAACTTAGTTCTTACTTGTTAGATATGTATAAAGTAGATGCAGGGACCCAATAGCAATTACAGGTAGACTCCGTGTTTAAAGGTTCTAATCTTTTTGTTGCAGCACCAAAGACTGGAGATATCTCAGATATGCAATTTTACTATGATAAGTGTCTCCCAGGTAATAGCACCATGTTAAATAACTATGATGCTGTTACCATGAGGTTGACTGACATTTCTCTTAATGTCAAAGATTGCATATTGGATTTCTCTAAGTCTGTGGCTGCACCGAAGGATCCGATCAAACCACTGATTCCAATGGTACGAACGGCGGCAGAAATGCCACGCCAGACTGGACTATTGGAAAATTTGGTGGCGATGATCAAAAGAAACTTTAATTCACCGGAGTTATCAGGAATAATCGACATTGAGAATACTGCATCTTTAGTAGTAGATAAATTTTTTGATAGTTACTTGCTTAAAGAAAAAAGAAAACCAAATAAAAATGTTTCTTTATTTTGTAGAGAGTCTCTCAATAGATGGTTAGAGAAGCAGGAGCAAGTGACCATTGGTCAGCTTGCAGATTTTGATTTTGTGGATCTTCCTGCCGTTGATCAGTACAGGCATATGATTAAAGCGCAACCTAAGCAGAAGCTGGATACATCAATTCAAAGCGAATATCCAGCCTTGCAGACGATTGTGTATCATTCGAAAAAGATCAACGCAATCTTCGGTCCTTTGTTCAGTGAGCTCACAAGGCAAATGCTCGAAAGCATAGACTCAAGTAAGTTTTTGTTCTTTACAAGGAAGACGCCAGCTCAAATTGAGGATTTCTTCGGAGATCTCGATAGCCATGTCCCTATGGATATCTTGGAGTTGGATATTTCGAAGTATGACAAATCTCAGAACGAGTTCCACTGTGCAGTAGAGTATGAAATATGGAGAAGACTTGGATTAGAAGATTTTCTGGGAGAAGTTTGGAAACAAGGCCACAGGAAAACTACTCTTAAAGATTACACAGCTGGTATTAAAACGTGTTTATGGTACCAGAGAAAGAGTGGGGACGTTACAACATTCATCGGTAATACGGTGATTATTGCTGCTTGTTTAGCTTCCATGTTGCCCATGGAGAAAATAATCAAAGGTGCATTTTGCGGAGATGACAGTTTACTATACTTCCCAAAAGGTTGTGAGTTTCCTGACATACAGCATACAGCCAACCTTATGTGGAATTTCGAGGCTAAGCTATTCAGAAAGCAGTATGGTTATTTCTGTGGAAGGTACGTGATACATCATGACAGAGGGTGTATTGTTTATTATGACCCTTTGAAGTTGATTTCTAAACTTGGTGCTAAACACATCAAGGATTGGGATCACTTAGAAGAGTTCAGAAGATCCCTTTGTGATGTTGCAAATTCGTTGAACAACTGTGCGTATTACACGCAGTTGGACGACGCTGTGAGTGAGGTCCATAAAACCGCACCCCCGGGTTCGTTTGTATATAAAAGTTTAGTTAAATATCTGTCCGATAAGGTTCTTTTTAGAAGTTTGTTTATAGATGGCTCTTGTTAAGGGTAAAGTCAATATTAATGAGTTCATAGACTTGTCAAAATCAGAAAAATTTCTTCCGTCTATGTTCACACCTGTTAAGAGTGTCATGATCTCCAAGGTTGATAAGATATTGGTTCATGAAGATGAATCTTTGTCCGAAGTCAATTTACTCAAAGGTGTAAAACTCATTGATGGTGGCTATGTACATCTTGCTGGTCTTGTGGTGACAGGTGAATGGAATTTGCCAGATAATTGTCGTGGTGGTGTCAGTGTCTGTTTGGTCGATAAAAGAATGGAGAGAGCGGACGAGGCAACTCTTGCTTCATACTATACCGCAGCGGCTAAGAAAAGGTTTCAGTTCAAAGTCGTTCCAAATTACAACATCACTACCAAGGACGCAAAAAAGGCAGTTTGGCAAGTACTAGTTAATATTAGAAATGTTAAAATTGCTGCGGGTTACTGTCCGCTGTCATTAGAATTTGTGTCAGTGTGTATTGTTTATAAAAATATTATAAAACTCGGTTTGAGAGAGAAAATTACGAGCGTAACGGATGGAGGGCCCATGGAACTATCAGAAGAAGTTGTTGATGAGTTCATGGAAGAAGTCCCGATGTCTGTAAGGCTTGCAAAATTTCGTTCGAAGACCGGGAAAAAGTTTAGTAGTAAAAGTGAGAATAATAGTGGTAATAATAGGCCGAAACCAAACAAAAACCAAAGGAAGGAAAAGGGTTTAAAAGTTAGGGTTGAGAAGGATAATTTAATTGATAATGAATTGGAGACTTACGTCGCCGATTCAGATTCGTATTAAATATGTCTTACACAATCGCAACTCCATCGCAATTTGTGTTTTTGTCATCAGCATGGGCCGACCCTATAGAATTAATAAATTTATGTACTAATTCACTAGGTAATCAATTCCAAACACAACAAGCTAGAACAACCGTTCAACGGCAATTTAGCGAAGTGTGGAAACCTGTCCCTCAAGTCACTGTTAGGTTTCCTGACAGTGGTTTTAAGGTGTATAGGTACAATGCGGTACTAGATCCTCTAGTTACTGCTTTGTTAGGAGCTTTCGATACTAGAAATAGGATTATAGAAGTCGAAAATCAGGCGAACCCGACAACCGCCGAAACGTTAGACGCTACTCGTAGAGTAGATGACGCAACGGTGGCTATAAGGAGCGCTATAAATAATTTAGTAGTAGAATTGGTCAAAGGAACAGGTTTGTACAATCAGAGCACATTTGAAAGTGCATCCGGTTTACAATGGTCCTCTGCACCTGCATCTTGA
>MT002973
ATGGCATACACACAGACAGCTACCACATCCGCTTTGCTCGACACTGTCCGAGGTAACAATACCTTGGTCAACGATCTTGCGAAGCGGCGTCTTTATGACACAGCGGTCGACGAGTTCAACGCTCGTGATCGCAGGCCCAAAGTAAATTTTTCCAAAGTAATAAGTGAGGAACAGACGCTTATTGCTACTAGGGCATATCCAGAATTCCAGATAACCTTCTATAATACGCAGAACGCCGTGCATTCGCTTGCCGGTGGACTACGATCCTTAGAACTGGAATATCTAATGATGCAGATCCCGTACGGATCACTCACATATGATATAGGTGGGAATTTTGCATCTCATCTGTTCAAAGGACGGGCATATGTTCACTGCTGTATGCCCAATCTTGATGTCCGCGACATAATGCGGCACGAAGGCCAGAAAGACAGTATAGAATTATACCTTTCCAGGCTTGAGCGGGGCAACAAAGTTGTCCCAAATTTCCAAAAGGAAGCTTTTGACAGATACGCTGAAACGCCAGACGAAGTTGTCTGTCACAGTACCTTCCAAACGTGTACTCACCAGCAGGTGGAAAACACAGGCAGGGTGTATGCTATTGCATTGCACAGTATATACGATATACCTGCTGATGAATTCGGAGCGGCACTTTTAAGAAAAAATGTCCATGTTTGTTACGCCGCCTTCCACTTTTCCGAGAATTTACTTCTCGAAGATTCACACGTCAACCTTGACGAAATCAACGCGTGTTTTTCGCGTGATGGAGACAAGCTGACTTTTTCTTTCGCATCTGAGAGCACTTTAAATTATTGTCATAGTTATTCTAATATTTTAAAATACGTGTGCAAAACTTACTTCCCGGCATCTAATAGAGAGGTCTACATGAAGGAGTTTTTGGTCACCAGGGTTAACACCTGGTTTTGTAAGTTTTCTAGGATAGATACTTTTTTATTATACAAGGGGGTAGCCCACAAAGGTGTAAATAGTGAGCAATTTTACAGCGCAATGGAAGATGCATGGCACTACAAAAAGACTCTTGCAATGTGTAACAGCGAGAGGATTCTTCTTGAAGATTCCTCATCGGTCAATTACTGGTTCCCAAAAATGAGAGATATGGTCATAGTTCCTCTATTCGACATATCTCTCGACACCAGTAAAAGGACCCGCAAAGAAGTCTTAGTGTCAAAGGATTTTGTATTCACAGTTCTAAATCACATTCGCACTTATCAAGCCAAGGCACTTACATACTCCAATGTTTTATCCTTTGTCGAATCAATTCGTTCAAGGGTAATTATCAACGGAGTGACTGCCAGGTCTGAGTGGGATGTTGACAAATCTCTTTTGCAATCCTTGTCCATGACATTTTTCTTGCATACTAAGCTTGCCGTTTTAAAAGACGAATTGTTAATCAGCAAGTTTAGTTTGGGGCCAAAATCAGTAAGCCAGCATGTATGGGATGAGATTTCCCTGGCTTTTGGAAACGCATTTCCATCGATCAAGGAGAGACTGCTAAATCGGAAACTAATTAAAGTGTCGGGAGACGCATTAGAAATCAGGGTGCCTGATTTATATGTGACTTTTCACGATAGATTAGTGACTGAGTACAAAACATCGGTGGATATGCCAGTGCTTGATATCAGAAAGAGAATGGAGGAGACTGAGGTTATGTACAATGCATTGTCTGAGCTATCTGTGCTCAAGGAGTCGGACAAGTTCGACGTTGATGTTTTTTCCCGGATGTGCCAGACTTTGGAGGTAGACCCAATGACTGCAGCAAAGGTTATTGTGGCAGTGATGAGCAACGAGAGCGGACTGACTCTCACATTCGAACAGCCAACTGAAGCAAATGTCGCATTGGCACTTAAAGATTCAGAAAAAGCCTCTGAGGGTGCACTAGTGGTTACTTCTAGAGATGTTGAAGAACCATCCATGAAGGGTTCAATGGCAAGAGGAGAGTTACAATTGGCCGGTCTGTCTGGAGACCAACCAGAGTCTTCCTATACTCGGAACGAGGAAATAGAGTCATTAGAGCAATTCCACATGGCAACGGCTAGTTCGTTAATTCGGAAACAGATGAGTTCGATTGTGTACACGGGCCCCATTAAAGTTCAGCAAATGAAAAACTTTATTGATAGCCTGGTAGCATCACTCTCTGCTGCGGTGTCGAACCTAGTCAAGATCCTAAAGGATACAGCTGCTATAGATCTCGAAACCCGTCAGAAGTTTGGAGTCTTAGATGTTGCGACCAAAAGATGGTTAATTAAACCTTTAGCCAAGAATCACGCATGGGGCGTTATTGAAACACATGCTAGGAAGTACCACGTTGCACTTTTGGAGTATGATGAGCATGGAGTGGTAACTTGCGACAGTTGGAGAAGGGTGGCCGTGAGTTCTGAGTCAATGGTTTATTCTGATATGGCAAAGCTCAGAACACTGAGGAGATTATTAAGAGATGGTGAGCCTCATGTCAGCAGTGCTAAAGTCGTCCTAGTTGACGGTGTCCCGGGTTGTGGAAAGACAAAAGAGATTCTCTCGAAAGTAAATTTTGAGGAAGATCTAATCTTAGTACCGGGTAAGCAGGCTGCTGAAATGATAAAGAGGCGTGCTAATGCGTCAGGAATAATTCAAGCCACAAGAGATAATGTTCGTACTGTTGATTCATTTATAATGAATTACGGTAAAGGAACACGCTGTCAGTTCAAAAGGTTATTTATCGACGAAGGTCTGATGTTGCACACTGGTTGTGTGAATTTTCTTGTTTCTATGTCTCTGTGCGAAATTGCATATGTTTATGGAGACACACAACAAATTCCATACATCAACAGAGTATCCGGTTTTCCGTACCCTGCACATTTTGCAAAAATAGAGGTTGATGAGGTGGAAACTCGCAGAACTACGCTGCGTTGTCCAGCCGACATTACCCACTATCTTAACAGAAGGTACGAAGGACATGTCATGTGTACATCGTCGGTTAAAAAGTCAGTTTCTCAGGAAATGGTGAGCGGGGCCGCAATGATCAATCCTGTATCTAAGCCATTGAATGGGAAAGTTTTGACTTTCACTCAGTCTGACAAAGAGGCGCTGCTTTCTCGAGGATATACGGACGTCCATACAGTACATGAGGTACAAGGTGAGACATATGCAGATGTGTCGTTGGTCAGATTGACTCCGACACCTGTATCTATTATCGCAGGAGATAGTCCGCACGTTCTCGTAGCTTTGTCAAGGCATACCCAAACATTGAAGTATTACACCGTAGTGATGGATCCTCTTGTAAGTATAATTAGGGATTTAGAAAAACTTAGTTCTTACTTGTTAGATATGTATAAAGTAGATGCAGGGACCCAATAGCAATTACAGGTAGACTCCGTGTTTAAAGGTTCTAATCTTTTTGTTGCAGCACCAAAGACTGGAGATATCTCAGATATGCAATTTTACTATGATAAGTGTCTCCCAGGTAATAGCACCATGTTAAATAACTATGATGCTGTTACCATGAGGTTGACTGACATTTCTCTTAATGTCAAAGATTGCATATTGGATTTCTCTAAGTCTGTGGCTGCACCGAAGGATCCGATCAAACCACTGATTCCAATGGTACGAACGGCGGCAGAAATGCCACGCCAGACTGGACTATTGGAAAATTTGGTGGCGATGATCAAAAGAAACTTTAATTCACCGGAGTTATCAGGAATAATCGACATTGAGAATACTGCATCTTTAGTAGTAGATAAATTTTTTGATAGTTACTTGCTTAAAGAAAAAAGAAAACCAAATAAAAATGTTTCTTTATTTTGTAGAGAGTCTCTCAATAGATGGTTAGAGAAGCAGGAGCAAGTGACCATTGGTCAGCTTGCAGATTTTGATTTTGTGGATCTTCCTGCCGTTGATCAGTACAGGCATATGATTAAAGCGCAACCTAAGCAGAAGCTGGATACATCAATTCAAAGCGAATATCCGGCCTTGCAGACGATTGTGTATCATTCGAAAAAGATCAACGCAATCTTCGGTCCTTTGTTCAGTGAGCTCACAAGGCAAATGCTCGAAAGCATAGACTCAAGTAAGTTTTTGTTCTTTACAAGGAAGACGCCAGCTCAAATTGAGGATTTCTTCGGAGATCTCGATAGCCATGTCCCTATGGATATCTTGGAGTTGGATATTTCGAAGTATGACAAATCTCAGAACGAGTTCCACTGTGCAGTAGAGTATGAAATATGGAGAAGACTTGGATTAGAAGATTTTCTGGGAGAAGTTTGGAAACAAGGCCACAGGAAAACTACTCTTAAAGATTACACAGCTGGTATTAAAACGTGTTTATGGTACCAGAGAAAGAGTGGGGACGTTACAACATTCATCGGTAATACGGTGATTATTGCTGCTTGTTTAGCTTCCATGTTGCCCATGGAGAAAATAATCAAAGGTGCATTTTGCGGAGATGACAGTTTACTATACTTCCCAAAAGGTTGTGAGTTTCCTGACATACAGCATACAGCCAACCTTATGTGGAATTTCGAGGCTAAGCTATTCAGAAAGCAGTATGGTTATTTCTGTGGAAGGTACGTGATACATCATGACAGAGGGTGTATTGTTTATTATGACCCTTTGAAGTTGATTTCTAAACTTGGTGCTAAACACATCAAGGATTGGGATCACTTAGAAGAGTTCAGAAGATCCCTTTGTGATGTTGCAAATTCGTTGAACAACTGTGCGTATTACACGCAGTTGGACGACGCTGTGAGTGAGGTCCATAAAACCGCACCCCCGGGTTCGTTTGTATATAAAAGTTTAGTTAAATATCTGTCCGATAAGGTTCTTTTTAGAAGTTTGTTTATAGATGGCTCTTGTTAAGGGTAAAGTCAATATTAATGAGTTCATAGACTTGTCAAAATCAGAAAAATTTCTTCCGTCTATGTTCACACCTGTTAAGAGTGTCATGATCTCCAAGGTTGATAAGATATTGGTTCATGAAGATGAATCTTTGTCCGAAGTCAATTTACTCAAAGGTGTAAAACTCATTGATGGTGGCTATGTACATCTTGCTGGTCTTGTGGTGACAGGTGAATGGAATTTGCCAGATAATTGTCGTGGTGGTGTCAGTGTCTGTTTGGTCGATAAGAGAATGGAGAGAGCGGACGAGGCAACTCTTGCTTCGTACTATACCGCAGCGGCTAAGAAAAGGTTTCAGTTCAAAGTCGTTCCAAATTACAACATCACTACCAAGGACGCAGAAAAGGCAGTTTGGCAAGTACTAGTTAATATTAGAAATGTTAAAATTGCTGCGGGTTACTGTCCGCTGTCATTAGAATTTGTGTCAGTGTGTATTGTTTATAAAAATATTATAAAACTCGGTTTGAGAGAGAAAATTACGAGCGTCACGGATGGAGGGCCCATGGAACTATCAGAAGAAGTTGTTGATGAGTTCATGGAAGAAGTCCCGATGTCTGTAAGGCTTGCAAAATTTCGTGCGAAGACCGGAAAAAAGTTTAGTAGTAAAAGTGAGAATAATAGTGGTAATAATAGGCCGAAACCAAACAAAAACCAAAGGAAGGAAAAGGGTTTAAAAATTAGGGTTGAGAAGGATAATTTAATTGATAATGAATTGGAGACTTACGTCGCCGATTCAGATTCGTATTAAATATGTCTTACACAATCGCAACTCCATCGCAATTTGTGTTTTTGTCATCAGCATGGGCCGACCCTATAGAATTAATAAATTTATGTACTAATTCACTAGGTAATCAGTTCCAAACACAACAAGCTAGAACAACCGTTCAACGGCAATTTAGCGAAGTGTGGAAACCTGTCCCTCAAGTCACTGTTAGGTTTCCTGACAGTGGTTTTAAGGTGTATAGGTACAATGCGGTACTAGATCCTCTAGTTACTGCTTTGTTAGGAGCTTTCGATACTAGAAATAGGATTATAGAAGTCGAAAATCAGGCGAACCCGACAACCGCCGAAACGTTAGACGCTACTCGTAGAGTAGATGACGCAACGGTGGCTATAAGGAGCGCTATAAATAATTTAGTAGTAGAATTGGTCAAAGGAACAGGTTTGTACAATCAGAGCACATTTGAAAGTGCATCCGGTTTACAATGGTCCTCTGCACCTGCATCTTGA
>MT018320
ATGGCATACACACAGACAGCTACCACATCCGCTTTGCTCGACACTGTCCGAGGTAACAATACCTTGGTCAACGATCTTGCGAAGCGGCGTCTTTATGACACAGCGGTCGACGAGTTCAACGCTCGTGATCGCAGGCCCAAAGTAAATTTTTCCAAAGTAATAAGTGAGGAACAGACGCTTATTGCTACTAGGGCATATCCAGAATTCCAGATAACCTTCTATAATACGCAGAACGCCGTGCATTCGCTTGCCGGTGGGCTACGATCCTTAGAACTGGAATATCTAATGATGCAGATCCCGTACGGATCACTCACATATGATATAGGTGGGAATTTTGCATCTCATCTGTTCAAAGGACGGGCATATGTTCACTGCTGTATGCCCAATCTTGATGTCCGCGACATAATGCGGCACGAAGGCCAGAAAGACAGTATAGAATTATACCTTTCCAGGCTTGAGCGGGGCAACAAAGTTGTCCCAAATTTCCAAAAGGAAGCTTTTGACAGATACGCTGAAACGCCAGACGAAGTTGTCTGTCACAGTACCTTCCAAACGTGTACGCACCAGCAGGTGGAAAACACAGGCAGGGTGTATGCTATTGCATTGCACAGTATATACGATATACCTGCTGATGAATTCGGAGCGGCACTTTTAAGGAAAAATGTCCATGTTTGTTACGCCGCCTTCCACTTTTCCGAGAATTTACTTCTCGAAGATTCACACGTCAACCTTGACGAAATCAACGCGTGTTTTTCGCGTGATGGAGACAAGCTGACTTTTTCTTTCGCATCTGAGAGCACTTTAAATTATTGTCATAGTTATTCTAATATTTTAAAATACGTGTGCAAAACTTACTTCCCGGCATCTAATAGAGAGGTCTACATGAAGGAGTTTTTGGTCACCAGGGTTAACACCTGGTTTTGTAAGTTTTCTAGGATAGATACTTTTTTATTATACAAGGGGGTAGCCCACAAAGGTGTAAATAGTGAGCAATTTTACAGCGCAATGGAAGATGCATGGCACTACAAAAAGACTCTTGCAATGTGTAACAGCGAGAGGATTCTTCTTGAAGATTCCTCATCGGTCAATTACTGGTTCCCAAAAATGAGAGATATGGTCATAGTTCCTCTATTCGACATATCTCTCGACACCAGTAAAAGGACCCGCAAAGAAGTCTTAGTGTCAAAGGATTTTGTATTCACAGTTTTAAATCACATTCGCACTTATCAAGCCAAGGCACTTACATACTCCAATGTTTTATCCTTTGTCGAATCAATTCGTTCAAGGGTAATTATCAACGGAGTGACTGCCAGGTCTGAGTGGGATGTTGACAAATCTCTTTTGCAATCCTTGTCCATGACATTTTTCTTGCATACTAAGCTTGCCGTTTTAAAAGACGAATTGTTAATCAGCAAGTTTAGTTTGGGGCCAAAATCAGTAAGCCAGCATGTATGGGATGAGATTTCCCTGGCTTTTGGAAACGCATTTCCATCGATCAAGGAGAGACTGCTAAATCGGAAACTAATTAAAGTGTCGGGAGACGCATTAGAAATCAGGGTGCCTGATTTATATGTGACTTTTCACGATAGATTAGTGACTGAGTACAAAACATCGGTGGATATGCCAGTGCTTGATATCAGAAAGAGAATGGAGGAGACTGAGGTTATGTACAATGCATTGTCTGAGCTATCTGTGCTCAAGGAGTCGGACAAGTTCGACGTTGATGTTTTTTCCCGGATGTGCCAGACTTTGGAGGTAGACCCAATGACTGCAGCAAAGGTTATTGTGGCAGTGATGAGCAACGAGAGCGGACTGACTCTTACATTCGAACAGCCAACTGAAGCAAATGTCGCATTGGCACTTAAAGATTCAGAAAAAGCCTCTGAGGGTGCACTAGTGGTTACTTCTAGAGATGTTGAAGAACCATCCATGAAGGGTTCAATGGCAAGAGGAGAGTTACAATTGGCCGGTCTGTCTGGAGACCAACCAGAGTCTTCCTATACTCGGAACGAGGAAATAGAGTCATTAGAGCAATTCCACATGGCAACGGCTAGTTCGTTAATTCGGAAACAGATGAGTTCGATTGTGTACACGGGCCCCATTAAAGTTCAGCAAATGAAAAACTTTATTGATAGCCTGGTAGCATCACTCTCTGCTGCGGTGTCGAACCTAGTCAAGATCCTAAAGGATACAGCTGCTATAGATCTCGAAACCCGTCAGAAGTTTGGAGTCTTAGATGTTGCGACCAAAAGATGGTTAATTAAACCTTTAGCCAAGAATCACGCATGGGGCGTTATTGAAACACATGCTAGGAAGTACCACGTTGCACTTTTGGAGTATGATGAGCATGGAGTGGTAACTTGCGACAGTTGGAGAAGGGTGGCCGTGAGTTCTGAGTCAATGGTTTATTCTGATATGGCAAAGCTCAGAACACTGAGGAGATTATTAAGAGATGGTGAGCCTCATGTCAGCAGTGCTAAAGTCGTCCTAGTTGACGGTGTCCCGGGTTGTGGAAAGACAAAAGAGATTCTCTCGAAAGTAAATTTTGAGGAAGATCTAATCTTAGTACCGGGTAAGCAGGCTGCTGAAATGATAAAGAGGCGTGCTAATGCGTCAGGAATAATTCAAGCCACAAGAGATAATGTTCGTACTGTTGATTCATTTATAATGAATTACGGTAAAGGAACACGCTGTCAGTTCAAAAGGTTATTTATCGACGAAGGTCTGATGTTGCACACTGGTTGTGTGAATTTTCTTGTTTCTATGTCTCTGTGCGAAATTGCATATGTTTATGGAGACACACAACAAATTCCATACATCAACAGAGTATCCGGTTTTCCGTACCCTGCACATTTTGCAAAAATAGAGGTTGATGAGGTGGAAACTCGCAGAACTACGCTGCGTTGTCCAGCCGACATTACCCACTATCTTAACAGAAGGTACGATGGACATGTCATGTGTACATCGTCGGTTAAAAAGTCAGTTTCTCAGGAAATGGTGAGCGGGGCCGCAATGATCAATCCTGTATCTAAGCCATTGAATGGGAAAGTTTTGACTTTCACTCAGTCTGATAAAGAGGCGCTGCTTTCTCGAGGATATACGGACGTCCATACAGTACATGAGGTACAAGGTGAGACATATGCAGATGTGTCGTTGGTCAGATTGACTCCGACACCTGTATCTATCATCGCAGGAGATAGTCCGCACGTTCTCGTAGCTTTGTCAAGGCATACCCAAACATTGAAGTATTACACCGTAGTGATGGATCCTCTTGTAAGTATAATTAGGGATTTAGAAAAACTTAGTTCTTACTTGTTAGATATGTATAAAGTAGATGCAGGGACCCAATAGCAATTACAGGTAGACTCCGTGTTTAAAGGTTCTAATCTTTTTGTTGCAGCACCAAAGACTGGAGATATCTCAGATATGCAATTTTACTATGATAAGTGTCTCCCAGGTAATAGCACCATGTTAAATAACTATGATGCTGTTACCATGAGGTTGACTGACATTTCTCTTAATGTCAAAGATTGCATATTGGATTTCTCTAAGTCTGTGGCTGCACCGAAGGATCCGATCAAACCACTGATTCCAATGGTACGAACGGCGGCAGAAATGCCACGCCAGACTGGACTATTGGAAAATTTGGTGGCGATGATCAAAAGAAACTTTAATTCACCGGAGTTATCAGGAATAATCGACATTGAGAATACTGCATCTTTAGTAGTAGATAAATTTTTTGATAGTTACTTGCTTAAAGAAAAAAGAAAACCAAATAAAAATGTTTCTTTATTTTGTAGAGAGTCTCTCAATAGATGGTTAGAGAAGCAGGAGCAAGTGACCATTGGTCAGCTTGCAGATTTTGATTTTGTGGATCTTCCTGCCGTTGATCAGTACAGGCATATGATTAAAGCGCAACCTAAGCAGAAGCTGGATACATCAATTCAAAGCGAATATCCGGCCTTGCAGACGATTGTGTATCATTCGAAAAAGATCAACGCAATCTTCGGTCCTTTGTTCAGTGAGCTCACAAGGCAAATGCTCGAAAGCATAGACTCAAGTAAGTTTTTGTTCTTTACAAGGAAGACGCCAGCTCAAATTGAGGATTTCTTCGGAGATCTCGATAGCCATGTCCCTATGGATATCTTGGAGTTGGATATTTCGAAGTATGACAAATCTCAGAACGAGTTCCACTGTGCAGTAGAGTATGAAATATGGAGAAGACTTGGATTAGAAGATTTTCTGGGAGAAGTTTGGAAACAAGGCCACAGAAAAACTACTCTTAAAGATTACACAGCTGGTATTAAAACGTGTTTATGGTACCAGAGAAAGAGTGGGGACGTTACAACATTCATCGGTAATACGGTGATTATTGCTGCTTGTTTAGCTTCCATGTTGCCCATGGAGAAAATAATCAAAGGTGCATTTTGCGGAGATGACAGTTTACTATACTTCCCAAAAGGTTGTGAGTTTCCTGACATACAGCATACAGCCAACCTTATGTGGAATTTCGAGGCTAAGCTATTCAGAAAGCAGTATGGTTATTTCTGTGGAAGGTACGTGATACATCATGACAGAGGGTGTATTGTTTATTATGACCCTTTGAAGTTGATTTCTAAACTTGGTGCTAAACATATCAAGGATTGGGATCACTTAGAAGAGTTCAGAAGATCCCTTTGTGATGTTGCAAATTCGTTGAACAACTGTGCGTATTACACGCAGTTGGACGACGCTGTGAGTGAGGTCCATAAAACCGCACCCCCGGGTTCGTTTGTATATAAAAGTTTAGTTAAATATCTGTCCGATAAGGTTCTTTTTAGAAGTTTGTTTATAGATGGCTCTTGTTAAGGGTAAAGTTAATATTAATGAGTTCATAGACTTGTCAAAATCAGAAAAATTTCTTCCGTCTATGTTCACACCTGTTAAGAGTGTCATGATCTCCAAGGTTGATAAGATATTGGTTCATGAAGATGAATCTTTGTCCGAAGTCAATTTACTTAAAGGTGTAAAACTCATTGATGGTGGCTATGTACATCTTGCTGGTCTTGTGGTGACAGGTGAATGGAATTTGCCAGATAATTGTCGTGGTGGTGTCAGTGTCTGTTTGGTCGATAAGAGAATGGAGAGAGCGGACGAGGCAACTCTTGCTTCATACTATACCGCAGCGGCTAAGAAAAGGTTTCAGTTCAAAGTCGTTCCAAATTACAACATCACTACCAAGGACGCAGAAAAGGCAGTTTGGCAAGTACTAGTTAATATTAGAAATGTTAAAATTGCTGCGGGTTACTGTCCGCTGTCATTAGAATTTGTGTCAGTGTGTATTGTTTATAAAAATATTATAAAACTCGGTTTGAGAGAGAAAATTACGAGCGTCACGGATGGAGGGCCCATGGAACTATCAGAAGAAGTTGTTGATGAGTTCATGGAAGAAGTCCCGATGTCTGTAAGGCTTGCAAAATTTCGTTCGAAGACCGGAAAAAAGTTTAGTAGTAAAAGTGAGAATAATAGTGGTAATAATAGGCCGAAACCAAACAAAAACCAAAGGAAGGAAAAGGGTTTAAAAGTTAGGGTTGAGAAGGATAATTTAATTGATAATGAATTGGAGACTTACGTCGCCGATTCAGATTCGTATTAAATATGTCTTACACAATCGCAACTCCATCGCAATTTGTGTTTTTGTCATCAGCATGGGCCGACCCTATAGAATTAATAAATTTATGTACTAATTCACTAGGTAATCAGTTCCAAACACAACAAGCTAGAACAACCGTTCAACGGCAATTTAGCGAAGTGTGGAAACCTGTCCCTCAAGTCACTGTTAGGTTTCCTGACAGTGGTTTTAAGGTGTATAGGTACAATGCGGTACTAGATCCTCTAGTTACTGCTTTGTTAGGAGCTTTCGATACTAGAAATAGGATTATAGAAGTCGAAAATCAGGCGAACCCGACAACCGCCGAAACGTTAGACGCTACTCGTAGAGTAGATGACGCAACGGTGGCTATAAGGAGCGCTATAAATAATTTAGTAGTAGAATTGGTCAAAGGAACAGGTTTGTACAATCAGAGCACTTTTGAAAGTGCATCCGGTTTACAATGGTCCTCTGCACCTGCATCTTGA
>MT118666
ATGGCATACACACAGACAGCTACCACATCCGCTTTGCTCGACACTGTCCGAGGTAACAATACCTTGGTCAACGATCTTGCGAAGCGGCGTCTTTATGACACAGCGGTCGACGAGTTCAACGCTCGTGATCGCAGGCCCAAAGTAAATTTTTCCAAAGTAATAAGTGAGGAACAGACGCTTATTGCTACTAGGGCATATCCAGAATTCCAGATAACCTTCTATAATACGCAGAACGCCGTGCATTCGCTTGCCGGTGGACTACGATCCTTAGAACTGGAATATCTAATGATGCAGATCCCGTACGGATCACTCACATATGATATAGGTGGGAATTTTGCATCTCATCTGTTCAAAGGACGGGCATATGTTCACTGCTGTATGCCCAATCTTGATGTCCGCGACATAATGCGGCACGAAGGCCAGAAAGACAGTATAGAATTATACCTTTCCAGGCTTGAGCGGGGCAACAAAGTTGTCCCAAATTTCCAAAAGGAAGCTTTTGACAGATACGCTGAAACGCCAGACGAAGTTGTCTGTCACAGTACCTTCCAAACGTGTACGCACCAGCAGGTGGAAAACACAGGCAGGGTGTATGCTATTGCATTGCACAGTATATACGATATACCTGCTGATGAATTCGGAGCGGCACTTTTAAGGAAAAATGTCCATGTTTGTTACGCCGCCTTCCACTTTTCCGAGAATTTACTTCTCGAAGATTCACACGTCAACCTTGACGAAATCAACGCGTGTTTTTCGCGTGATGGAGACAAGCTGACTTTTTCTTTCGCATCTGAGAGCACTTTAAATTATTGTCATAGTTATTCTAATATTTTAAAATACGTGTGCAAAACTTACTTCCCGGCATCTAATAGAGAGGTCTACATGAAGGAGTTTTTGGTCACCAGGGTTAACACCTGGTTTTGTAAGTTTTCTAGGATAGATACTTTTTTATTATACAAGGGGGTAGCCCACAAAGGTGTAAATAGTGAGCAATTTTACAGCGCAATGGAAGATGCATGGCACTACAAAAAGACTCTTGCAATGTGTAACAGCGAGAGGATTCTTCTTGAAGATTCCTCATCGGTCAATTACTGGTTCCCAAAAATGAGAGATATGGTCATAGTTCCTCTATTCGACATATCTCTCGACACCAGTAAAAGGACCCGCAAAGAAGTCTTAGTGTCAAAGGATTTTGTATTCACAGTTTTAAATCACATTCGCACTTATCAAGCCAAGGCACTTACATACTCCAATGTTTTATCCTTTGTCGAATCAATTCGTTCAAGGGTAATTATCAACGGAGTGACTGCCAGGTCTGAGTGGGATGTTGACAAATCTCTTTTGCAATCCTTGTCCATGACATTTTTCTTGCATACTAAGCTTGCCGTTTTAAAAGACGAATTGTTAATCAGCAAGTTTAGTTTGGGGCCAAAATCAGTAAGCCAGCATGTATGGGATGAGATTTCCCTGGCTTTTGGAAACGCATTTCCATCGATCAAGGAGAGACTGCTAAATCGGAAACTAATTAAAGTGTCGGGAGACGCATTAGAAATCAGGGTGCCTGATTTATATGTGACTTTTCACGATAGATTAGTGACTGAGTACAAAACATCGGTGGATATGCCAGTGCTTGATATCAGAAAGAGAATGGAGGAGACTGAGGTTATGTACAATGCATTGTCTGAGCTATCTGTGCTCAAGGAGTCGGACAAGTTCGACGTTGATGTTTTTTCCCGGATGTGCCAGACTTTGGAGGTAGACCCAATGACTGCAGCAAAGGTTATTGTGGCAGTGATGAGCAACGAGAGCGGACTGACTCTTACATTCGAACAGCCAACTGAAGCAAATGTCGCATTGGCACTTAAAGATTCAGAAAAAGCCTCTGAGGGTGCACTAGTGGTTACTTCTAGAGATGTTGAAGAACCATCCATGAAGGGTTCAATGGCAAGAGGAGAGTTACAATTGGCCGGTCTGTCTGGAGACCAACCAGAGTCTTCCTATACTCGGAACGAGGAAATAGAGTCATTAGAGCAATTCCACATGGCAACGGCTAGTTCGTTAATTCGGAAACAGATGAGTTCGATTGTGTACACGGGCCCCATTAAAGTTCAGCAAATGAAAAACTTTATTGATAGCCTGGTAGCATCACTCTCTGCTGCGGTGTCGAACCTAGTCAAGATCCTAAAGGATACAGCTGCTATAGATCTCGAAACCCGTCAGAAGTTTGGAGTCTTAGATGTTGCGACCAAAAGATGGTTAATTAAACCTTTAGCCAAGAATCACGCATGGGGCGTTATTGAAACACATGCTAGGAAGTACCACGTTGCACTTTTGGAGTATGATGAGCATGGAGTGGTAACTTGCGACAGTTGGAGAAGGGTGGCCGTGAGTTCTGAGTCAATGGTTTATTCTGATATGGCAAAGCTCAGAACACTGAGGAGATTATTAAGAGATGGAGAGCCTCATGTCAGCAGTGCTAAAGTCGTCCTAGTTGACGGTGTCCCGGGTTGTGGAAAGACAAAAGAGATTCTCTCGAAAGTAAATTTTGAGGAAGATCTAATCTTAGTACCGGGTAAGCAGGCTGCTGAAATGATAAAGAGGCGTGCTAATGCGTCAGGAATAATTCAAGCCACAAGAGATAATGTTCGTACTGTTGATTCATTTATAATGAATTACGGTAAAGGAACACGCTGTCAGTTCAAAAGGTTATTTATCGACGAAGGTCTGATGTTGCACACTGGTTGTGTGAATTTTCTTGTTTCTATGTCTCTGTGCGAAATTGCATATGTTTATGGAGACACACAACAAATTCCATACATCAACAGAGTATCCGGTTTTCCGTACCCTGCACATTTTGCAAAAATAGAGGTTGATGAGGTGGAAACTCGCAGAACTACGCTGCGTTGTCCAGCCGACATTACCCACTATCTTAACAGAAGGTACGAAGGACATGTCATGTGTACATCGTCGGTTAAAAAGTCAGTTTCTCAGGAAATGGTGAGCGGGGCCGCAATGATCAATCCTGTATCTAAGCCATTGAATGGGAAAGTTTTGACTTTCACTCAGTCTGATAAAGAGGCGCTGCTTTCTCGAGGATATACGGACGTCCATACAGTACATGAGGTACAAGGTGAGACATATGCAGATGTGTCGTTGGTCAGATTGACTCCGACACCTGTATCTATCATCGCAGGAGATAGTCCGCACGTTCTCGTAGCTTTGTCAAGGCATACCCAAACATTGAAGTATTACACCGTAGTGATGGATCCTCTTGTAAGTATAATTAGGGATTTAGAAAAACTTAGTTCTTACTTGTTAGATATGTATAAAGTAGATGCAGGGACCCAATAGCAATTACAGGTAGACTCCGTGTTTAAAGGTTCTAATCTTTTTGTTGCAGCACCAAAGACTGGAGATATCTCAGATATGCAATTTTACTATGATAAGTGTCTCCCAGGTAATAGCACCATGTTAAATAACTATGATGCTGTTACCATGAGGTTGACTGACATTTCTCTTAATGTCAAAGATTGCATATTGGATTTCTCTAAGTCTGTGGCTGCACCGAAGGATCCGATCAAACCACTGATTCCAATGGTACGAACGGCGGCAGAAATGCCACGCCAGACTGGACTATTGGAAAATTTGGTGGCGATGATCAAAAGAAACTTTAATTCACCGGAGTTATCAGGAATAATCGACATTGAGAATACTGCATCTTTAGTAGTAGATAAATTTTTTGATAGTTACTTGCTTAAAGAAAAAAGAAAACCAAATAAAAATGTTTCTTTATTTTGTAGAGAGTCTCTCAATAGATGGTTAGAGAAGCAGGAGCAAGTGACCATTGGTCAGCTTGCAGATTTTGATTTTGTGGATCTTCCTGCCGTTGATCAGTACAGGCATATGATTAAAGCGCAACCTAAGCAGAAGCTGGATACATCAATTCAAAGCGAATATCCGGCCTTGCAGACGATTGTGTATCATTCGAAAAAGATCAACGCAATCTTCGGTCCTTTGTTCAGTGAGCTCACAAGGCAAATGCTCGAAAGCATAGACTCAAGTAAGTTTTTGTTCTTTACAAGGAAGACGCCAGCTCAAATTGAGGATTTCTTCGGAGATCTCGATAGCCATGTCCCTATGGATATCTTGGAGTTGGATATTTCGAAGTATGACAAATCTCAGAACGAGTTCCACTGTGCAGTAGAGTATGAAATATGGAGAAGACTTGGATTAGAAGATTTTCTGGGAGAAGTTTGGAAACAAGGCCACAGGAAAACTACTCTTAAAGATTACACAGCTGGTATTAAAACGTGTTTATGGTACCAGAGAAAGAGTGGGGACGTTACAACATTCATCGGTAATACGGTGATTATTGCTGCTTGTTTAGCTTCCATGTTGCCCATGGAGAAAATAATCAAAGGTGCATTTTGCGGAGATGACAGTTTACTATACTTCCCAAAAGGTTGTGAGTTTCCTGACATACAGCATACAGCCAACCTTATGTGGAATTTCGAGGCTAAGCTATTCAGAAAGCAGTATGGTTATTTCTGTGGAAGGTACGTGATACATCATGACAGAGGGTGTATTGTTTATTATGACCCTTTGAAGTTGATTTCTAAACTTGGTGCTAAACACATCAAGGATTGGGATCACTTAGAAGAGTTCAGAAGATCCCTTTGTGATGTTGCAAATTCGTTGAACAACTGTGCGTATTACACGCAGTTGGACGACGCTGTGAGTGAGGTCCATAAAACCGCACCCCCGGGTTCGTTTGTATATAAAAGTTTAGTTAAATATCTGTCCGATAAGGTTCTTTTTAGAAGTTTGTTTATAGATGGCTCTTGTTAAGGGTAAAGTCAATATTAATGAGTTCATAGACTTGTCAAAATCAGAAAAATTTCTTCCGTCTATGTTCACACCTGTTAAGAGTGTCATGATCTCCAAGGTTGATAAGATATTGGTTCATGAAGATGAATCTTTGTCCGAAGTCAATTTACTCAAAGGTGTAAAACTCATTGATGGTGGCTATGTACATCTTGCTGGTCTTGTGGTGACAGGTGAATGGAATTTGCCAGATAATTGTCGTGGTGGTGTCAGTGTCTGTTTGGTCGATAAGAGAATGGAGAGAGCGGACGAGGCAACTCTTGCTTCATACTATACCGCAGCGGCTAAGAAAAGGTTTCAGTTCAAAGTCGTTCCAAATTACAACATCACTACCAAGGACGCAGAAAAGGCAGTTTGGCAAGTACTAGTTAATATTAGAAATGTTAAAATTGCTGCGGGTTACTGTCCGCTGTCATTAGAATTTGTGTCAGTGTGTATTGTTTATAAAAATATTATAAAACTCGGTTTGAGAGAGAAAATTACGAGCGTCACGGATGGAGGGCCCATGGAACTATCAGAAGAAGTTGTTGATGAGTTCATGGAAGAAGTCCCGATGTCTGTAAGGCTTGCAAAATTTCGTTCGAAGACCGGAAAAAAGTTTAGTAGTAAAAGTGAGAATAATAGTGGTAATAATAGGCCGAAACCAAACAAAAACCAAAGGAAGGAAAAGGGTTTAAAAGTTAGGGTTGAGAAGGATAATTTAATTGATAATGAATTGGAGACTTACGTCGCCGATTCAGATTCGTATTAAATATGTCTTACACAATCGCAACTCCATCGCAATTTGTGTTTTTGTCATCAGCATGGGCCGACCCTATAGAATTAATAAATTTATGTACTAATTCACTAGGTAATCAGTTCCAAACACAACAAGCTAGAACAACCGTTCAACGGCAATTTAGCGAAGTGTGGAAACCTGTCCCTCAAGTCACTGTTAGGTTTCCTGACAGTGGTTTTAAGGTGTATAGGTACAATGCGGTACTAGATCCTCTAGTTACTGCTTTGTTAGGAGCTTTCGATACTAGAAATAGGATTATAGAAGTCGAAAATCAGGCGAACCCGACAACCGCCGAAACGTTAGACGCTACTCGTAGAGTAGATGACGCAACGGTGGCTATAAGGAGCGCTATAAATAATTTAGTAGTAGAATTGGTCAAAGGAACAGGTTTGTACAATCAGAGCACATTTGAAAGTGCATCCGGTTTACAATGGTCCTCTGCACCTGCATCTTGA
>MW314091
ATGGCATACACACAGACAGCTACCACATCCGCTTTGCTCGACACTGTCCGAGGTAACAATACCTTGGTCAACGATCTTGCGAAGCGGCGTCTTTATGACACAGCGGTCGACGAGTTCAACGCTCGTGATCGCAGGCCCAAAGTAAATTTTTCCAAAGTAATAAGTGAGGAACAGACGCTTATTGCTACTAGGGCATATCCAGAATTCCAGATAACCTTCTATAATACGCAGAACGCCGTGCATTCGCTTGCCGGTGGACTACGATCCTTAGAACTGGAATATCTAATGATGCAGATCCCGTACGGATCACTCACATATGATATAGGTGGGAATTTTGCATCTCATCTGTTCAAAGGACGGGCATATGTTCACTGCTGTATGCCCAATCTTGATGTCCGCGACATAATGCGGCACGAAGGCCAGAAAGACAGCATAGAATTATACCTTTCCAGGCTTGAGCGGGGCAACAAAGTTGTCCCAAATTTCCAAAAGGAAGCTTTTGACAGATACGCTGAAACGCCAGACGAAGTTGTCTGTCACAGTACCTTCCAAACGTGTACGCACCAGCAGGTGGAAAACACAGGCAGGGTGTATGCTATTGCATTGCACAGTATATACGATATACCTGCTGATGAATTCGGAGCGGCACTTTTAAGGAAAAATGTCCATGTTTGTTACGCCGCCTTCCACTTTTCCGAGAATTTACTTCTCGAAGATTCACACGTCAACCTTGACGAAATCAACGCGTGTTTTTCGCGTGATGGAGACAAGCTGACTTTTTCTTTCGCATCTGAGAGCACTTTAAATTATTGTCATAGTTATTCTAATATTTTAAAATACGTGTGCAAAACTTACTTCCCGGCATCTAATAGAGAGGTCTATATGAAGGAGTTTTTGGTCACCAGGGTTAACACCTGGTTTTGTAAGTTTTCTAGGATAGATACTTTTTTATTATACAAGGGGGTAGCCCACAAAGGTGTAAATAGTGAGCAATTTTACAGCGCAATGGAAGATGCATGGCACTACAAAAAGACTCTTGCAATGTGTAACAGCGAGAGGATTCTTCTTGAAGATTCCTCATCGGTCAATTACTGGTTCCCAAAAATGAGAGATATGGTCATAGTTCCTCTATTCGACATATCTCTCGACACCAGTAAAAGGACCCGCAAAGAAGTCTTAGTGTCAAAGGATTTTGTATTCACAGTTTTAAATCACATTCGCACTTATCAAGCCAAGGCACTTACATACTCCAATGTTTTATCCTTTGTCGAATCAATTCGTTCAAGGGTAATTATCAACGGAGTGACTGCCAGGTCTGAGTGGGATGTTGACAAATCTCTTTTGCAATCCTTGTCCATGACATTTTTCTTGCATACTAAGCTTGCCGTTTTAAAAGACGAATTGTTAATCAGCAAGTTTAGTTTGGGGCCAAAATCAGTAAGCCAGCATGTATGGGATGAGATTTCCCTGGCTTTTGGAAACGCATTTCCATCGATCAAGGAGAGACTGCTAAATCGGAAACTAATTAAAGTGTCGGGAGACGCATTAGAAATCAGGGTGCCTGATTTATATGTGACTTTTCACGATAGATTAGTGACTGAGTACAAAACATCGGTGGATATGCCAGTGCTTGATATCAGAAAGAGAATGGAGGAGACTGAGGTTATGTACAATGCATTGTCTGAGCTATCTGTGCTCAAGGAGTCGGACAAGTTCGACGTTGATGTTTTTTCCCGGATGTGCCAGACTTTGGAGGTAGACCCAATGACTGCAGCAAAGGTTATTGTGGCAGTGATGAGCAACGAGAGCGGACTGACTCTTACATTCGAACAGCCAACTGAAGCAAATGTCGCATTGGCACTTAAAGATTCAGAAAAAGCCTCTGAGGGTGCACTAGTGGTTACTTCTAGAGATGTTGAAGAACCATCCATGAAGGGTTCAATGGCAAGAGGAGAGTTACAATTGGCCGGTCTGTCTGGAGACCAACCAGAGTCTTCCTATACTCGGAACGAGGAAATAGAGTCATTAGAGCAATTCCACATGGCAACGGCTAGTTCGTTAATTCGGAAACAGATGAGTTCGATTGTGTACACGGGCCCCATTAAAGTTCAGCAAATGAAAAACTTTATTGATAGCCTGGTAGCATCACTCTCTGCTGCGGTGTCGAACCTAGTCAAGATCCTAAAGGATACAGCTGCTATAGATCTCGAAACCCGTCAGAAGTTTGGAGTCTTAGATGTTGCGACCAAAAGATGGTTAATTAAACCTTTAGCCAAGAATCACGCATGGGGCGTTATTGAAACACATGCTAGGAAGTACCACGTTGCACTTTTGGAGTATGATGAGCATGGAGTGGTAACTTGCGACAGTTGGAGAAGGGTGGCCGTGAGTTCTGAGTCAATGGTTTATTCTGATATGGCAAAGCTCAGAACACTGAGGAGATTATTAAGAGATGGTGAGCCTCATGTCAGCAGTGCTAAAGTCGTCCTAGTTGACGGTGTCCCGGGTTGTGGAAAGACAAAAGAGATTCTCTCGAAAGTAAATTTTGAGGAAGATCTAATCTTAGTACCGGGTAAGCAGGCTGCTGAAATGATAAAGAGGCGTGCTAATGCGTCAGGAATAATTCAAGCCACAAGAGATAATGTTCGTACTGTTGATTCATTTATAATGAATTACGGTAAAGGAACACGCTGTCAGTTCAAAAGGTTATTTATCGACGAAGGTCTGATGTTGCACACTGGTTGTGTGAATTTTCTTGTTTCTATGTCTCTGTGCGAAATTGCATATGTTTATGGAGACACACAACAAATTCCATACATCAACAGAGTATCCGGTTTTCCGTACCCTGCACATTTTGCAAAAATAGAGGTTGATGAGGTGGAAACTCGCAGAACTACGCTGCGTTGTCCAGCCGACATTACCCACTATCTTAACAGAAGGTACGAAGGATATGTCATGTGTACATCGTCGGTTAAAAAGTCAGTTTCTCAGGAAATGGTGAGCGGGGCCGCAATGATCAATCCTGTATCTAAGCCATTGAATGGGAAAGTTTTGACTTTCACTCAGTCTGATAAAGAGGCGCTGCTTTCTCGAGGATATACGGACGTCCATACAGTACATGAGGTACAAGGTGAGACATATGCAGATGTGTCGTTGGTCAGATTGACTCCGACACCTGTATCTATCATCGCAGGAGATAGTCCGCACGTTCTCGTAGCTTTGTCAAGGCATACCCAAACATTGAAGTATTACACCGTAGTGATGGATCCTCTTGTAAGTATAATTAGGGATTTAGAAAAACTTAGTTCTTACTTGTTAGATATGTATAAAGTAGATGCAGGGACCCAATAGCAATTACAGGTAGACTCCGTGTTTAAAGGTTCTAATCTTTTTGTTGCAGCACCAAAGACTGGAGATATCTCAGATATGCAATTTTACTATGATAAGTGTCTCCCAGGTAATAGCACCATGTTAAATAACTATGATGCTGTTACCATGAGGTTGACTGACATTTCTCTTAATGTCAAAGATTGCATATTGGATTTCTCTAAGTCTGTGGCTGCACCGAAGGATCCGATCAAACCACTGATTCCAATGGTACGAACGGCGGCAGAAATGCCACGCCAGACTGGACTATTGGAAAATTTGGTGGCGATGATCAAAAGAAACTTTAATTCACCGGAGTTATCAGGAATAATCGACATTGAGAATACTGCATCTTTAGTAGTAGATAAATTTTTTGATAGTTACTTGCTTAAAGAAAAAAGAAAACCAAATAAAAATGTTTCTTTATTTTGTAGAGAGTCTCTCAATAGATGGTTAGAGAAGCAGGAGCAAGTGACCATTGGTCAGCTTGCAGATTTTGATTTTGTGGATCTTCCTGCCGTTGATCAGTACAGGCATATGATTAAAGCGCAACCTAAGCAGAAGCTGGATACATCAATTCAAAGCGAATATCCGGCCTTGCAGACGATTGTGTATCATTCGAAAAAGATCAACGCAATCTTCGGTCCTTTGTTCAGTGAGCTCACAAGGCAAATGCTCGAAAGCATAGACTCAAGTAAGTTTTTGTTCTTTACAAGGAAGACGCCAGCTCAAATTGAGGATTTCTTCGGAGATCTCGATAGCCATGTCCCTATGGATATCTTGGAGTTGGATATTTCGAAGTATGACAAATCTCAGAACGAGTTCCACTGTGCAGTAGAGTATGAAATATGGAGAAGACTTGGATTAGAAGATTTTCTGGGAGAAGTTTGGAAACAAGGCCACAGGAAAACTACTCTTAAAGATTACACAGCTGGTATTAAAACGTGTTTATGGTACCAGAGAAAGAGTGGGGACGTTACAACATTCATCGGTAATACGGTGATTATTGCTGCTTGTTTAGCTTCCATGTTGCCCATGGAGAAAATAATCAAAGGTGCATTTTGCGGAGATGACAGTTTACTATACTTCCCAAAAGGTTGTGAGTTTCCTGACATACAGCATACAGCCAACCTTATGTGGAATTTCGAGGCTAAGCTATTCAGAAAGCAGTATGGTTATTTCTGTGGAAGGTACGTGATACATCATGACAGAGGGTGTATTGTTTATTATGACCCTTTGAAGTTGATTTCTAAACTTGGTGCTAAACACATCAAGGATTGGGATCACTTAGAAGAGTTCAGAAGATCCCTTTGTGATGTTGCAAATTCGTTGAACAACTGTGCGTATTACACGCAGTTGGACGACGCTGTGAGTGAGGTCCATAAAACCGCACCCCCGGGTTCGTTTGTATATAAAAGTTTAGTTAAATATCTGTCCGATAAGGTTCTTTTTAGAAGTTTGTTTATAGATGGCTCTTGTTAAGGGTAAAGTCAATATTAGTGAGTTCATAGACTTGTCAAAATCAGAAAAATTTCTTCCGTCTATGTTCACACCTGTTAAGAGTGTCATGATCTCCAAGGTTGATAAGATATTGGTTCATGAAGATGAATCTTTGTCCGAAGTCAATTTACTCAAAGGTGTAAAACTCATTGATGGTGGCTATGTACATCTTGCTGGTCTTGTGGTGACAGGTGAATGGAATTTGCCAGATAATTGTCGTGGTGGTGTCAGTGTCTGTTTGGTCGATAAGAGAATGGAGAGAGCGGACGAGGCAACTCTTGCATCATACTATACCGCAGCGGCTAAGAAAAGGTTTCAGTTCAAAGTCGTTCCAAATTACAACATCACTACCAAGGACGCAGAAAAGGCAGTTTGGCAAGTACTAGTTAATATTAGAAATGTTAAAATTGCTGCGGGTTACTGTCCGCTGTCATTAGAATTTGTGTCAGTGTGTATTGTTTATAAAAATATTATAAAACTCGGTTTGAGAGAGAAAATTACGAGCGTCACGGATGGAGGGCCCATGGAACTATCAGAAGAAGTTGTTGATGAGTTCATGGAAGAAGTCCCGATGTCTGTAAGGCTTGCAAAATTTCGTTCGAAGACCGGAAAAAAGTTTAGTAGTAAAAGTGAGAATAATAGTGGTAATAATAGGCCGAAACCAGACAAAAACCAAAGGAAGGAAAAGGGTTTAAAAGTTAGGGTTGAGAAGGATAATTTAATTGATAATGAATTGGAGACTTACGTCGCCGATTCAGATTCGTATTAAATATGTCTTACACAATTGCAACTCCATCGCAATTTGTGTTTTTGTCATCAGCATGGGCCGACCCTATAGAATTAATAAATTTATGTACTAATTCACTAGGTAATCAGTTCCAAACACAACAAGCTAGAACAACCGTTCAACGGCAATTTAGCGAAGTGTGGAAACCTGTCCCTCAAGTCACTGTTAGGTTTCCTGACAGTGGTTTTAAGGTGTATAGGTACAATGCGGTACTAGATCCTCTAGTTACTGCTTTGTTAGGAGCTTTCGATACTAGAAATAGGATTATAGAAGTCGAAAATCAGGCGAACCCGACAACCGCCGAAACGTTAGACGCTACTCGTAGAGTAGATGACGCAACGGTGGCTATAAGGAGCGCTATAAATAATTTAGTAGTAGAATTGGTCAAAGGAACAGGTTTGTACAATCAGAGCACATTTGAAAGTGCATCCGGTTTACAATGGTCCTCTGCACCTGCATCTTGA
>MW314092
ATGGCATACACACAGACAGCTACCACATCCGCTTTGCTCGACACTGTCCGAGGTAACAATACCTTGGTCAACGATCTTGCGAAGCGGCGTCTTTATGACACAGCGGTCGACGAGTTCAACGCTCGTGATCGCAGGCCCAAAGTAAATTTTTCCAAAGTAATAAGTGAGGAACAGACGCTTATTGCTACTAGGGCATATCCAGAATTCCAGATAACCTTCTATAATACGCAGAACGCCGTGCATTCGCTTGCCGGTGGACTACGATCCTTAGAACTGGAATATCTAATGATGCAGATCCCGTACGGATCACTCACATATGATATAGGTGGGAATTTTGCATCTCATCTGTTCAAAGGACGGGCATATGTTCACTGCTGTATGCCCAATCTTGATGTCCGCGACATAATGCGGCACGAAGGCCAGAAAGACAGTATAGAATTATACCTTTCCAGGCTTGAGCGGGGCAACAAAGTTGTCCCAAATTTCCAAAAGGAAGCTTTTGACAGATACGCTGAAACGCCAGACGAAGTTGTCTGTCACAGTACCTTCCAAACGTGTACGCACCAGCAGGTGGAAAACACAGGCAGGGTGTATGCTATTGCATTGCACAGTATATACGATATACCTGCTGATGAATTCGGAGCGGCACTTTTAAGGAAAAATGTCCATGTTTGTTACGCCGCCTTCCACTTTTCCGAGAATTTACTTCTCGAAGATTCACACGTCAACCTTGACGAAATCAACGCGTGTTTTTCGCGTGATGGAGACAAGCTGACTTTTTCTTTCGCATCTGAGAGCACTTTAAATTACTGTCATAGTTATTCTAATATTTTAAAATACGTGTGCAAAACTTACTTCCCGGCATCTAATAGAGAGGTCTACATGAAGGAGTTTTTGGTCACCAGGGTTAACACCTGGTTTTGTAAGTTTTCTAGGATAGATACTTTTTTATTATACAAGGGGGTAGCCCACAAAGGTGTAAATAGTGAGCAATTTTACAGCGCAATGGAAGATGCATGGCACTACAAAAAGACTCTTGCAATGTGTAACAGCGAGAGGATTCTTCTTGAAGATTCCTCATCGGTCAATTACTGGTTCCCAAAAATGAGAGATATGGTCATAGTTCCTCTATTCGACATATCTCTCGACACCAGTAAAAGGACCCGCAAAGAAGTCTTAGTGTCAAAGGATTTTGTATTCACAGTTTTAAATCACATTCGCACTTATCAAGCCAAGGCACTTACATACTCCAATGTTTTATCCTTTGTCGAATCAATTCGTTCAAGGGTAATTATCAACGGAGTGACTGCCAGGTCTGAGTGGGATGTTGACAAATCTCTTTTGCAATCCTTGTCCATGACATTTTTCTTGCATACTAAGCTTGCCGTTTTAAAAGACGAATTGTTAATCAGCAAGTTTAGTTTGGGGCCAAAATCAGTAAGCCAGCATGTATGGGATGAGATTTCCCTGGCTTTTGGAAACGCATTTCCATCGATCAAGGAGAGACTGCTAAATCGGAAACTAATTAAAGTGTCGGGAGACGCATTAGAAATCAGGGTGCCTGATTTATATGTGACTTTTCACGATAGATTAGTGACTGAGTACAAAACATCGGTGGATATGCCAGTGCTTGATATCAGAAAGAGAATGGAGGAGACTGAGGTTATGTACAATGCATTGTCTGAGCTATCTGTGCTCAAGGAGTCGGACAAGTTCGACGTTGATGTTTTTTCCCGGATGTGCCAGACTTTGGAGGTAGACCCAATGACTGCAGCAAAGGTTATTGTGGCAGTGATGAGCAATGAGAGCGGACTGACTCTTACATTCGAACAGCCAACTGAAGCAAATGTCGCATTGGCACTTAAAGATTCAGAAAAAGCCTCTGAGGGTGCACTAGTGGTTACTTCTAGAGATGTTGAAGAACCATCCATGAAGGGTTCAATGGCAAGAGGAGAGTTACAATTGGCCGGTCTGTCTGGAGACCAACCAGAGTCTTCCTATACTCGGAACGAGGAAATAGTGTCATTAGAGCAATTCCACATGGCAACGGCTAGTTCGTTAATTCGGAAACAGATGAGTTCGATTGTGTACACGGGCCCCATTAAAGTTCAGCAAATGAAAAACTTTATTGATAGCCTGGTAGCATCACTCTCTGCTGCGGTGTCGAACCTAGTCAAGATCCTAAAGGATACAGCTGCTATAGATCTCGAAACCCGTCAGAAGTTTGGAGTCTTAGATGTTGCGACCAAAAGATGGTTAATTAAACCTTTAGCCAAGAATCACGCATGGGGCGTTATTGAAACACATGCTAGGAAGTACCACGTTGCACTTTTGGAGTATGATGAGCATGGAGTGGTAACTTGCGACAGTTGGAGAAGGGTGGCCGTGAGTTCTGAGTCAATGGTTTATTCTGATATGGCAAAGCTCAGAACACTGAGGGGATTATTAAGAGATGGTGAGCCTCATGTCAGCAGTGCTAAAGTCGTCCTAGTTGACGGTGTCCCGGGTTGTGGAAAGACAAAAGAGATTCTCTCGAAAGTAAATTTTGAGGAAGATCTAATCTTAGTACCGGGTAAGCAGGCTGCTGAAATGATAAAGAGGCGTGCTAATGCGTCAGGAATAATTCAAGCCACAAGAGATAATGTTCGTACTGTTGATTCATTTATAATGAATTACGGTAAAGGAACACGCTGTCAGTTCAAAAGGTTATTTATCGACGAAGGTCTGATGTTGCACACTGGTTGTGTGAATTTTCTTGTTTCTATGTCTCTGTGCGAAATTGCATATGTTTATGGAGACACACAACAAATTCCATACATCAACAGAGTATCCGGTTTTCCGTACCCTGCACATTTTGCAAAAATAGAGGTTGATGAGGTGGAAACTCGCAGAACTACGCTGCGTTGTCCAGCCGACATTACTCACTATCTTAACAGAAGGTACGAAGGACATGTCATGTGTACATCGTCGGTTAAAAAGTCAGTTTCTCAGGAAATGGTGAGCGGGGCCGCAATGATCAATCCTGTATCTAAGCCATTGAATGGGAAAGTTTTGACTTTCACTCAGTCTGATAAAGAGGCGCTGCTTTCTCGAGGATATACGGACGTCCATACAGTACATGAGGTACAAGGTGAGACATATGCAGACGTGTCGTTGGTCAGATTGACTCCGACACCTGTATCTATCATCGCAGGAGATAGTCCGCACGTTCTCGTAGCTTTGTCAAGGCATACCCAAACATTGAAGTATTACACCGTAGTGATGGATCCTCTTGTAAGTATAATTAGGGATTTAGAAAAACTTAGTTCTTACTTGTTAGATATGTATAAAGTAGATGCAGGGACCCAATAGCAATTACAGGTAGACTCCGTGTTTAAAGGTTCTAATCTTTTTGTTGCAGCACCAAAGACTGGAGATATCTCAGATATGCAATTTTACTATGATAAGTGTCTCCCAGGTAATAGCACCATGTTAAATAACTATGATGCTGTTACCATGAGGTTGACTGACATTTCTCTTAATGTCAAAGATTGCATATTGGATTTCTCTAAGTCTGTGGCTGCACCGAAGGATCCGATCAAACCACTGATTCCAATGGTACGAACGGCGGCAGAAATGCCACGCCAGACTGGACTATTGGAAAATTTGGTGGCGATGATCAAAAGAAACTTCAATTCACCGGAGTTATCAGGAATAATCGACATTGAGAATACTGCATCTTTAGTAGTAGATAAATTTTTTGATAGTTACTTGCTTAAAGAAAAAAGAAAACCAAATAAAAATGTTTCTTTATTTTGTAGAGAGTCTCTCAATAGATGGTTAGAGAAGCAGGAGCAAGTGACCATTGGTCAGCTTGCAGATTTTGATTTTGTGGATCTTCCTGCCGTTGATCAGTACAGGCATATGATTAAAGCGCAACCTAAGCAGAAGCTGGATACATCAATTCAAAGCGAATATCCGGCCTTGCAGACGATTGTGTATCATTCGAAAAAGATCAACGCAATCTTCGGTCCTTTGTTCAGTGAGCTCACAAGGCAAATGCTCGAAAGCATAGACTCAAGTAAGTTTTTGTTCTTTACAAGGAAGACGCCAGCTCAAATTGAGGATTTCTTCGGAGATCTCGATAGCCATGTCCCTATGGATATCTTGGAGTTGGATATTTCGAAGTATGACAAATCTCAGAACGAGTTCCACTGTGCAGTAGAGTATGAAATATGGAGAAGACTTGGATTAGAAAATTTTCTGGGAGAAGTTTGGAAACAAGGCCACAGGAAAACTACTCTTAAAGATTACACAGCTGGTATTAAAACGTGTTTATGGTACCAGAGAAAGAGTGGGGACGTTACAACATTCATCGGTAATACGGTGATTATTGCTGCTTGTTTAGCTTCCATGTTGCCCATGGAGAAAATAATCAAAGGTGCATTTTGCGGAGATGACAGTTTACTATACTTCCCAAAAGGTTGTGAGTTTCCTGACATACAGCATACAGCCAACCTTATGTGGAATTTCGAGGCTAAGCTATTCAGAAAGCAGTATGGTTATTTCTGTGGAAGGTACGTGATACATCATGACAGAGGGTGTATTGTTTATTATGACCCTTTGAAGTTGATTTCTAAACTTGGTGCTAAACACATCAAGGATTGGGATCACTTAGAAGAGTTCAGAAGATCCCTTTGTGATGTTGCAAATTCGTTGAACAACTGTGCGTATTACACGCAGTTGGACGACGCTGTGAGTGAGGTCCATAAAACCGCACCCCCGGGTTCGTTTGTATATAAAAGTTTAGTTAAATATCTGTCCGATAAGGTTCTTTTTAGAAGTTTGTTTATAGATGGCTCTTGTTAAGGGTAAAGTCAATATTAATGAGTTCATAGACTTGTCAAAATCAGAAAAATTTCTTCCGTCTATGTTCACACCTGTTAAGAGTGTCATGATCTCCAAGGTTGATAAGATATTGGTTCATGAAGATGAATCTTTGTCCGAAGTCAATTTACTCAAAGGTGTAAAACTCATTGATGGTGGCTATGTACATCTTGCTGGTCTTGTGGTGACAGGTGAATGGAATTTGCCAGATAATTGTCGTGGTGGTGTCAGTGTCTGTTTGGTCGATAAGAGAATGGAGAGAGCGGACGAGGCAACTCTTGCTTCATACTATACCGCAGCGGCTAAGAAAAGGTTTCAGTTCAAAGTCGTTCCAAATTACAACATCACTACCAAGGACGCAGAAAAGGCAGTTTGGCAAGTACTAGTTAATATTAGAAATGTTAAAATTGCTGCGGGTTACTGTCCGCTGTCATTAGAATTTGTGTCAGTGTGTATTGTTTATAAAAATATTATAAAACTCGGTTTGAGAGAGAAAATTACGAGCGTCACGGATGGAGGGCCCATGGAACTATCAGAAGAAGTTGTTGATGAGTTCATGGAAGAAGTCCCGATGTCTGTAAGGCTTGCAAAATTTCGTTCGAAGACCGGAAAAAAGTTTAGTAGTAAAAGTGAGAATAATAGTGGTAATAATAGGCCGAAACCAAACAAAAACCAAAGGAAGGAAAAGGGTTTAAAAGTTAGGGTTGAGAAGGATAATTTAATTGATAATGAATTGGAGACTTACGTCGCCGATTCAGATTCGTATTAAATATGTCTTACACAATCGCAACTCCATCGCAATTTGTGTTTTTGTCATCAGCATGGGCCGACCCTATAGAATTAATAAATTTATGTACTAATTCACTAGGTAATCAGTTCCAAACACAACAAGCTAGAACAACCGTTCAACGGCAATTTAGCGAAGTGTGGAAACCTGTCCCTCAAGTCACTGTTAGGTTTCCTGACAGTGGTTTTAAGGTGTATAGGTACAATGCGGTACTAGATCCTCTAGTTACTGCTTTGTTAGGAGCTTTCGATACTAGAAATAGGATTATAGAAGTCGAAAATCAGGCGAACCCGACAACCGCCGAAACGTTAGACGCTACTCGTAGAGTAGATGACGCAACGGTGGCTATAAGGAGCGCTATAAATAATTTAGTAGTAGAATTGGTCAAAGGAACAGGTTTGTACAATCAGAGCACATTTGAAAGTGCATCCGGTTTACAATGGTCCTCTGCACCTGCATCTTGA
>MW314094
ATGGCATACACACAGACAGCTACCACATCCGCTTTGCTCGACACTGTCCGAGGTAACAATACCTTGGTCAACGATCTTGCGAAGCGGCGTCTTTATGACACAGCGGTCGACGAGTTCAACGCTCGTGATCGCAGGCCCAAAGTAAATTTTTCCAAAGTAATAAGTGAGGAACAGACGCTTATTGCTACTAGGGCATATCCAGAATTCCAGATAACCTTCTATAATACGCAGAACGCCGTGCATTCGCTTGCCGGTGGACTACGATCCTTAGAACTGGAATATCTAATGATGCAGATCCCGTACGGATCACTCACATATGATATAGGTGGGAATTTTGCATCTCATCTGTTCAAAGGACGGGCATATGTTCACTGCTGTATGCCCAATCTTGATGTCCGCGACATAATGCGGCACGAAGGCCAGAAAGACAGTATAGAATTATACCTTTCCAGGCTTGAGCGGGGCAACAAAGTTGTCCCAAATTTCCAAAAGGAAGCTTTTGACAGATACGCTGAAACGCCAGACGAAGTTGTCTGTCACAGTACCTTCCAAACGTGTACGCACCAGCAGGTGGAAAACACAGGCAGGGTGTATGCTATTGCATTGCACAGTATATACGATATACCTGCTGATGAATTCGGAGCGGCACTTTTAAGGAAAAATGTCCATGTTTGTTACGCCGCCTTCCACTTTTCCGAGAATTTACTTCTCGAAGATTCACACGTCAACCTTGACGAAATCAACGCGTGTTTTTCGCGCGATGGAGACAAGCTGACTTTTTCTTTCGCATCTGAGAGCACTTTAAATTACTGTCATAGTTATTCTAATATTTTAAAATACGTGTGCAAAACTTACTTCCCGGCATCTAATAGAGAGGTCTACATGAAGGAGTTTTTGGTCACCAGGGTTAACACCTGGTTTTGTAAGTTTTCTAGGATAGATACTTTTTTATTATACAAGGGGGTAGCCCACAAAGGTGTAAATAGTGAGCAATTTTACAGCGCAATGGAAGATGCATGGCACTACAAAAAGACTCTTGCAATGTGTAACAGCGAGAGGATTCTTCTTGAAGATTCCTCATCGGTCAATTACTGGTTCCCAAAAATGAGAGATATGGTCATAGTTCCTCTATTCGACATATCTCTCGACACCAGTAAAAGGACCCGCAAAGAAGTCTTAGTGTCAAAGGATTTTGTATTCACAGTTTTAAATCACATTCGCACTTATCAAGCCAAGGCACTTACATACTCCAATGTTTTATCCTTTGTCGAATCAATTCGTTCAAGGGTAATTATCAACGGAGTGACTGCCAGGTCTGAGTGGGATGTTGACAAATCTCTTTTGCAATCCTTGTCCATGACATTTTTCTTGCATACTAAGCTTGCCGTTTTAAAAGACGAATTGTTAATCAGCAAGTTTAGTTTGGGGCCAAAATCAGTAAGCCAGCATGTATGGGATGAGATTTCCCTGGCTTTTGGAAACGCATTTCCATCGATCAAGGAGAGACTGCTAAATCGGAAACTAATTAAAGTGTCGGGAGACGCATTAGAAATCAGGGTGCCTGATTTATATGTGACTTTTCACGATAGATTAGTGACTGAGTACAAAACATCGGTGGATATGCCAGTGCTTGATATCAGAAAGAGAATGGAGGAGACTGAGGTTATGTACAATGCATTGTCTGAGCTATCTGTGCTCAAGGAGTCGGACAAGTTCGACGTTGATGTTTTTTCCCGGATGTGCCAGACTTTGGAGGTAGACCCAATGACTGCAGCAAAGGTTATTGTGGCAGTGATGAGCAATGAGAGCGGACTGACTCTTACATTCGAACAGCCAACTGAAGCAAATGTCGCATTGGCACTTAAAGATTCAGAAAAAGCCTCTGAGGGTGCACTAGTGGTTACTTCTAGAGATGTTGAAGAACCATCCATGAAGGGTTCAATGGCAAGAGGAGAGTTACAATTGGCCGGTCTGTCTGGAGACCAACCAGAGTCTTCCTATACTCGGAACGAGGAAATAGTGTCATTAGAGCAATTCCACATGGCAACGGCTAGTTCGTTAATTCGGAAACAGATGAGTTCGATTGTGTACACGGGCCCCATTAAAGTTCAGCAAATGAAAAACTTTATTGATAGCCTGGTAGCATCACTCTCTGCTGCGGTGTCGAACCTAGTCAAGATCCTAAAGGATACAGCTGCTATAGATCTCGAAACCCGTCAGAAGTTTGGAGTCTTAGATGTTGCGACCAAAAGATGGTTAATTAAACCTTTAGCCAAGAATCACGCATGGGGCGTTATTGAAACACATGCTAGGAAGTACCACGTTGCACTTTTGGAGTATGATGAGCATGGAGTGGTAACTTGCGACAGTTGGAGAAGGGTGGCCGTGAGTTCTGAGTCAATGGTTTATTCTGATATGGCAAAGCTCAGAACACTGAGGGGATTATTAAGAGATGGTGAGCCTCATGTCAGCAGTGCTAAAGTCGTCCTAGTTGACGGTGTCCCGGGTTGTGGAAAGACAAAAGAGATTCTCTCGAAAGTAAATTTTGAGGAAGATCTAATCTTAGTACCGGGTAAGCAGGCTGCTGAAATGATAAAGAGGCGTGCTAATGCGTCAGGAATAATTCAAGCCACAAGAGATAATGTTCGTACTGTTGATTCATTTATAATGAATTACGGTAAAGGAACACGCTGTCAGTTCAAAAGGTTATTTATCGACGAAGGTCTGATGTTGCACACTGGTTGTGTGAATTTTCTTGTTTCTATGTCTCTGTGCGAAATTGCATATGTTTATGGAGACACACAACAAATTCCATACATCAACAGAGTATCCGGTTTTCCGTACCCTGCACATTTTGCAAAAATAGAGGTTGATGAGGTGGAAACTCGCAGAACTACGCTGCGTTGTCCAGCCGACATTACTCACTATCTTAACAGAAGGTACGAAGGACATGTCATGTGTACATCGTCGGTTAAAAAGTCAGTTTCTCAGGAAATGGTGAGCGGGGCCGCAATGATCAATCCTGTATCTAAGCCATTGAATGGGAAAGTTTTGACTTTCACTCAGTCTGATAAAGAGGCGCTGCTTTCTCGAGGATATACGGACGTCCATACAGTACATGAGGTACAAGGTGAGACATATGCAGACGTGTCGTTGGTCAGATTGACTCCGACACCTGTATCAATCATCGCAGGAGATAGTCCGCACGTTCTCGTAGCTTTGTCAAGGCATACCCAAACATTGAAGTATTACACCGTAGTGATGGATCCTCTTGTAAGTATAATTAGGGATTTAGAAAAACTTAGTTCTTACTTGTTAGATATGTATAAAGTAGATGCAGGGACCCAATAGCAATTACAGGTAGACTCCGTGTTTAAAGGTTCTAATCTTTTTGTTGCAGCACCAAAGACTGGAGATATCTCAGATATGCAATTTTACTATGATAAGTGTCTCCCAGGTAATAGCACCATGTTAAATAACTATGATGCTGTTACCATGAGGTTGACTGACATTTCTCTTAATGTCAAAGATTGCATATTGGATTTCTCTAAGTCTGTGGCTGCACCGAAGGATCCGATCAAACCACTGATTCCAATGGTACGAACGGCGGCAGAAATGCCACGCCAGACTGGACTATTGGAAAATTTGGTGGCGATGATCAAAAGAAACTTCAATTCACCGGAGTTATCAGGAACAATCGACATTGAGAATACTGCATCTTTAGTAGTAGATAAATTTTTTGATAGTTACTTGCTTAAAGAAAAAAGAAAACCAAATAAAAATGTTTCTTTATTTTGTAGAGAGTCTCTCAATAGATGGTTAGAGAAGCAGGAGCAAGTGACCATTGGTCAGCTTGCAGATTTTGATTTTGTGGATCTTCCTGCCGTTGATCAGTACAGGCATATGATTAAAGCGCAACCTAAGCAGAAGCTGGATACATCAATTCAAAGCGAATATCCGGCCTTGCAGACGATTGTGTATCATTCGAAAAAGATCAACGCAATCTTCGGTCCTTTGTTCAGTGAGCTCACAAGGCAAATGCTCGAAAGCATAGACTCAAGTAAGTTTTTGTTCTTTACAAGGAAGACGCCAGCTCAAATTGAGGATTTCTTCGGAGATCTCGATAGCCATGTCCCTATGGATATCTTGGAGTTGGATATTTCGAAGTATGACAAATCTCAGAACGAGTTCCACTGTGCAGTAGAGTATGAAATATGGAGAAGACTTGGATTAGAAAATTTTCTGGGAGAAGTTTGGAAACAAGGCCACAGGAAAACTACTCTTAAAGATTACACAGCTGGTATTAAAACGTGTTTATGGTACCAGAGAAAGAGTGGGGACGTTACAACATTCATCGGTAATACGGTGATTATTGCTGCTTGTTTAGCTTCCATGTTGCCCATGGAGAAAATAATCAAAGGTGCATTTTGCGGAGATGACAGTTTACTATACTTCCCAAAAGGTTGTGAGTTTCCTGACATACAGCATACAGCCAACCTTATGTGGAATTTCGAGGCTAAGCTATTCAGAAAGCAGTATGGTTATTTCTGTGGAAGGTACGTGATACATCATGACAGAGGGTGTATTGTTTATTATGACCCTTTGAAGTTGATTTCTAAACTTGGTGCTAAACACATCAAGGATTGGGATCACTTAGAAGAGTTCAGAAGATCCCTTTGTGATGTTGCAAATTCGTTGAACAACTGTGCGTATTACACGCAGTTGGACGACGCTGTGAGTGAGGTCCATAAAACCGCACCCCCGGGTTCGTTTGTATATAAAAGTTTAGTTAAATATCTGTCCGATAAGGTTCTTTTTAGAAGTTTGTTTATAGATGGCTCTTGTTAAGGGTAAAGTCAATATTAATGAGTTCATAGACTTGTCAAAATCAGAAAAATTTCTTCCGTCTATGTTCACACCTGTTAAGAGTGTCATGATCTCCAAGGTTGATAAGATATTGGTTCATGAAGATGAATCTTTGTCCGAAGTCAATTTACTCAAAGGTGTAAAACTCATTGATGGTGGCTATGTACATCTTGCTGGTCTTGTGGTGACAGGTGAATGGAATTTGCCAGATAATTGTCGTGGTGGTGTCAGTGTCTGTTTGGTCGATAAGAGAATGGAGAGAGCGGACGAGGCAACTCTTGCTTCATACTATACCGCAGCGGCTAAGAAAAGGTTTCAGTTCAAAGTCGTTCCAAATTACAACATCACTACCAAGGACGCAGAAAAGGCAGTTTGGCAAGTACTAGTTAATATTAGAAATGTTAAAATTGCTGCGGGTTACTGTCCGCTGTCATTAGAATTTGTGTCAGTGTGTATTGTTTATAAAAATATTATAAAACTCGGTTTGAGAGAGAAAATTACGAGCGTCACGGATGGAGGGCCCATGGAACTATCAGAAGAAGTTGTTGATGAGTTCATGGAAGAAGTCCCGATGTCTGTAAGGCTTGCAAAATTTCGTTCGAAGACCGGAAAAAAGTTTAGTAGTAAAAGTGAGAATAATAGTGGTAATAATAGGCCGAAACCAAACAAAAACCAAAGGAAGGAAAAGGGTTTAAAAGTTAGGGTTGAGAAGGATAATTTAATTGATAATGAATTGGAGACTTACGTCGCCGATTCAGATTCGTATTAAATATGTCTTACACAATCGCAACTCCATCGCAATTTGTGTTTTTGTCATCAGCATGGGCCGACCCTATAGAATTAATAAATTTATGTACTAATTCACTAGGTAATCAGTTCCAAACACAACAAGCTAGAACAACCGTTCAACGGCAATTTAGCGAAGTGTGGAAACCTGTCCCTCAAGTCACTGTTAGGTTTCCTGACAGTGGTTTTAAGGTGTATAGGTACAATGCGGTACTAGATCCTCTAGTTACTGCTTTGTTAGGAGCTTTCGATACTAGAAATAGGATTATAGAAGTCGAAAATCAGGCGAACCCGACAACCGCCGAAACGTTAGACGCTACTCGTAGAGTAGATGACGCAACGGTGGCTATAAGGAGCGCTATAAATAATTTAGTAGTAGAATTGGTCAAAGGAACAGGTTTGTACAATCAGAGCACATTTGAAAGTGCATCCGGTTTACAATGGTCCTCTGCACCTGCATCTTGA
>MW314098
ATGGCATACACACAGACAGCTACCACATCCGCTTTGCTCGACACTGTCCGAGGTAACAATACCTTGGTCAACGATCTTGCGAAGCGGCGTCTTTATGACACAGCGGTCGACGAGTTCAACGCTCGTGATCGCAGGCCCAAAGTAAATTTTTCCAAAGTAATAAGTGAGGAACAGACGCTTATTGCTACTAGGGCATATCCAGAATTCCAGATAACCTTCTATAATACGCAGAACGCCGTGCATTCGCTTGCCGGTGGACTACGATCCTTAGAACTGGAATATCTAATGATGCAGATCCCGTACGGATCACTCACATATGATATAGGTGGGAATTTTGCATCTCATCTGTTCAAAGGACGGGCATATGTTCACTGCTGTATGCCCAATCTTGATGTCCGCGACATAATGCGGCACGAAGGCCAGAAAGACAGTATAGAATTATACCTTTCCAGGCTTGAGCGGGGCAACAAAGTTGTCCCAAATTTCCAAAAGGAAGCTTTTGACAGATACGCTGAAACGCCAGACGAAGTTGTCTGTCACAGTACCTTCCAAACGTGTACGCACCAGCAGGTGGAAAACACAGGCAGGGTGTATGCTATTGCACTGCACAGTATATACGATATACCTGCTGACGAATTCGGAGCGGCACTTTTAAGGAAAAATGTCCATGTTTGTTACGCCGCCTTCCACTTTTCCGAGAATTTACTTCTCGAAGATTCACACGTCAACCTTGACGAAATCAATGCGTGTTTTTCGCGTGATGGAGACAAGCTGACTTTTTCTTTCGCATCTGAGAGCACTTTAAATTATTGTCATAGTTATTCTAATATTTTAAAATACGTGTGCAAAACTTACTTCCCGGCATCTAATAGAGAGGTCTACATGAAGGAGTTTTTGGTCACCAGGGTTAACACCTGGTTTTGTAAGTTTTCTAGGATAGATACTTTTTTATTATACAAGGGGGTAGCCCACAAAGGTGTAAATAGTGAGCAATTTTACAGCGCAATGGAAGATGCATGGCACTACAAAAAGACTCTTGCAATGTGTAACAGCGAGAGGATTCTTCTTGAAGATTCCTCATCGGTCAATTACTGGTTCCCAAAAATGAGAGATATGGTCATAGTTCCTCTATTCGACATATCTCTCGACACCAGTAAAAGGACCCGCAAAGAAGTCTTAGTGTCAAAGGATTTTGTATTCACAGTTTTAAATCACATTCGCACTTATCAAGCCAAGGCACTTACATACTCCAATGTTTTATCCTTTGTCGAATCAATTCGTTCAAGGGTAATTATCAACGGAGTGACTGCCAGGTCTGAGTGGGATGTTGACAAATCTCTTTTGCAATCCTTGTCCATGACATTTTTCTTGCATACTAAGCTTGCCGTTTTAAAAGACGAATTGTTAATCAGCAAGTTTAGTTTGGGGCCAAAATCAGTAAGCCAGCATGTATGGGATGAGATTTCCCTGGCTTTTGGAAACGCATTTCCATCGATCAAGGAGAGACTGCTAAATCGGAAACTAATTAAAGTGTCGGGAGACGCATTAGAAATCAGGGTGCCTGATTTATATGTGACTTTTCACGATAGATTAGTGACTGAGTACAAAACATCGGTGGATATGCCAGTGCTTGATATCAGAAAGAGAATGGAGGAGACTGAGGTTATGTACAATGCATTGTCTGAGCTATCTGTGCTCAAGGAGTCGGACAAGTTCGACGTTGATGTTTTTTCCCGGATGTGCCAGACTTTGGAGGTAGACCCAATGACTGCAGCAAAGGTTATTGTGGCAGTGATGAGCAACGAGAGCGGACTGACTCTTACATTCGAACAGCCAACTGAAGCAAATGTCGCATTGGCACTTAAAGATTCAGAAAAAGCCTCTGAGGGTGCACTAGTGGTTACTTCTAGAGATGTTGAAGAACCATCCATGAAGGGTTCAATGGCAAGAGGAGAGTTACAATTGGCCGGTCTGTCTGGAGACCAACCAGAGTCTTCCTATACTCGGAACGAGGAAATAGAGTCATTAGAGCAATTCCACATGGCAACGGCTAGTTCGTTAATTCGGAAACAGATGAGTTCGATTGTGTACACGGGCCCCATTAAAGTTCAGCAAATGAAAAACTTTATTGATAGCCTGGTAGCATCACTCTCTGCTGCGGTGTCGAACCTAGTCAAGATCCTAAAGGATACAGCTGCTATAGATCTCGAAACCCGTCAGAAGTTTGGAGTCTTAGATGTTGCGACCAAAAGATGGTTAATTAAACCTTTAGCCAAGAATCACGCATGGGGCGTTATTGAAACACATGCTAGGAAGTACCACGTTGCACTTTTGGAGTATGATGAGCATGGAGTGGTAACTTGCGACAGTTGGAGAAGGGTGGCCGTGAGTTCTGAGTCAATGGTTTATTCTGATATGGCAAAGCTCAGAACACTGAGGAGATTATTAAGAGATGGTGAGCCTCATGTCAGCAGTGCTAAAGTCGTCCTAGTTGACGGTGTCCCGGGTTGTGGAAAGACAAAAGAGATTCTCTCGAAAGTAAATTTTGAGGAAGATCTGATCTTAGTACCGGGTAAGCAGGCTGCTGAAATGATAAAGAGGCGTGCTAATGCGTCAGGAATAATTCAAGCCACAAGAGATAATGTTCGTACTGTTGATTCATTTATAATGAATTACGGTAAAGGAACACGCTGTCAGTTCAAAAGGTTATTTATCGACGAAGGTCTGATGTTGCACACTGGTTGTGTGAATTTTCTTGTTTCTATGTCTCTGTGCGAAATTGCATATGTTTATGGAGACACACAACAAATTCCATACATCAACAGAGTATCCGGTTTTCCGTACCCTGCACATTTTGCAAAAATAGAGGTTGATGAGGTGGAAACTCGCAGAACTACGCTGCGTTGTCCAGCCGACATTACCCACTATCTTAACAGAAGGTACGAAGGACATGTCATGTGTACATCGTCGGTTAAAAAGTCAGTTTCTCAGGAAATGGTGAGCGGGGCCGCAATGATCAATCCTGTATCTAAGCCATTGAATGGGAAAGTTTTGACTTTCACTCAGTCTGATAAAGAGGCGCTGCTTTCTCGAGGATATACGGACGTCCATACAGTACATGAGGTACAAGGTGAGACATATGCAGATGTGTCGTTGGTCAGATTGACTCCGACACCTGTATCTATCATCGCAGGAGATAGTCCGCACGTTCTCGTAGCTTTGTCAAGGCATACCCAAACATTGAAGTATTACACCGTAGTGATGGATCCTCTTGTAAGTATAATTAGGGATTTAGAAAAACTTAGTTCTTACTTGTTAGATATGTATAAAGTAGATGCAGGGACCCAATAGCAATTACAGGTAGACTCCGTGTTTAAAGGTTCTAATCTTTTTGTTGCAGCACCAAAGACTGGAGATATCTCAGATATGCAATTTTACTATGATAAGTGTCTCCCAGGTAATAGCACCATGTTAAATAACTATGATGCTGTTACCATGAGGTTGACTGACATTTCTCTTAATGTCAAAGATTGCATATTGGATTTCTCTAAGTCTGTGGCTGCACCGAAGGATCCGATCAAACCACTGATTCCAATGGTACGAACGGCGGCAGAAAAGCCACGCCAGACTGGACTATTGGAAAATTTGGTGGCGATGATCAAAAGAAACTTTAATTCACCGGAGTTATCAGGAATAATCGACATTGAGAATACTGCATCTTTAGTAGTAGATAAATTTTTTGATAGTTACTTACTTAAAGAAAAAAGAAAACCAAATAAAAATGTTTCTTTATTTTGTAGAGAGTCTCTCAATAGATGGTTAGAGAAGCAGGAGCAAGTGACCATTGGTCAGCTTGCAGATTTTGATTTTGTGGATCTTCCTGCCGTTGATCAGTACAGGCATATGATTAAAGCGCAACCTAAGCAGAAGCTGGATACATCAATTCAAAGCGAATATCCGGCCTTGCAGACGATTGTGTATCATTCGAAAAAGATCAACGCAATCTTCGGTCCTTTGTTCAGTGAGCTCACAAGGCAAATGCTCGAAAGCATAGACTCAAGTAAGTTTTTGTTCTTTACAAGGAAGGCGCCAGCTCAAATTGAGGATTTCTTCGGAGATCTCGATAGCCATGTCCCTATGGATATCTTGGAGTTGGATATTTCGAAGTATGACAAATCTCAGAACGAGTTCCACTGTGCAGTAGAGTATGAAATATGGAGAAGACTTGGATTAGAAGATTTTCTGGGAGAAGTTTGGAAACAAGGCCACAGAAAAACTACTCTTAAAGATTACACAGCTGGTATTAAAACGTGTTTATGGTACCAGAGAAAGAGTGGGGACGTTACAACATTCATCGGTAATACGGTGATTATTGCTGCTTGTTTAGCATCCATGTTGCCCATGGAGAAAATAATCAAAGGTGCATTTTGCGGAGATGACAGTTTGCTATACTTCCCAAAAGGTTGTGAGTTTCCTGACATACAGCATACAGCCAACCTTATGTGGAATTTCGAGGCTAAGCTATTCAGAAAGCAGTATGGTTATTTCTGTGGAAGGTACGTGATACATCACGACAGAGGGTGTATTGTTTATTATGACCCTTTGAAGTTGATTTCTAAACTTGGTGCTAAACACATCAAGGATTGGGATCACTTAGAAGAGTTCAGAAGATCCCTTTGTGATGTTGCAAATTCGTTGAACAACTGTGCGTATTACACGCAGTTGGACGACGCTGTGAGTGAGGTCCATAAAACCGCACCCCCGGGTTCGTTTGTATATAAAAGTTTAGTTAAATATCTGTCCGATAAGGTTCTTTTTAGAAGTTTGTTTATAGATGGCTCTTGTTAAGGGTAAAGTCAATATTAATGAGTTCATAGACTTGTCAAAATCAGAAAAATTTCTTCCGTCTATGTTCACACCTGTTAAGAGTGTCATGATCTCCAAGGTTGATAAGATATTGGTTCATGAAGATGAATCTTTGTCCGAAGTCAATTTACTCAAAGGTGTAAAACTCATTGATGGTGGCTATGTACATCTTGCTGGTCTTGTGGTGACAGGTGAATGGAATTTGCCAGATAATTGTCGTGGTGGTGTCAGTGTCTGTTTGGTCGATAAGAGAATGGAGAGAGCGGACGAGGCAACTCTTGCTTCATACTATACCGCAGCGGCTAAGAAAAGGTTTCAGTTCAAAGTCGTTCCAAATTACAACATCACTACCAAGGACGCAGAAAAGGCAGTTTGGCAAGTACTAGTTAATATTAGAAATGTTAAAATTGCTGCGGGTTACTGTCCGCTGTCATTAGAATTTGTGTCAGTGTGTATTGTTTATAAAAATATTATAAAACTCGGTTTGAGAGAGAAAATTACGAGCGTCACGGATGGAGGGCCTATGGAACTATCTGAAGAAGTTGTTGATGAGTTCATGGAAGAAGTCCCGATGTCTGTAAGGCTTGCAAAATTTCGTTCGAAGACCGGAAAAAAGTTTAGTAGTAAAAGTGAGAATAATAGTGGTAATAATAGGCCGAAACCAAACAAAAACCAAAGGAAGGAAAAGGGTTTAAAAGTTAGGGTTGAGAAGGATAATTTAATTGATAATGAATTGGAGACTTACGTCGCCGATTCAGATTCGTATTAAATATGTCTTACACAATCGCAACTCCATCGCAATTTGTGTTTTTGTCATCAGCATGGGCCGACCCTATAGAATTAATAAATTTATGTACTAATTCACTAGGTAATCAGTTCCAAACACAACAAGCTAGAACAACCGTTCAACGGCAATTTAGCGAAGTGTGGAAACCTGTCCCTCAAGTCACTGTTAGGTTTCCTGACAGTGGTTTTAAGGTGTATAGGTACAATGCGGTACTAGATCCTCTAGTTACTGCTTTGTTAGGAGCTTTCGATACTAGAAATAGGATTATAGAAGTCGAAAATCAGGCGAACCCGACAACCGCCGAAACGTTAGACGCTACTCGTAGAGTAGATGACGCAACGGTGGCTATAAGGAGCGCTATAAATAATTTAGTAGTAGAATTGGTCAAAGGAACAGGTTTGTACAATCAGAGCACATTTGAAAGTGCATCCGGTTTACAATGGTCCTCTGCACCTGCATCTTGA
>MW314111
ATGGCATACACACAGACAGCTACCACATCCGCTTTGCTCGACACTGTCCGAGGTAACAATACCTTGGTCAATGATCTTGCGAAGCGGCGTCTTTATGACACAGCGGTCGACGAGTTCAACGCTCGTGATCGCAGGCCCAAAGTAAATTTTTCCAAAGTAATAAGTGAGGAACAGACGCTTATTGCTACTAGGGCATATCCAGAATTCCAGATAACCTTCTATAATACGCAGAACGCCGTGCATTCGCTTGCCGGTGGACTACGATCCTTAGAACTGGAATATCTAATGATGCAGATCCCGTACGGATCACTCACATATGATATAGGTGGGAATTTTGCATCTCATCTGTTCAAAGGACGGGCATATGTTCACTGCTGTATGCCCAATCTTGATGTCCGCGACATAATGCGGCACGAAGGCCAGAAAGACAGTATAGAATTATACCTTTCCAGGCTTGAGCGGGGCAACAAAGTTGTCCCAAATTTCCAAAAGGAAGCTTTTGACAGATACGCTGAAACGCCAGACGAAATTGTCTGTCACAGTACCTTCCAAACGTGTACGCACCAGCAGGTGGAAAACACAGGCAGGGTGTATGCTATTGCATTGCACAGTATATACGATATACCTGCTGATGAATTCGGAGCGGCACTTTTAAGGAAAAATGTCCATGTTTGTTACGCCGCCTTCCACTTTTCCGAGAATTTACTTCTCGAAGATTCACACGTCAACCTTGACGAAATCAACGCGTGTTTTTCGCGTGATGGAGACAAGCTGACTTTTTCTTTCGCATCTGAGAGCACTTTAAATTATTGTCATAGTTATTCTAATATTTTAAAATACGTGTGCAAAACTTACTTCCCGGCATCTAATAGAGAGGTCTACATGAAGGAGTTTTTAGTCACCAGGGTTAACACCTGGTTTTGTAAGTTTTCTAGGATAGATACTTTTTTATTATACAAGGGGGTAGCCCACAAAGGTGTAAATAGTGAGCAATTTTACAGCGCAATGGAAGATGCGTGGCACTACAAAAAGACTCTTGCAATGTGTAACAGCGAGAGGATTCTTCTTGAAGATTCCTCATCGGTCAATTACTGGTTCCCAAAAATGAGAGATATGGTCATAGTTCCTCTATTCGACATATCTCTCGACACCAGTAAAAGGACCCGCAAAGAAGTCTTAGTGTCAAAGGATTTTGTATTCACAGTTTTAAATCACATTCGCACTTATCAAGCCAAGGCACTTACATACTCCAATGTTTTATCCTTTGTCGAATCAATTCGTTCAAGGGTAATTATCAACGGAGTGACTGCCAGGTCTGAGTGGGATGTTGACAAATCTCTTTTGCAATCCTTGTCCATGACATTTTTCTTGCATACTAAGCTTGCCGTTTTAAAAGACGAATTGTTAATCAGCAAGTTTAGTTTGGGGCCAAAATCAGTAAGCCAGCATGTATGGGATGAGATTTCCCTGGCTTTTGGAAACGCATTTCCATCGATCAAGGAGAGACTGCTAAATCGGAAACTAATTAAAGTGTCGGGAGACGCATTAGAAATCAGGGTGCCTGATTTATATGTGACTTTTCACGATAGATTAGTGACTGAGTACAAAACATCGGTGGATATGCCAGTGCTTGATATCAGAAAGAGAATGGAGGAGACTGAGGTTATGTACAATGCATTGTCTGAGCTATCTGTGCTCAAGGAGTCGGACAAGTTCGACGTTGATGTTTTTTCCCGGATGTGCCAGACTTTGGAGGTAGACCCAATGACTGCAGCAAAGGTTATAGTGGCAGTGATGAGCAACGAGAGCGGACTGACTCTTACATTCGAACAGCCAACTGAAGCAAATGTCGCATTGGCACTTAAAGATTCAGAAAAAGCCTCTGAGGGTGCACTAGTGGTTACTTCTAGAGATGTTGAAGAACCATCCATGAAGGGTTCAATGGCAAGAGGAGAGTTACAATTGGCCGGTCTGTCTGGAGACCAACCAGAGTCTTCCTATACTCGGAACGAGGAAATAGAGTCATTAGAGCAATTCCACATGGCAACGGCTAGTTCGTTAATTCGGAAACAGATGAGTTCGATTGTGTACACGGGCCCCATTAAAGTTCAGCAAATGAAAAACTTTATTGATAGCCTAGTAGCATCACTCTCTGCTGCGGTGTCGAACCTAGTCAAGATCCTAAAGGATACAGCTGCTATAGATCTCGAAACCCGTCAGAAGTTCGGAGTCTTAGATGTTGCGACCAAAAGATGGTTAATTAAACCTTTAGCCAAGAATCACGCATGGGGCGTTATTGAAACACATGCTAGGAAGTATCACGTTGCACTTTTGGAGTATGATGAGCATGGAGTGGTAACTTGCGACAGTTGGAGAAGGGTGGCCGTGAGTTCTGAGTCAATGGTTTATTCTGATATGGCAAAGCTCAGAACACTGAGGAGATTATTAAGAGATGGTGAGCCTCATGTCAGCAGTGCTAAAGTCGTCCTAGTTGACGGTGTCCCGGGTTGTGGAAAGACAAAAGAGATTCTCTCGAAAGTAAATTTTGAGGAAGATCTAATCTTAGTACCGGGTAAGCAGGCTGCTGAAATGATAAAGAGGCGTGCTAATGCGTCAGGAATAATTCAAGCCACAAGAGATAATGTTCGTACTGTTGATTCATTTATAATGAACTACGGTAAAGGAACACGCTGTCAGTTCAAAAGGTTATTTATCGACGAAGGTCTGATGTTGCACACTGGTTGTGTGAATTTTCTTGTTTCTATGTCTCTGTGCGAAATTGCATATGTTTATGGAGACACACAACAAATTCCATACATCAACAGAGTATCCGGTTTTCCGTACCCTGCACATTTTGCAAAAATAGAGGTTGATGAGGTGGAAACTCGCAGAACTACGCTGCGTTGTCCAGCCGACATTACCCACTATCTTAACAGAAGGTACGAAGGACATGTCATGTGTACATCGTCGGTTAAAAAGTCAGTTTCTCAGGAAATGGTGAGCGGGGCCGCAATGATCAATCCTGTATCTAAGCCATTGAATGGGAAAGTTTTGACTTTCACTCAGTCTGATAAAGAGGCGCTGCTTTCTCGAGGATATACGGACGTCCATACAGTACATGAGGTACAAGGTGAGACATATGCAGATGTGTCGTTGGTCAGATTGACTCCGACACCTGTGTCTATCATCGCAGGAGATAGTCCGCACGTTCTCGTAGCTTTGTCAAGGCATACCCAAACATTGAAGTATTACACCGTAGTGATGGATCCTCTTGTAAGTATAATTAGGGATTTAGAAAAACTTAGTTCTTACTTGTTAGATATGTATAAAGTAGATGCAGGGACCCAATAGCAATTACAGGTAGACTCCGTGTTTAAAGGTTCTAATCTTTTTGTTGCAGCACCAAAGACTGGAGATATCTCAGATATGCAATTTTACTATGATAAGTGTCTCCCAGGTAATAGCACCATGTTAAATAACTATGATGCTGTTACCATGAGGTTGACTGACATTTCTCTTAATGTCAAAGATTGCATATTGGATTTCTCTAAGTCTGTGGCTGCACCGAAGGATCCGATCAAACCACTGATTCCAATGGTACGAACGGCGGCAGAAATGCCACGCCAGACTGGACTATTGGAAAATTTGGTGGCGATGATCAAAAGAAACTTTAATTCACCGGAGTTATCAGGAATAATCGACATTGAGAATACTGCATCTTTAGTAGTAGATAAATTTTTTGATAGTTACTTGCTTAAAGAAAAAAGAAAACCAAATAAAAATGTTTCTTTATTTTGTAGAGAGTCTCTCAATAGATGGTTAGAGAAGCAGGAGCAAGTGACCATTGGTCAGCTTGCAGATTTTGATTTTGTGGATCTTCCTGCCGTTGATCAGTACAGGCATATGATTAAAGCGCAACCTAAGCAGAAGCTGGATACATCGATTCAAAGCGAATATCCGGCCTTGCAGACGATTGTGTATCATTCGAAAAAGATCAACGCAATCTTCGGTCCTTTGTTCAGTGAGCTCACAAGGCAAATGCTCGAAAGCATAGACTCAAGTAAGTTTTTGTTCTTTACAAGGAAGACGCCAGCTCAAATTGAGGATTTCTTCGGAGATCTCGATAGCCATGTCCCTATGGATATCTTGGAGTTGGATATTTCGAAGTATGACAAATCTCAGAACGAGTTCCACTGTGCAGTAGAGTATGAAATATGGAGAAGACTTGGATTAGAAGATTTTCTGGGAGAAGTTTGGAAACAAGGCCACAGAAAAACTACTCTTAAAGATTACACAGCTGGTATTAAAACGTGTTTATGGTACCAGAGAAAGAGTGGGGACGTTACAACATTCATCGGTAATACGGTGATTATTGCTGCTTGTTTAGCTTCCATGTTGCCCATGGAGAAAATAATCAAAGGTGCATTTTGCGGAGATGACAGTTTACTATACTTCCCAAAAGGTTGTGAGTTTCCTGACATACAGCATACAGCCAACCTTATGTGGAATTTCGAGGCTAAGCTATTCAGAAAGCAGTATGGTTATTTCTGTGGAAGGTACGTGATACATCATGACAGAGGGTGTATTGTTTATTATGACCCTTTGAAGTTGATTTCTAAACTTGGTGCTAAACACATCAAGGATTGGGATCACTTAGAAGAGTTCAGAAGATCCCTTTGTGATGTTGCAATTTCGTTGAACAACTGTGCGTATTACACGCAGTTGGACGACGCTGTGAGTGAGGTCCATAAAACCGCACCCCCGGGTTCGTTTGTTTATAAAAGTTTAGTTAAATATCTGTCCGATAAGGTTCTTTTTAGAAGTTTGTTTATAGATGGCTCTTGTTAAGGGTAAAGTCAATATTAATGAGTTCATAGACTTGTCAAAATCAGAAAAATTTCTTCCGTCTATGTTCACACCTGTTAAGAGTGTCATGATCTCCAAGGTTGATAAGATATTGGTTCATGAAGATGAATCTTTGTCCGAAGTCAATTTACTCAAAGGTGTAAAACTCATTGATGGTGGCTATGTACATCTTGCTGGTCTTGTGGTAACAGGTGAATGGAATTTGCCAGATAATTGTCGTGGTGGTGTCAGTGTCTGTTTGGTCGATAAGAGAATGGAGAGAGCGGACGAGGCAACTCTTGCTTCATACTATACCGCAGCGGCTAAGAAAAGGTTTCAGTTCAAAGTCGTTCCAAATTACAACATCACTACCAAGGACGCAGAAAAGGCAGTTTGGCAAGTACTAGTTAATATTAGAAATGTTAAAATTGCTGCGGGTTACTGTCCGCTGTCATTAGAATTTGTGTCAGTGTGTATTGTTTATAAAAATATTATAAAACTCGGTTTGAGAGAGAAAATTACGAGCGTCACGGATGGAGGGCCCATGGAACTATCAGAAGAAGTTGTTGATGAGTTCATGGAAGAAGTCCCGATGTCTGTAAGGCTTGCAAAATTTCGTTCGAAGACCGGAAAAAAGTTTAGTAGTAAAAGTGAGAATAATAGTGGTAATAATAGGCCGAAACCAGTCAAAAACCAAAGGAAGGAAAAGGGTTTAAAAGTTAGGGTTGAGAAGGATAATTTAATTGATAATGAATTGGAGACTTACGTCGCCGATTCAGATTCGTATTAAATATGTCTTACACAATCGCAACTCCATCGCAATTTGTGTTTTTGTCATCAGCATGGGCCGACCCTATAGAATTAATAAATTTATGTACTAATTCACTAGGTAATCAGTTCCAAACACAACAAGCTAGAACAACCGTTCAACGGCAATTTAGCGAAGTGTGGAAACCTGTCCCTCAAGTCACTGTTAGGTTTCCTGACAGTGGTTTTAAGGTGTATAGGTACAATGCGGTACTAGATCCTCTAGTTACTGCTTTGTTAGGAGCTTTCGATACTAGAAATAGGATTATAGAAGTCGAAAATCAGGCGAACCCGACAACCGCCGAAACGTTAGACGCTACTCGTAGAGTAGATGACGCAACGGTGGCTATAAGGAGCGCTATAAATAATTTAGTAGTAGAATTGGTCAAAGGAACAGGTTTGTACAATCAGAGCACATTTGAAAGTGCATCCGGTTTACAATGGTCCTCTGCACCTGCATCTTGA
>MW314112
ATGGCATACACACAGACAGCTACCACATCCGCTTTGCTCGACACTGTCCGAGGTAACAATACCTTGGTCAACGATCTTGCGAAGCGGCGTCTTTATGACACAGCGGTCGACGAGTTCAACGCTCGTGATCGCAGGCCCAAAGTAAATTTTTCCAAAGTAATAAGTGAGGAACAGACGCTTATTGCTACTAGGGCATATCCTGAATTCCAGATAACCTTCTATAATACGCAGAACGCCGTGCATTCGCTTGCCGGTGGACTACGATCCTTAGAACTGGAATATCTAATGATGCAGATCCCGTACGGATCACTCACATATGATATAGGTGGGAATTTTGCATCTCATCTGTTCAAAGGACGGGCATATGTTCACTGCTGTATGCCCAATCTTGATGTCCGCGACATAATGCGGCACGAAGGCCAGAAAGACAGTATAGAATTATACCTTTCCAGGCTTGAGCGGGGCAACAAAGTTGTCCCAAATTTCCAAAAGGAAGCTTTTGACAGATACGCTGAAACGCCAGACGAAGTTGTCTGTCACAGTACCTTCCAAACGTGTACGCACCAGCAGGTGGAAAACACAGGCAGGGTGTATGCTATTGCATTGCACAGTATATACGATATACCTGCTGATGAATTCGGAGCGGCACTTTTAAGGAAAAATGTCCATGTTTTTTACGCCGCCTTCCACTTTTCCGAGAATTTACTTCTCGAAGATTCACACGTCAACCTTGACGAAATCAACGCGTGTTTTTCGCGTGATGGAGACAAGCTGACTTTTTCTTTCGCATCTGAGAGCACTTTAAATTATTGTCATAGTTATTCTAATATTTTAAAATACGTGTGCAAAACTTACTTCCCGGCATCTAATAGAGAGGTCTACATGAAGGAGTTTTTGGTCACCAGGGTTAACACCTGGTTTTGTAAGTTTTCTAGGATAGATACTTTTTTATTATACAAGGGGGTAGCCCACAAAGGTGTAAATAGTGAGCAATTTTACAGCGCAATGGAAGATGCATGGCACTACAAAAAGACTCTTGCAATGTGTAACAGCGAGAGGATTCTTCTTGAAGATTCCTCATCGGTCAATTACTGGTTCCCAAAAATGAGAGATATGGTCATAGTTCCTCTATTCGACATATCTCTCGACACTAGTAAAAGGACCCGCAAAGAAGTCTTAGTGTCAAAGGATTTTGTATTCACAGTTTTAAATCACATTCGCACTTATCAAGCCAAGGCACTTACATACTCCAATGTTTTATCCTTTGTCGAATCAATTCGTTCAAGGGTAATTATCAACGGAGTGACTGCCAGGTCTGAGTGGGATGTTGACAAATCTCTTTTGCAATCCTTGTCCATGACATTTTTCTTGCATACTAAGCTTGCCGTTTTAAAAGACGAATTGTTAATCAGCAAGTTTAGTTTGGGGCCAAAATCAGTAAGCCAGCATGTATGGGATGAGATTTCCCTGGCTTTTGGAAACGCATTTCCATCGATCAAGGAGAGACTGCTAAATCGGAAACTAATTAAAGTGTCGGGAGACGCATTAGAAATCAGGGTGCCTGATTTATATGTGACTTTTCACGACAGATTAGTGACTGAGTACAAAACATCGGTGGATATGCCAGTGCTTGATATCAGAAAGAGAATGGAGGAGACTGAGGTTATGTACAATGCATTGTCTGAGCTATCTGTGCTCAAGGAGTCGGACAAGTTCGACGTTGATGTTTTTTCCCGGATGTGCCAGACTTTGGAGGTAGACCCAATGACTGCAGCAAAGGTTATTGTGGCAGTGATGAGCAACGAGAGCGGACTGACTCTTACATTCGAACAGCCAACTGAAGCAAATGTCGCATTGGCACTTAAAGATTCAGAAAAAGCCTCTGAGGGTGCACTAGTGGTTACTTCTAGAGATGTTGAAGAACCATCCATGAAGGGTTCAATGGCAAGAGGAGAGTTACAATTGGCCGGTCTGTCTGGAGACCAACCAGAGTCTTCCTATACTCGGAACGAGGAAATAGAGTCATTAGAGCAATTCCACATGGCAACGGCTGGTTCGTTAATTCGGAAACAGATGAGTTCGATTGTGTACACGGGCCCCATTAAAGTTCAGCAAATGAAAAACTTTATTGATAGCCTGGTAGCATCACTCTCTGCTGCGGTGTCGAACCTAGTCAAGATCCTAAAGGATACAGCTGCTATAGATCTCGAAACCCGTCAGAAGTTTGGAGTCTTAGATGTTGCGACCAAAAGATGGTTAATTAAACCTTTAGCCAAGAATCACGCATGGGGCGTTATTGAAACACATGCTAGGAAGTACCACGTTGCACTTTTGGAGTATGATGAGCATGGAGTGGTAACTAGCGACAGTTGGAGAAGGGTGGCCGTGAGTTCTGAGTCAATGGTTTATTCTGATATGGCAAAGCTCAGAACACTGAGGAGATTATTAAGAGATGGTGAGCCTCATGTCAGCAGTGCTAAAGTCGTCCTAGTTGACGGTGTCCCGGGTTGTGGAAAGACAAAAGAGATTCTCTCGAAAGTAAATTTTGAGGAAGATCTAATCTTAGTACCGGGTAAGCAGGCTGCTGAAATGATAAAGAGGCGTGCTAATGCGTCAGGAATAATTCAAGCCACAAGAGATAATGTTCGTACTGTTGATTCATTTATAATGAATTACGGTAAAGGAACACGCTGTCAGTTCAAAAGGTTATTTATCGACGAAGGTCTGATGTTGCACACTGGTTGTGTGAATTTTCTTGTTTCTATGTCTCTGTGCGAAATTGCATATGTTTATGGAGACACACAACAAATTCCATACATCAACAGAGTATCCGGTTTTCCGTACCCTGCACATTTTGCAAAAATAGAGGTTGATGAGGTGGAAACTCGCAGAACTACGCTGCGTTGTCCAGCCGACATTACCCACTATCTTAACAGAAGGTACGAAGGACATGTCATGTGTACATCGTCGGTTAAAAAGTCAGTTTCTCAGGAAATGGTGAGCGGGGCCGCAATGATCAATCCTGTATCTAAGCCATTGAATGGGAAAGTTTTGACTTTCACTCAGTCTGATAAAGAGGCGCTGCTTTCTCGAGGATATACGGACGTCCATACAGTACATGAGGTACAAGGTGAGACATATGCAGATGTGTCGTTGGTCAGATTGACTCCGACACCTGTATCTATCATCGCAGGAGATAGTCCGCACGTTCTCGTAGCTTTGTCAAGGCATACCCAAACATTGAAGTATTACACCGTAGTGATGGATCCTCTTGTAAGTATAATTAGGGATTTAGAAAAACTTAGTTCTTACTTGTTAGATATGTATAAAGTAGATGCAGGGACCCAATAGCAATTACAGGTAGACTCCGTGTTTAAAGGTTCTAATCTTTTTGTTGCAGCACCAAAGACTGGAGATATCTCAGATATGCAATTTTACTATGATAAGTGTCTCCCAGGTAATAGCACCATGTTAAATAACTATGATGCTGTTACCATGAGGTTGACTGACATTTCTCTTAATGTCAAAGATTGCATATTGGATTTCTCTAAGTCTGTGGCTGCACCGAAGGATCCGATCAAACCACTGATTCCAATGGTACGAACGGCGGCAGAAATGCCACGCCAGACTGGACTATTGGAAAATTTGGTGGCGATGATCAAAAGAAACTTTAATTCACCGGAGTTATCAGGAATAATCGACATTGAGAATACTGCATCTTTAGTAGTAGATAAATTTTTTGATAGTTACTTGCTTAAAGAAAAAAGAAAACCAAATAAAAATGTTTCTTTATTTTGTAGAGAGTCTCTCAATAGATGGTTAGAGAAGCAGGAGCAAGTGACCATTGGTCAGCTTGCAGATTTTGATTTTGTGGATCTTCCTGCCGTTGATCAGTACAGGCATATGATTAAAGCGCAACCTAAGCAGAAGCTGGATACATCAATTCAAAGCGAATATCCGGCCTTGCAGACGATTGTGTATCATTCGAAAAAGATCAACGCAATCTTCGGTCCTTTGTTCAGTGAGCTCACAAGGCAAATGCTCGAAAGCATAGACTCAAGTAAGTTTTTGTTCTTTACAAGGAAGACGCCAGCTCAAATTGAGGATTTCTTCGGAGATCTCGATAGCCATGTCCCTATGGATATCTTGGAGTTGGATATTTCGAAGTATGACAAATCTCAGAACGAGTTCCACTGTGCAGTAGAGTATGAAATATGGAGAAGACTTGGATTAGAAGATTTTCTGGGAGAAGTTTGGAAACAAGGCCACAGGAAAACTACTCTTAAAGATTACACAGCTGGTATTAAAACGTGTTTATGGTACCAGAGAAAGAGTGGGGACGTTACAACATTCATCGGTAATACGGTGATTATTGCTGCTTGTTTAGCTTCCATGTTACCCATGGAGAAAATAATCAAAGGTGCATTTTGCGGAGATGACAGTTTACTATACTTCCCAAAAGGTTGTGAGTTTCCTGACATACAGCATACAGCCAACCTTATGTGGAATTTCGAGGCTAAGCTATTCAGAAAGCAGTATGGTTATTTCTGTGGAAGGTACGTGATACATCATGACAGAGGGTGTATTGTTTATTATGACCCTTTGAAGTTGATTTCTAAACTTGGTGCTAAACACATCAAGGATTGGGATCACTTAGAAGAGTTCAGAAGATCCCTTTGTGATGTTGCAAATTCGTTGAACAACTGTGCGTATTACACGCAGTTGGACGACGCTGTGAGTGAGGTCCATAAAACCGCACCCCCGGGTTCGTTTGTATATAAAAGTTTAGTTAAATATCTGTCCGATAAGGTTCTTTTTAGAAGTTTGTTTATAGATGGCTCTTGTTAAGGGTAAAGTCAATATTAATGAGTTCATAGACTTGTCAAAATCAGAAAAATTTCTTCCGTCTATGTTCACACCTGTTAAGAGTGTCATGATCTCCAAGGTTGATAAGATATTGGTTCATGAAGATGAATCTTTGTCCGAAGTCAATTTACTCAAAGGTGTAAAACTCATTGATGGTGGCTATGTACATCTTGCTGGTCTTGTGGTGACAGGTGAATGGAATTTGCCAGATAATTGTCGTGGTGGTGTCAGTGTCTGTTTGGTCGATAAAAGAATGGAGAGAGCGGACGAGGCAACTCTTGCTTCATACTATACCGCAGCGGCTAAGAAAAGGTTTCAGTTCAAGGTCGTTCCAAATTACAACATCACTACCAAGGACGCAGAAAAGGCAGTTTGGCAAGTACTAGTTAATATTAGAAATGTTAAAATTGCTGCGGGTTACTGTCCGCTGTCATTAGAATTTGTGTCAGTGTGTATTGTTTATAAAAATATTATAAAACTCGGTTTGAGAGAGAAAATTACGAGCGTCACGGATGGAGGGCCCATGGAACTATCAGAAGAAGTTGTTGATGAGTTCATGGAAGAAGTCCCGATGTCTGTAAGGCTTGCAAAATTTCGTTCGAAGACCGGGAAAAAGTTTAGTAGTAAAAGTGAGAATAATAGTGGTAATAATAGGCCGAAACCAAACAAAAACCAAAGGAAGGAAAAGGGTTTAAAAGTTAGGGTTGAGAAGGATAATTTAATTGATAATGAATTGGAGACTTACGTCGCCGATTCAGATTCGTATTAAATATGTCTTACACAATCGCAACTCCATCGCAATTTGTGTTTTTGTCATCAGCATGGGCCGACCCTATAGAATTAATAAATTTATGTACTAATTCACTAGGTAATCAATTCCAAACACAACAAGCTAGAACAACCGTTCAACGGCAATTTAGCGAAGTGTGGAAACCTGTCCCTCAAGTCACTGTTAGGTTTCCTGACAGTGGTTTTAAGGTGTATAGGTACAATGCGGTACTAGAACCTCTAGTTACTGCTTTGTTAGGAGCTTTCGATACTAGAAATAGGATTATAGAAGTCGAAAATCAGGCGAACCCGACAACCGCCGAAACGTTAGACGCTACTCGTAGAGTAGATGACGCAACGGTGGCTATAAGGAGCGCTATAAATAATTTAGTAGTAGAATTGGTCAAAGGAACAGGTTTGTACAATCAGAGCACATTTGAAAGTGCATCCGGTTTACAATGGTCCTCTGCACCTGCATCTTGA
>MW314118
ATGGCATACACACAGACAGCTACCACATCCGCTTTGCTCGACACTGTCCGAGGTAACAATACCTTGGTCAACGATCTTGCGAAGCGGCGTCTTTATGACACAGCGGTCGACGAGTTCAACGCTCGTGATCGCAGGCCCAAAGTAAATTTTTCCAAAGTAATAAGTGAGGAACAGACGCTTATTGCTACTAGGGCATATCCTGAATTCCAGATAACCTTCTATAATACGCAGAACGCCGTGCATTCGCTTGCCGGTGGACTACGATCCTTAGAACTGGAATATCTAATGATGCAGATCCCGTACGGATCACTCACATATGATATAGGTGGGAATTTTGCATCTCATCTGTTCAAAGGACGGGCATATGTTCACTGCTGTATGCCCAATCTTGATGTCCGCGACATAATGCGGCACGAAGGCCAGAAAGACAGTATAGAATTATACCTTTCCAGGCTTGAGCGGGGCAACAAAGTTGTCCCAAATTTCCAAAAGGAAGCTTTTGACAGATACGCTGAAACGCCAGACGAAGTTGTCTGTCACAGTACCTTCCAAACGTGTACGCACCAGCAGGTGGAAAACACAGGCAGGGTGTATGCTATTGCATTGCACAGTATATACGATATACCTGCTGATGAATTCGGAGCGGCACTTTTAAGGAAAAATGTCCATGTTTGTTACGCCGCCTTCCACTTTTCCGAGAATTTACTTCTCGAAGATTCACACGTCAACCTTGACGAAATCAACGCGTGTTTTTCGCGTGATGGAGACAAGCTGACTTTTTCTTTCGCATCTGAGAGCACTTTAAATTATTGTCATAGTTATTCTAATATTTTAAAATACGTGTGCAAAACTTACTTCCCGGCATCTAATAGAGAGGTCTACATGAAGGAGTTTTTGGTCACCAGGGTTAACACCTGGTTTTGTAAGTTTTCTAGGATAGATACTTTTTTATTATACAAGGGGGTAGCCCACAAAGGTGTAAATAGTGAGCAATTTTACAGCGCAATGGAAGATGCATGGCACTACAAAAAGACTCTTGCAATGTGTAACAGCGAGAGGATTCTTCTTGAAGATTCCTCATCGGTCAATTACTGGTTCCCAAAAATGAGAGATATGGTCATAGTTCCTCTATTCGACATATCTCTCGACACTAGTAAAAGGACCCGCAAAGAAGTCTTAGTGTCAAAGGATTTTGTATTCACAGTTTTAAATCACATTCGCACTTATCAAGCCAAGGCACTTACATACTCCAATGTTTTATCCTTTGTCGAATCAATTCGTTCAAGGGTAATTATCAACGGAGTGACTGCCAGGTCTGAGTGGGATGTTGACAAATCTCTTTTGCAATCCTTGTCCATGACATTTTTCTTGCATACTAAGCTTGCCGTTTTAAAAGACGAATTGTTAATCAGCAAGTTTAGTTTGGGGCCAAAATCAGTAAGCCAGCATGTATGGGATGAGATTTCCCTGGCTTTTGGAAACGCATTTCCATCGATCAAGGAGAGACTGCTAAATCGGAAACTAATTAAAGTGTCGGGAGACGCATTAGAAATCAGGGTGCCTGATTTATATGTGACTTTTCACGATAGATTAGTGACTGAGTACAAAACATCGGTGGATATGCCAGTGCTTGATATCAGAAAGAGAATGGAGGAGACTGAGGTTATGTACAATGCATTGTCTGAGCTATCTGTGCTCAAGGAGTCGGACAAGTTCGACGTTGATGTTTTTTCCCGGATGTGCCAGACTTTGGAGGTAGACCCAATGACTGCAGCAAAGGTTATTGTGGCAGTGATGAGCAACGAGAGCGGACTGACTCTTACATTCGAACAGCCAACTGAAGCAAATGTCGCATTGGCACTTAAAGATTCAGAAAAAGCCTCTGAGGGTGCACTAGTGGTTACTTCTAGAGATGTTGAAGAACCATCCATGAAGGGTTCAATGGCAAGAGGAGAGTTACAATTGGCCGGTCTGTCTGGAGACCAACCAGAGTCTTCCTATACTCGGAACGAGGAAATAGAGTCATTAGAGCAATTCCACATGGCAACGGCTGGTTCGTTAATTCGGAAACAGATGAGTTCGATTGTGTACACGGGCCCCATTAAAGTTCAGCAAATGAAAAACTTTATTGATAGCCTGGTAGCATCACTCTCTGCTGCGGTGTCGAACCTAGTCAAGATCCTAAAGGATACAGCTGCTATAGATCTCGAAACCCGTCAGAAGTTTGGAGTCTTAGATGTTGCGACCAAAAGATGGTTAATTAAACCTTTAGCCAAGAATCACGCATGGGGCGTTATTGAAACACATGCTAGGAAGTACCACGTTGCACTTTTGGAGTATGATGAGCATGGAGTGGTAACTTGCGACAGTTGGAGAAGGGTGGCCGTGAGTTCTGAGTCAATGGTTTATTCTGATATGGCAAAGCTCAGAACACTGAGGAGATTATTAAGAGATGGTGAGCCTCATGTCAGTAGTGCTAAAGTCGTCCTAGTTGACGGTGTCCCGGGTTGTGGAAAGACAAAAGAGATTCTCTCGAAAGTAAATTTTGAGGAAGATCTAATCTTAGTACCGGGTAAGCAGGCTGCTGAAATGATAAAGAGGCGTGCTAATGCGTCAGGAATAATTCAAGCCACAAGAGATAATGTTCGTACTGTTGATTCATTTATAATGAATTACGGTAAAGGAACACGCTGTCAGTTCAAAAGGTTATTTATCGACGAAGGTCTGATGTTGCACACTGGTTGTGTGAATTTTCTTGTTTCTATGTCTCTGTGCGAAATTGCATATGTTTATGGAGACACACAACAAATTCCATACATCAACAGAGTATCCGGTTTTCCGTACCCTGCACATTTTGCAAAAATAGAGGTTGATGAGGTGGAAACTCGCAGAACTACGCTGCGTTGTCCAGCCGACATTACCCACTATCTTAACAGAAGGTACGAAGGACATGTCATGTGTACATCGTCGGTTAAAAAGTCAGTTTCTCAGGAAATGGTGAGCGGGGCCGCAATGATCAATCCTGTATCTAAGCCATTGAATGGGAAAGTTTTGACTTTCACTCAGTCTGATAAAGAGGCGCTGCTTTCTCGAGGATATACGGACGTCCATACAGTACATGAGGTACAAGGTGAGACATATGCAGATGTGTCGTTGGTCAGATTGACTCCGACACCTGTATCTATCATCGCAGGAGATAGTCCGCACGTTCTCGTAGCTTTGTCAAGGCATACCCAAACATTGAAGTATTACACCGTAGTGATGGATCCTCTTGTAAGTATAATTAGGGATTTAGAAAAACTTAGTTCTTACTTGTTAGATATGTATAAAGTAGATGCAGGGACCCAATAGCAATTACAGGTAGACTCCGTGTTTAAAGGTTCTAATCTTTTTGTTGCAGCACCAAAGACTGGAGATATCTCAGATATGCAATTTTACTATGATAAGTGTCTCCCAGGTAATAGCACCATGTTAAATAACTATGATGCTGTTACCATGAGGTTGACTGACATTTCTCTTAATGTCAAAGATTGCATATTGGATTTCTCTAAGTCTGTGGCTGCACCGAAGGATCCGATCAAACCACTGATTCCAATGGTACGAACGGCGGCAGAAATGCCACGCCAGACTGGACTATTGGAAAATTTGGTGGCGATGATCAAAAGAAACTTTAATTCACCGGAGTTATCAGGAATAATCGACATTGAGAATACTGCATCTTTAGTAGTAGATAAATTTTTTGATAGTTACTTGCTTAAAGAAAAAAGAAAACCAAATAAAAATGTTTCTTTATTTTGTAGAGAGTCTCTCAATAGATGGTTAGAGAAGCAGGAGCAAGTGACCATTGGTCAGCTTGCAGATTTTGATTTTGTGGATCTTCCTGCCGTTGATCAGTACAGGCATATGATTAAAGCGCAACCTAAGCAGAAGCTGGATACATCAATTCAAAGCGAATATCCGGCCTTGCAGACGATTGTGTATCATTCGAAAAAGATCAACGCAATCTTCGGTCCTTTGTTCAGTGAGCTCACAAGGCAAATGCTCGAAAGCATAGACTCAAGTAAGTTTTTGTTCTTTACAAGGAAGACGCCAGCTCAAATTGAGGATTTCTTCGGAGATCTCGATAGCCATGTCCCTATGGATATCTTGGAGTTGGATATTTCGAAGTATGACAAATCTCAGAACGAGTTCCACTGTGCAGTAGAGTATGAAATATGGAGAAGACTTGGATTAGAAGATTTTCTGGGAGAAGTTTGGAAACAAGGCCACAGGAAAACTACTCTTAAAGATTACACAGCTGGTATTAAAACGTGTTTATGGTACCAGAGAAAGAGTGGGGACGTTACAACATTCATCGGTAATACGGTGATTATTGCTGCTTGTTTAGCTTCCATGTTGCCCATGGAGAAAATAATCAAAGGTGCATTTTGCGGAGATGACAGTTTACTATACTTCCCAAAAGGTTGTGAGTTTCCTGACATACAGCATACAGCCAACCTTATGTGGAATTTCGAGGCTAAGCTATTCAGAAAGCAGTATGGTTATTTCTGTGGAAGGTACGTGATACATCATGACAGAGGGTGTATTGTTTATTATGACCCTTTGAAGTTGATTTCTAAACTTGGTGCTAAACACATCAAGGATTGGGATCACTTAGAAGAGTTCAGAAGATCCCTTTGTGATGTTGCAAATTCGTTGAACAACTGTGCGTATTACACGCAGTTGGACGACGCTGTGAGTGAGGTCCATAAAACCGCACCCCCGGGTTCGTTTGTATATAAAAGTTTAGTTAAATATCTGTCCGATAAGGTTCTTTTTAGAAGTTTGTTTATAGATGGCTCTTGTTAAGGGTAAAGTCAATATTAATGAGTTCATAGACTTGTCAAAATCAGAAAAATTTCTTCCGTCTATGTTCACACCTGTTAAGAGTGTCATGATCTCCAAGGTTGATAAGATATTGGTTCATGAAGATGAATCTTTGTCCGAAGTCAATTTACTCAAAGGTGTAAAACTCATTGATGGTGGCTATGTACATCTTGCTGGTCTTGTGGTGACAGGTGAATGGAATTTGCCAGATAATTGTCGTGGTGGTGTCAGTGTCTGTTTGGTCGATAAAAGAATGGAGAGAGCGGACGAGGCAACTCTTGCTTCATACTATACCGCAGCGGCTAAGAAAAGGTTTCAGTTCAAAGTCGTTCCAAATTACAACATCACTACCAAGGACGCAAAAAAGGCAGTTTGGCAAGTACTAGTTAATATTAGAAATGTTAAAATTGCTGCGGGTTACTGTCCGCTGTCATTAGAATTTGTGTCAGTGTGTATTGTTTATAAAAATATTATAAAACTCGGTTTGAGAGAGAAAATTACGAGCGTAACGGATGGAGGGCCCATGGAACTATCAGAAGAAGTTGTTGATGAGTTCATGGAAGAAGTCCCGATGTCTGTAAGGCTTGCAAAATTTCGTTCGAAGACCGGGAAAAAGTTTAGTAGTAAAAGTGAGAATAATAGTGGTAATAATAGGCCGAAACCAAACAAAAACCAAAGGAAGGAAAAGGGTTTAAAAGTTAGGGTTGAGAAGGATAATTTAATTGATAATGAATTGGAGACTTACGTCGCCGATTCAGATTCGTATTAAATATGTCTTACACAATCGCAACTCCATCGCAATTTGTGTTTTTGTCATCAGCATGGGCCGACCCTATAGAATTAATAAATTTATGTACTAATTCACTAGGTAATCAATTCCAAACACAACAAGCTAGAACAACCGTTCAACGGCAATTTAGCGAAGTGTGGAAACCTGTCCCTCAAGTCACTGTTAGGTTTCCTGACAGTGGTTTTAAGGTGTATAGGTACAATGCGGTACTAGATCCTCTAGTTACTGCTTTGTTAGGAGCTTTCGATACTAGAAATAGGATTATAGAAGTCGAAAATCAGGCGAACCCGACAACCGCCGAAACGTTAGACGCTACTCGTAGAGTAGATGACGCAACGGTGGCTATAAGGAGCGCTATAAATAATTTAGTAGTAGAATTGGTCAAAGGAACAGGTTTGTACAATCAGAGCACATTTGAAAGTGCATCCGGTTTACAATGGTCCTCTGCACCTGCATCTTGA
>MW314119
ATGGCATACACACAGACAGCTACCACATCCGCTTTGCTCGACACTGTCCGAGGTAACAATACCTTGGTCAACGATCTTGCGAAGCGGCGTCTTTATGACACAGCGGTCGACGAGTTCAACGCTCGTGATCGCAGGCCCAAAGTAAATTTTTCCAAAGTAATAAGTGAGGAACAGACGCTTATTGCTACTAGGGCATATCCTGAATTCCAGATAACCTTCTATAATACGCAGAACGCCGTGCATTCGCTTGCCGGTGGACTACGATCCTTAGAACTGGAATATCTAATGATGCAGATCCCGTACGGATCACTCACATATGATATAGGTGGGAATTTTGCATCTCATCTGTTCAAAGGACGGGCATATGTTCACTGCTGTATGCCCAATCTTGATGTCCGCGACATAATGCGGCACGAAGGCCAGAAAGACAGTATAGAATTATACCTTTCCAGGCTTGAGCGGGGCAACAAAGTTGTCCCAAATTTCCAAAAGGAAGCTTTTGACAGATACGCTGAAACGCCAGACGAAGTTGTCTGTCACAGTACCTTCCAAACGTGTACGCACCAGCAGGTGGAAAACACAGGCAGGGTGTATGCTATTGCATTGCACAGTATATACGATATACCTGCTGATGAATTCGGAGCAGCACTTTTAAGGAAAAATGTCCATGTTTGTTACGCCGCCTTCCACTTTTCCGAGAATTTACTTCTCGAAGATTCACACGTCAACCTTGACGAAATCAACGCGTGTTTTTCGCGTGATGGAGACAAGCTGACTTTTTCTTTCGCATCTGAGAGCACTTTAAATTATTGTCATAGTTATTCTAATATTTTAAAATACGTGTGCAAAACTTACTTCCCGGCATCTAATAGAGAGGTCTACATGAAGGAGTTTTTGGTCACCAGGGTTAACACCTGGTTTTGTAAGTTTTCTAGGATAGATACTTTTTTATTATACAAGGGGGTAGCCCACAAAGGTGTAAATAGTGAGCAATTTTACAGCGCAATGGAAGATGCATGGCACTACAAAAAGACTCTTGCAATGTGTAACAGCGAGAGGATTCTTCTTGAAGATTCCTCATCGGTCAATTACTGGTTCCCAAAAATGAGAGATATGGTCATAGTTCCTCTATTCGACATATCTCTCGACACTAGTAAAAGGACCCGCAAAGAAGTCTTAGTGTCAAAGGATTTTGTATTCACAGTTTTAAATCACATTCGCACTTATCAAGCCAAGGCACTTACATACTCCAATGTTTTATCCTTTGTCGAATCAATTCGTTCAAGGGTAATTATCAACGGAGTGACTGCCAGGTCTGAGTGGGATGTTGACAAATCTCTTTTGCAATCCTTGTCCATGACATTTTTCTTGCATACTAAGCTTGCCGTTTTAAAAGACGAATTGTTAATCAGCAAGTTTAGTTTGGGGCCAAAATCAGTAAGCCAGCATGTATGGGATGAGATTTCCCTGGCTTTTGGAAACGCATTTCCATCGATCAAGGAGAGACTGCTAAATCGGAAACTAATTAAAGTGTCGGGAGACGCATTAGAAATCAGGGTGCCTGATTTATATGTGACTTTTCACGATAGATTAGTGACTGAGTACAAAACATCGGTGGATATGCCAGTGCTTGATATCAGAAAGAGAATGGAGGAGACTGAGGTTATGTACAATGCATTGTCTGAGCTATCTGTGCTCAAGGAGTCGGACAAGTTCGACGTTGATGTTTTTTCCCGGATGTGCCAGACTTTGGAGGTAGACCCAATGACTGCAGCAAAGGTTATTGTGGCAGTGATGAGCAACGAGAGCGGACTGACTCTTACATTCGAACAGCCAACTGAAGCAAATGTCGCATTGGCACTTAAAGATTCAGAAAAAGCCTCTGAGGGTGCACTAGTGGTTACTTCTAGAGATGTTGAAGAACCATCCATGAAGGGTTCAATGGCAAGAGGAGAGTTACAATTGGCCGGTCTGTCTGGAGACCAACCAGAGTCTTCCTATACTCGGAACGAGGAAATAGAGTCATTAGAGCAATTCCACATGGCAACGGCTGGTTCGTTAATTCGGAAACAGATGAGTTCGATTGTGTACACGGGCCCCATTAAAGTTCAGCAAATGAAAAACTTTATTGATAGCCTGGTAGCATCACTCTCTGCTGCGGTGTCGAACCTAGTCAAGATCCTAAAGGATACAGCTGCTATAGATCTCGAAACCCGTCAGAAGTTTGGAGTCTTAGATGTTGCGACCAAAAGATGGTTAATTAAACCTTTAGCCAAGAATCACGCATGGGGCGTTATTGAAACACATGCTAGGAAGTACCACGTTGCACTTTTGGAGTATGATGAGCATGGAGTGGTAACTTGCGACAGTTGGAGAAGGGTGGCCGTGAGTTCTGAGTCAATGGTTTATTCTGATATGGCAAAGCTCAGAACACTGAGGAGATTATTAAGAGATGGTGAGCCTCATGTCAGTAGTGCTAAAGTCGTCCTAGTTGACGGTGTCCCGGGTTGTGGAAAGACAAAAGAGATTCTCTCGAAAGTAAATTTTGAGGAAGATCTAATCTTAGTACCGGGTAAGCAGGCTGCTGAAATGATAAAGAGGCGTGCTAATGCGTCAGGAATAATTCAAGCCACAAGAGATAATGTTCGTACTGTTGATTCATTTATAATGAATTACGGTAAAGGAACACGCTGTCAGTTCAAAAGGTTATTTATCGACGAAGGTCTGATGTTGCACACTGGTTGTGTGAATTTTCTTGTTTCTATGTCTCTGTGCGAAATTGCATATGTTTATGGAGACACACAACAAATTCCATACATCAACAGAGTATCCGGTTTTCCGTACCCTGCACATTTTGCAAAAATAGAGGTTGATGAGGTGGAAACTCGCAGAACTACGCTGCGTTGTCCAGCCGACATTACCCACTATCTTAACAGAAGGTACGAAGGACATGTCATGTGTACATCGTCGGTTAAAAAGTCAGTTTCTCAGGAAATGGTGAGCGGGGCCGCAATGATCAATCCTGTATCTAAGCCATTGAATGGGAAAGTTTTGACTTTCACTCAGTCTGATAAAGAGGCGCTGCTTTCTCGAGGATATACGGACGTCCATACAGTACATGAGGTACAAGGTGAGACATATGCAGATGTGTCGTTGGTCAGATTGACTCCGACACCTGTATCTATCATCGCAGGAGATAGTCCGCACGTTCTCGTAGCTTTGTCAAGGCATACCCAAACATTGAAGTATTACACCGTAGTGATGGATCCTCTTGTAAGTATAATTAGGGATTTAGAAAAACTTAGTTCTTACTTGTTAGATATGTATAAAGTAGATGCAGGGACCCAATAGCAATTACAGGTAGACTCCGTGTTTAAAGGTTCTAATCTTTTTGTTGCAGCACCAAAGACTGGAGATATCTCAGATATGCAATTTTACTATGATAAGTGTCTCCCAGGTAATAGCACCATGTTAAATAACTATGATGCTGTTACCATGAGGTTGACTGACATTTCTCTTAATGTCAAAGATTGCATATTGGATTTCTCTAAGTCTGTGGCTGCACCGAAGGATCCGATCAAACCACTGATTCCAATGGTACGAACGGCGGCAGAAATGCCACGCCAGACTGGACTATTGGAAAATTTGGTGGCGATGATCAAAAGAAACTTTAATTCACCGGAGTTATCAGGAATAATCGACATTGAGAATACTGCATCTTTAGTAGTAGATAAATTTTTTGATAGTTACTTGCTTAAAGAAAAAAGAAAACCAAATAAAAATGTTTCTTTATTTTGTAGAGAGTCTCTCAATAGATGGTTAGAGAAGCAGGAGCAAGTGACCATTGGTCAGCTTGCAGATTTTGATTTTGTGGATCTTCCTGCCGTTGATCAGTACAGGCATATGATTAAAGCGCAACCTAAGCAGAAGCTGGATACATCAATTCAAAGCGAATATCCGGCCTTGCAGACGATTGTGTATCATTCGAAAAAGATCAACGCAATCTTCGGTCCTTTGTTCAGTGAGCTCACAAGGCAAATGCTCGAAAGCATAGACTCAAGTAAGTTTTTGTTCTTTACAAGGAAGACGCCAGCTCAAATTGAGGATTTCTTCGGAGATCTCGATAGCCATGTCCCTATGGATATCTTGGAGTTGGATATTTCGAAGTATGACAAATCTCAGAACGAGTTCCACTGTGCAGTAGAGTATGAAATATGGAGAAGACTTGGATTAGAAGATTTTCTGGGAGAAGTTTGGAAACAAGGCCACAGGAAAACTACTCTTAAAGATTACACAGCTGGTATTAAAACGTGTTTATGGTACCAGAGAAAGAGTGGGGACGTTACAACATTCATCGGTAATACGGTGATTATTGCTGCTTGTTTAGCTTCCATGTTGCCCATGGAGAAAATAATCAAAGGTGCATTTTGCGGAGATGACAGTTTACTATACTTCCCAAAAGGTTGTGAGTTTCCTGACATACAGCATACAGCCAACCTTATGTGGAATTTCGAGGCTAAGCTATTCAGAAAGCAGTATGGTTATTTCTGTGGAAGGTACGTGATACATCATGACAGAGGGTGTATTGTTTATTATGACCCTTTGAAGTTGATTTCTAAACTTGGTGCTAAACACATCAAGGATTGGGATCACTTAGAAGAGTTCAGAAGATCCCTTTGTGATGTTGCAAATTCGTTGAACAACTGTGCGTATTACACGCAGTTGGACGACGCTGTGAGTGAGGTCCATAAAACCGCACCCCCGGGTTCGTTTGTATATAAAAGTTTAGTTAAATATCTGTCCGATAAGGTTCTTTTTAGAAATTTGTTTATAGATGGCTCTTGTTAAGGGTAAAGTCAATATTAATGAGTTCATAGACTTGTCAAAATCAGAAAAATTTCTTCCGTCTATGTTCACACCTGTTAAGAGTGTCATGATCTCCAAGGTTGATAAGATATTGGTTCATGAAGATGAATCTTTGTCCGAAGTCAATTTACTCAAAGGTGTAAAACTCATTGATGGTGGCTATGTACATCTTGCTGGTCTTGTGGTGACAGGTGAATGGAATTTGCCAGATAATTGTCGTGGTGGTGTCAGTGTCTGTTTGGTCGATAAAAGAATGGAGAGAGCGGACGAGGCAACTCTTGCTTCATACTATACCGCAGCGGCTAAGAAAAGGTTTCAGTTCAAAGTCGTTCCAAATTACAACATCACTACCAAGGACGCAAAAAAGGCAGTTTGGCAAGTACTAGTTAATATTAGAAATGTTAAAATTGCTGCGGGTTACTGTCCGCTGTCATTAGAATTTGTGTCAGTGTGTATTGTTTATAAAAATATTATAAAACTCGGTTTGAGAGAGAAAATTACGAGCGTAACGGATGGAGGGCCCATGGAACTATCAGAAGAAGTTGTTGATGAGTTCATGGAAGAAGTCCCGATGTCTGTAAGGCTTGCAAAATTTCGTTCGAAGACCGGGAAAAAGTTTAGTAGTAAAAGTGAGAATAATAGTGGTAATAATAGGCCGAAACCAAACAAAAACCAAAGGAAGGAAAAGGGTTTAAAAGTTAGGGTTGAGAAGGATAATTTAATTGATAATGAATTGGAGACTTACGTCGCCGATTCAGATTCGTATTAAATATGTCTTACACAATCGCAACTCCATCGCAATTTGTGTTTTTGTCATCAGCATGGGCCGACCCTATAGAATTAATAAATTTATGTACTAATTCACTAGGTAATCAATTCCAAACACAACAAGCTAGAACAACCGTTCAACGGCAATTTAGCGAAGTGTGGAAACCTGTCCCTCAAGTCACTGTTAGGTTTCCTGACAGTGGTTTTAAGGTGTATAGGTACAATGCGGTACTAGATCCTCTAGTTACTGCTTTGTTAGGAGCTTTCGATACTAGAAATAGGATTATAGAAGTCGAAAATCAGGCGAACCCGACAACCGCCGAAACGTTAGACGCTACTCGTAGAGTAGATGACGCAACGGTGGCTATAAGGAGCGCTATAAATAATTTAGTAGTAGAATTGGTCAAAGGAACAGGTTTGTACAATCAGAGCACATTTGAAAGTGCATCCGGTTTACAATGGTCCTCTGCACCTGCATCTTGA
>MW314123
ATGGCATACACACAGACAGCTACCACATCCGCTTTGCTCGACACTGTCCGAGGTAACAATACCTTGGTCAATGATCTTGCGAAGCGGCGTCTTTATGACACAGCGGTCGACGAGTTCAACGCTCGTGATCGCAGGCCCAAAGTAAATTTTTCCAAAGTAATAAGTGAGGAACAGACGCTTATTGCTACTAGGGCATATCCAGAATTCCAGATAACCTTCTATAATACGCAGAACGCCGTGCATTCGCTTGCCGGTGGACTACGATCCTTAGAACTGGAATATCTAATGATGCAGATCCCGTACGGATCACTCACATATGATATAGGTGGGAATTTTGCATCACATCTGTTCAAAGGACGGGCATATGTTCACTGCTGTATGCCCAATCTTGATGTCCGCGACATAATGCGGCACGAAGGCCAGAAAGACAGTATAGAATTATACCTTTCCAGGCTTGAGCGGGGCAACAAAGTTGTCCCAAATTTCCAAAAGGAAGCTTTTGACAGATACGCTGAAACGCCAGACGAAGTTGTCTGTCACAGTACCTTCCAAACGTGTACGCACCAGCAGGTGGAAAACACAGGCAGGGTGTATGCTATTGCATTGCACAGTATATACGATATACCTGCTGATGAATTCGGAGCGGCACTTTTAAGGAAAAATGTCCATGTTTGTTACGCCGCCTTCCACTTTTCCGAGAATTTACTTCTCGAAGATTCACACGTCAACCTTGACGAAATCAACGCGTGTTTTTCGCGTGATGGAGACAAGCTGACTTTTTCTTTCGCATCTGAGAGCACTTTAAATTATTGTCATAGTTATTCTAATATTTTAAAATACGTGTGCAAAACTTACTTCCCGGCATCTAATAGAGAGGTCTACATGAAGGAGTTTTTAGTCACCAGGGTTAACACCTGGTTTTGTAAGTTTTCTAGGATTGATACTTTTTTATTATACAAGGGGGTAGCCCACAAAGGTGTAAATAGTGAGCAATTTTACAGCGCAATGGAAGATGCATGGCACTACAAAAAGACTCTTGCAATGTGTAACAGCGAGAGGATTCTTCTTGAAGATTCCTCATCGGTCAATTACTGGTTCCCAAAAATGAGAGATATGGTCATAGTTCCTCTATTCGACATATCTCTCGACACCAGTAAAAGGACCCGCAAAGAAGTCTTAGTGTCAAAGGATTTTGTATTCACAGTTTTAAATCACATTCGCACTTATCAAGCCAAGGCACTTACATACTCCAATGTTTTATCCTTTGTCGAATCAATTCGTTCAAGGGTAATTATCAACGGAGTGACTGCTAGGTCTGAGTGGGATGTTGACAAATCTCTTTTGCAATCCTTGTCCATGACATTTTTCTTGCATACTAAGCTTGCCGTTTTAAAAGACGAATTGTTAATCAGCAAGTTTAGTTTGGGGCCAAAATCAGTAAGCCAGCATGTATGGGATGAGATTTCCCTGGCTTTTGGAAACGCATTTCCATCGATCAAGGAGAGACTGCTAAATCGGAAACTAATTAAAGTGTCGGGAGACGCATTAGAAATCAGGGTGCCTGATTTATATGTGACTTTTCACGATAGATTAGTGACTGAGTACAAAACATCGGTGGATATGCCAGTGCTTGATATCAGAAAGAGAATGGAGGAGACTGAGGTTATGTACAATGCATTGTCTGAGCTATCTGTGCTCAAGGAGTCGGACAAGTTCGACGTTGATGTTTTTTCCCGGATGTGCCAGACTTTGGAGGTAGACCCAATGACTGCAGCAAAGGTTATAGTGGCAGTGATGAGCAACGAGAGCGGACTGACTCTTACATTCGAACAGCCAACTGAAGCAAATGTCGCATTGGCACTTAAAGATTCAGAAAAAGCCTCTGAGGGTGCACTAGTGGTTACTTCTAGAGATGTTGAAGAACCATCCATGAAGGGTTCAATGGCAAGAGGAGAGTTACAATTGGCCGGTCTGTCTGGAGACCAACCAGAGTCTTCCTATACTCGGAACGAGGAAATAGAGTCATTAGAGCAATTCCACATGGCAACGGCTAGTTCGTTAATTCGGAAACAGATGAGTTCGATTGTGTACACGGGCCCCATTAAAGTTCAGCAAATGAAAAACTTTATTGATAGCCTGGTAGCATCACTCTCTGCTGCGGTGTCGAACCTAGTCAAGATCCTAAAGGATACAGCTGCTATAGATCTCGAAACCCGTCAGAAGTTTGGAGTCTTAGATGTTGCGACCAAAAGATGGTTAATTAAACCTTTAGCCAAAAATCACGCATGGGGCGTTATTGAAACACATGCTAGGAAGTACCACGTTGCACTTTTGGAGTATGATGAGCATGGAGTGGTAACTTGCGACAGTTGGAGAAGGGTGGCCGTGAGTTCTGAGTCAATGGTTTATTCTGATATGGCAAAGCTCAGAACACTGAGGAGATTATTAAGAGATGGTGAGCCTCATGTCAGCAGTGCTAAAGTCGTCCTAGTTGACGGTGTCCCGGGTTGTGGAAAGACAAAAGAGATTCTCTCGAAAGTAAATTTTGAGGAAGATCTAATCTTAGTACCGGGTAAGCAGGCTGCTGAAATGATAAAGAGGCGTGCTAATGCGTCAGGAATAATTCAAGCCACAAGAGATAATGTTCGTACTGTTGATTCATTTATAATGAATTACGGTAAAGGAACACGCTGTCAGTTCAAAAGGTTATTTATCGACGAAGGTCTGATGTTGCACACTGGTTGTGTGAATTTTCTTGTTTCTATGTCTCTGTGCGAAATTGCATATGTATATGGAGACACACAACAAATTCCATACATCAACAGAGTATCCGGTTTTCCGTACCCTGCACATTTTGCAAAAATAGAGGTTGATGAGGTGGAAACTCGCAGAACTACGCTGCGTTGTCCAGCCGACATTACCCACTATCTTAACAGAAGGTACGAAGGACATGTCATGTGTACATCGTCGGTTAAAAAGTCAGTTTCTCAGGAAATGGTGAGCGGGGCCGCAATGATCAATCCTGTATCTAAGCCATTGAATGGGAAAGTTTTGACTTTCACTCAGTCCGATAAAGAGGCGCTGCTTTCTCGAGGATATACGGACGTCCATACAGTACATGAGGTACAAGGTGAGACATATGCAGATGTGTCGTTGGTCAGATTGACTCCGACACCTGTATCTATCATCGCAGGAGATAGTCCGCACGTTCTCGTAGCTTTGTCAAGGCATACCCAAACATTGAAGTATTACACCGTAGTGATGGATCCTCTTGTAAGTATAATTAGGGATTTAGAAAAACTTAGTTCTTACTTGTTAGATATGTATAAAGTAGATGCAGGGACCCAATAGCAATTACTGGTAGACTCCGTGTTTAAAGGTTCTAATCTTTTTGTTGCAGCACCAAAGACTGGAGATATCTCAGATATGCAATTTTACTATGATAAGTGTCTCCCAGGTAATAGCACCATGTTAAATAACTATGATGCTGTTACCATGAGGTTGACTGACATTTCTCTTAATGTCAAAGATTGCATATTGGATTTCTCTAAGTCTGTGGCTGCACCGAAGGATCCGATCAAACCACTGATTCCAATGGTACGAACGGCGGCAGAAATGCCACGCCAGACTGGACTATTGGAAAATTTGGTGGCGATGATCAAAAGAAACTTTAATTCACCGGAGTTATCAGGAATAATCGACATTGAGAATACTGCATCTTTGGTAGTAGATAAATTTTTTGATAGTTACTTGCTTAAAGAAAAAAGAAAACCAAATAAAAATGTTTCTTTATTTTGTAGAGAGTCTCTCAATAGATGGTTAGAGAAGCAGGAGCAAGTGACCATTGGTCAGCTTGCAGATTTTGATTTTGTGGATCTTCCTGCCGTTGATCAGTACAGGCATATGATTAAAGCGCAACCTAAGCAGAAGCTGGATACATCAATTCAAAGCGAATATCCGGCCTTGCAGACGATTGTGTATCATTCAAAAAAGATCAACGCAATCTTCGGTCCTTTGTTCAGTGAGCTCACAAGGCAAATGCTCGAAAGCATAGACTCAAGTAAGTTTTTGTTCTTTACAAGGAAGACGCCAGCTCAAATCGAGGATTTCTTCGGAGATCTCGATAGCCATGTCCCTATGGATATCTTGGAGTTGGATATTTCGAAGTATGACAAATCTCAGAACGAGTTCCACTGTGCAGTAGAGTATGAAATATGGAGAAGACTTGGATTAGAAGATTTTCTGGGAGAAGTTTGGAAACAAGGCCACAGAAAAACTACTCTTAAAGATTACACAGCTGGTATTAAAACGTGTTTATGGTACCAGAGAAAGAGTGGGGACGTTACAACATTCATCGGTAATACGGTGATTATTGCTGCTTGTTTAGCTTCCATGTTGCCCATGGAGAAAATAATCAAAGGTGCATTTTGCGGAGATGACAGTTTACTATACTTCCCAAAAGGTTGTGAGTTTCCCGACATACAGCATACAGCTAACCTTATGTGGAATTTCGAGGCTAAGCTATTCAGAAAGCAGTATGGTTATTTCTGTGGAAGGTACGTGATACATCATGACAGAGGGTGTATTGTTTATTACGACCCTTTGAAGTTGATTTCTAAACTTGGTGCTAAACACATCAAGGATTGGGATCACTTAGAAGAGTTCAGAAGATCCCTTTGTGATGTTGCAATTTCGTTGAACAACTGTGCGTATTACACGCAGTTGGACGACGCTGTGAGTGAGGTCCATAAAACCGCACCCCCGGGTTCGTTTGTTTATAAAAGTTTAGTTAAATATCTGTCCGATAAGGTTCTTTTTAGAAGTTTGTTTATAGATGGCTCTTGTAAAGGGTAAAGTCAATATTAATGAGTTCATAGACTTGTCAAAATCAGAAAAATTTTTCCCGTCTATGTTCACACCTGTTAAGAGTGTCATGATCTCCAAGGTTGATAAGATATTGGTTCATGAAGATGAATCTTTGTCCGAAGTCAATTTACTCAAAGGTGTAAAACTCATTAATGGTGGCTATGTACATCTTGCTGGTCTTGTAGTGACAGGTGAATGGAATTTGCCAGATAATTGTCGTGGTGGTGTCAGTGTCTGTTTGGTCGATAAGAGAATGGAGAGAGCGGACGAGGCAACTCTTGCTTCATACTATACCGCAGCGGCTAAGAAAAGGTTTCAGTTCAAAGTCGTTCCAAATTACAACATCACTACCAAGGACGCAGAAAAGGCAGTTTGGCAAGTACTAGTTAATATTAGAAATGTTAAAATTGCTGCGGGTTACTGTCCGCTGTCATTAGAATTTGTGTCAGTGTGTATTGTTTATAAAAATATTATAAAACTCGGTTTGAGAGAGAAAATTACGAGCGTCACGGAAGGAGGGCCCATGGAACTATCAGAAGAAGTTGTTGATGAGTTCATGGAAGAAGTCCCGATGTCTGTAAGGCTTGCAAAATTTCGTTCGAAGACCGGGAAAAAGTTTAGTAGTAAAAGTGAGAATAATAGTGGTAATAATAGGCCGAAACCAGACAAAAACCAAAGGAAGGAAAAGGGTTTAAAAGTTAGGGTTGAGAAGGATAATTTAATTGATAATGAATTGGAGACTTACGTCGCCGATTCAGATTCGTATTAAATATGTCTTACACAATCGCAACTCCATCGCAATTTGTGTTTTTGTCATCAGCATGGGCCGACCCTATAGAATTAATAAATTTATGTACTAATTCACTAGGCAATCAGTTCCAAACACAACAAGCTAGAACAACCGTTCAACGGCAATTTAGCGAAGTGTGGAAACCTGTCCCTCAAGTCACTGTTAGGTTTCCTGACAGTGGTTTTAAGGTGTATAGGTACAATGCGGTACTAGATCCTCTAGTTACTGCTTTGTTGGGAGCTTTCGATACTAGAAATAGGATTATAGAAGTCGAAAATCAGGCGAACCCGACAACCGCCGAAACGTTAGACGCTACTCGTAGAGTAGATGACGCAACGGTGGCTATAAGGAGCGCTATAAATAATTTAGTAGTAGAATTGGTCAAAGGAACAGGTTTGTACAATCAGAGCACATTTGAAAGTGCATCCGGTTTACAATGGTCCTCTGCACCTGCATCTTGA
>MW314132
ATGGCATACACACAGACAGCTACCACATCCGCTTTGCTCGACACTGTCCGAGGTAACAATACCTTGGTCAACGATCTTGCGAAGCGGCGTCTTTATGACACAGCGGTCGACGAGTTCAACGCTCGTGATCGCAGGCCCAAAGTAAATTTTTCCAAAGTAATAAGTGAGGAACAGACGCTTATTGCTACTAGGGCATATCCTGAATTCCAGATAACCTTCTATAATACGCAGAACGCCGTGCATTCGCTTGCCGGTGGACTACGATCCTTAGAACTGGAATATCTAATGATGCAGATCCCGTACGGATCACTCACATATGATATAGGTGGGAATTTTGCATCTCATCTGTTCAAGGGACGGGCATATGTTCACTGCTGTATGCCCAATCTTGATGTCCGCGACATAATGCGGCACGAAGGCCAGAAAGACAGTATAGAATTATACCTTTCCAGGCTTGAGCGGGGCAACAAAGTTGTCCCAAATTTCCAAAAGGAAGCTTTTGACAGATACGCTGAAACGCCAGACGAAGTTGTCTGTCACAGTACCTTCCAAACGTGTACGCACCAGCAGGTGGAAAACACAGGCAGGGTGTATGCTATTGCATTGCACAGTATATACGATATACCTGCTGATGAATTCGGAGCGGCACTTTTAAGGAAAAATGTCCATGTTTGTTACGCCGCCTTCCACTTTTCCGAGAATTTACTTCTCGAAGATTCACACGTCAACCTTGACGAAATCAACGCGTGTTTTTCGCGTGATGGAGACAAGCTGACTTTTTCTTTCGCATCTGAGAGCACTTTAAATTATTGTCATAGTTATTCTAATATTTTAAAATACGTGTGCAAAACTTACTTCCCGGCATCTAATAGAGAGGTCTACATGAAGGAGTTTTTGGTCACCAGGGTTAACACCTGGTTTTGTAAGTTTTCTAGGATAGATACTTTTTTATTATACAAGGGGGTAGCCCACAAAGGTGTAAATAGTGAGCAATTTTACAGCGCAATGGAAGATGCATGGCACTACAAAAAGACTCTTGCAATGTGTAACAGCGAGAGGATTCTTCTTGAAGATTCCTCATCGGTCAATTACTGGTTCCCAAAAATGAGAGATATGGTCATAGTTCCTCTATTCGACATATCTCTCGACACTAGTAAAAGGACCCGCAAAGAAGTCTTAGTGTCAAAGGATTTTGTATTCACAGTTTTAAATCACATTCGCACTTATCAAGCCAAGGCACTTACATACTCCAATGTTTTATCCTTTGTCGAATCAATTCGTTCAAGGGTAATTATCAACGGAGTGACTGCCAGGTCTGAGTGGGATGTTGACAAATCTCTTTTGCAATCCTTGTCCATGACATTTTTCTTGCATACTAAGCTTGCCGTTTTAAAAGACGAATTGTTAATCAGCAAGTTTAGTTTGGGGCCAAAATCAGTAAGCCAGCATGTATGGGATGAGATTTCCCTGGCTTTTGGAAACGCATTTCCATCGATCAAGGAGAGACTGCTAAATCGGAAACTAATTAAAGTGTCGGGAGACGCATTAGAAATCAGGGTGCCTGATTTATATGTGACTTTTCACGATAGATTAGTGACTGAGTACAAAACATCGGTGGATATGCCAGTGCTTGATATCAGAAAGAGAATGGAGGAGACTGAGGTTATGTACAATGCATTGTCTGAGCTATCTGTGCTCAAGGAGTCGGACAAGTTCGACGTTGATGTTTTTTCCCGGATGTGCCAGACTTTGGAGGTAGACCCAATGACTGCAGCAAAGGTTATTGTGGCAGTGATGAGCAACGAGAGCGGACTGACTCTTACATTCGAACAGCCAACTGAAGCAAATGTCGCATTGGCACTTAAAGATTCAGAAAAAGCCTCTGAGGGTGCACTAGTGGTTACTTCTAGAGATGTTGAAGAACCATCCATGAAGGGTTCAATGGCAAGAGGAGAGTTACAATTGGCCGGTCTGTCTGGAGACCAACCAGAGTCTTCCTATACTCGGAACGAGGAAATAGAGTCATTAGAGCAATTCCACATGGCAACGGCTGGTTCGTTAATTCGGAAACAGATGAGTTCGATTGTGTACACGGGCCCCATTAAAGTTCAGCAAATGAAAAACTTTATTGATAGCCTGGTAGCATCACTCTCTGCTGCGGTGTCGAACCTAGTCAAGATCCTAAAGGATACAGCTGCTATAGATCTCGAAACCCGTCAGAAGTTTGGAGTCTTAGATGTTGCGACCAAAAGATGGTTAATTAAACCTTTAGCCAAGAATCACGCATGGGGCGTTATTGAAACACATGCTAGGAAGTACCACGTTGCACTTTTGGAGTATGATGAGCATGGAGTGGTAACTTGCGACAGTTGGAGAAGGGTGGCCGTGAGTTCTGAGTCAATGGTTTATTCTGATATGGCAAAGCTCAGAACACTGAGGAGATTGTTAAGAGATGGTGAGCCTCATGTCAGCAGTGCTAAAGTCGTCCTAGTTGACGGTGTCCCGGGTTGTGGAAAGACAAAAGAGATTCTCTCGAAAGTAAATTTTGAGGAAGATCTAATCTTAGTACCGGGTAAGCAGGCTGCTGAAATGATAAAGAGGCGTGCTAATGCGTCAGGAATAATTCAAGCCACAAGAGATAATGTTCGTACTGTTGATTCATTTATAATGAATTACGGTAAAGGAACACGCTGTCAGTTCAAAAGGTTATTTATCGACGAAGGTCTGATGTTGCACACTGGTTGTGTGAATTTTCTTGTTTCTATGTCTCTGTGCGAAATTGCATATGTTTATGGAGACACACAACAAATTCCATACATCAACAGAGTATCCGGTTTTCCGTACCCTGCACATTTTGCAAAAATAGAGGTTGATGAGGTGGAAACTCGCAGAACTACGCTGCGTTGTCCAGCCGACATTACCCACTATCTTAACAGAAGGTACGAAGGACATGTCATGTGTACATCGTCGGTTAAAAAGTCAGTTTCTCAGGAAATGGTGAGCGGGGCCGCAATGATCAATCCTGTATCTAAGCCATTGAATGGGAAAGTTTTGACTTTCACTCAGTCTGATAAAGAGGCGCTGCTTTCTCGAGGATATACGGACGTCCATACAGTACATGAGGTACAAGGTGAGACATATGCAGATGTGTCGTTGGTCAGATTGACTCCGACACCTGTATCTATCATCGCAGGAGATAGTCCGCACGTTCTCGTAGCTTTGTCAAGGCATACCCAAACATTGAAGTATTACACCGTAGTGATGGATCCTCTTGTAAGTATAATTAGGGATTTAGAAAAACTTAGTTCTTACTTGTTAGATATGTATAAAGTAGATGCAGGGACCCAATAGCAATTACAGGTAGACTCCGTGTTTAAAGGTTCTAATCTTTTTGTTGCAGCACCAAAGACTGGAGATATCTCAGATATGCAATTTTACTATGATAAGTGTCTCCCAGGTAATAGCACCATGTTAAATAACTATGATGCTGTTACCATGAGGTTGACTGACATTTCTCTTAATGTCAAAGATTGCATATTGGATTTCTCTAAGTCTGTGGCTGCACCGAAGGATCCGATCAAACCACTGATTCCAATGGTACGAACGGCGGCAGAAATGCCACGCCAGACTGGACTATTGGAAAATTTGGTGGCGATGATCAAAAGAAACTTTAATTCACCGGAGTTATCAGGAATAATCGACATTGAGAATACTGCATCTTTAGTAGTAGATAAATTTTTTGATAGTTACTTGCTTAAAGAAAAAAGAAAACCAAATAAAAATGTTTCTTTATTTTGTAGAGAGTCTCTCAATAGATGGTTAGAGAAGCAGGAGCAAGTGACCATTGGTCAGCTTGCAGATTTTGATTTTGTGGATCTTCCTGCCGTTGATCAGTACAGGCATATGATTAAAGCGCAACCTAAGCAGAAGCTGGATACATCAATTCAAAGCGAATATCCGGCCTTGCAGACGATTGTGTATCATTCGAAAAAGATCAACGCAATCTTCGGTCCTTTGTTCAGTGAGCTCACAAGGCAAATGCTCGAAAGCATAGACTCAAGTAAGTTTTTGTTCTTTACAAGGAAGACGCCAGCTCAAATTGAGGATTTCTTCGGAGATCTCGATAGCCATGTCCCTATGGATATCTTGGAGTTGGATATTTCGAAGTATGACAAATCTCAGAACGAGTTCCACTGTGCAGTAGAGTATGAAATATGGAGAAGACTTGGATTAGAAGATTTTCTGGGAGAAGTTTGGAAACAAGGCCACAGGAAAACTACTCTTAAAGATTACACAGCTGGTATTAAAACGTGTTTATGGTACCAGAGAAAGAGTGGGGACGTTACAACATTCATCGGTAATACGGTGATTATTGCTGCTTGTTTAGCTTCCATGTTGCCCATGGAGAAAATAATCAAAGGTGCATTTTGCGGAGATGACAGTTTACTATACTTCCCAAAAGGTTGTGAGTTTCCTGACATACAGCATACAGCCAACCTTATGTGGAATTTCGAGGCTAAGCTATTCAGAAAGCAGTATGGTTATTTCTGTGGAAGGTACGTGATACATCATGACAGAGGGTGTATTGTTTATTATGACCCTTTGAAGTTGATTTCTAAACTTGGTGCTAAACACATCAAGGATTGGGATCACTTAGAAGAGTTCAGAAGATCCCTTTGTGATGTTGCAAATTCGTTGAACAACTGTGCGTATTACACGCAGTTGGACGACGCTGTGAGTGAGGTCCATAAAACCGCACCCCCGGGTTCGTTTGTATATAAAAGTTTAGTTAAATATCTGTCCGATAAGGTTCTTTTTAGAAGTTTGTTTATAGATGGCTCTTGTTAAGGGTAAAGTCAATATTAATGAGTTCATAGACTTGTCAAAATCAGAAAAATTTCTTCCGTCTATGTTCACACCTGTTAAGAGTGTCATGATCTCCAAGGTTGATAAGATATTGGTTCATGAAGATGAATCTTTGTCCGAAGTCAATTTACTCAAAGGTGTAAAACTCATTGATGGTGGCTATGTACATCTTGCTGGTCTTGTGGTGACAGGTGAATGGAATTTGCCAGATAATTGTCGTGGTGGTGTCAGTGTCTGTTTGGTCGATAAAAGAATGGAGAGAGCGGACGAGGCAACTCTTGCTTCATACTATACCGCAGCGGCTAAGAAAAGGTTTCAGTTCAAAGTCGTTCCAAATTACAACATCACTACCAAGGACGCAAAAAAGGCAGTTTGGCAAGTACTAGTTAATATTAGAAATGTTAAAATTGCTGCGGGTTACTGTCCGCTGTCATTAGAATTTGTGTCAGTGTGTATTGTTTATAAAAATATTATAAAACTCGGTTTGAGAGAGAAAATTACGAGCGTAACGGATGGAGGGCCCATGGAACTATCAGAAGAAGTTGTTGATGAGTTCATGGAAGAAGTCCCGATGTCTGTAAGGCTTGCAAAATTTCGTTCGAAGACCGGGAAAAAGTTTAGTAGTAAAAGTGAGAATAATAGTGGTAATAATAGGCCGAAACCAAACAAAAACCAAAGGAAGGAAAAGGGTTTAAAAGTTAGGGTTGAGAAGGATAATTTAATTGATAATGAATTGGAGACTTACGTCGCCGATTCAGATTCGTATTAAATATGTCTTACACAATCGCAACTCCATCGCAATTTGTGTTTTTGTCATCAGCATGGGCCGACCCTATAGAATTAATAAATTTATGTACTAATTCACTAGGTAATCAATTCCAAACACAACAAGCTAGAACAACCGTTCAACGGCAATTTAGCGAAGTGTGGAAACCTGTCCCTCAAGTCACTGTTAGGTTTCCTGACAGTGGTTTTAAGGTGTATAGGTACAATGCGGTACTAGATCCTCTAGTTACTGCTTTGTTAGGAGCTTTCGATACTAGAAATAGGATTATAGAAGTCGAAAATCAGGCGAACCCGACAACCGCCGAAACGTTAGACGCTACTCGTAGAGTAGATGACGCAACGGTGGCTATAAGGAGCGCTATAAATAATTTAGTAGTAGAATTGGTCAAAGGAACAGGTTTGTACAATCAGAGCACATTTGAAAGTGCATCCGGTTTACAATGGTCCTCTGCACCTGCATCTTGA
>MW314136
ATGGCATACACACAGACAGCTACCACATCCGCTTTGCTCGACACTGTCCGAGGTAACAATACCTTGGTCAACGATCTTGCGAAGCGGCGTCTTTATGACACAGCGGTCGACGAGTTCAACGCTCGTGATCGCAGGCCCAAAGTAAATTTTTCCAAAGTAATAAGTGAGGAACAGACGCTTATTGCTACTAGGGCATATCCAGAATTCCAGATAACCTTTTATAATACGCAGAACGCCGTGCATTCGCTTGCCGGTGGACTACGATCCTTAGAACTGGAATATCTAATGATGCAGATCCCGTACGGATCACTCACATATGATATAGGTGGGAATTTTGCATCTCATCTGTTCAAAGGACGGGCATATGTTCACTGCTGTATGCCCAATCTTGATGTCCGCGACATAATGCGGCACGAAGGCCAGAAAGACAGTATAGAATTATACCTTTCCAGGCTTGAGCGGGGCAACAAAGTTGTCCCAAATTTCCAAAAGGAAGCTTTTGACAGATACGCTGAAACGCCAGACGAAGTTGTCTGTCACAGTACCTTCCAAACGTGTACGCACCAGCAGGTGGAAAACACAGGCAGGGTGTATGCTATTGCACTGCACAGTATATACGATATACCTGCTGATGAATTCGGAGCGGCACTTTTAAGGAAAAATGTCCATGTTTGTTACGCCGCCTTCCACTTTTCCGAGAATTTACTTCTCGAAGATTCACACGTCAACCTTGACGAAATCAATGCGTGTTTTTCGCGTGATGGAGACAAGCTGACTTTTTCTTTCGCATCTGAGAGCACTTTAAATTATTGTCATAGTTATTCTAATATTTTAAAATACGTGTGCAAAACTTACTTCCCGGCATCTAATAGAGAGGTCTACATGAAGGAGTTTTTGGTCACCAGGGTTAACACCTGGTTTTGTAAGTTTTCTAGGATAGATACTTTTTTATTATACAAGGGGGTAGCCTACAAAGGTGTAAATAGTGAGCAATTTTACAGCGCAATGGAAGATGCATGGCACTACAAAAAGACTCTTGCAATGTGTAACAGCGAGAGGATTCTTCTTGAAGATTCCTCATCGGTCAATTACTGGTTCCCAAAAATGAGAGATATGGTCATAGTTCCTCTATTCGACATATCTCTCGACACCAGTAAAAGGACCCGCAAAGAAGTCTTAGTGTCAAAGGATTTTGTATTCACAGTTTTAAATCACATTCGCACTTATCAAGCCAAGGCACTTACATACTCCAATGTTTTATCCTTTGTCGAATCAATTCGTTCAAGGGTAATTATCAACGGAGTGACTGCCAGGTCTGAGTGGGATGTTGACAAATCTCTTTTGCAATCCTTGTCCATGACATTTTTCTTGCATACTAAGCTTGCCGTTTTAAAAGACGAATTGTTAATCAGCAAGTTTAGTTTGGGGCCAAAATCAGTAAGCCAGCATGTATGGGATGAGATTTCCCTGGCTTTTGGAAACGCATTTCCATCGATCAAGGAGAGACTGCTAAATCGGAAACTAATTAAAGTGTCGGGAGACGCATTAGAAATCAGGGTGCCTGATTTATATGTGACTTTTCACGATAGATTAGTGGCTGAGTACAAAACATCGGTGGATATGCCAGTGCTTGATATCAGAAAGAGAATGGAGGAGACTGAGGTTATGTACAATGCATTGTCTGAGCTATCTGTGCTCAAGGAGTCGGACAAGTTCGACGTTGATGTTTTTTCCCGGATGTGCCAGACTTTGGAGGTAGACCCAATGACTGCAGCAAAGGTTATTGTGGCAGTGATGAGCAACGAGAGCGGACTGACTCTTACATTCGAACAGCCAACTGAAGCAAATGTCGCATTGGCACTTAAAGATTCAGAAAAAGCCTCTGAGGGTGCACTAGTGGTTACTTCTAGAGATGTTGAAGAACCATCCATGAAGGGTTCAATGGCAAGAGGAGAGTTACAATTGGCCGGTCTGTCTGGAGACCAACCAGAGTCTTCCTATACTCGGAACGAGGAAATAGAGTCATTAGAGCAATTCCACATGGCAACGGCTAGTTCGTTAATTCGGAAACAGATGAGTTCGATTGTGTACACGGGCCCCATTAAAGTTCAGCAAATGAAAAACTTTATTGATAGCCTGGTAGCATCACTCTCTGCTGCGGTGTCGAACCTAGTCAAGATCCTAAAGGATACAGCTGCTATAGATCTCGAAACCCGTCAGAAGTTTGGAGTCTTAGATGTTGCGACCAAAAGATGGTTAATTAAACCTTTAGCCAAGAATCACGCATGGGGCGTTATTGAAACACATGCTAGGAAGTACCACGTTGCACTTTTGGAGTATGATGAGCATGGAGTGGTAACTTGCGACAGTTGGAGAAGGGTGGCCGTGAGTTCTGAGTCAATGGTTTATTCTGATATGGCAAAGCTCAGAACACTGAGGAGATTATTAAGAGATGGTGAGCCTCATGTCAGCAGTGCTAAAGTCGTCCTAGTTGACGGTGTCCCGGGTTGTGGAAAGACAAAAGAGATTCTCTCGAAAGTAAATTTTGAGGAAGATCTAATCTTAGTACCGGGTAAGCAGGCTGCTGAAATGATAAAGAGGCGTGCTAATGCGTCAGGAATAATTCAAGCCACAAGAGATAATGTTCGCACTGTTGATTCATTTATAATGAATTACGGTAAAGGAACACGCTGTCAGTTCAAAAGGTTATTTATCGACGAAGGTCTGATGTTGCACACTGGTTGTGTGAATTTTCTTGTTTCTATGTCTCTGTGCGAAATTGCATATGTTTATGGAGACACACAACAAATTCCATACATCAACAGAGTATCCGGTTTTCCGTACCCTGCACATTTTGCAAAAATAGAGGTTGATGAGGTGGAAACTCGCAGAACTACGCTGCGTTGTCCAGCCGACATTACCCACTATCTTAACAGAAGGTACGAAGGACATGTCATGTGTACATCGTCGGTTAAAAAGTCAGTTTCTCAGGAAATGGTGAGCGGGGCCGCAATGATCAATCCTGTATCTAAGCCATTGAATGGGAAAGTTTTGACTTTCACTCAGTCTGATAAAGAGGCGCTGCTTTCTCGAGGATATACGGACGTCCATACAGTACATGAGGTACAAGGTGAGACATATGCAGATGTGTCGTTGGTCAGATTGACTCCGACACCTGTATCTATCATCGCAGGAGATAGTCCGCACGTTCTCGTAGCTTTGTCAAGGCATACCCAAACATTGAAGTATTACACCGTAGTGATGGATCCTCTTGTAAGTATAATTAGGGATTTAGAAAAACTTAGTTCTTACTTGTTAGATATGTATAAAGTAGATGCAGGGACCCAATAGCAATTACAGGTAGACTCCGTGTTTAAAGGTTCTAATCTTTTTGTTGCAGCACCAAAGACTGGAGATATCTCAGATATGCAATTTTACTATGATAAGTGTCTCCCAGGTAATAGCACCATGTTAAATAACTATGATGCTGTTACCATGAGGTTGACTGACATTTCTCTTAATGTCAAAGATTGCATATTGGATTTCTCTAAGTCTGTGGCTGCACCGAAGGATCCGATCAAACCACTGATTCCAATGGTACGAACGGCGGCAGAAAAGCCACGCCAGACTGGACTATTGGAAAATTTGGTGGCGATGATCAAAAGAAACTTTAATTCACCGGAGTTATCAGGAATAATCGACATTGAGAATACTGCATCTTTAGTAGTAGATAAATTTTTTGATAGTTACTTGCTTAAAGAAAAAAGAAAACCAAATAAAAATGTTTCTTTATTTTGTAGAGAGTCTCTCAATAGATGGTTAGAGAAGCAGGAGCAAGTGACCATTGGTCAGCTTGCAGATTTTGATTTTGTGGATCTTCCTGCCGTTGATCAGTACAGGCATATGATTAAAGCGCAACCTAAGCAGAAGCTGGATACATCAATTCAAAGCGAATATCCGGCCTTGCAGACGATTGTGTATCATTCGAAAAAGATCAACGCAATCTTCGGTCCTTTGTTCAGTGAGCTCACAAGGCAAATGCTCGAAAGCATAGACTCAAGTAAGTTTTTGTTCTTTACAAGGAAGGCGCCAGCTCAAATTGAGGATTTCTTCGGAGATCTCGATAGCCATGTCCCTATGGATATCTTGGAGTTGGATATTTCGAAGTATGACAAATCTCAGAACGAGTTCCACTGTGCAGTAGAGTATGAAATATGGAGAAGACTTGGATTAGAAGATTTTCTGGGAGAAGTTTGGAAACAAGGCCACAGAAAAACTACTCTTAAAGATTACACAGCTGGTATTAAAACGTGTTTATGGTACCAGAGAAAGAGTGGGGACGTTACAACATTCATCGGTAATACGGTGATTATTGCTGCTTGTTTAGCATCCATGTTGCCCATGGAGAAAATAATCAAAGGTGCATTTTGCGGAGATGACAGTTTACTATACTTCCCAAAAGGTTGTGAGTTTCCTGACATACAGCATACAGCCAACCTTATGTGGAATTTCGAGGCTAAGCTATTCAGAAAGCAGTATGGTTATTTCTGTGGAAGGTACGTGATACATCACGACAGAGGGTGTATTGTTTATTATGACCCTTTGAAGTTGATTTCTAAACTTGGTGCTAAACACATCAAGGATTGGGATCACTTAGAAGAGTTCAGAAGATCCCTTTGTGATGTTGCAAATTCGTTGAACAACTGTGCGTATTACACGCAGTTGGACGACGCTGTGAGTGAGGTCCATAAAACCGCACCCCCGGGTTCGTTTGTATATAAAAGTTTAGTTAAATATCTGTCCGATAAGGTTCTTTTTAGAAGTTTGTTTATAGATGGCTCTTGTTAAGGGTAAAGTCAATATTAATGAGTTCATAGACTTGTCAAAATCAGAAAAATTTCTTCCGTCTATGTTCACACCTGTTAAGAGTGTCATGATCTCCAAGGTTGATAAGATATTGGTTCATGAAGATGAATCTTTGTCCGAAGTCAATTTACTCAAAGGTGTAAAACTCATTGATGGTGGCTATGTACATCTTGCTGGTCTTGTGGTGACAGGTGAATGGAATTTGCCAGATAATTGTCGTGGTGGTGTCAGTGTCTGTTTGGTCGATAAGAGAATGGAGAGAGCGGACGAGGCAACTCTTGCTTCATACTATACCGCAGCGGCTAAGAAAAGGTTTCAGTTCAAAGTCGTTCCAAATTACAACATCACTACCAAGGACGCAGAAAAGGCAGTTTGGCAAGTACTAGTTAATATTAGAAATGTTAAAATTGCTGCGGGTTACTGTCCGCTGTCATTAGAATTTGTGTCAGTGTGTATTGTTTATAAAAATATTATAAAACTCGGTTTGAGAGAGAAAATTACGAGCGTCACGGATGGAGGGCCTATGGAACTATCAGAAGAAGTTGTTGATGAGTTCATGGAAGAAGTCCCGATGTCTGTAAGGCTTGCAAAATTTCGTTCGAAGACCGGAAAAAAGTTTAGTAGTAAAAGTGAGAATAATAGTGGTAATAATAGGCCGAAACCAAACAAAAACCAAAGGAAGGAAAAGGGTTTAAAAGTTAGGGTTGAGAAGGATAATTTAATTGATAATGAATTGGAGACTTACGTCGCCGATTCAGATTCGTATTAAATATGTCTTACACAATCGCAACTCCATCGCAATTTGTGTTTTTGTCATCAGCATGGGCCGACCCTATAGAATTAATAAATTTATGTACTAATTCACTAGGTAATCAGTTCCAAACACAACAAGCTAGAACAACCGTTCAACGGCAATTTAGCGAAGTGTGGAAACCTGTCCCTCAAGTCACTGTTAGGTTTCCTGACAGTGGTTTTAAGGTGTATAGGTACAATGCGGTACTAGATCCTCTAGTTACTGCTTTGTTAGGAGCTTTCGATACTAGAAATAGGATTATAGAAGTCGAAAATCAGGCGAACCCGACAACCGCCGAAACGTTAGACGCTACTCGTAGAGTAGATGACGCAACGGTGGCTATAAGGAGCGCTATAAATAATTTAGTAGTAGAATTGGTCAAAGGAACAGGTTTGTACAATCAGAGCACATTTGAAAGTGCATCCGGTTTACAATGGTCCTCTGCACCTGCATCTTGA
>MZ004925
ATGGCATACACACAGACAGCTACCACATCCGCTTTGCTCGACACTGTCCGAGGTAACAATACCTTGGTCAACGATCTTGCGAAGCGGCGTCTTTATGACACAGCGGTCGACGAGTTCAACGCTCGTGATCGCAGGCCCAAAGTAAATTTTTCCAAAGTAATAAGTGAGGAACAGACGCTTATTGCTACTAGGGCATATCCAGAATTCCAGATAACCTTCTATAATACGCAGAACGCCGTGCATTCGCTTGCCGGTGGACTACGATCCTTAGAACTGGAATATCTAATGATGCAGATCCCGTACGGATCACTCACATATGATATAGGTGGGAATTTTGCATCTCATCTGTTCAAAGGACGGGCATATGTTCACTGCTGTATGCCCAATCTTGATGTCCGCGACATAATGCGGCACGAAGGCCAGAAAGACAGTATAGAATTATACCTTTCCAGGCTTGAGCGGGGCAACAAAGTTGTCCCAAATTTCCAAAAGGAAGCTTTTGACAGATACGCTGAAACGCCAGACGAAGTTGTCTGTCACAGTACCTTCCAAACGTGTACGCACCAGCAGGTGGAAAACACAGGCAGGGTGTATGCTATTGCATTGCACAGTATATACGATATACCTGCTGATGAATTCGGAGCGGCACTTTTAAGGAAAAATGTCCATGTTTGTTACGCCGCCTTCCACTTTTCCGAGAATTTACTTCTCGAAGATTCACACGTCAACCTTGACGAAATCAACGCGTGTTTTTCGCGTGATGGAGACAAGCTGACTTTTTCTTTCGCATCTGAGAGCACTTTAAATTATTGTCATAGTTATTCTAATATTTTAAAATACGTGTGCAAAACTTACTTCCCGGCATCTAATAGAGAGGTCTACATGAAGGAGTTTTTGGTCACCAGGGTTAACACCTGGTTTTGTAAGTTTTCTAGGATAGATACTTTTTTATTATACAAGGGGGTAGCCCACAAAGGTGTAAATAGTGAGCAATTTTACAGCGCAATGGAAGATGCATGGCACTACAAAAAGACTCTTGCAATGTGTAACAGCGAGAGGATTCTTCTTGAAGATTCCTCATCGGTCAATTACTGGTTCCCAAAAATGAGAGATATGGTCATAGTTCCTCTATTCGACATATCTCTCGACACCAGTAAAAGGACCCGCAAAGAAGTCTTAGTGTCAAAGGATTTTGTATTCACAGTTTTAAATCACATTCGCACTTATCAAGCCAAGGCACTTACATACTCCAATGTTTTATCCTTTGTCGAATCAATTCGTTCAAGGGTAATTATCAACGGAGTGACTGCCAGGTCTGAGTGGGATGTTGACAAATCTCTTTTGCAATCCTTGTCCATGACATTTTTCTTGCATACTAAGCTTGCCGTTTTAAAAGACGAATTGTTAATCAGCAAGTTTAGTTTGGGGCCAAAATCAGTAAGCCAGCATGTATGGGATGAGATTTCCCTGGCTTTTGGAAACGCATTTCCATCGATCAAGGAGAGACTGCTAAATCGGAAACTAATTAAAGTGTCGGGAGACGCATTAGAAATCAGGGTGCCTGATTTATATGTGACTTTTCACGATAGATTAGTGACTGAGTACAAAACATCGGTGGATATGCCAGTGCTTGATATCAGAAAGAGAATGGAGGAGACTGAGGTTATGTACAATGCATTGTCTGAGCTATCTGTGCTCAAGGAGTCGGACAAGTTCGACGTTGATGTTTTTTCCCGGATGTGCCAGACTTTGGAGGTAGACCCAATGACTGCAGCAAAGGTTATTGTGGCAGTGATGAGCAACGAGAGCGGACTGACTCTTACATTCGAACAGCCAACTGAAGCAAATGTCGCATTGGCACTTAAAGATTCAGAAAAAGCCTCTGAGGGTGCACTAGTGGTTACTTCTAGAGATGTTGAAGAACCATCCATGAAGGGTTCAATGGCAAGAGGAGAGTTACAATTGGCCGGTCTGTCTGGAGACCAACCAGAGTCTTCCTATACTCGGAACGAGGAAATAGAGTCATTAGAGCAATTCCACATGGCAACGGCTAGTTCGTTAATTCGGAAACAGATGAGTTCGATTGTGTACACGGGCCCCATTAAAGTTCAGCAAATGAAAAACTTTATTGATAGCCTGGTAGCATCACTCTCTGCTGCGGTGTCGAACCTAGTCAAGATCCTAAAGGATACAGCTGCTATAGATCTCGAAACCCGTCAGAAGTTTGGAGTCTTAGATGTTGCGACCAAAAGATGGTTAATTAAACCTTTAGCCAAGAATCACGCATGGGGCGTTATTGAAACACATGCTAGGAAGTACCACGTTGCACTTTTGGAGTATGATGAGCATGGAGTGGTAACTTGCGACAGTTGGAGAAGGGTGGCCGTGAGTTCTGAGTCAATGGTTTATTCTGATATGGCAAAGCTCAGAACACTGAGGAGATTATTAAGAGATGGTGAGCCTCATGTCAGCAGTGCTAAAGTCGTCCTAGTTGACGGTGTCCCGGGTTGTGGAAAGACAAAAGAGATTCTCTCGAAAGTAAATTTTGAGGAAGATCTAATCTTAGTACCGGGTAAGCAGGCTGCTGAAATGATAAAGAGGCGTGCTAATGCGTCAGGAATAATTCAAGCCACAAGAGATAATGTTCGTACTGTTGATTCATTTATAATGAATTACGGTAAAGGAACACGCTGTCAGTTCAAAAGGTTATTTATCGACGAAGGTCTGATGTTGCACACTGGTTGTGTGAATTTTCTTGTTTCTATGTCTCTGTGCGAAATTGCATATGTTTATGGAGACACACAACAAATTCCATACATCAACAGAGTATCCGGTTTTCCGTACCCTGCACATTTTGCAAAAATAGAGGTTGATGAGGTGGAAACTCGCAGAACTACGCTGCGTTGTCCAGCCGACATTACTCACTATCTTAACAGAAGGTACGATGGACATGTCATGTGTACATCGTCGGTTAAAAAGTCAGTTTCTCAGGAAATGGTGAGCGGGGCCGCAATGATCAATCCTGTATCTAAGCCATTGAATGGGAAAGTTTTGACTTTCACTCAGTCTGATAAAGAGGCGCTGCTTTCTCGAGGATATACGGACGTCCATACAGTACATGAGGTACAAGGTGAGACATATGCAGATGTGTCGTTGGTCAGATTGACTCCGACACCTGTATCTATCATCGTAGGAGATAGTCCGCACGTTCTCGTAGCTTTGTCAAGGCATACCCAAACATTGAAGTATTACACCGTAGTGATGGATCCTCTTGTAAGTATAATTAGGGATTTAGAAAAACTTAGTTCTTACTTGTTAGATATGTATAAAGTAGATGCAGGGACCCAATAGCAATTACAGGTAGACTCCGTGTTTAAAGGTTCTAATCTTTTTGTTGCAGCACCAAAGACTGGAGATATCTCAGATATGCAATTTTACTATGATAAGTGTCTCCCAGGTAATAGCACCATGTTAAATAACTATGATGCTGTTACCATGAGGTTGACTGACATTTCTCTTAATGTCAAAGATTGCATATTGGATTTCTCTAAGTCTGTGGCTGCACCGAAGGATCCGATCAAACCACTGATTCCAATGGTACGAACGGCGGCAGAAATGCCACGCCAGACTGGACTATTGGAAAATTTGGTGGCGATGATCAAAAGAAACTTTAATTCACCGGAGTTATCAGGAATAATCGACATTGAGAATACTGCATCTTTAGTAGTAGATAAATTTTTTGATAGTTACTTGCTAAAAGAAAAAAGAAAACCAAATAAAAATGTTTCTTTATTTTGTAGAGAGTCTCTCAATAGATGGTTAGAGAAGCAGGAGCAAGTGACCATTGGTCAGCTTGCAGATTTTGATTTTGTGGATCTTCCTGCCGTTGATCAGTACAGGCATATGATTAAAGCGCAACCTAAGCAGAAGCTGGATACATCAATTCAAAGCGAATATCCGGCCTTGCAGACGATTGTGTATCATTCGAAAAAGATCAACGCAATCTTCGGTCCTTTGTTCAGTGAGCTCACAAGGCAAATGCTCGAAAGCATAGACTCAAGTAAGTTTTTGTTCTTTACAAGGAAGACGCCAGCTCAAATTGAGGATTTCTTCGGAGATCTCGATAGCCATGTCCCTATGGATATCTTGGAGTTGGATATTTCGAAGTATGACAAATCTCAGAACGAGTTCCACTGTGCAGTAGAGTATGAAATATGGAGAAGACTTGGATTAGAAGATTTTCTGGGAGAAGTTTGGAAACAAGGCCACAGAAAAACTACTCTTAAAGATTACACAGCTGGTATTAAAACGTGTTTATGGTACCAGAGAAAGAGTGGGGACGTTACAACATTCATCGGTAATACGGTGATTATTGCTGCTTGTTTAGCTTCCATGTTGCCCATGGAGAAAATAATCAAAGGTGCATTTTGCGGAGATGACAGTTTACTATACTTCCCAAAAGGTTGTGAGTTTCCTGACATACAGCATACAGCCAACCTTATGTGGAATTTCGAGGCTAAGCTATTCAGAAAGCAGTATGGTTATTTCTGTGGAAGGTACGTGATACATCATGACAGAGGGTGTATTGTTTATTATGACCCTTTGAAGTTGATTTCTAAACTTGGTGCTAAACATATCAAGGATTGGGATCACTTAGAAGAGTTCAGAAGATCCCTTTGTGATGTTGCAAATTCGTTGAACAACTGTGCGTATTACACGCAGTTGGACGACGCTGTGAGTGAGGTCCATAAAACCGCACCCCCGGGTTCGTTTGTATATAAAAGTTTAGTTAAATATCTGTCCGATAAGGTTCTTTTTAGAAGTTTGTTTATAGATGGCTCTTGTTAAGGGTAAAGTTAATATTAATGAGTTCATAGACTTGTCAAAATCAGAAAAATTTCTTCCGTCTATGTTCACACCTGTTAAGAGTGTCATGATCTCCAAGGTTGATAAGATATTGGTTCATGAAGATGAATCTTTGTCCGAAGTCAATTTACTTAAAGGTGTAAAACTCATTGATGGTGGCTATGTACATCTTGCTGGTCTTGTGGTGACAGGTGAATGGAATTTGCCAGATAATTGTCGTGGTGGTGTCAGTGTCTGTTTGGTCGATAAGAGAATGGAGAGAGCGGACGAGGCAACTCTTGCTTCATACTATACCGCAGCGGCTAAGAAAAGGTTTCAGTTCAAAGTCGTTCCAAATTACAACATCACTACCAAGGACGCAGAAAAGGCAGTTTGGCAAGTACTAGTTAATATTAGAAATGTTAAAATTGCTGCGGGTTACTGTCCGCTGTCATTAGAATTTGTGTCAGTGTGTATTGTTTATAAAAATATTATAAAACTCGGTTTGAGAGAGAAAATTACGAGCGTCACGGATGGAGGGCCCATGGAACTATCAGAAGAAGTTGTTGATGAGTTCATGGAAGAAGTCCCGATGTCTGTAAGGCTTGCAAAATTTCGTTCGAAGACCGGGAAAAAGTTTAGTAGTAAAAGTGAGAATAATAGTGGTAATAATAGGCCGAAACCAAACAAAAACCAAAGGAAGGAAAAGGGTTTAAAAGTTAGGGTTGAGAAGGATAATTTAATTGATAATGAATTGGAGACTTACGTCGCCGATTCAGATTCGTATTAAATATGTCTTACACAATCGCAACTCCATCGCAATTTGTGTTTTTGTCATCAGCATGGGCCGACCCTATAGAATTAATAAATTTATGTACTAATTCACTAGGTAATCAGTTCCAAACACAACAAGCTAGAACAACCGTTCAACGGCAATTTAGCGAAGTGTGGAAACCTGTCCCTCAAGTCACTGTTAGGTTTCCTGACAGTGGTTTTAAGGTGTATAGGTACAATGCGGTACTAGATCCTCTAGTTACTGCTTTGTTAGGAGCTTTCGATACTAGAAATAGGATTATAGAAGTCGAAAATCAGGCGAACCCGACAACCGCCGAAACGTTAGACGCTACTCGTAGAGTAGATGACGCAACGGTGGCTATAAGGAGCGCTATAAATAATTTAGTAGTAGAATTGGTCAAAGGAACAGGTTTGTACAATCAGAGCACATTTGAAAGTGCATCCGGTTTACAATGGTCCTCTGCACCTGCATCTTGA
>MZ323110
ATGGCATACACACAGACAGCTACCACATCCGCTTTGCTCGACACTGTCCGAGGTAACAATACCTTGGTCAATGATCTTGCGAAGCGGCGTCTTTATGACACAGCGGTCGACGAGTTCAACGCTCGTGATCGCAGGCCCAAAGTAAATTTTTCCAAAGTAATAAGTGAGGAACAGACGCTTATTGCTACTAGGGCATATCCAGAATTCCAGATAACCTTCTATAATACGCAGAACGCCGTGCATTCGCTTGCCGGTGGACTACGATCCTTAGAACTGGAATATCTAATGATGCAGATCCCGTATGGATCACTCACATATGATATAGGTGGGAATTTTGCATCTCATCTGTTCAAAGGACGGGCATATGTTCACTGCTGTATGCCCAATCTTGATGTCCGCGACATAATGCGGCACGAAGGCCAGAAAGACAGTATAGAATTATACCTTTCCAGGCTTGAGCGGGGCAACAAAGTTGTCCCAAATTTCCAAAAGGAAGCTTTTGACAGATACGCTGAAACGCCAGACGAAGTTGTCTGTCACAGTACCTTCCAAACGTGTACGCACCAGCAGGTGGAAAACACAGGCAGAGTGTATGCTATTGCATTGCACAGTATATACGATATACCTGCTGATGAATTCGGAGCGGCACTTTTAAGGAAAAATGTCCATGTTTGTTACGCCGCCTTCCACTTTTCCGAGAATTTACTTCTCGAAGATTCACACGTCAACCTTGACGAAATCAACGCGTGTTTTTCGCGTGATGGAGACAAGCTGACTTTTTCTTTCGCATCTGAGAGCACTTTAAATTATTGTCATAGTTATTCTAATATTTTAAAATACGTGTGCAAAACTTACTTCCCGGCATCTAATAGAGAGGTCTACATGAAGGAGTTTTTGGTCACCAGGGTTAACACCTGGTTTTGTAAGTTTTCTAGGATAGACACTTTTTTATTATACAAGGGGGTAGCCCACAAAGGTGTAAATAGTGAGCAATTTTACAGCGCAATGGAAGATGCATGGCACTACAAAAAGACTCTTGCAATGTGTAACAGCGAGAGGATTCTTCTTGAAGATTCCTCATCGGTCAATTACTGGTTCCCAAAAATGAGAGATATGGTCATAGTTCCTCTATTCGACATATCTCTCGACACCAGTAAAAGGACCCGCAAAGAAGTCTTAGTGTCAAAGGATTTTGTATTCACAGTTTTAAATCACATTCGCACTTATCAAGCCAAGGCACTTACATACTCCAATGTTTTATCCTTTGTCGAATCAATTCGTTCAAGGGTAATTATCAACGGAGTGACTGCCAGGTCTGAGTGGGATGTTGACAAATCTCTTTTGCAATCCTTGTCCATGACATTTTTCTTGCATACTAAGCTTGCCGTTTTAAAAGACGAATTGTTAATCAGCAAGTTTAGTTTGGGGCCAAAATCAGTAAGCCAGCATGTATGGGATGAGATTTCCCTGGCTTTTGGAAACGCATTTCCATCGATCAAGGAGAGACTGCTAAATCGGAAACTAATTAAAGTGTCGGGAGACGCATTAGAAATCAGGGTGCCTGATTTATATGTGACTTTTCACGATAGATTAGTGACTGAGTACAAAACATCGGTGGATATGCCAGTGCTTGATATCAGAAAGAGAATGGAGGAGACTGAGGTTATGTACAATGCATTGTCTGAGCTATCTGTGCTCAAGGAGTCGGACAAGTTCGACGTTGATGTTTTTTCCCGGATGTGCCAGACTTTGGAGGTTGACCCAATGACTGCAGCAAAGGTTATTGTGGCAGTGATGAGCAACGAGAGCGGACTGACTCTTACATTCGAACAGCCAACTGAAGCAAATGTCGCATTGGCACTTAAAGATTCAGAAAAAGCCTCTGAGGGTGCACTAGTGGTTACTTCTAGAGATGTTGAAGAACCATCCATGAAGGGTTCAATGGCAAGAGGAGAGTTACAATTGGCCGGTCTGTCTGGAGACCAACCAGAGTCTTCCTATACTCGGAACGAGGAAATAGAGTCATTAGAGCAATTCCACATGGCAACGGCTAGTTCGTTAATTCGGAAACAGATGAGTTCGATTGTGTACACGGGCCCCATTAAAGTTCAGCAAATGAAAAACTTTATTGATAGCCTGGTAGCATCACTCTCTGCTGCGGTGTCGAACCTAGTCAAGATCCTAAAGGATACAGCTGCTATAGATCTCGAAACCCGTCAGAAGTTTGGAGTCTTAGATGTTGCAACCAAAAGATGGTTAATTAAACCTTTAGCCAAGAATCACGCATGGGGCGTTATTGAAACACATGCTAGGAAGTACCACGTTGCACTTTTGGAGTATGATGAGCATGGAGTGGTAACTTGCGACAGTTGGAGAAGGGTGGCCGTGAGTTCTGAGTCAATGGTTTATTCTGATATGGCAAAGCTCAGAACACTGAGGAGATTATTAAGAGATGGTGAGCCTCATGTCAGCAGTGCTAAAGTCGTCCTAGTCGACGGTGTCCCGGGTTGTGGAAAGACAAAAGAGATTCTCTCGAAAGTAAATTTTGAGGAAGATCTAATCTTAGTACCGGGTAAGCAGGCTGCTGAAATGATAAAGAGGCGTGCTAATGCGTCAGGAATAATTCAAGCCACAAGAGATAATGTTCGTACTGTTGATTCATTTATAATGAATTACGGTAAAGGAACACGCTGTCAGTTCAAAAGGTTATTTATCGACGAAGGTCTGATGTTGCACACTGGTTGTGTGAATTTTCTTGTTTCTATGTCTCTGTGCGAAATTGCATATGTTTATGGAGACACACAACAAATTCCATACATCAACAGAGTATCCGGTTTTCCGTACCCTGCACATTTTGCAAAAATAGAGGTTGATGAGGTGGAAACTCGCAGAACTACGCTGCGTTGTCCAGCCGACATTACCCACTATCTTAACAGAAGGTACGAAGGATATGTCATGTGTACATCGTCGGTTAAAAAGTCAGTTTCTCAGGAAATGGTGAGCGGGGCCGCAATGATCAATCCTGTATCTAAGCCATTGAATGGGAAAGTTTTGACTTTCACTCAGTCTGATAAAGAGGCGCTGCTTTCTCGAGGATATACGGACGTCCATACAGTACATGAGGTACAAGGTGAGACATATGCAGATGTGTCGTTGGTCAGATTGACTCCGACACCTGTATCTATCATCGCAGGAGATAGTCCGCACGTTCTCGTAGCTTTGTCAAGGCATACCCAAACATTGAAGTATTACACCGTAGTGATGGATCCTCTTGTAAGTATAATTAGGGATTTAGAAAAACTTAGTTCTTACTTGTTAGATATGTATAAAGTAGATGCAGGGACCCAATAGCAATTACAGGTAGACTCCGTGTTTAAAGGTTCTAATCTTTTTGTTGCAGCACCAAAGACTGGAGATATCTCAGATATGCAATTTTACTATGATAAGTGTCTCCCAGGTAATAGCACCATGTTAAATAACTATGATGCTGTTACCATGAGGTTGACTGACATTTCTCTTAATGTCAAAGATTGCATATTGGATTTCTCTAAGTCTGTGGCTGCACCGAAGGATCCGATCAAACCACTGATTCCAATGGTACGAACAGCGGCAGAAATGCCACGCCAGACTGGACTATTGGAAAATTTGGTGGCGATGATCAAAAGAAACTTTAATTCACCGGAGTTATCAGGAATAATCGACATTGAAAATACTGCATCTTTAGTAGTAGATAAATTTTTTGATAGTTACTTGCTTAAAGAAAAAAGAAAACCAAATAAAAATGTTTCTTTATTTTGTAGAGAGTCTCTCAATAGATGGTTAGAGAAGCAGGAGCAAGTGACCATTGGTCAGCTTGCAGATTTTGATTTTGTGGATCTTCCAGCCGTTGATCAGTACAGGCATATGATTAAAGCGCAACCTAAGCAGAAGCTGGATACATCAATTCAAAGCGAATATCCGGCCTTGCAGACGATTGTGTATCATTCGAAAAAGATCAACGCAATCTTCGGTCCTTTGTTCAGTGAGCTCACAAGGCAAATGCTCGAAAGCATAGACTCAAGTAAGTTTTTGTTCTTTACAAGGAAGACGCCAGCTCAAATTGAGGATTTCTTCGGAGATCTCGATAGCCATGTCCCTATGGATATCTTGGAGTTGGATATTTCGAAGTATGACAAATCTCAGAACGAGTTCCACTGTGCAGTAGAGTATGAAATATGGAGAAGACTTGGATTAGAAGATTTTCTGGGAGAAGTTTGGAAACAAGGCCACAGGAAAACTACTCTTAAAGATTACACAGCTGGTATTAAAACGTGTTTATGGTACCAGAGAAAGAGTGGGGACGTTACAACATTCATCGGTAATACGGTGATTATTGCTGCTTGTTTAGCTTCCATGTTGCCCATGGAGAAAATAATCAAAGGTGCATTTTGCGGAGATGACAGTTTACTATACTTCCCAAAAGGTTGTGAGTTTCCTGACATACAGCATACAGCCAACCTTATGTGGAATTTCGAGGCTAAGCTATTCAGAAAGCAGTATGGTTATTTCTGTGGAAGGTACGTGATACATCATGACAGAGGGTGTATTGTTTATTATGACCCTTTGAAGTTGATTTCTAAACTTGGTGCTAAACACATCAAGGATTGGGATCACTTAGAAGAGTTCAGAAGATCCCTTTGTGATGTTGCAAATTCGTTGAACAACTGTGCGTATTACACGCAGTTGGACGACGCTGTGAGTGAGGTCCATAAAACCGCACCCCCGGGTTCGTTTGTATATAAAAGTTTAGTTAAATATCTGTCCGATAAGGTTCTTTTTAGAAGTTTGTTTATAGATGGCTCTTGTTAAGGGTAAAGTCAATATTAATGAGTTCATAGACTTGTCAAAATCAGAAAAATTTCTTCCGTCTATGTTCACACCTGTTAAGAGTGTCATGATCTCCAAGGTTGATAAGATATTGGTTCATGAAGATGAATCTTTGTCCGAAGTCAATTTACTCAAAGGTGTAAAACTCATTGATGGTGGCTATGTACACCTTGCTGGTCTTGTGGTGACAGGTGAATGGAATTTGCCAGATAATTGTCGTGGTGGTGTCAGTGTCTGTTTGGTCGATAAGAGAATGGAGAGAGCGGACGAGGCAACTCTTGCTTCATACTATACCGCAGCGGCTAAGAAAAGGTTTCAGTTCAAAGTCGTTCCAAATTACAACATCACTACCAAGGACGCAGAAAAGGCAGTTTGGCAAGTACTAGTTAATATTAGAAATGTTAAAATTGCTGCGGGTTACTGTCCGCTGTCATTAGAATTTGTGTCAGTGTGTATTGTTTATAAAAATATTATAAAACTCGGTTTGAGAGAGAAAATTACGAGCGTCACGGATGGAGGGCCCATGGAACTATCAGAAGAAGTTGTTGATGAGTTCATGGAAGAAGTCCCGATGTCTGTAAGGCTTGCAAAATTTCGTTCGAAGACCGGAAAAAAGTTTAGTAGTAAAAGTGAGAATAATAGTGGTAATAATAGGCCGAAACCAGACAAAAACCAAAGGAAGGGAAAGGGTTTAAAAGTTAGGGTTGAGAAGGATAATTTAATTGATAATGAATTGGAGACTTACGTCGCCGATTCAGATTCGTATTAAATATGTCTTACACAATCGCAACTCCATCGCAATTTGTGTTTTTGTCATCAGCATGGGCCGACCCTATAGAATTAATAAATTTATGTACTAATTCACTAGGTAATCAGTTCCAAACACAACAAGCTAGAACAACCGTTCAACGGCAATTTAGCGAAGTGTGGAAACCTGTCCCTCAAGTCACTGTTAGGTTTCCTGACAGTGGTTTTAAGGTGTATAGGTACAATGCGGTACTAGATCCTCTAGTTACTGCTTTGTTAGGAGCTTTCGATACTAGAAATAGGATTATAGAAGTCGAAAATCAGGCGAACCCGACAACCGCCGAAACGTTAGACGCTACTCGTAGAGTAGATGACGCAACGGTGGCTATAAGGAGCGCTATAAATAATTTAGTAGTAGAATTGGTCAAAGGAACAGGTTTGTACAATCAGAGCACATTTGAAAGTGCATCCGGTTTACAATGGTCCTCTGCACCTGCATCTTGA
>MZ438228
ATGGCATACACACAGACAGCTACCACATCCGCTTTGCTCGACACTGTCCGAGGTAACAATACCTTGGTCAATGATCTTGCGAAGCGGCGTCTTTATGACACAGCGGTCGACGAGTTCAACGCTCGTGATCGCAGGCCCAAAGTAAATTTTTCCAAAGTAATAAGTGAGGAACAGACGCTTATTGCTACTAGGGCATATCCAGAATTCCAGATAACCTTCTATAATACGCAGAACGCCGTGCATTCGCTTGCCGGTGGACTACGATCCTTAGAACTGGAATATCTAATGATGCAGATCCCGTATGGATCACTCACATATGATATAGGTGGGAATTTTGCATCTCATCTGTTCAAAGGACGGGCATATGTTCACTGCTGTATGCCCAATCTTGATGTCCGCGACATAATGCGGCACGAAGGCCAGAAAGACAGTATAGAATTATACCTTTCCAGGCTTGAGCGGGGCAACAAAGTTGTCCCAAATTTCCAAAAGGAAGCTTTTGACAGATACGCTGAAACGCCAGACGAAGTTGTCTGTCACAGTACCTTCCAAACGTGTACGCACCAGCAGGTGGAAAACACAGGCAGAGTGTATGCTATTGCATTGCACAGTATATACGATATACCTGCTGATGAATTCGGAGCGGCACTTTTAAGGAAAAATGTCCATGTTTGTTACGCCGCCTTCCACTTTTCCGAGAATTTACTTCTCGAAGATTCACACGTCAACCTTGACGAAATCAACGCGTGTTTTTCGCGTGATGGAGACAAGCTGACTTTTTCTTTCGCATCTGAGAGCACTTTAAATTATTGTCATAGTTATTCTAATATTTTAAAATACGTGTGCAAAACTTACTTCCCGGCATCTAATAGAGAGGTCTACATGAAGGAGTTTTTGGTCACCAGGGTTAACACCTGGTTTTGTAAGTTTTCTAGGATAGATACTTTTTTATTATACAAGGGGGTAGCCCACAAAGGTGTAAATAGTGAGCAATTTTACAGCGCAATGGAAGATGCATGGCACTACAAAAAGACTCTTGCAATGTGTAACAGCGAGAGGATTCTTCTTGAAGATTCCTCATCGGTCAATTACTGGTTCCCAAAAATGAGAGATATGGTCATAGTTCCTCTATTCGACATATCTCTCGACACCAGTAAAAGGACCCGCAAAGAAGTCTTAGTGTCAAAGGATTTTGTATTCACAGTTTTAAATCACATTCGCACTTATCAAGCCAAGGCACTTACATACTCCAATGTTTTATCCTTTGTCGAATCAATTCGTTCAAGGGTAATTATCAACGGAGTGACTGCCAGGTCTGAGTGGGATGTTGACAAATCTCTTTTGCAATCCTTGTCCATGACATTTTTCTTGCATACTAAGCTTGCCGTTTTAAAAGACGAATTGTTAATCAGCAAGTTTAGTTTGGGGCCAAAATCAGTAAGCCAGCATGTATGGGATGAGATTTCCCTGGCTTTTGGAAACGCATTTCCATCGATCAAGGAGAGACTGCTAAATCGGAAACTAATTAAAGTGTCGGGAGACGCATTAGAAATCAGGGTGCCTGATTTATATGTGACTTTTCACGATAGATTAGTGACTGAGTACAAAACATCGGTGGATATGCCAGTGCTTGATATCAGAAAGAGAATGGAGGAGACTGAGGTTATGTACAATGCATTGTCTGAGCTATCTGTGCTCAAGGAGTCGGACAAGTTCGACGTTGATGTTTTTTCCCGGATGTGCCAGACTTTGGAGGTTGACCCAATGACTGCAGCAAAGGTTATTGTGGCAGTGATGAGCAACGAGAGCGGACTGACTCTTACATTCGAACAGCCAACTGAAGCAAATGTCGCATTGGCACTTAAAGATTCAGAAAAAGCCTCTGAGGGTGCACTAGTGGTTACTTCTAGAGATGTTGAAGAACCATCCATGAAGGGTTCAATGGCAAGAGGAGAGTTACAATTGGCCGGTCTGTCTGGAGACCAACCAGAGTCTTCCTATACTCGGAACGAGGAAATAGAGTCATTAGAGCAATTCCACATGGCAACGGCTAGTTCGTTAATTCGGAAACAGATGAGTTCGATTGTGTACACGGGCCCCATTAAAGTTCAGCAAATGAAAAACTTTATTGATAGCCTGGTAGCATCACTCTCTGCTGCGGTGTCGAACCTAGTCAAGATCCTAAAGGATACAGCTGCTATAGATCTCGAAACCCGTCAGAAGTTTGGAGTCTTAGATGTTGCAACCAAAAGATGGTTAATTAAACCTTTAGCCAAGAATCACGCATGGGGCGTTATTGAAACACATGCTAGGAAGTACCACGTTGCACTTTTGGAGTATGATGAGCATGGAGTGGTAACTTGCGACAGTTGGAGAAGGGTGGCCGTGAGTTCTGAGTCAATGGTTTATTCTGATATGGCAAAGCTCAGAACACTGAGGAGATTATTAAGAGATGGTGAGCCTCATGTCAGCAGTGCTAAAGTCGTCCTAGTCGACGGTGTCCCGGGTTGTGGAAAGACAAAAGAGATTCTCTCGAAAGTAAATTTTGAGGAAGATCTAATCTTAGTACCGGGTAAGCAGGCTGCTGAAATGATAAAGAGGCGTGCTAATGCGTCAGGAATAATTCAAGCCACAAGAGATAATGTTCGTACTGTTGATTCATTTATAATGAATTACGGTAAAGGAACACGCTGTCAGTTCAAAAGGTTATTTATCGACGAAGGTCTGATGTTGCACACTGGTTGTGTGAATTTTCTTGTTTCTATGTCTCTGTGCGAAATTGCATATGTTTATGGAGACACACAACAAATTCCATACATCAACAGAGTATCCGGTTTTCCGTACCCTGCACATTTTGCAAAAATAGAGGTTGATGAGGTGGAAACTCGCAGAACTACGCTGCGTTGTCCAGCCGACATTACCCACTATCTTAACAGAAGGTACGAAGGATATGTCATGTGTACATCGTCGGTTAAAAAGTCAGTTTCTCAGGAAATGGTGAGCGGGGCCGCAATGATCAATCCTGTATCTAAGCCATTGAATGGGAAAGTTTTGACTTTCACTCAGTCTGATAAAGAGGCGCTGCTTTCTCGAGGATATACGGACGTCCATACAGTACATGAGGTACAAGGTGAGACATATGCAGATGTGTCGTTGGTCAGATTGACTCCGACACCTGTATCTATCATCGCAGGAGATAGTCCGCACGTTCTCGTAGCTTTGTCAAGGCATACCCAAACATTGAAGTATTACACCGTAGTGATGGATCCTCTTGTAAGTATAATTAGGGATTTAGAAAAACTTAGTTCTTACTTGTTAGATATGTATAAAGTAGATGCAGGGACCCAATAGCAATTACAGGTAGACTCCGTGTTTAAAGGTTCTAATCTTTTTGTTGCAGCACCAAAGACTGGAGATATCTCAGATATGCAATTTTACTATGATAAGTGTCTCCCAGGTAATAGCACCATGTTAAATAACTATGATGCTGTTACCATGAGGTTGACTGACATTTCTCTTAATGTCAAAGATTGCATATTGGATTTTTCTAAGTCTGTGGCTGCACCGAAGGATCCGATCAAACCACTGATTCCAATGGTACGAACAGCGGCAGAAATGCCACGCCAGACTGGACTATTGGAAAATTTGGTGGCGATGATCAAAAGAAACTTTAATTCACCGGAGTTATCAGGAATAATCGACATTGAAAATACTGCATCTTTAGTAGTAGATAAATTTTTTGATAGTTACTTGCTTAAAGAAAAAAGAAAACCAAATAAAAATGTTTCTTTATTTTGTAGAGAGTCTCTCAATAGATGGTTAGAGAAGCAGGAGCAAGTGACCATTGGTCAGCTTGCAGATTTTGATTTTGTGGATCTTCCAGCCGTTGATCAGTACAGGCATATGATTAAAGCGCAACCAAAGCAGAAGCTGGATACATCAATTCAAAGCGAATATCCGGCCTTGCAGACGATTGTGTATCATTCGAAAAAGATCAACGCAATCTTCGGTCCTTTGTTCAGTGAGCTCACAAGGCAAATGCTCGAAAGCATAGACTCAAGTAAGTTTTTGTTCTTTACAAGGAAGACGCCAGCTCAAATTGAGGATTTCTTCGGAGATCTCGATAGCCATGTCCCTATGGATATCTTGGAGTTGGATATTTCGAAGTATGACAAATCTCAGAACGAGTTCCACTGTGCAGTAGAGTATGAAATATGGAGAAGACTTGGATTAGAAGATTTTCTGGGAGAAGTTTGGAAACAAGGCCACAGGAAAACTACTCTTAAAGATTACACAGCTGGTATTAAAACGTGTTTATGGTACCAGAGAAAGAGTGGGGACGTTACAACATTCATCGGTAATACGGTGATTATTGCTGCTTGTTTAGCTTCCATGTTGCCCATGGAGAAAATAATCAAAGGTGCATTTTGCGGAGATGACAGTTTACTATACTTCCCAAAAGGTTGTGAGTTTCCTGACATACAGCATACAGCCAACCTTATGTGGAATTTCGAGGCTAAGCTATTCAGAAAGCAGTATGGTTATTTCTGTGGAAGGTACGTGATACATCATGACAGAGGGTGTATTGTTTATTATGACCCTTTGAAGTTGATTTCTAAACTTGGTGCTAAACACATCAAGGATTGGGATCACTTAGAAGAGTTCAGAAGATCCCTTTGTGATGTTGCAAATTCGTTGAACAACTGTGCGTATTACACGCAGTTGGACGACGCTGTGAGTGAGGTCCATAAAACCGCACCCCCGGGTTCGTTTGTATATAAAAGTTTAGTTAAATATCTGTCCGATAAGGTTCTTTTTAGAAGTTTGTTTATAGATGGCTCTTGTTAAGGGTAAAGTCAATATTAATGAGTTCATAGACTTGTCAAAATCAGAAAAATATCTTCCGTCTATGTTCACACCTGTTAAGAGTGTCATGATCTCCAAGGTTGATAAGATATTGGTTCATGAAGATGAATCTTTGTCCGAAGTCAATTTACTCAAAGGTGTAAAACTCATTGATGGTGGCTATGTACACCTTGCTGGTCTTGTGGTGACAGGTGAATGGAATTTGCCAGATAAATGTCGTGGTGGTGTCAGTGTCTGTTTGGTCGATAAGAGAATGGAGAGAGCGGACGAGGCAACTCTTGCTTCATACTATACCGCAGCGGCTAAGAAAAGGTTTCAGTTCAAAGTCGTTCCAAATTACAACATCACTACCAAGGACGCAGAAAAGGCAGTTTGGCAAGTACTAGTTAATATTAGAAATGTTAAAATTGCTGCGGGTTACTGTCCGCTGTCATTAGAATTTGTGTCAGTGTGTATTGTTTATAAAAATATTATAAAACTCGGTTTGAGAGAGAAAATTACGAGCGTCACGGATGGAGGGCCCATGGAACTATCAGAAGAAGTTGTTGATGAGTTCATGGAAGAAGTCCCGATGTCTGTAAGGCTTGCAAAATTTCGTTCGAAGACCGGAAAAAAGTTTAGTAGTAAAAGTGAGAATAATAGTGGTAATAATAGGCCGAAACCAGACAAAAACCAAAGGAAGGGAAAGGGTTTAAAAGTTAGGGTTGAGAAGGATAATTTAATTGATAATGAATTGGAGACTTACGTCGCCGATTCAGATTCGTATTAAATATGTCTTACACAATCGCAACTCCATCGCAATTTGTGTTTTTGTCATCAGCATGGGCCGACCCTATAGAATTAATAAATTTATGTACTAATTCACTAGGTAATCAGTTCCAAACACAACAAGCTAGAACAACCGTTCAACGGCAATTTAGCGAAGTGTGGAAACCTGTCCCTCAAGTCACTGTTAGGTTTCCTGACAGTGGTTTTAAGGTGTATAGGTACAATGCGGTACTAGATCCTCTAGTTACTGCTTTGTTAGGAGCTTTCGATACTAGAAATAGGATTATAGAAGTCGAAAATCAGGCGAACCCGACAACCGCCGAAACGTTAGACGCTACTCGTAGAGTAGATGACGCAACGGTGGCTATAAGGAGCGCTATAAATAATTTAGTAGTAGAATTGGTCAAAGGAACAGGTTTGTACAATCAGAGCACATTTGAAAGTGCATCCGGTTTACAATGGTCCTCTGCACCTGCATCTTGA
>MZ945420
ATGGCATACACACAGACAGCTACCACATCCGCTTTGCTCGACACTGTCCGAGGTAACAATACCTTGGTCAACGATCTTGCGAAGCGGCGTCTTTATGACACAGCGGTCGACGAGTTCAACGCTCGTGATCGCAGGCCCAAAGTAAATTTTTCCAAAGTAATAAGTGAGGAACAGACGCTTATTGCTACTAGGGCATATCCTGAATTCCAGATAACCTTCTATAATACGCAGAACGCCGTGCATTCGCTTGCTGGTGGACTACGATCCTTAGAACTGGAATATCTAATGATGCAGATCCCGTACGGATCACTCACATATGATATAGGTGGGAATTTTGCATCTCATCTGTTCAAAGGACGGGCATATGTTCACTGCTGTATGCCCAATCTTGATGTCCGCGACATAATGCGGCACGAAGGCCAGAAAGACAGTATAGAATTATACCTTTCCAGGCTTGAGCGGGGCAACAAAGTTGTCCCAAATTTCCAAAAGGAAGCTTTTGACAGATACGCTGAAACGCCAGACGAAGTTGTCTGTCACAGTACCTTCCAAACGTGTACGCACCAGCAGGTGGAAAACACAGGCAGGGTGTATGCTATTGCATTGCACAGTATATACGATATACCTGCTGATGAATTCGGAGCGGCACTTTTAAGGAAAAATGTCCATGTTTGTTACGCCGCCTTCCACTTTTCCGAGAATTTACTTCTCGAAGATTCACACGTCAACCTTGACGAAATCAACGCGTGTTTTTCGCGTGATGGAGACAAGCTGACTTTTTCTTTCGCATCTGAGAGCACTTTAAATTATTGTCATAGTTATTCTAATATTTTAAAATACGTGTGCAAAACTTACTTCCCGGCATCTAATAGAGAGGTCTACATGAAGGAGTTTTTGGTCACCAGGGTTAACACCTGGTTTTGTAAGTTTTCTAGGATAGATACTTTTTTATTATACAAGGGGGTAGCCCACAAAGGTGTAAATAGTGAGCAATTTTACAGCGCAATGGAAGATGCATGGCACTACAAAAAGACTCTTGCAATGTGTAACAGCGAGAGGATTCTTCTTGAAGATTCCTCATCGGTCAATTACTGGTTCCCAAAAATGAGAGATATGGTCATAGTTCCTCTATTCGACATATCTCTCGACACTAGTAAAAGGACCCGCAAAGAAGTCTTAGTGTCAAAGGATTTTGTATTCACAGTTTTAAATCACATTCGCACTTATCAAGCCAAGGCACTTACATACTCCAATGTTTTATCCTTTGTCGAATCAATTCGTTCAAGGGTAATTATCAACGGAGTGACTGCCAGGTCTGAGTGGGATGTTGACAAATCTCTTTTGCAATCCTTGTCCATGACATTTTTCTTGCATACTAAGCTTGCCGTTTTAAAAGACGAATTGTTAATCAGCAAGTTTAGTTTGGGGCCAAAATCAGTAAGCCAGCATGTATGGGATGAGATTTCCCTGGCTTTTGGAAACGCATTTCCATCGATCAAGGAGAGACTGCTAAATCGGAAACTAATTAAAGTGTCGGGAGACGCATTAGAAATCAGGGTGCCTGATTTATATGTGACTTTTCACGATAGATTAGTGACTGAGTACAAAACATCGGTGGATATGCCAGTGCTTGATATCAGAAAGAGAATGGAGGAGACTGAGGTTATGTACAATGCATTGTCTGAGCTATCTGTGCTCAAGGAGTCGGACAAGTTCGACGTTGATGTTTTTTCCCGGATGTGCCAGACTTTGGAGGTAGACCCAATGACTGCAGCAAAGGTTATTGTGGCAGTGATGAGCAACGAGAGCGGACTGACTCTTACATTCGAACAGCCAACTGAAGCAAATGTCGCATTGGCACTTAAAGATTCAGAAAAAGCCTCTGAGGGTGCACTAGTGGTTACTTCTAGAGATGTTGAAGAACCATCCATGAAGGGTTCAATGGCAAGAGGAGAGTTACAATTGGCCGGTCTGTCTGGAGACCAACCAGAGTCTTCCTATACTCGGAACGAGGAAATAGAGTCGTTAGAGCAATTCCACATGGCAACGGCTGGTTCGTTAATTCGGAAACAGATGAGTTCGATTGTGTACACGGGCCCCATTAAAGTTCAGCAAATGAAAAACTTTATTGATAGCCTGGTAGCATCACTCTCTGCTGCGGTGTCGAACCTAGTCAAGATCCTAAAGGATACAGCTGCTATAGATCTCGAAACCCGTCAGAAGTTTGGAGTCTTAGATGTTGCGACCAAAAGATGGTTAATTAAACCTTTAGCCAAGAATCACGCATGGGGCGTTATTGAAACACATGCTAGGAAGTACCACGTTGCACTTTTGGAGTATGATGAGCATGGAGTGGTAACTTGCGACAGTTGGAGAAGGGTGGCCGTGAGTTCTGAGTCAATGGTTTATTCTGATATGGCAAAGCTCAGAACACTGAGGAGATTATTAAGAGATGGTGAGCCTCATGTCAGCAGTGCTAAAGTCGTCCTAGTTGACGGTGTCCCGGGTTGTGGAAAGACAAAAGAGATTCTCTCGAAAGTAAATTTTGAGGAAGATCTAATCTTAGTACCGGGTAAGCAGGCTGCTGAAATGATAAAGAGGCGTGCTAATGCGTCAGGAATAATTCAAGCCACAAGAGATAATGTTCGTACTGTTGATTCATTTATAATGAATTACGGTAAAGGAACACGCTGTCAGTTCAAAAGGTTATTTATCGACGAAGGTCTGATGTTGCACACTGGTTGTGTGAATTTTCTTGTTTCTATGTCTCTGTGCGAAATTGCATATGTTTATGGAGACACACAACAAATTCCATACATCAACAGAGTATCCGGTTTTCCGTACCCTGCACATTTTGCAAAAATAGAGGTTGATGAGGTGGAAACTCGCAGAACTACGCTGCGTTGTCCAGCCGACATTACCCACTATCTTAACAGAAGGTACGAAGGACATGTCATGTGTACATCGTCGGTTAAAAAGTCAGTTTCTCAGGAAATGGTGAGCGGGGCCGCAATGATCAATCCTGTATCTAAGCCATTGAATGGGAAAGTTTTGACTTTCACTCAGTCTGATAAAGAGGCGCTGCTTTCTCGAGGATATACGGACGTCCATACAGTACATGAGGTACAAGGTGAGACATATGCAGATGTGTCGTTGGTCAGATTGACTCCGACACCTATATCTATCATCGCAGGAGATAGTCCGCACGTTCTCGTAGCTTTGTCAAGGCATACCCAAACATTGAAGTATTACACCGTAGTGATGGATCCTCTTGTAAGTATAATTAGGGATTTAGAAAAACTTAGTTCTTACTTGTTAGATATGTATAAAGTAGATGCAGGGACCCAATAGCAATTACAGGTAGACTCCGTGTTTAAAGGTTCTAATCTTTTTGTTGCAGCACCAAAGACTGGAGATATCTCAGATATGCAATTTTACTATGATAAGTGTCTCCCAGGTAATAGCACCATGTTAAATAACTATGATGCTGTTACCATGAGGTTGACTGACATTTCTCTTAATGTCAAAGATTGCATATTGGATTTCTCTAAGTCTGTGGCTGCACCGAAGGATCCGATCAAACCACTGATTCCAATGGTACGAACGGCGGCAGAAATGCCACGCCAGACTGGACTATTGGAAAATTTGGTGGCGATGATCAAAAGAAACTTTAATTCACCGGAGTTATCAGGAATAATCGACATTGAGAATACTGCATCTTTAGTAGTAGATAAATTTTTTGATAGTTACTTGCTTAAAGAAAAAAGAAAACCAAATAAAAATGTTTCTTTATTTTGTAGAGAGTCTCTCAATAGATGGTTAGAGAAGCAGGAGCAAGTGACCATTGGTCAGCTTGCAGATTTTGATTTTGTGGATCTTCCTGCCGTTGATCAGTACAGGCATATGATTAAAGCGCAACCTAAGCAGAAGCTGGATACATCAATTCAAAGCGAATATCCGGCCTTGCAGACGATTGTGTATCATTCGAAAAAGATCAACGCAATCTTCGGTCCTTTGTTCAGTGAGCTCACAAGGCAAATGCTCGAAAGCATAGACTCAAGTAAGTTTTTGTTCTTTACAAGGAAGACGCCAGCTCAAATTGAGGATTTCTTCGGAGATCTCGATAGCCATGTCCCTATGGATATCTTGGAGTTGGATATTTCGAAGTATGACAAATCTCAGAACGAGTTCCACTGTGCAGTAGAGTATGAAATATGGAGAAGACTTGGATTAGAAGATTTTCTGGGAGAAGTTTGGAAACAAGGCCACAGGAAAACTACTCTTAAAGATTACACAGCTGGTATTAAAACGTGTTTATGGTACCAGAGAAAGAGTGGGGACGTTACAACATTCATCGGTAATACGGTGATTATTGCTGCTTGTTTAGCTTCCATGTTGCCCATGGAGAAAATAATCAAAGGTGCATTTTGCGGAGATGACAGTTTACTATACTTCCCAAAAGGTTGTGAGTTTCCTGACATACAGCATACAGCCAACCTTATGTGGAATTTCGAGGCTAAGCTATTCAGAAAGCAGTATGGTTATTTCTGTGGAAGGTACGTGATACATCATGACAGAGGGTGTATTGTTTATTATGACCCTTTGAAGTTGATTTCTAAACTTGGTGCTAAACACATCAAGGATTGGGATCACTTAGAAGAGTTCAGAAGATCCCTTTGTGATGTTGCAAATTCGTTGAACAACTGTGCGTATTACACGCAGTTGGACGACGCTGTGAGTGAGGTCCATAAAACCGCACCCCCGGGTTCGTTTGTATATAAAAGTTTAGTTAAATATCTGTCCGATAAGGTTCTTTTTAGAAGTTTGTTTATAGATGGCTCTTGTTAAGGGTAAAGTCAATATTAATGAGTTCATAGACTTGTCAAAATCAGAAAAATTTCTTCCGTCTATGTTCACACCTGTTAAGAGTGTCATGATCTCCAAGGTTGATAAGATATTGGTTCATGAAGATGAATCTTTGTCCGAAGTCAATTTACTCAAAGGTGTAAAACTCATTGATGGTGGCTATGTACATCTTGCTGGTCTTGTGGTGACAGGTGAATGGAATTTGCCAGATAATTGTCGTGGTGGTGTCAGTGTCTGTTTGGTCGATAAAAGAATGGAGAGAGCGGACGAGGCAACTCTTGCTTCATACTATACCGCAGCGGCTAAGAAAAGGTTTCAGTTCAAAGTCGTTCCAAATTACAACATCACTACCAAGGACGCAAAAAAGGCAGTTTGGCAAGTACTAGTTAATATTAGAAATGTTAAAATTGCTGCGGGTTACTGTCCGCTGTCATTAGAATTTGTGTCAGTGTGTATTGTTTATAAAAATATTATAAAACTCGGTTTGAGAGAGAAAATTACGAGCGTAACGGATGGAGGGCCCATGGAACTATCAGAAGAAGTTGTTGATGAGTTCATGGAAGAAGTCCCGATGTCTGTAAGGCTTGCAAAATTTCGTTCGAAGACCGGGAAAAAGTTTAGTAGTAAAAGTGAGAATAATAGTGGTAATAATAGGCCGAAACCAAACAAAAACCAAAGGAAGGAAAAGGGTTTAAAAGTTAGGGTTGAGAAGGATAATTTAATTGATAATGAATTGGAGACTTACGTCGCCGATTCAGATTCGTATTAAATATGTCTTACACAATCGCAACTCCATCGCAATTTGTGTTTTTGTCATCAGCATGGGCCGACCCTATAGAATTAATAAATTTATGTACTAATTCACTAGGTAATCAATTCCAAACACAACAAGCTAGAACAACCGTTCAACGGCAATTTAGCGAAGTGTGGAAACCTGTCCCTCAAGTCACTGTTAGGTTTCCTGACAGTGGTTTTAAGGTGTATAGGTACAATGCGGTACTAGATCCTCTAGTTACTGCTTTGTTAGGAGCTTTCGATACTAGAAATAGGATTATAGAAGTCGAAAATCAGGCGAACCCGACAACCGCCGAAACGTTAGACGCTACTCGTAGAGTAGATGACGCAACGGTGGCTATAAGGAGCGCTATAAATAATTTAGTAGTAGAATTGGTCAAAGGAACAGGTTTGTACAATCAGAGCACATTTGAAAGTGCATCCGGTTTACAATGGTCCTCTGCACCAGCATCTTGA
>NC_028478
ATGGCATACACACAGACAGCTACCACATCCGCTTTGCTCGACACTGTCCGAGGTAACAATACCTTGGTCAACGATCTTGCGAAGCGGCGTCTTTATGACACAGCGGTCGACGAGTTCAACGCTCGTGATCGCAGGCCCAAAGTAAATTTTTCCAAAGTAATAAGTGAGGAACAGACGCTTATTGCTACTAGGGCATATCCAGAATTCCAGATAACCTTCTATAATACGCAGAACGCCGTGCATTCGCTTGCCGGTGGACTACGATCCTTAGAACTGGAATATCTAATGATGCAGATCCCGTACGGATCACTCACATATGATATAGGTGGGAATTTTGCATCTCATCTGTTCAAAGGACGGGCATATGTTCACTGCTGTATGCCCAATCTTGATGTCCGCGACATAATGCGGCACGAAGGCCAGAAAGACAGTATAGAATTATACCTTTCCAGGCTTGAGCGGGGCAACAAAGTTGTCCCAAATTTCCAAAAGGAAGCTTTTGACAGATACGCTGAAACGCCAGACGAAGTTGTCTGTCACAGTACCTTCCAAACGTGTACGCACCAGCAGGTGGAAAACACAGGCAGGGTGTATGCTATTGCATTGCACAGTATATACGATATACCTGCTGATGAATTCGGAGCGGCACTTTTAAGGAAAAATGTCCATGTTTGTTACGCCGCCTTCCACTTTTCCGAGAATTTACTTCTCGAAGATTCACACGTCAACCTTGACGAAATCAACGCGTGTTTTTCGCGTGATGGAGACAAGCTGACTTTTTCTTTCGCATCTGAGAGCACTTTAAATTATTGTCATAGTTATTCTAATATTTTAAAATACGTGTGCAAAACTTACTTCCCGGCATCTAATAGAGAGGTCTACATGAAGGAGTTTTTGGTCACCAGGGTTAACACCTGGTTTTGTAAGTTTTCTAGGATAGATACTTTTTTATTATACAAGGGGGTAGCCCACAAAGGTGTAAATAGTGAGCAATTTTACAGCGCAATGGAAGATGCATGGCACTACAAAAAGACTCTTGCAATGTGTAACAGCGAGAGGATTCTTCTTGAAGATTCCTCATCGGTCAATTACTGGTTCCCAAAAATGAGAGATATGGTCATAGTTCCTCTATTCGACATATCTCTCGACACCAGTAAAAGGACCCGCAAAGAAGTCTTAGTGTCAAAGGATTTTGTATTCACAGTTTTAAATCACATTCGCACTTATCAAGCCAAGGCACTTACATACTCCAATGTTTTATCCTTTGTCGAATCAATTCGTTCAAGGGTAATTATCAACGGAGTGACTGCCAGGTCTGAGTGGGATGTTGACAAATCTCTTTTGCAATCCTTGTCCATGACATTTTTCTTGCATACTAAGCTTGCCGTTTTAAAAGACGAATTGTTAATCAGCAAGTTTAGTTTGGGGCCAAAATCAGTAAGCCAGCATGTATGGGATGAGATTTCCCTGGCTTTTGGAAACGCATTTCCATCGATCAAGGAGAGACTGCTAAATCGGAAACTAATTAAAGTGTCGGGAGACGCATTAGAAATCAGGGTGCCTGATTTATATGTGACTTTTCACGATAGATTAGTGACTGAGTACAAAACATCGGTGGATATGCCAGTGCTTGATATCAGAAAGAGAATGGAGGAGACTGAGGTTATGTACAATGCATTGTCTGAGCTATCTGTGCTCAAGGAGTCGGACAAGTTCGACGTTGATGTTTTTTCCCGGATGTGCCAGACTTTGGAGGTAGACCCAATGACTGCAGCAAAGGTTATTGTGGCAGTGATGAGCAACGAGAGCGGACTGACTCTTACATTCGAACAGCCAACTGAAGCAAATGTCGCATTGGCACTTAAAGATTCAGAAAAAGCCTCTGAGGGTGCACTAGTGGTTACTTCTAGAGATGTTGAAGAACCATCCATGAAGGGTTCAATGGCAAGAGGAGAGTTACAATTGGCCGGTCTGTCTGGAGACCAACCAGAGTCTTCCTATACTCGGAACGAGGAAATAGAGTCATTAGAGCAATTCCACATGGCAACGGCTAGTTCGTTAATTCGGAAACAGATGAGTTCGATTGTGTACACGGGCCCCATTAAAGTTCAGCAAATGAAAAACTTTATTGATAGCCTGGTAGCATCACTCTCTGCTGCGGTGTCGAACCTAGTCAAGATCCTAAAGGATACAGCTGCTATAGATCTCGAAACCCGTCAGAAGTTTGGAGTCTTAGATGTTGCGACCAAAAGATGGTTAATTAAACCTTTAGCCAAGAATCACGCATGGGGCGTTATTGAAACACATGCTAGGAAGTACCACGTTGCACTTTTGGAGTATGATGAGCATGGAGTGGTAACTTGCGACAGTTGGAGAAGGGTGGCCGTGAGTTCTGAGTCAATGGTTTATTCTGATATGGCAAAGCTCAGAACACTGAGGAGATTATTAAGAGATGGTGAGCCTCATGTCAGCAGTGCTAAAGTCGTCCTAGTTGACGGTGTCCCGGGTTGTGGAAAGACAAAAGAGATTCTCTCGAAAGTAAATTTTGAGGAAGATCTAATCTTAGTACCGGGTAAGCAGGCTGCTGAAATGATAAAGAGGCGTGCTAATGCGTCAGGAATAATTCAAGCCACAAGAGATAATGTTCGTACTGTTGATTCATTTATAATGAATTACGGTAAAGGAACACGCTGTCAGTTCAAAAGGTTATTTATCGACGAAGGTCTGATGTTGCACACTGGTTGTGTGAATTTTCTTGTTTCTATGTCTCTGTGCGAAATTGCATATGTTTATGGAGACACACAACAAATTCCATACATCAACAGAGTATCCGGTTTTCCGTACCCTGCACATTTTGCAAAAATAGAGGTTGATGAGGTGGAAACTCGCAGAACTACGCTGCGTTGTCCAGCCGACATTACCCACTATCTTAACAGAAGGTACGAAGGATATGTCATGTGTACATCGTCGGTTAAAAAGTCAGTTTCTCAGGAAATGGTGAGCGGGGCCGCAATGATCAATCCTGTATCTAAGCCATTGAATGGGAAAGTTTTGACTTTCACTCAGTCTGATAAAGAGGCGCTGCTTTCTCGAGGATATACGGACGTCCATACAGTACATGAGGTACAAGGTGAGACATATGCAGATGTGTCGTTGGTCAGATTGACTCCGACACCTGTATCTATCATCGCAGGAGATAGTCCGCACGTTCTCGTAGCTTTGTCAAGGCATACCCAAACATTGAAGTATTACACCGTAGTGATGGATCCTCTTGTAAGTATAATTAGGGATTTAGAAAAACTTAGTTCTTACTTGTTAGATATGTATAAAGTAGATGCAGGGACCCAATAGCAATTACAGGTAGACTCCGTGTTTAAAGGTTCTAATCTTTTTGTTGCAGCACCAAAGACTGGAGATATCTCAGATATGCAATTTTACTATGATAAGTGTCTCCCAGGTAATAGCACCATGTTAAATAACTATGATGCTGTTACCATGAGGTTGACTGACATTTCTCTTAATGTCAAAGATTGCATATTGGATTTCTCTAAGTCTGTGGCTGCACCGAAGGATCCGATCAAACCACTGATTCCGATGGTACGAACGGCGGCAGAAATGCCACGCCAGACTGGACTATTGGAAAATTTGGTGGCGATGATCAAAAGAAACTTTAATTCACCGGAGTTATCAGGAATAATCGACATTGAGAATACTGCATCTTTAGTAGTAGATAAATTTTTTGATAGTTACTTGCTTAAAGAAAAAAGAAAACCAAATAAAAATGTTTCTTTATTTTGTAGAGAGTCTCTCAATAGATGGTTAGAGAAGCAGGAGCAAGTGACCATTGGTCAGCTTGCAGATTTTGATTTTGTGGATCTTCCTGCCGTTGATCAGTACAGGCATATGATTAAAGCGCAACCTAAGCAGAAGCTGGATACATCAATTCAAAGCGAATATCCGGCCTTGCAGACGATTGTGTATCATTCGAAAAAGATCAACGCAATCTTCGGTCCTTTGTTCAGTGAGCTCACAAGGCAAATGCTCGAAAGCATAGACTCAAGTAAGTTTTTGTTCTTTACAAGGAAGACGCCAGCTCAAATTGAGGATTTCTTCGGAGATCTCGATAGCCATGTCCCTATGGATATCTTGGAGTTGGATATTTCGAAGTATGACAAATCTCAGAACGAGTTCCACTGTGCAGTAGAGTATGAAATATGGAGAAGACTTGGATTAGAAGATTTTCTGGGAGAAGTTTGGAAACAAGGCCACAGGAAAACTACTCTTAAAGATTACACAGCTGGTATTAAAACGTGTTTATGGTACCAGAGAAAGAGTGGGGACGTTACAACATTCATCGGTAATACGGTGATTATTGCTGCTTGTTTAGCTTCCATGTTGCCCATGGAGAAAATAATCAAAGGTGCATTTTGCGGAGATGACAGTTTACTATACTTCCCAAAAGGTTGTGAGTTTCCTGACATACAGCATACAGCCAACCTTATGTGGAATTTCGAGGCTAAGCTATTCAGAAAGCAGTATGGTTATTTCTGTGGAAGGTACGTGATACATCATGACAGAGGGTGTATTGTTTATTATGACCCTTTGAAGTTGATTTCTAAACTTGGTGCTAAACACATCAAGGATTGGGATCACTTAGAAGAGTTCAGAAGATCCCTTTGTGATGTTGCAAATTCGTTGAACAACTGTGCGTATTACACGCAGTTGGACGACGCTGTGAGTGAGGTCCATAAAACCGCACCCCCGGGTTCGTTTGTATATAAAAGTTTAGTTAAATATCTGTCCGATAAGGTTCTTTTTAGAAGTTTGTTTATAGATGGCTCTTGTTAAGGGTAAAGTCAATATTAATGAGTTCATAGACTTGTCAAAATCAGAAAAATTTCTTCCGTCTATGTTCACACCTGTTAAGAGTGTCATGATCTCCAAGGTTGATAAGATATTGGTTCATGAAGATGAATCTTTGTCCGAAGTCAATTTACTCAAAGGTGTAAAACTCATTGATGGTGGCTATGTACATCTTGCTGGTCTTGTGGTGACAGGTGAATGGAATTTGCCAGATAATTGTCGTGGTGGTGTCAGTGTCTGTTTGGTCGATAAGAGAATGGAGAGAGCGGACGAGGCAACTCTTGCTTCATACTATACCGCAGCGGCTAAGAAAAGGTTTCAGTTCAAAGTCGTTCCAAATTACAACATCACTACCAAGGACGCAGAAAAGGCAGTTTGGCAAGTACTAGTTAATATTAGAAATGTTAAAATTGCTGCGGGTTACTGTCCGCTGTCATTAGAATTTGTGTCAGTGTGTATTGTTTATAAAAATATTATAAAACTCGGTTTGAGAGAGAAAATTACGAGCGTCACGGATGGAGGGCCCATGGAACTATCAGAAGAAGTTGTTGATGAGTTCATGGAAGAAGTCCCGATGTCTGTAAGGCTTGCAAAATTTCGTTCGAAGACCGGAAAAAAGTTTAGTAGTAAAAGTGAGAATAATAGTGGTAATAATAGGCCGAAACCAGACAAAAACCAAAGGAAGGAAAAGGGTTTAAAAGTTAGGGTTGAGAAGGATAATTTAATTGATAATGAATTGGAGACTTACGTCGCCGATTCAGATTCGTATTAAATATGTCTTACACAATCGCAACTCCATCGCAATTTGTGTTTTTGTCATCAGCATGGGCCGACCCTATAGAATTAATAAATTTATGTACTAATTCACTAGGTAATCAGTTCCAAACACAACAAGCTAGAACAACCGTTCAACGGCAATTTAGCGAAGTGTGGAAACCTGTCCCTCAAGTCACTGTTAGGTTTCCTGACAGTGGTTTTAAGGTGTATAGGTACAATGCGGTACTAGATCCTCTAGTTACTGCTTTGTTAGGAGCTTTCGATACTAGAAATAGGATTATAGAAGTCGAAAATCAGGCGAACCCGACAACCGCCGAAACGTTAGACGCTACTCGTAGAGTAGATGACGCAACGGTGGCTATAAGGAGCGCTATAAATAATTTAGTAGTAGAATTGGTCAAAGGAACAGGTTTGTACAATCAGAGCACATTTGAAAGTGCATCCGGTTTACAATGGTCCTCTGCACCTGCATCTTGA
>OK339579
ATGGCATACACACAGACAGCTACCACATCCGCTTTGCTCGACACTGTCCGAGGTAACAATACCTTGGTCAACGATCTTGCGAAGCGGCGTCTTTATGACACAGCGGTCGACGAGTTCAACGCTCGTGATCGCAGGCCCAAAGTAAATTTTTCCAAAGTAATAAGTGAGGAACAGACGCTTATTGCTACTAGGGCATATCCAGAATTCCAGATAACCTTCTATAATACGCAGAACGCCGTGCATTCGCTTGCCGGTGGACTACGATCCTTAGAACTGGAATATCTAATGATGCAGATCCCGTACGGATCACTCACATATGATATAGGTGGGAATTTTGCATCTCATCTGTTCAAAGGACGGGCATATGTTCACTGCTGTATGCCCAATCTTGATGTCCGCGACATAATGCGGCACGAAGGCCAGAAAGACAGTATAGAATTATACCTTTCCAGGCTTGAGCGGGGCAACAAAGTTGTCCCAAATTTCCAAAAGGAAGCTTTTGACAGATACGCTGAAACGCCAGACGAAGTTGTCTGTCACAGTACCTTCCAAACGTGTACGCACCAGCAGGTGGAAAACACAGGCAGGGTGTATGCTATTGCATTGCACAGTATATACGATATACCTGCTGATGAATTCGGAGCGGCACTTTTAAGGAAAAATGTCCATGTTTGTTACGCCGCCTTCCACTTTTCCGAGAATTTACTTCTCGAAGATTCACACGTCAACCTTGACGAAATCAACGCGTGTTTTTCGCGTGATGGAGACAAGCTGACTTTTTCTTTCGCATCTGAGAGCACTTTAAATTATTGTCATAGTTATTCTAATATTTTAAAATACGTGTGCAAAACTTACTTCCCGGCATCTAATAGAGAGGTCTACATGAAGGAGTTTTTGGTCACCAGGGTTAACACCTGGTTTTGTAAGTTTTCTAGGATAGATACTTTTTTATTATACAAGGGGGTAGCCCACAAAGGTGTAAATAGTGAGCAATTTTACAGCGCAATGGAAGATGCATGGCACTACAAAAAGACTCTTGCAATGTGTAACAGCGAGAGGATTCTTCTTGAAGATTCCTCATCGGTCAATTACTGGTTCCCAAAAATGAGAGATATGGTCATAGTTCCTCTATTCGACATATCTCTCGACACCAGTAAAAGGACCCGCAAAGAAGTCTTAGTGTCAAAGGATTTTGTATTCACAGTTTTAAATCACATTCGCACTTATCAAGCCAAGGCACTTACATACTCCAATGTTTTATCCTTTGTCGAATCAATTCGTTCAAGGGTAATTATCAACGGAGTGACTGCCAGGTCTGAGTGGGATGTTGACAAATCTCTTTTGCAATCCTTGTCCATGACATTTTTCTTGCATACTAAGCTTGCCGTTTTAAAAGACGAATTGTTAATCAGCAAGTTTAGTTTAGGGCCAAAATCAGTAAGCCAGCATGTATGGGATGAGATTTCCCTGGCTTTTGGAAACGCATTTCCATCGATCAAGGAGAGACTGCTAAATCGGAAACTAATTAAAGTGTCGGGAGACGCATTAGAAATCAGGGTGCCTGATTTATATGTGACTTTTCACGATAGATTAGTGACTGAGTACAAAACATCGGTGGATATGCCAGTGCTTGATATCAGAAAGAGAATGGAGGAGACTGAGGTTATGTACAATGCATTGTCTGAGCTATCTGTGCTCAAGGAGTCGGACAAGTTCGACGTTGATGTTTTTTCCCGGATGTGCCAGACTTTGGAGGTAGACCCAATGACTGCAGCAAAGGTTATTGTGGCAGTGATGAGCAACGAGAGCGGACTGACTCTTACATTCGAACAGCCAACTGAAGCAAATGTCGCATTGGCACTTAAAGATTCAGAAAAAGCCTCTGAGGGTGCACTAGTGGTTACTTCTAGAGATGTTGAAGAACCATCCATGAAGGGTTCAATGGCAAGAGGAGAGTTACAATTGGCCGGTCTGTCTGGAGACCAACCAGAGTCTTCCTATACTCGGAACGAGGAAATAGAGTCATTAGAGCAATTCCACATGGCAACGGCTAGTTCGTTAATTCGGAAACAGATGAGTTCGATTGTGTACACGGGCCCCATTAAAGTTCAGCAAATGAAAAACTTTATTGATAGCCTGGTAGCATCACTCTCTGCTGCGGTGTCGAACCTAGTCAAGATCCTAAAGGATACAGCTGCTATAGATCTCGAAACCCGTCAGAAGTTTGGAGTCTTAGATGTTGCGACCAAAAGATGGTTAATTAAACCTTTAGCCAAGAATCACGCATGGGGCGTTATTGAAACACATGCTAGGAAGTACCACGTTGCACTTTTGGAGTATGATGAGCATGGAGTGGTAACTTGCGACAGTTGGAGAAGGGTGGCCGTGAGTTCTGAGTCAATGGTTTATTCTGATATGGCAAAGCTCAGAACACTGAGGAGATTATTAAGGGATGGTGAGCCTCATGTCAGCAGTGCTAAAGTCGTCCTAGTTGACGGTGTCCCGGGTTGTGGAAAGACAAAAGAGATTCTCTCGAAAGTAAATTTTGAGGAAGATCTAATCTTAGTACCGGGTAAGCAGGCTGCTGAAATGATAAAGAGGCGTGCTAATGCGTCAGGAATAATTCAAGCCACAAGAGATAATGTTCGTACTGTTGATTCATTTATAATGAATTACGGTAAAGGAACACGCTGTCAGTTCAAAAGGTTATTTATCGACGAAGGTCTGATGTTGCACACTGGTTGTGTGAATTTTCTTGTTTCTATGTCTCTGTGCGAAATTGCATATGTTTATGGAGACACACAACAAATTCCATACATCAACAGAGTATCCGGTTTTCCGTACCCTGCACATTTTGCAAAAATAGAGGTTGATGAGGTGGAAACTCGCAGAACTACGCTGCGTTGTCCAGCCGACATTACCCACTATCTTAACAGAAGGTACGAAGGACATGTCATGTGTACATCGTCGGTTAAAAAGTCAGTTTCTCAGGAAATGGTGAGCGGGGCCGCAATGATCAATCCTGTATCTAAGCCACTGAATGGGAAAGTTTTGACTTTCACTCAGTCTGATAAAGAGGCGCTGCTTTCTCGAGGATATACGGACGTCCATACAGTACATGAGGTACAAGGTGAGACATATGCAGATGTGTCGTTGGTCAGATTGACTCCGACACCTGTATCTATCATCGCAGGAGATAGTCCGCACGTTCTCGTAGCTTTGTCAAGGCATACCCAAACATTGAAGTATTACACCGTAGTGATGGATCCTCTTGTAAGTATAATTAGGGATTTAGAAAAACTTAGTTCTTACTTGTTAGATATGTATAAAGTAGATGCAGGAACCCAATAGCAATTACAGGTAGACTCCGTGTTTAAAGGTTCTAATCTTTTTGTTGCAGCACCAAAGACTGGAGATATCTCAGATATGCAATTTTACTATGATAAGTGTCTCCCAGGTAATAGCACCATGTTAAATAACTATGATGCTGTTACCATGAGGTTGACTGACATTTCTCTTAATGTCAAAGATTGCATATTGGATTTCTCTAAGTCTGTGGCTGCACCGAAGGATCCGATCAAACCACTGATTCCAATGGTACGAACGGCGGCAGAAATGCCACGCCAGACTGGACTATTGGAAAATTTGGTGGCGATGATCAAAAGAAACTTTAATTCACCGGAGTTATCAGGAATAATCGACATTGAGAATACTGCATCTTTAGTAGTAGATAAATTTTTTGATAGTTACTTGCTTAAAGAAAAAAGAAAACCAAATAAAAATGTTTCTTTATTTTGTAGAGAGTCTCTCAATAGATGGTTAGAGAAGCAGGAGCAAGTGACCATTGGTCAGCTTGCAGATTTTGATTTTGTGGATCTTCCTGCCGTTGATCAGTACAGGCATATGATTAAAGCGCAACCTAAGCAGAAGCTGGATACATCAATTCAAAGCGAATATCCGGCCTTGCAGACGATTGTGTATCATTCGAAAAAGATCAACGCAATCTTCGGTCCTTTGTTCAGTGAGCTCACAAGGCAAATGCTCGAAAGCATAGACTCAAGTAAGTTTTTGTTCTTTACAAGGAAGACGCCAGCTCAAATTGAGGATTTCTTCGGAGATCTCGATAGCCATGTCCCTATGGATATCTTGGAGTTGGATATTTCGAAGTATGACAAATCTCAGAACGAGTTCCACTGTGCAGTAGAGTATGAAATATGGAGAAGACTTGGATTAGAAGATTTTCTGGGAGAAGTTTGGAAACAAGGCCACAGGAAAACTACTCTTAAAGATTACACAGCTGGTATAAAAACGTGTTTGTGGTACCAGAGAAAGAGTGGGGACGTTACAACATTCATCGGTAATACGGTGATTATTGCTGCTTGTTTAGCTTCCATGTTGCCCATGGAGAAAATAATCAAAGGTGCATTTTGCGGAGATGACAGTTTACTATACTTCCCAAAAGGTTGTGAGTTTCCTGACATACAGCATACAGCCAACCTTATGTGGAATTTCGAGGCTAAGCTATTCAGAAAGCAGTATGGTTATTTCTGTGGAAGGTACGTGATACATCATGACAGAGGGTGTATTGTTTATTATGACCCTTTGAAGTTGATTTCTAAACTTGGTGCTAAACACATCAAGGATTGGGATCACTTAGAAGAGTTCAGAAGATCCCTTTGTGATGTTGCAAATTCGTTGAACAACTGTGCGTATTACATGCAGTTGGACGACGCTGTGAGTGAGGTCCATAAAACCGCACCCCCGGGTTCGTTTGTGTATAAAAGTTTAGTTAAATATCTGTCCGATAAGGTTCTTTTTAGAAGTTTGTTTATAGATGGCTCTTGTTAAGGGTAAAGTCAATATTAATGAGTTCATAGACTTGTCAAAATCAGAAAAATTTCTTCCGTCTATGTTCACACCTGTTAAGAGTGTCATGATCTCCAAGGTTGATAAGATATTGGTTCATGAAGATGAATCTTTGTCCGAAGTCAATTTACTCAAAGGTGTAAAACTCATTGATGGTGGCTATGTACATCTTGCTGGTCTTGTGGTGACAGGTGAATGGAATTTGCCAGATAATTGTCGTGGTGGTGTCAGTGTCTGTTTGGTCGATAAGAGAATGGAGAGAGCGGACGAGGCAACTCTTGCTTCATACTATACCGCAGCGGCTAAGAAAAGGTTTCAGTTCAAAGTCGTTCCAAATTACAACATCACTACCAAGGACGCAGAAAAGGCAGTTTGGCAAGTACTAGTTAATATTAGAAATGTTAAAATTGCTGCGGGTTACTGTCCGCTGTCATTAGAATTTGTGTCAGTGTGTATTGTTTATAAAAATATTATAAAACTCGGTTTGAGAGAGAAAATTACGAGCGTCACGGATGGAGGGCCCATGGAACTATCAGAAGAAGTTGTTGATGAGTTCATGGAAGAAGTCCCGATGTCTGTAAGGCTTGCAAAATTTCGTTCGAAGACCGGAAAAAAGTTTAGTAGTAAAAGTGAGAATAATAGTGGTAATAATAGGCCGAAACCAAACAAAAACCAAAGGAAGGAAAAGGGTTTAAAAGTTAGGGTTGAGAAGGATAATTTAATTGATAATGAATTGGAGACTTACATCGCCGATTCAGATTCGTATTAAATATGTCTTACACAATCGCAACTCCATCGCAATTTGTGTTTTTGTCATCAGCATGGGCCGACCCTATAGAATTAATAAATTTATGTACTAATTCACTAGGAAATCAGTTCCAAACACAACAAGCTAGAACAACCGTTCAACGGCAATTTAGCGAAGTGTGGAAACCTGTCCCTCAAGTCACTGTTAGGTTTCCTGACAGTGGTTTTAAGGTGTATAGGTACAATGCGGTACTAGATCCTCTAGTTACTGCTTTGTTAGGAGCTTTCGATACTAGAAATAGGATTATAGAAGTCGAAAATCAGGCGAACCCGACAACCGCCGAAACGTTAGACGCTACTCGTAGAGTAGATGACGCAACGGTGGCTATAAGGAGCGCTATAAATAATTTAGTAGTAGAATTGGTCAAAGGAACAGGTTTGTACAATCAGAGCACATTTGAAAGTGCATCCGGTTTACAATGGTCCTCTGCACCTGCATCTTGA
>OK624678
ATGGCATACACACAGACAGCTACCACATCCGCTTTGCTCGACACTGTCCGAGGTAACAATACCTTGGTCAACGATCTTGCGAAGCGGCGTCTTTATGACACAGCGGTCGACGAGTTCAACGCTCGTGATCGCAGGCCCAAAGTAAATTTTTCCAAAGTAATAAGTGAGGAACAGACGCTTATTGCTACTAGGGCATATCCAGAATTCCAGATAACCTTCTATAATACGCAGAACGCCGTGCATTCGCTTGCCGGTGGACTACGATCCTTAGAACTGGAATATCTAATGATGCAGATCCCGTACGGATCACTCACATATGATATAGGTGGGAATTTTGCATCTCATCTGTTCAAAGGACGGGCATATGTTCACTGCTGTATGCCCAATCTTGATGTCCGCGACATAATGCGGCACGAAGGCCAGAAAGACAGTATAGAATTATACCTTTCCAGGCTTGAGCGGGGCAACAAAGTTGTCCCAAATTTCCAAAAGGAAGCTTTTGACAGATACGCTGAAACGCCAGACGAAGTTGTCTGTCACAGTACCTTCCAAACGTGTACGCACCAGCAGGTGAAAAACACAGGCAGGGTGTATGCTATTGCATTGCACAGTATATACGATATACCTGCTGATGAATTCGGAGCGGCACTTTTAAGGAAAAATGTCCATGTTTGTTACGCCGCCTTCCACTTTTCCGAGAATTTACTTCTCGAAGATTCACACGTCAACCTTGACGAAATCAACGCGTGTTTTTCGCGTGATGGAGACAAGCTGACTTTTTCTTTCGCATCTGAGAGCACTTTAAATTATTGTCATAGTTATTCTAATATTTTAAAATACGTGTGCAAAACTTACTTCCCGGCATCTAATAGAGAGGTCTACATGAAGGAGTTTTTGGTCACCAGGGTTAACACCTGGTTTTGTAAGTTTTCTAGGATAGATACTTTTTTATTATACAAGGGGGTAGCCCACAAAGGTGTAAATAGTGAGCAATTTTACAACGCAATGGAAGATGCATGGCACTACAAAAAGACTCTTGCAATGTGTAACAGCGAGAGGATTCTTCTTGAAGATTCCTCATCGGTCAATTACTGGTTCCCAAAAATGAGAGATATGGTCATAGTTCCTCTATTCGACATATCTCTCGACACCAGTAAAAGGACCCGCAAAGAAGTCTTAGTGTCAAAGGATTTTGTATTCACAGTTTTAAATCACATTCGCACTTATCAAGCCAAGGCACTTACATACTCCAATGTTTTATCCTTTGTCGAATCAATTCGTTCAAGGGTAATTATCAACGGAGTGACTGCCAGGTCTGAGTGGGATGTTGACAAATCTCTTTTGCAATCCTTGTCCATGACATTTTTCTTGCATACTAAGCTTGCCGTTTTAAAAGACGAATTGTTAATCAGCAAGTTTAGTTTGGGGCCAAAATCAGTAAGCCAGCATGTATGGGATGAGATTTCCCTGGCTTTTGGAAACGCATTTCCATCGATCAAGGAGAGACTGCTAAATCGGAAACTAATTAAAGTGTCGGGAGACGCATTAGAAATCAGGGTGCCTGATTTATATGTGACTTTCCACGATAGATTAGTGACTGAGTACAAAACATCGGTGGATATGCCAGTGCTTGATATCAGAAAGAGAATGGAGGAGACTGAGGTTATGTACAATGCATTGTCTGAGCTATCTGTGCTCAAGGAGTCGGACAAGTTCGACGTTGATGTTTTTTCCCGGATGTGCCAGACTTTGGAGGTAGACCCAATGACTGCAGCAAAGGTTATTGTGGCAGTGATGAGCAACGAGAGCGGACTGACTCTTACATTCGAACAGCCAACTGAAGCAAATGTCGCATTGGCACTTAAAGATTCAGAAAAAGCCTCTGAGGGTGCACTAGTGGTTACTTCTAGAGATGTTGAAGAACCATCCATGAAGGGTTCAATGGCAAGAGGAGAGTTACAATTGGCCGGTCTGTCTGGAGACCAACCAGAGTCTTCCTATACTCGGAACGAGGAAATAGAGTCATTAGAGCAATTCCACATGGCAACGGCTAGTTCGTTAATTCGGAAACAGATGAGTTCGATTGTGTACACGGGCCCCATTAAAGTTCAGCAAATGAAAAACTTTATTGATAGCCTGGTAGCATCACTCTCTGCTGCGGTGTCGAACCTAGTCAAGATCCTAAAGGATACAGCTGCTATAGACCTCGAAACCCGTCAGAAGTTTGGAGTCTTAGATGTTGCGACCAAAAGATGGTTAATTAAACCTTTAGCCAAGAATCACGCATGGGGCGTTATTGAAACACATGCTAGGAAGTACCACGTTGCACTTTTGGAGTATGATGAGCATGGAGTGGTAACTTGCGACAGTTGGAGAAGGGTGGCCGTGAGTTCTGAGTCAGTGGTTTATTCTGATATGGCAAAGCTCAGAACACTGAGGAGATTATTAAGAGATGGTGAGCCTCATGTCAGCAGTGCTAAAGTCGTCCTAGTTGACGGTGTCCCGGGTTGTGGAAAGACAAAAGAGATTCTCTCGAAAGTAAATTTTGAGGAAGATCTAATCTTAGTACCGGGTAAGCAGGCTGCTGAAATGATAAAGAGGCGTGCTAATGCGTCAGGAATAATTCAAGCCACAAGAGATAATGTTCGTACTGTTGATTCATTTATAATGAATTACGGTAAAGGAACACGCTGTCAGTTCAAAAGGTTATTTATCGACGAAGGTCTGATGTTGCACACTGGTTGTGTGAATTTTCTTGTTTCTATGTCTCTGTGCGAAATTGCATATGTTTATGGAGACACACAACAAATTCCATACATCAACAGAGTATCCGGTTTTCCGTACCCTGCACATTTTGCAAAAATAGAGGTTGATGAGGTGGAAACTCGCAGAACTACGCTGCGTTGTCCAGCCGACATTACCCACTATCTTAACAGAAGGTACGAAGGACATGTCATGTGTACATCGTCGGTTAAAAAGTCAGTTTCTCAGGAAATGGTGAGCGGGGCCGCAATGATCAATCCTGTATCTAAGCCACTGAATGGGAAAGTTTTGACTTTCACTCAGTCTGATAAAGAGGCGCTGCTTTCTCGAGGATATACGGACGTCCATACAGTACATGAGGTACAAGGTGAGACATATGCAGATGTGTCGTTGGTCAGATTGACTCCGACACCTGTATCTATCATCGCAGGAGATAGTCCACACGTTCTCGTAGCTTTGTCAAGGCATACCCAAACATTGAAGTATTACACCGTAGTGATGGATCCTCTTGTAAGTATAATTAGGGATTTAGAAAAACTTAGTTCTTACTTGTTAGATATGTATAAAGTAGATGCAGGGACCCAATAGCAATTACAGGTAGACTCCGTGTTTAAAGGTTCTAATCTTTTTGTTGCAGCACCAAAGACTGGAGATATCTCAGATATGCAATTTTACTATGATAAGTGTCTCCCAGGTAATAGCACCATGTTAAATAACTATGATGCTGTTACCATGAGGTTGACTGACATTTCTCTTAATGTCAAAGATTGCATATTGGATTTCTCTAAGTCTGTGGCTGCACCGAAGGATCCGATCAAACCACTGATTCCAATGGTACGAACGGCGGCAGAAATGCCACGCCAGACTGGACTATTGGAAAATTTGGTGGCGATGATCAAAAGAAACTTTAATTCACCGGAGTTATCAGGAATAATCGACATTGAGAATACTGCATCTTTAGTAGTAGATAAATTTTTTGATAGTTACTTGCTTAAAGAAAAAAGAAAACCAAATAAAAATGTTTCTTTATTTTGTAGAGAGTCTCTCAATAGATGGTTAGAGAAGCAGGAGCAAGTGACCATTGGTCAGCTTGCAGATTTTGATTTTGTGGATCTTCCTGCCGTTGATCAGTACAGGCATATGATTAAAGCGCAACCTAAGCAGAAGCTGGATACATCAATTCAAAGCGAATATCCGGCCTTGCAGACGATTGTGTATCATTCGAAAAAGATCAACGCAATCTTCGGTCCTTTGTTCAGTGAGCTCACAAGGCAAATGCTCGAAAGCATAGACTCAAGTAAGTTTTTGTTCTTTACAAGGAAGACGCCAGCTCAAATTGAGGATTTCTTCGGAGATCTCGATAGCCATGTCCCTATGGATATCTTGGAGTTGGATATTTCGAAGTATGACAAATCTCAGAACGAGTTCCACTGTGCAGTAGAGTATGAAATATGGAGAAGACTTGGATTAGAAGATTTTCTGGGAGAAGTTTGGAAACAAGGCCACAGGAAAACTACTCTTAAAGATTACACAGCTGGTATTAAAACGTGTTTATGGTACCAGAGAAAGAGTGGGGACGTTACAACATTCATCGGTAATACGGTGATTATTGCTGCTTGTTTAGCTTCCATGTTGCCCATGGAGAAAATAATCAAAGGTGCATTTTGCGGAGATGACAGTTTACTATACTTCCCAAAAGGTTGTGAGTTTCCTGACATACAGCATACAGCCAACCTTATGTGGAATTTCGAGGCTAAGCTATTCAGAAAGCAGTATGGTTATTTCTGTGGAAGGTACGTGATACATCATGACAGAGGGTGTATTGTTTATTATGACCCTTTGAAGTTGATTTCTAAACTTGGTGCTAAACACATCAAGGATTGGGATCACTTAGAAGAGTTCAGAAGATCCCTTTGTGATGTTGCAAATTCGTTGAACAACTGTGCGTATTACACGCAGTTGGACGACGCTGTGAGTGAGGTCCATAAAACCGCACCCCCGGGTTCGTTTGTGTATAAAAGTTTAGTTAAATATCTGTCCGATAAGGTTCTTTTTAGAAGTTTGTTTATAGATGGCTCTTGTTAAGGGTAAAGTCAATATTAATGAGTTCATAGACTTGTCAAAATCAGAAAAATTTCTTCCGTCTATGTTCACACCTGTTAAGAGTGTCATGATCTCCAAGGTTGATAAGATATTGGTTCATGAAGATGAATCTTTGTCCGAAGTCAATTTACTCAAAGGTGTAAAACTCATTGATGGTGGCTATGTACATCTTGCTGGTCTTGTGGTGACAGGTGAATGGAATTTGCCAGATAATTGTCGTGGTGGTGTCAGTGTCTGTTTGGTCGATAAGAGAATGGAGAGAGCGGACGAGGCAACTCTTGCTTCATACTATACCGCAGCGGCTAAGAAAAGGTTTCAGTTCAAAGTCGTTCCAAATTACAACATCACTACCAAGGACGCAGAAAAGGCAGTTTGGCAAGTACTAGTTAATATTAGAAATGTTAAAATTGCTGCGGGTTACTGTCCGCTGTCATTAGAATTTGTGTCAGTGTGTATTGTTTATAAAAATATTATAAAACTCGGTTTGAGAGAGAAAATTACGAGCGTCACGGATGGAGGGCCCATGGAACTATCAGAAGAAGTTGTTGATGAGTTCATGGAAGAAGTCCCGATGTCTGTAAGGCTTGCAAAATTTCGTTCGAAGACCGGAAAAAAGTTTAGTAGTAAAAGTGAGAATAATAGTGGTAATAATAGGCCGAAACCAAACAAAAACCAAAGGAAGGAAAAGGGTTTAAAAGTTAGGGTTGAGAAGGATAATTTAATTGATAATGAATTGGAGACTTACATCGCCGATTCAGATTCGTATTAAATATGTCTTACACAATCGCAACTCCATCGCAATTTGTGTTTTTGTCATCAGCATGGGCCGACCCTATAGAATTAATAAATTTATGTACTAATTCACTAGGTAATCAGTTCCAAACACAACAAGCTAGAACAACCGTTCAACGGCAATTTAGCGAAGTGTGGAAACCTGTCCCTCAAGTCACTGTTAGGTTTCCTGACAGTGGTTTTAAGGTGTATAGGTACAATGCGGTACTAGATCCTCTAGTTACTGCTTTGTTAGGAGCTTTCGATACTAGAAATAGGATTATAGAAGTCGAAAATCAGGCGAACCCGACAACCGCCGAAACGTTAGACGCTACTCGTAGAGTAGATGACGCAACGGTGGCTATAAGGAGCGCTATAAATAATTTAGTAGTAGAATTGGTCAAAGGAACAGGTTTGTACAATCAGAGCACATTTGAAAGTGCATCCGGTTTACAATGGTCCTCTGCACCTGCATCTTGA
>OM515232
ATGGCATACACACAGACAGCTACCACATCCGCTTTGCTCGACACTGTCCGAGGTAACAATACCTTGGTCAATGATCTTGCGAAGCGGCGTCTTTATGACACAGCGGTCGACGAGTTCAACGCTCGTGATCGCAGGCCAAAAGTAAATTTTTCCAAAGTAATAAGTGAGGAACAGACGCTTATTGCTACTAGGGCATATCCAGAATTCCAGATAACCTTCTATAATACGCAGAACGCCGTGCATTCGCTTGCCGGTGGACTACGATCCTTAGAACTGGAATATCTAATGATGCAGATCCCGTACGGATCACTCACATATGATATAGGTGGGAATTTTGCATCTCATCTGTTCAAAGGACGGGCATATGTTCACTGCTGTATGCCCAATCTTGATGTCCGCGACATAATGCGGCACGAAGGCCAGAAAGACAGTATAGAATTATACCTTTCCAGGCTTGAGCGGGGCAACAAAGTTGTCCCAAATTTCCAAAAGGAAGCTTTTGACAGATACGCTGAAACGCCAGACGAAGTTGTCTGTCACAGTACCTTCCAAACGTGTACGCACCAGCAGGTGGAAAACACAGGCAGGGTGTATGCTATTGCATTGCACAGTATATACGATATACCTGCTGATGAATTCGGAGCGGCACTTTTAAGGAAAAATGTCCATGTTTGTTACGCCGCCTTCCACTTTTCCGAGAATTTACTTCTCGAAGATTCACACGTCAACCTTGACGAAATCAACGCGTGTTTTTCGCGTGATGGAGACAAGCTGACTTTTTCTTTCGCATCTGAGAGCACTTTAAATTATTGTCATAGTTATTCTAATATTTTAAAATACGTGTGCAAAACTTACTTCCCGGCATCTAATAGAGAGGTCTACATGAAGGAGTTTTTGGTCACCAGGGTTAACACCTGGTTTTGTAAGTTTTCTAGGATAGATACTTTTTTATTATACAAGGGGGTAGCCCACAAAGGTGTAAATAGTGAGCAATTTTACAGCGCAATGGAAGATGCATGGCACTACAAAAAGACTCTTGCAATGTGTAACAGCGAGAGGATTCTTCTTGAAGATTCCTCATCGGTCAATTACTGGTTCCCAAAAATGAGAGATATGGTCATAGTTCCTCTATTCGACATATCTCTCGACACCAGTAAAAGGACCCGCAAAGAAGTCTTAGTGTCAAAGGATTTTGTATTCACAGTTTTAAATCACATTCGCACTTATCAAGCCAAGGCACTTACATACTCCAATGTTTTATCCTTTGTCGAATCAATTCGTTCAAGGGTAATTATCAACGGAGTGACTGCCAGGTCTGAGTGGGATGTTGACAAATCTCTTTTGCAATCCTTGTCCATGACATTTTTCTTGCATACTAAGCTTGCCGTTTTAAAAGACGAATTGTTAATCAGCAAGTTTAGTTTGGGGCCAAAATCAGTAAGCCAGCATGTATGGGATGAGATTTCCCTGGCTTTTGGAAACGCATTTCCATCGATCAAGGAGAGACTGCTAAATCGGAAACTAATTAAAGTGTCGGGAGACGCATTAGAAATCAGGGTGCCTGATTTATATGTGACTTTTCACGATAGATTAGTGACTGAGTACAAAACATCGGTGGATATGCCAGTGCTTGATATCAGAAAGAGAATGGAGGAGACTGAGGTTATGTACAATGCATTGTCTGAGCTATCTGTGCTCAAGGAGTCGGACAAGTTCGACGTTGATGTTTTTTCCCGGATGTGCCAGACTTTGGAGGTAGACCCAATGACTGCAGCAAAGGTTATTGTGGCAGTGATGAGCAACGAGAGCGGACTGACTCTTACATTCGAACAGCCAACTGAAGCAAATGTCGCATTGGCACTTAAAGATTCAGAAAAAGCCTCTGAGGGTGCACTAGTGGTTACTTCTAGAGATGTTGAAGAACCATCCATGAAGGGTTCAATGGCAAGAGGAGAGTTACAATTGGCCGGTCTGTCTGGAGACCAACCAGAGTCTTCCTATACTCGGAACGAGGAAATAGAGTCATTAGAGCAATTCCACATGGCAACGGCTAGTTCGTTAATTCGGAAACAGATGAGTTCGATTGTGTACACGGGCCCCATTAAAGTTCAGCAAATGAAAAACTTTATTGATAGCCTGGTAGCATCACTCTCTGCTGCGGTGTCGAACCTAGTCAAGATCCTAAAGGATACAGCTGCTATAGACCTCGAAACCCGTCAGAAGTTTGGAGTCTTAGATGTTGCGACCAAAAGATGGTTAATTAAACCTTTAGCCAAGAATCACGCATGGGGCGTTATTGAAACACATGCTAGGAAGTACCACGTTGCACTTTTGGAGTATGATGAGCATGGAGTGGTAACTTGCGACAGTTGGAGAAGGGTGGCCGTGAGTTCTGAGTCAGTGGTTTATTCTGATATGGCAAAGCTCAGAACACTGAGGAGATTATTAAGAGATGGTGAGCCTCATGTCAGCAGTGCTAAAGTCGTCCTAGTTGACGGTGTCCCGGGTTGTGGAAAGACAAAAGAGATTCTCTCGAAAGTAAATTTTGAGGAAGATCTAATCTTAGTACCGGGTAAGCAGGCTGCTGAAATGATAAAGAGGCGTGCTAATGCGTCAGGAATAATTCAAGCCACAAGAGATAATGTTCGTACTGTTGATTCATTTATAATGAATTACGGTAAAGGAACACGCTGTCAGTTCAAAAGGTTATTTATCGACGAAGGTCTGATGTTGCACACTGGTTGTGTGAATTTTCTTGTTTCTATGTCTCTGTGCGAAATTGCATATGTTTATGGAGACACACAACAAATTCCATACATCAACAGAGTATCCGGTTTTCCGTACCCTGCACATTTTGCAAAAATAGAGGTTGATGAGGTGGAAACTCGCAGAACTACGCTGCGTTGTCCAGCCGACATTACCCACTATCTTAACAGAAGGTACGAAGGACATGTCATGTGTACATCGTCGGTTAAAAAGTCAGTTTCTCAGGAAATGGTGAGCGGGGCCGCAATGATCAATCCTGTATCTAAGCCACTGAATGGGAAAGTTTTGACTTTCACTCAGTCTGATAAAGAGGCGCTGCTTTCTCGAGGATATACGGACGTCCATACAGTACATGAGGTACAAGGTGAGACATATGCAGATGTGTCGTTGGTCAGATTGACTCCGACACCTGTATCTATCATCGCAGGAGATAGTCCGCACGTTCTCGTAGCTTTGTCAAGGCATACCCAAACATTGAAGTATTACACCGTAGTGATGGATCCTCTTGTAAGTATAATTAGGGATTTAGAAAAACTTAGTTCTTACTTGTTAGATATGTATAAAGTAGATGCAGGGACCCAATAGCAATTACAGGTAGACTCCGTGTTTAAAGGTTCTAATCTTTTTGTTGCAGCACCAAAGACTGGAGATATCTCAGATATGCAATTTTACTATGATAAGTGTCTCCCAGGTAATAGCACCATGTTAAATAACTATGATGCTGTTACCATGAGGTTGACTGACATTTCTCTTAATGTCAAAGATTGCATATTGGATTTCTCTAAGTCTGTGGCTGCACCGAAGGATCCGATCAAACCACTGATTCCAATGGTACGAACGGCGGCAGAAATGCCACGCCAGACTGGACTATTGGAAAATTTGGTGGCGATGATCAAAAGAAACTTTAATTCACCGGAGTTATCAGGAATAATCGACATTGAGAATACTGCATCTTTAGTAGTAGATAAATTTTTTGATAGTTACTTGCTTAAAGAAAAAAGAAAACCAAATAAAAATGTTTCTTTATTTTGTAGAGAGTCTCTCAATAGATGGTTAGAGAAGCAGGAGCAAGTGACCATTGGTCAGCTTGCAGATTTTGATTTTGTGGATCTTCCTGCCGTTGATCAGTACAGGCATATGATTAAAGCGCAACCTAAGCAGAAGCTGGATACATCAATTCAAAGCGAATATCCGGCCTTGCAGACGATTGTGTATCATTCGAAAAAGATCAACGCAATCTTCGGTCCTTTGTTCAGTGAGCTCACAAGGCAAATGCTCGAAAGCATAGACTCAAGTAAGTTTTTGTTCTTTACAAGGAAGACGCCAGCTCAAATTGAGGATTTCTTCGGAGATCTCGATAGCCATGTCCCTATGGATATCTTGGAGTTGGATATTTCGAAGTATGACAAATCTCAGAACGAGTTCCACTGTGCAGTAGAGTATGAAATATGGAGAAGACTTGGATTAGAAGATTTTCTGGGAGAAGTTTGGAAACAAGGCCACAGGAAAACTACTCTTAAAGATTACACAGCTGGTATTAAAACGTGTTTATGGTACCAGAGAAAGAGTGGGGACGTTACAACATTCATCGGTAATACGGTGATTATTGCTGCTTGTTTAGCTTCCATGTTGCCCATGGAGAAAATAATCAAAGGTGCATTTTGCGGAGATGACAGTTTACTATACTTCCCAAAAGGTTGTGAGTTTCCTGACATACAGCATACAGCCAACCTTATGTGGAATTTCGAGGCTAAGCTATTCAGAAAGCAGTATGGTTATTTCTGTGGAAGGTACGTGATACATCATGACAGAGGGTGTATTGTTTATTATGACCCTTTGAAGTTGATTTCTAAACTTGGTGCTAAACACATCAAGGATTGGGATCACTTAGAAGAGTTCAGAAGATCCCTTTGTGATGTTGCAAATTCGTTGAACAACTGTGCGTATTACACGCAGTTGGACGACGCTGTGAGTGAGGTCCATAAAACCGCACCCCCGGGTTCGTTTGTGTATAAAAGTTTAGTTAAATATCTGTCCGATAAGGTTCTTTTTAGAAGTTTGTTTATAGATGGCTCTTGTTAAGGGTAAAGTCAATATTAATGAGTTCATAGACTTGTCAAAATCAGAAAAATTTCTTCCGTCTATGTTCACACCTGTTAAGAGTGTCATGATCTCCAAGGTTGATAAGATATTGGTTCATGAAGATGAATCTTTGTCCGAAGTCAATTTACTCAAAGGTGTAAAACTCATTGATGGTGGCTATGTACATCTTGCTGGTCTTGTGGTGACAGGTGAATGGAATTTGCCAGATAATTGTCGTGGTGGTGTCAGTGTCTGTTTGGTCGATAAGAGAATGGAGAGAGCGGACGAGGCAACTCTTGCTTCATACTATACCGCAGCGGCTAAGAAAAGGTTTCAGTTCAAAGTCGTTCCAAATTACAACATCACTACCAAGGACGCAGAAAAGGCAGTTTGGCAAGTACTAGTTAATATTAGAAATGTTAAAATTGCTGCGGGTTACTGTCCGCTGTCATTAGAATTTGTGTCAGTGTGTATTGTTTATAAAAATATTATAAAACTCGGTTTGAGAGAGAAAATTACGAGCGTCACGGATGGAGGGCCCATGGAACTATCAGAAGAAGTTGTTGATGAGTTCATGGAAGAAGTCCCGATGTCTGTAAGGCTTGCAAAATTTCGTTCGAAGACCGGAAAAAAGTTTAGTAGTAAAAGTGAGAATAATAGTGGTAATAATAGGCCGAAACCAAACAAAAACCAAAGGAAGGAAAAGGGTTTAAAAGTTAGGGTTGAGAAGGATAATTTAATTGATAATGAATTGGAGACTTACATCGCCGATTCAGATTCGTATTAAATATGTCTTACACAATCGCAACTCCATCGCAATTTGTGTTTTTGTCATCAGCATGGGCCGACCCTATAGAATTAATAAATTTATGTACTAATTCACTAGGTAATCAGTTCCAAACACAACAAGCTAGAACAACCGTTCAACGGCAATTTAGCGAAGTGTGGAAACCTGTCCCTCAAGTCACTGTTAGGTTTCCTGACAGTGGTTTTAAGGTGTATAGGTACAATGCGGTACTAGATCCTCTAGTTACTGCTTTGTTAGGAGCTTTCGATACTAGAAATAGGATTATAGAAGTCGAAAATCAGGCGAACCCGACAACCGCCGAAACGTTAGACGCTACTCGTAGAGTAGATGACGCAACGGTGGCTATAAGGAGCGCTATAAATAATTTAGTAGTAGAATTGGTCAAAGGAACAGGTTTGTACAATCAGAGCACATTTGAAAGTGCATCCGGTTTACAATGGTCCTCTGCACCTGCATCTTGA
>OM515233
ATGGCATACACACAGACAGCTACCACATCCGCTTTGCTCGACACTGTCCGAGGTAACAATACCTTGGTCAATGATCTTGCGAAGCGGCGTCTTTATGACACAGCGGTCGACGAGTTCAACGCTCGTGATCGCAGGCCCAAAGTAAATTTTTCCAAAGTAATAAGTGAGGAACAGACGCTTATTGCTACTAGGGCATATCCAGAATTCCAGATAACCTTCTATAATACGCAGAACGCCGTGCATTCGCTTGCCGGTGGACTACGATCCTTAGAACTGGAATATCTAATGATGCAGATCCCGTACGGATCACTCACATATGATATAGGTGGGAATTTTGCATCTCATCTGTTCAAAGGACGGGCATATGTTCACTGCTGTATGCCCAATCTTGATGTCCGCGACATAATGCGGCACGAAGGCCAGAAAGACAGTATAGAATTATACCTTTCCAGGCTTGAGCGGGGCAACAAAGTTGTCCCAAATTTCCAAAAGGAAGCTTTTGACAGATACGCTGAAACGCCAGATGAAGTTGTCTGTCACAGTACCTTCCAAACGTGTACGCACCAGCAGGTGGAAAACACAGGCAGGGTGTATGCTATTGCATTGCACAGTATATACGATATACCTGCTGATGAATTCGGAGCGGCACTTTTAAGGAAAAATGTCCATGTTTGTTACGCCGCCTTCCACTTTTCCGAGAATTTACTTCTCGAAGATTCACACGTCAACCTTGACGAAATCAACGCGTGTTTTTCGCGTGATGGAGACAAGCTGACTTTTTCTTTCGCATCTGAGAGCACTTTAAATTATTGTCATAGTTATTCTAATATTTTAAAATACGTGTGCAAAACTTACTTCCCGGCATCTAATAGAGAGGTCTACATGAAGGAGTTTTTAGTCACCAGGGTTAACACCTGGTTTTGTAAGTTTTCTAGGATAGATACTTTTTTATTATACAAGGGGGTAGCCCACAAAGGTGTAAATAGTGAGCAATTTTACAGCGCAATGGAAGATGCATGGCACTACAAAAAGACTCTTGCAATGTGTAACAGCGAGAGGATTCTTCTTGAAGATTCCTCATCGGTCAATTACTGGTTCCCAAAAATGAGAGATATGGTCATAGTTCCTCTATTCGACATATCTCTCGACACCAGTAAAAGGACCCGCAAAGAAGTCTTAGTGTCAAAGGATTTTGTATTCACAGTTTTAAATCACATTCGCACTTATCAAGCCAAGGCACTTACATACTCCAATGTTTTATCCTTTGTCGAATCAATTCGTTCAAGGGTAATTATCAACGGAGTGACTGCCAGGTCTGAGTGGGATGTTGACAAATCTCTTTTGCAATCCTTGTCCATGACATTTTTCTTGCATACTAAGCTTGCCGTTTTAAAAGACGAATTGTTAATCAGCAAGTTTAGTTTGGGGCCAAAATCAGTAAGCCAGCATGTATGGGATGAGATTTCCCTGGCTTTTGGAAACGCATTTCCATCGATCAAGGAGAGACTGCTAAATCGGAAACTAATTAAAGTGTCGGGAGACGCATTAGAAATCAGGGTGCCTGATTTATATGTGACTTTTCACGATAGATTAGTGACTGAGTACAAAACATCGGTGGATATGCCAGTGCTTGATATCAGAAAGAGAATGGAGGAGACTGAGGTTATGTACAATGCATTGTCTGAGCTATCTGTGCTCAAGGAGTCGGACAAGTTCGACGTTGATGTTTTTTCCCGGATGTGCCAGACTTTGGAGGTAGACCCAATGACTGCAGCAAAGGTTATAGTGGCAGTGATGAGCAACGAGAGCGGACTGACTCTTACATTCGAACAGCCAACTGAAGCAAATGTCGCATTGGCACTTAAAGATTCAGAAAAAGCCTCTGAGGGTGCACTAGTGGTTACTTCTAGAGATGTTGAAGAACCATCCATGAAGGGTTCAATGGCAAGAGGAGAGTTACAATTGGCCGGTCTGTCTGGAGACCAACCAGAGTCTTCCTATACTCGGAACGAGGAAATAGAGTCATTAGAGCAATTCCACATGGCAATGGCTAGTTCGTTAATTCGGAAACAGATGAGTTCGATTGTGTACACGGGCCCCATTAAAGTTCAGCAAATGAAAAACTTTATTGATAGCCTGGTAGCATCACTCTCTGCTGCGGTGTCGAACCTAGTCAAGATCCTAAAGGATACAGCTGCTATAGATCTCGAAACCCGTCAGAAGTTTGGAGTCTTAGATGTTGCGACCAAAAGATGGTTAATTAAACCTTTAGCCAAGAATCACGCATGGGGCGTTATTGAAACACATGCTAGGAAGTACCACGTTGCACTTTTGGAGTATGATGAGCATGGAGTGGTAACTTGCGACAGTTGGAGAAGAGTGGCCGTGAGTTCTGAGTCAATGGTTTATTCTGATATGGCAAAGCTCAGAACACTGAGGAGATTATTAAGAGATGGTGAGCCTCATGTCAGCAGTGCTAAAGTCGTCCTAGTTGACGGTGTCCCGGGTTGTGGAAAGACAAAAGAGATTCTCTCGAAAGTAAATTTTGAGGAAGATCTAATCTTAGTACCGGGTAAGCAGGCTGCTGAAATGATAAAGAGGCGTGCTAATGCGTCAGGAATAATTCAAGCCACAAGAGATAATGTTCGTACTGTTGATTCATTTATAATGAATTACGGTAAAGGAACACGCTGTCAGTTCAAAAGGTTATTTATCGACGAAGGTCTGATGTTGCACACTGGTTGTGTGAATTTTCTTGTTTCTATGTCTCTGTGCGAAATTGCATATGTTTATGGAGACACACAACAAATTCCATACATCAACAGAGTATCCGGTTTTCCGTACCCTGCACATTTTGCAAAAATAGAGGTTGATGAGGTGGAAACTCGCAGAACTACGCTGCGTTGTCCAGCCGACATTACCCACTATCTTAACAGAAGGTACGAAGGACATGTCATGTGTACATCGTCGGTTAAAAAGTCAGTTTCTCAGGAAATGGTGAGCGGGGCCGCAATGATCAATCCTGTATCTAAGCCATTGAATGGGAAAGTTTTGACTTTCACTCAGTCTGATAAAGAGGCGCTGCTTTCTCGAGGATATACGGACGTCCATACAGTACATGAGGTACAAGGTGAGACATATGCAGATGTGTCGTTGGTCAGATTGACTCCGACACCTGTATCTATCATCGCAGGAGATAGTCCGCACGTTCTCGTAGCTTTGTCAAGGCATACCCAAACATTGAAGTATTACACCGTAGTGATGGATCCTCTTGTAAGTATAATTAGGGATTTAGAAAAACTTAGTTCTTACTTGTTAGATATGTATAAAGTAGATGCAGGGACCCAATAGCAATTACAGGTAGACTCCGTGTTTAAAGGTTCTAATCTTTTTGTTGCAGCACCAAAGACTGGAGATATCTCAGATATGCAATTTTACTATGATAAGTGTCTCCCAGGTAATAGCACCATGTTAAATAACTATGATGCTGTTACCATGAGGTTGACTGACATTTCTCTTAATGTCAAAGATTGCATATTGGATTTCTCTAAGTCTGTGGCTGCACCGAAGGATCCGATCAAACCACTGATTCCAATGGTACGAACGGCGGCAGAAATGCCACGCCAGACTGGACTATTGGAAAATTTGGTGGCGATGATCAAAAGAAACTTTAATTCACCGGAGTTATCAGGAATAATCGACATTGAGAATACTGCATCTTTAGTAGTAGATAAATTTTTTGATAGTTACTTGCTTAAAGAAAAAAGAAAACCAAATAAAAATGTTTCTTTATTTTGTAGAGAGTCTCTCAATAGATGGTTAGAGAAGCAGGAGCAAGTGACCATTGGTCAGCTTGCAGATTTTGATTTTGTGGATCTTCCTGCCGTTGATCAGTACAGGCATATGATTAAAGCGCAACCTAAGCAGAAGCTGGATACATCAATTCAAAGCGAATATCCGGCCTTGCAGACGATTGTGTATCATTCGAAAAAGATCAACGCAATCTTCGGTCCTTTGTTCAGTGAGCTCACAAGGCAAATGCTCGAAAGCATAGACTCAAGTAAGTTTTTGTTCTTTACAAGGAAGACGCCAGCTCAAATTGAGGATTTCTTCGGAGATCTCGATAGCCATGTCCCTATGGATATCTTGGAGTTGGATATTTCGAAGTATGACAAATCTCAGAACGAGTTCCACTGTGCAGTAGAGTATGAAATATGGAGAAGACTTGGATTAGAAGATTTTCTGGGAGAAGTTTGGAAACAAGGCCACAGAAAAACTACTCTTAAAGATTACACAGCTGGTATTAAAACGTGTTTATGGTACCAGAGAAAGAGTGGGGACGTTACAACATTCATCGGTAATACGGTGATTATTGCTGCTTGTTTAGCTTCCATGTTGCCCATGGAGAAAATAATCAAAGGTGCATTTTGCGGAGATGACAGTTTGCTATACTTCCCAAAAGGTTGTGAGTTTCCTGACATACAGCATACAGCCAACCTTATGTGGAATTTCGAGGCTAAGCTATTCAGAAAGCAGTATGGTTATTTCTGTGGAAGGTACGTGATACATCATGACAGAGGGTGTATTGTTTATTACGACCCTTTGAAGTTGATTTCTAAACTTGGTGCTAAACACATCAAGGATTGGGATCACTTAGAAGAGTTCAGAAGATCCCTTTGTGATGTTGCAATTTCGTTGAACAACTGTGCGTATTACACGCAGTTGGACGACGCTGTGAGTGAGGTCCATAAAACCGCACCCCCGGGTTCGTTTGTTTATAAAAGTTTAGTTAAATATCTGTCCGATAAGGTTCTTTTTAGAAGTTTGTTTATAGATGGCTCTTGTTAAGGGTAAAGTCAATATTAATGAGTTCATAGACTTGTCAAAATCAGAAAAATTTCTTCCGTCTATGTTCACACCTGTTAAGAGTGTCATGATCTCCAAGGTTGATAAGATATTGGTTCATGAAGATGAATCTTTGTCCGAAGTCAATTTACTCAAAGGTGTAAAACTCATTGATGGTGGCTATGTACATCTTGCTGGTCTTGTGGTGACAGGTGAATGGAATTTGCCAGATAATTGTCGTGGTGGTGTCAGTGTCTGTTTGGTCGATAAGAGAATGGAGAGAGCGGACGAGGCAACTCTTGCTTCATACTATACCGCAGCGGCTAAGAAAAGGTTTCAGTTCAAAGTCGTTCCAAATTACAACATCACTACCAAGGACGCAGAAAAGGCAGTTTGGCAAGTACTAGTTAATATTAGAAATGTTAAAATTGCTGCGGGTTACTGTCCGCTGTCATTAGAATTTGTGTCAGTGTGTATTGTTTATAAAAATATTATAAAACTCGGTTTGAGAGAGAAAATTACGAGCGTCACGGATGGAGGGCCCATGGAACTATCAGAAGAAGTTGTTGATGAGTTCATGGAAGAAGTCCCGATGTCTGTAAGGCTTGCAAAATTTCGTTCGAAGACCGGAAAAAAGTTTAGTAGTAAAAGTGAGAATAATAGTGGTAATAATAGGCCGAAACCAGACAAAAACCAAAGGAAGGAAAAGGGTTTAAAAGTTAGGGTTGAGAAGGATAATTTAATTGATAATGAATTGGAGACTTACGTCGCCGATTCAGATTCGTATTAAATATGTCTTACACAATCGCAACTCCATCGCAATTTGTGTTTTTGTCATCAGCATGGGCCGACCCTATAGAATTAATAAATTTATGTACTAATTCACTAGGTAATCAGTTCCAAACACAACAAGCTAGAACAACCGTTCAACGGCAATTTAGCGAAGTGTGGAAACCTGTCCCTCAAGTCACTGTTAGGTTTCCTGACAGTGGTTTTAAGGTGTATAGGTACAACGCGGTACTAGATCCTCTAGTTACTGCTTTGTTAGGAGCTTTCGATACTAGAAATAGGATTATAGAAGTCGAAAATCAGGCGAACCCGACAACCGCCGAAACGTTAGACGCTACTCGTAGAGTAGATGACGCAACGGTGGCTATAAGGAGCGCTATAAATAATTTAGTAGTAGAATTGGTCAAAGGAACAGGTTTGTACAATCAAAGCACATTTGAAAGTGCATCTGGTTTACAATGGTCCTCTGCACCTGCATCTTGA
>OM515235
ATGGCATACACACAGACAGCTACCACATCCGCTTTGCTCGACACTGTCCGAGGTAACAATACCTTGGTCAATGATCTTGCGAAGCGGCGTCTTTATGACACAGCGGTCGACGAGTTCAACGCTCGTGATCGCAGGCCCAAAGTAAATTTTTCCAAAGTAATAAGTGAGGAACAGACGCTTATTGCTACTAGGGCATATCCAGAATTCCAGATAACCTTCTATAATACGCAGAACGCCGTGCATTCGCTTGCCGGTGGACTACGATCCTTAGAACTGGAATATCTAATGATGCAGATCCCGTACGGATCACTCACATATGATATAGGTGGGAATTTTGCATCTCATCTGTTCAAAGGACGGGCATATGTTCACTGCTGTATGCCCAATCTTGATGTCCGCGACATAATGCGGCACGAAGGCCAGAAAGACAGTATAGAATTATACCTTTCCAGGCTTGAGCGGGGCAACAAAGTTGTCCCAAATTTCCAAAAGGAAGCTTTTGACAGATACGCTGAAACGCCAGACGAAGTTGTCTGTCACAGTACCTTCCAAACGTGTACGCACCAGCAGGTGGAAAACTCAGGCAGGGTGTATGCTATTGCATTGCACAGTATATACGATATACCTGCTGATGAATTCGGAGCGGCACTTTTAAGGAAAAATGTCCATGTTTGTTACGCCGCCTTCCACTTTTCCGAGAATTTACTTCTCGAAGATTCACACGTCAACCTTGACGAAATCAACGCGTGTTTTTCGCGTGATGGAGACAAGCTGACTTTTTCTTTCGCATCTGAGAGCACTTTAAATTATTGTCATAGTTATTCTAATATTTTAAAATACGTGTGCAAAACTTACTTCCCGGCATCTAATAGAGAGGTCTACATGAAGGAGTTTTTAGTCACCAGGGTTAACACCTGGTTTTGTAAGTTTTCTAGGATAGATACTTTTTTATTATACAAGGGGGTAGCCCACAAAGGTGTAAATAGTGAGCAATTTTACAGCGCAATGGAAGATGCATGGCACTACAAAAAGACTCTTGCAATGTGTAACAGCGAGAGGATTCTTCTTGAAGATTCCTCATCGGTCAATTACTGGTTCCCAAAAATGAGAGATATGGTCATAGTTCCTCTATTCGACATATCTCTCGACACCAGTAAAAGGACCCGCAAAGAAGTCTTAGTGTCAAAGGATTTTGTATTCACAGTTTTAAATCACATTCGCACTTATCAAGCCAAGGCACTTACATACTCCAATGTTTTATCCTTTGTCGAATCAATTCGTTCAAGGGTAATTATCAACGGAGTGACTGCCAGGTCTGAGTGGGATGTTGACAAATCTCTTTTGCAATCCTTGTCCATGACATTTTTCTTGCATACTAAGCTTGCCGTTTTAAAAGACGAATTGTTAATCAGCAAGTTTAGTTTGGGGCCAAAATCAGTAAGCCAGCATGTATGGGATGAGATTTCCCTGGCTTTTGGAAACGCATTTCCATCGATCAAGGAGAGACTGCTAAATCGGAAACTAATTAAAGTGTCGGGAGACGCATTAGAAATCAGGGTGCCTGATTTATATGTGACTTTTCACGATAGATTAGTGACTGAGTACAAAACATCGGTGGATATGTCAGTGCTTGATATCAGAAAGAGAATGGAGGAGACTGAGGTTATGTACAATGCATTGTCTGAGCTATCTGTGCTCAAGGAGTCGGACAAGTTCGACGTTGATGTTTTTTCCCGGATGTGCCAGACTTTGGAGGTAGACCCAATGACTGCAGCAAAGGTTATAGTGGCAGTGATGAGCAACGAGAGCGGACTGACTCTTACATTCGAACAGCCAACTGAAGCAAATGTCGCATTGGCACTTAAAGATTCAGAAAAAGCCTCTGAGGGTGCACTAGTGGTTACTTCTAGAGATGTTGAAGAACCATCCATGAAGGGTTCAATGGCAAGAGGAGAGTTACAATTGGCCGGTCTGTCTGGAGACCAACCAGAGTCTTCCTATACTCGGAACGAGGAAATAGAGTCATTAGAGCAATTCCACATGGCAACGGCTAGTTCGTTAATTCGGAAACAGATGAGTTCGATTGTGTACACGGGCCCCATTAAAGTTCAGCAAATGAAAAACTTTATTGATAGCCTGGTAGCATCACTCTCTGCTGCGGTGTCGAACCTAGTCAAGATCCTAAAGGATACAGCTGCTATAGATCTCGAAACCCGTCAGAAGTTTGGAGTCTTAGATGTTGCGACCAAAAGATGGTTAATTAAACCTTTAGCCAAGAATCACGCATGGGGCGTTATTGAAACACATGCTAGGAAGTACCACGTTGCACTTTTGGAGTATGATGAGCATGGAGTGGTAACTTGCGACAGTTGGAGAAGGGTGGCCGTGAGTTCTGAGTCAATGGTTTATTCTGATATGGCAAAGCTCAGAACACTGAGGAGATTATTAAGAGATGGTGAGCCTCATGTCAGCAGTGCTAAAGTCGTCCTAGTTGACGGTGTCCCGGGTTGTGGAAAGACAAAAGAGATTCTCTCGAAAGTAAATTTTGAGGAAGATCTAATCTTAGTACCGGGTAAGCAGGCTGCTGAAATGATAAAGAGGCGTGCTAATGCGTCAGGAATAATTCAAGCCACAAGAGATAATGTTCGTACTGTTGATTCATTTATAATGAACTACGGTAAAGGAACACGCTGTCAGTTCAAAAGGTTATTTATCGACGAAGGTCTGATGTTGCACACTGGTTGTGTGAATTTTCTTGTTTCTATGTCTCTGTGCGAAATTGCATATGTTTATGGAGACACACAACAAATTCCATACATCAACAGAGTATCCGGTTTTCCGTACCCTGCACATTTTGCAAAAATAGAGGTTGATGAGGTGGAAACTCGCAGAACTACGCTGCGTTGTCCAGCCGACATTACCCACTATCTTAACAGAAGGTACGAAGGACATGTCATGTGTACATCGTCGGTTAAAAAGTCAGTTTCTCAGGAAATGGTGAGCGGGGCCGCAATGATCAATCCTGTATCTAAGCCATTGAATGGGAAAGTTTTGACTTTCACTCAGTCTGATAAAGAGGTGCTGCTTTCTCGAGGATATACGGACGTCCATACAGTACATGAGGTACAAGGTGAGACATATGCAGATGTGTCGTTGGTCAGATTGACTCCGACACCTGTATCTATCATCGCAGGAGATAGTCCGCACGTTCTCGTAGCTTTGTCAAGGCATACCCAAACATTGAAGTATTACACCGTAGTGATGGATCCTCTTGTAAGTATAATTAGGGATTTAGAAAAACTTAGTTCTTACTTGTTAGATATGTATAAAGTAGATGCAGGGACCCAATAGCAATTACAGGTAGACTCCGTGTTTAAAGGTTCTAATCTTTTTGTTGCAGCACCAAAGACTGGAGATATCTCAGATATGCAATTTTACTATGATAAGTGTCTCCCAGGTAATAGCACCATGTTAAATAACTATGATGCTGTTACCATGAGGTTGACTGACATTTCTCTTAATGTCAAAGATTGCATATTGGATTTCTCTAAGTCTGTGGCTGCACCGAAGGATCCGATCAAACCACTGATTCCAATGGTACGAACGGCGGCAGAAATGCCACGCCAGACTGGACTATTGGAAAATTTGGTGGCGATGATCAAAAGAAACTTTAATTCACCGGAGTTATCAGGAATAATCGACATTGAGAATACTGCATCTTTAGTAGTAGATAAATTTTTTGATAGTTACTTGCTTAAAGAAAAAAGAAAACCAAATAAAAATGTTTCTTTATTTTGTAGAGAGTCTCTCAATAGATGGTTAGAGAAGCAGGAGCAAGTGACCATTGGTCAGCTTGCGGATTTTGATTTTGTGGATCTTCCTGCCGTTGATCAGTACAGGCATATGATTAAAGCGCAACCTAAGCAGAAGCTGGATACATCAATTCAAAGCGAATATCCGGCCTTGCAGACGATTGTGTATCATTCGAAAAAGATCAACGCAATCTTCGGTCCTTTGTTCAGTGAGCTCACAAGGCAAATGCTCGAAAGCATAGACTCAAGTAAGTTTTTGTTCTTTACAAGGAAGACGCCAGCTCAAATTGAGGATTTCTTCGGAGATCTCGATAGCCATGTCCCTATGGATATCTTGGAGTTGGATATTTCGAAGTATGACAAATCTCAGAACGAGTTCCACTGTGCAGTAGAGTATGAAATATGGAGAAGACTTGGATTAGAAGATTTTCTGGGAGAAGTTTGGAAACAAGGCCACAGAAAAACTACTCTTAAAGATTACACAGCTGGTATTAAAACGTGTTTATGGTACCAGAGAAAGAGTGGGGACGTTACAACATTCATCGGTAATACGGTGATTATTGCTGCTTGTTTAGCTTCCATGTTGCCCATGGAGAAAATAATCAAAGGTGCATTTTGCGGAGATGACAGTTTACTATACTTCCCAAAAGGTTGTGAGTTTCCTGACATACAGCATACAGCCAACCTTATGTGGAATTTCGAGGCTAAGCTATTCAGAAAGCAGTATGGTTATTTCTGTGGAAGGTACGTGATACATCATGACAGAGGGTGTATTGTTTATTATGACCCTTTGAAGTTGATTTCTAAACTTGGTGCTAAACACATCAAGGATTGGGATCACTTAGAAGAGTTCAGAAGATCCCTTTGTGATGTTGCAATTTCGTTGAACAACTGTGCGTATTACACGCAGTTGGACGACGCTGTGAGTGAGGTCCATAAAACCGCACCCCCGGGTTCGTTTGTTTATAAAAGTTTAGTTAAATATCTGTCCGATAAGGTTCTTTTTAGAAGTTTGTTTATAGATGGCTCTTGTTAAGGGTAAAGTCAATATTAATGAGTTCATAGACTTGTCAAAATCAGAAAAATTTCTTCCGTCTATGTTCACACCTGTTAAGAGTGTCATGATCTCCAAGGTTGATAAGATATTGGTTCATGAAGATGAATCTTTGTCCGAAGTCAATTTACTCAAAGGTGTAAAACTCATTGATGGTGGCTATGTACATCTTGCTGGTCTTGTGGTGACAGGTGAATGGAATTTGCCAGATAATTGTCGTGGTGGTGTCAGTGTCTGTTTGGTCGATAAGAGAATGGAGAGAGCGGACGAGGCAACTCTTGCTTCATACTATACCGCAGCGGCTAAGAAAAGGTTTCAGTTCAAAGTCGTTCCAAATTACAACATCACTACCAAGGACGCAGAAAAGGCAGTTTGGCAAGTACTAGTTAATATTAGAAATGTTAAAATTGCTGCGGGTTACTGTCCGCTGTCATTAGAATTTGTGTCAGTGTGTATTGTTTATAAAAATATTATAAAACTCGGTTTGAGAGAGAAAATTACGAGCGTTACGGATGGAGGGCCCATGGAACTATCAGAAGAAGTTGTTGATGAGTTCATGGAAGAAGTCCCGATGTCTGTAAGGCTTGCAAAATTTCGTTCGAAGACCGGAAAAAAGTTTAGTAGTAAAAGTGAGAATAATAGTGGTAATAATAGGCCGAAGCCAGGCAAAAACCAAAGGAAGGAAAAGGGTTTAAAAGTTAGGGTTGAGAAGGATAATTTAATTGATAATGAATTGGAGACTTACGTCGCCGATTCAGATTCGTATTAAATATGTCTTACACAATCGCAACTCCATCGCAATTTGTGTTTTTGTCATCAGCATGGGCCGACCCTATAGAATTAATAAATTTATGTACTAATTCACTAGGTAATCAGTTCCAAACACAACAAGCTAGAACAACCGTTCAACGGCAATTTAGCGAAGTGTGGAAACCTGTCCCTCAAGTCACTGTTAGGTTTCCTGACAGTGGTTTTAAGGTGTATAGGTACAATGCGGTACTAGATCCTCTAGTTACTGCTTTGTTAGGAGCTTTCGATACTAGAAATAGGATTATAGAAGTCGAAAATCAGGCGAACCCGACAACCGCCGAAACGTTAGACGCTACTCGTAGAGTAGATGACGCAACGGTGGCTATAAGGAGCGCTATAAATAATTTAGTAGTAGAATTGGTCAAAGGAACAGGTTTGTACAATCAGAGCACATTTGAAAGTGCATCCGGTTTACAATGGTCCTCTGCACCTGCATCTTGA
>OM515248
ATGGCATACACACAGACAGCTACCACATCCGCTTTGCTCGACACTGTCCGAGGTAACAATACCTTGGTCAACGATCTTGCGAAGCGGCGTCTTTATGACACAGCGGTCGACGAGTTCAACGCTCGTGATCGCAGGCCCAAAGTAAATTTTTCCAAAGTAATAAGTGAGGAACAGACGCTTATTGCTACTAGGGCATATCCAGAATTCCAGATAACCTTCTATAATACGCAGAACGCCGTGCATTCGCTTGCCGGTGGACTACGATCCTTAGAACTGGAATATCTAATGATGCAGATCCCGTACGGATCACTCACATATGATATAGGTGGGAATTTTGCATCTCATCTGTTCAAAGGACGGGCATATGTTCACTGCTGTATGCCCAATCTTGATGTCCGCGACATAATGCGGCACGAAGGCCAGAAAGACAGTATAGAATTATACCTTTCCAGGCTTGAGCGGGGCAACAAAGTTGTCCCAAATTTCCAAAAGGAAGCTTTTGACAGATACGCTGAAACGCCAGACGAAGTTGTCTGTCACAGTACCTTTCAAACGTGTACGCACCAGCAGGTGGAAAACACAGGCAGGGTGTATGCTATTGCATTGCACAGTATATACGATATACCTGCTGATGAATTCGGAGCGGCACTTTTAAGGAAAAATGTCCATGTTTGTTACGCCGCCTTCCACTTTTCCGAGAATTTACTTCTCGAAGATTCACACGTCAACCTTGACGAAATCAACGCGTGTTTTTCGCGTGATGGAGACAAGCTGACTTTTTCTTTCGCATCTGAGAGCACTTTAAATTATTGTCATAGTTATTCTAATATTTTAAAATACGTGTGCAGAACTTACTTCCCGGCATCTAATAGAGAGGTCTACATGAAGGAGTTTTTGGTCACCAGGGTTAACACCTGGTTTTGTAAGTTTTCTAGGATAGATACTTTTTTATTATACAAGGGGGTAGCCCACAAAGGTGTAAATAGTGAGCAATTTTACAGCGCAATGGAAGATGCATGGCACTACAAAAAGACTCTTGCAATGTGTAACAGCGAGAGGATTCTTCTTGAAGATTCCTCATCGGTCAATTACTGGTTCCCAAAAATGAGAGATATGGTCATAGTTCCTCTATTCGACATATCTCTCGACACCAGTAAAAGGACCCGCAAAGAAGTCTTAGTGTCAAAGGATTTTGTATTCACAGTTTTAAATCACATTCGCACTTATCAAGCCAAGGCACTTACATACTCCAATGTTTTATCCTTTGTCGAATCAATTCGTTCAAGGGTAATTATCAACGGAGTGACTGCCAGGTCTGAGTGGGATGTTGACAAATCTCTTTTGCAATCCTTGTCCATGACATTTTTCTTGCATACTAAGCTTGCCGTTTTAAAAGACGAATTGTTAATCAGCAAGTTTAGTTTGGGGCCAAAATCAGTAAGCCAGCATGTATGGGATGAGATTTCCCTGGCTTTTGGAAACGCATTTCCATCGATCAAGGAGAGACTGCTAAATCGGAAACTAATTAAAGTGTCGGGAGACGCATTAGAAATCAGGGTGCCTGATTTATATGTGACTTTTCACGATAGATTAGTGACTGAGTACAAAACATCGGTGGATATGCCAGTGCTTGATATCAGAAAGAGAATGGAGGAGACTGAGGTTATGTACAATGCACTGTCTGAGCTATCTGTGCTCAAGGAGTCGGACAAGTTCGACGTTGATGTTTTTTCCCGGATGTGCCAGACTTTGGAGGTAGACCCAATGACTGCAGCAAAGGTTATTGTGGCAGTGATGAGCAACGAGAGCGGACTGACTCTTACATTCGAACAGCCAACTGAAGCAAATGTCGCATTGGCACTTAAAGATTCAGAAAAAGCCTCTGAGGGTGCACTAGTGGTTACTTCTAGAGATGTTGAAGAACCGTCCATGAAGGGTTCAATGGCAAGAGGAGAGTTACAATTGGCCGGTCTGTCTGGAGACCAACCAGAGTCTTCCTATACTCGGAACGAGGAAATAGAGTCATTAGAGCAATTCCACATGGCAACGGCTAGTTCGTTAATTCGGAAACAGATGAGTTCGATTGTGTACACGGGCCCCATTAAAGTTCAGCAAATGAAAAACTTTATTGATAGCCTGGTAGCATCACTCTCTGCTGCGGTGTCGAACCTAGTCAAGATCCTAAAGGATACAGCTGCTATAGATCTCGAAACCCGTCAGAAGTTTGGAGTCTTAGATGTTGCGACCAAAAGATGGTTAATTAAACCTTTAGCCAAGAATCACGCATGGGGCGTTATTGAAACACATGCTAGGAAGTACCACGTTGCACTTTTGGAGTATGATGAGCATGGAGTGGTAACTTGCGACAGTTGGAGAAGGGTGGCCGTGAGTTCTGAGTCAATGGTTTATTCTGATATGGCAAAGCTCAGAACACTGAGGAGATTATTAAGGGATGGTGAGCCTCATGTCAGCAGTGCTAAAGTCGTCCTAGTTGACGGTGTCCCGGGTTGTGGAAAGACAAAAGAGATTCTCTCAAAAGTAAATTTTGAGGAAGATCTAATCTTAGTACCGGGTAAGCAGGCTGCTGAAATGATAAAGAGGCGTGCTAATGCGTCAGGAATAATTCAAGCCACAAGAGATAATGTTCGTACTGTTGATTCATTTATAATGAATTACGGTAAAGGAACACGCTGTCAGTTCAAAAGGTTATTTATCGACGAAGGTCTGATGTTGCACACTGGTTGTGTGAATTTTCTTGTTTCTATGTCTCTGTGCGAAATTGCATATGTTTATGGAGACACACAACAAATTCCATACATCAACAGAGTATCCGGTTTTCCGTACCCTGCACATTTTGCAAAAATAGAGGTTGATGAGGTGGAAACTCGCAGAACTACGCTGCGTTGTCCAGCCGACATTACCCACTATCTTAACAGAAGGTACGAAGGACATGTCATGTGTACATCGTCGGTTAAAAAGTCAGTTTCTCAGGAAATGGTGAGCGGGGCCGCAATGATCAATCCTGTATCTAAGCCACTGAATGGGAAAGTTTTGACTTTCACTCAGTCTGATAAAGAGGCGCTGCTTTCTCGAGGATATACGGACGTCCATACAGTACATGAGGTACAAGGTGAGACATATGCAGATGTGTCGTTGGTCAGATTGACTCCGACACCTGTATCTATCATCGCAGGAGATAGTCCGCACGTTCTCGTAGCTTTGTCAAGGCATACCCAAACATTGAAGTATTACACCGTAGTGATGGATCCTCTTGTAAGTATAATTAGGGATTTAGAAAAACTTAGTTCTTACTTGTTAGATATGTATAAAGTAGATGCAGGGACCCAATAGCAATTACAGGTAGACTCCGTGTTTAAAGGTTCTAATCTTTTTGTTGCAGCACCAAAGACTGGAGATATCTCAGATATGCAATTTTACTATGATAAGTGTCTCCCAGGTAATAGCACCATGTTAAATAACTATGATGCTGTTACCATGAGGTTGACTGACATTTCTCTTAATGTCAAAGATTGCATATTGGATTTCTCTAAGTCTGTGGCTGCACCGAAGGATCCGATCAAACCACTGATTCCAATGGTACGAACGGCGGCAGAAATGCCACGCCAGACTGGACTATTGGAAAATTTGGTGGCGATGATCAAAAGAAACTTTAATTCACCGGAGTTATCAGGAATAATCGACATTGAGAATACTGCATCTTTAGTAGTAGATAAATTTTTTGATAGTTACTTGCTTAAAGAAAAAAGAAAACCAAATAAAAATGTTTCTTTATTTAGTAGAGAGTCTCTCAATAGATGGTTAGAGAAGCAGGAGCAAGTGACCATTGGTCAGCTTGCAGATTTTGATTTTGTGGATCTTCCTGCCGTTGATCAGTACAGGCATATGATTAAAGCGCAACCTAAGCAGAAGCTGGATACATCAATTCAAAGCGAATATCCGGCCTTGCAGACGATTGTGTATCATTCGAAAAAGATCAACGCAATCTTCGGTCCTTTGTTCAGTGAGCTCACAAGGCAAATGCTCGAAAGCATAGACTCAAGTAAGTTTTTGTTCTTTACAAGGAAGACGCCAGCTCAAATTGAGGATTTCTTCGGAGATCTCGATAGCCATGTCCCTATGGATATCTTGGAGTTGGATATTTCGAAGTATGACAAATCTCAGAACGAGTTCCACTGTGCAGTAGAGTATGAAATATGGAGAAGACTTGGATTAGAAGATTTTCTGGGAGAAGTTTGGAAACAAGGCCACAGGAAAACTACTCTTAAAGATTACACAGCTGGTATTAAAACGTGTTTATGGTACCAGAGAAAGAGTGGGGACGTTACAACATTCATCGGTAATACGGTGATTATTGCTGCTTGTTTAGCTTCCATGTTGCCCATGGAGAAAATAATCAAAGGTGCATTTTGCGGAGATGACAGTTTACTATACTTCCCAAAAGGTTGTGAGTTTCCTGACATACAGCATACAGCCAACCTTATGTGGAATTTCGAGGCTAAGCTATTCAGAAAGCAGTATGGTTATTTCTGTGGAAGGTACGTGATACATCATGACAGAGGGTGTATTGTTTATTATGACCCTTTGAAGTTGATTTCTAAACTTGGTGCTAAACACATCAAGGATTGGGATCACTTAGAAGAGTTCAGAAGATCCCTTTGTGATGTTGCAAATTCGTTGAACAACTGTGCGTATTACACGCAGTTGGACGACGCTGTGAGTGAGGTCCATAAAACCGCACCCCCGGGTTCGTTTGTGTATAAAAGTTTAGTTAAATATCTGTCCGATAAGGTTCTTTTTAGAAGTTTGTTTATAGATGGCTCTTGTTAAGGGTAAAGTCAATATTAATGAGTTCATAGACTTGTCAAAATCAGAAAAATTTCTTCCGTCTATGTTCACACCTGTTAAGAGTGTCATGATCTCCAAGGTTGATAAGATATTGGTTCATGAAGATGAATCTTTGTCCGAAGTCAATTTACTCAAAGGTGTAAAACTCATTGATGGTGGCTATGTACATCTTGCTGGTCTTGTGGTGACAGGTGAATGGAATTTGCCAGATAATTGTCGTGGTGGTGTCAGTGTCTGTTTGGTCGATAAGAGAATGGAGAGAGCGGACGAGGCAACTCTTGCTTCATACTATACCGCAGCGGCTAAGAAAAGGTTTCAGTTCAAAGTCGTTCCAAATTACAACATCACTACCAAGGACGCAGAAAAGGCAGTTTGGCAAGTACTAGTTAATATTAGAAATGTTAAAATTGCTGCGGGTTACTGTCCGCTGTCATTAGAATTTGTGTCAGTGTGTATTGTTTATAAAAATATTATAAAACTCGGTTTGAGAGAGAAAATTACGAGCGTCACGGATGGAGGGCCCATGGAACTATCAGAAGAAGTTGTTGATGAGTTCATTGAAGAAGTCCCGATGTCTGTGAGGCTTGCAAAATTTCGTTCGAAGACCGGAAAAAAGTTTAGTAGTAAAAGTGAGAATAATAGTGGTAATAATAGGTCGAAACCAAACAAAAACCAAAGGAAGGAAAAGGGTTTAAAAGTTAGGGTTGAGAAGGATAATTTAATTGATAATGAATTGGAGACTTACATCGCCGATTCAGATTCGTATTAAATATGTCTTACACAATCGCAACTCCATCGCAATTTGTGTTTTTGTCATCAGCATGGGCCGACCCTATAGAATTAATAAATTTATGTACTAATTCACTAGGTAATCAGTTCCAAACACAACAAGCTAGAACAACCGTTCAACGGCAATTTAGCGAAGTGTGGAAACCTGTCCCTCAAGTCACTGTTAGGTTTCCTGACAGTGGTTTTAAGGTGTATAGGTACAATGCGGTACTAGATCCTCTAGTTACTGCTTTGTTAGGAGCTTTCGATACTAGAAATAGGATTATAGAAGTCGAAAATCAGGCGAACCCGACAACCGCCGAAACGTTAGACGCTACTCGTAGAGTAGATGACGCAACGGTGGCTATAAGGAGCGCTATAAATAATTTAGTAGTAGAATTGGTCAAAGGAACAGGTTTGTACAATCAGAGCACATTTGAAAGTGCATCCGGTTTACAATGGTCCTCTGCACCTGCATCTTGA
>OM515258
ATGGCATACACACAGACAGCTACCACATCCGCTTTGCTCGACACTGTCCGAGGTAACAATACCTTGGTCAATGATCTTGCGAAGCGGCGTCTTTATGACACAGCGGTCGACGAGTTCAACGCTCGTGATCGCAGGCCCAAAGTAAATTTTTCCAAAGTAATAAGTGAGGAACAGACGCTTATTGCTACTAGGGCATATCCAGAATTCCAGATAACCTTCTATAATACGCAGAACGCCGTGCATTCGCTTGCCGGTGGACTACGATCCTTAGAACTGGAATATCTAATGATGCAGATCCCGTACGGATCACTCACATATGATATAGGTGGGAATTTTGCATCTCATCTGTTCAAAGGACGGGCATATGTTCACTGCTGTATGCCCAATCTTGATGTCCGCGACATAATGCGGCACGAAGGCCAGAAAGACAGTATAGAATTATACCTTTCCAGGCTTGAGCGGGGCAACAAAGTTGTCCCAAATTTCCAAAAGGAAGCTTTTGACAGATACGCTGAAACGCCAGACGAAGTTGTCTGTCACAGTACCTTCCAAACGTGTACGCACCAGCAGGTGGAAAACACAGGCAGGGTGTATGCTATTGCATTGCACAGTATATACGATATACCTGCTGATGAATTCGGAGCGGCACTTTTAAGGAAAAATGTCCATGTTTGTTACGCCGCCTTCCACTTTTCCGAGAATTTACTTCTCGAAGATTCACACGTCAACCTTGACGAAATCAACGCGTGTTTTTCGCGTGATGGAGACAAGCTGACTTTTTCTTTCGCATCTGAGAGCACTTTAAATTATTGTCATAGTTATTCTAATATTTTAAAATACGTGTGCAAAACTTACTTCCCGGCATCTAATAGAGAGGTCTACATGAAGGAGTTTTTAGTCACCAGGGTTAACACCTGGTTTTGTAAGTTTTCTAGGATAGATACTTTTTTATTATACAAGGGGGTAGCCCACAAAGGTGTAAATAGTGAGCAATTTTACAGCGCAATGGAAGATGCATGGCACTACAAAAAGACTCTTGCAATGTGTAACAGCGAGAGGATTCTTCTTGAAGATTCCTCATCGGTCAATTACTGGTTCCCAAAAATGAGAGATATGGTCATAGTTCCTCTATTCGACATATCTCTCGACACCAGTAAAAGGACCCGCAAAGAAGTCTTAGTGTCAAAGGATTTTGTATTCACAGTTTTAAATCACATTCGCACTTATCAAGCCAAGGCACTTACATACTCCAATGTTTTATCCTTTGTCGAATCAATTCGTTCAAGGGTAATTATCAACGGAGTGACTGCCAGGTCTGAGTGGGATGTTGACAAATCTCTTTTGCAATCCTTGTCCATGACATTTTTCTTGCATACTAAGCTTGCCGTTTTAAAAGACGAATTGTTAATCAGCAAGTTTAGTTTGGGGCCAAAATCAGTAAGCCAGCATGTATGGGATGAGATTTCCCTGGCTTTTGGAAACGCATTTCCATCGATCAAGGAGAGACTGCTAAATCGGAAACTAATTAAAGTGTCGGGAGACGCATTAGAAATCAGGGTGCCTGATTTATATGTGACTTTTCACGATAGATTAGTGACTGAGTACAAAACATCGGTGGATATGCCAGTGCTTGATATCAGAAAGAGAATGGAGGAGACTGAGGTTATGTACAATGCATTGTCTGAGCTATCTGTGCTCAAGGAGTCGGACAAGTTCGACGTTGATGTTTTTTCCCGGATGTGCCAGACTTTGGAGGTAGACCCAATGACTGCAGCAAAGGTTATAGTGGCAGTGATGAGCAACGAGAGCGGACTGACTCTTACATTCGAACAGCCAACTGAAGCAAATGTCGCATTGGCACTTAAAGATTCAGAAAAAGCCTCTGAGGGTGCACTAGTGGTTACTTCTAGAGATGTTGAAGAACCATCCATGAAGGGTTCAATGGCAAGAGGAGAGTTACAATTGGCCGGTCTGTCTGGAGACCAACCAGAGTCTTCCTATACTCGGAACGAGGAAATAGAGTCATTAGAGCAATTCCACATGGCAACGGCTAGTTCGTTAATTCGGAAACAGATGAGTTCGATTGTGTACACGGGCCCCATTAAAGTTCAGCAAATGAAAAACTTTATTGATAGCCTGGTAGCATCACTCTCTGCTGCGGTGTCGAACCTAGTCAAGATCCTAAAGGATACAGCTGCTATAGATCTCGAAACCCGTCAGAAGTTTGGAGTCTTAGATGTTGCGACCAAAAGATGGTTAATTAAACCTTTAGCCAAGAATCACGCATGGGGCGTTATTGAAACACATGCTAGGAAGTACCACGTTGCACTTTTGGAGTATGATGAGCATGGAGTGGTAACTTGCGACAGTTGGAGAAGGGTGGCCGTGAGTTCTGAGTCAATGGTTTATTCTGATATGGCAAAGCTCAGAACACTGAGGAGATTATTAAGAGATGGTGAGCCTCATGTCAGCAGTGCTAAAGTCGTCCTAGTTGACGGTGTCCCGGGTTGTGGAAAGACAAAAGAGATTCTCTCGAAAGTAAATTTTGAGGAAGATCTAATCTTAGTACCGGGTAAGCAGGCTGCTGAAATGATAAAGAGGCGTGCTAATGCGTCAGGAATAATTCAAGCCACAAGAGATAATGTTCGTACTGTTGATTCATTTATAATGAACTACGGTAAAGGAACACGCTGTCAGTTCAAAAGGTTATTTATCGACGAAGGTCTGATGTTGCACACTGGTTGTGTGAATTTTCTTGTTTCTATGTCTCTGTGCGAAATTGCATATGTTTATGGAGACACACAACAAATTCCATACATCAACAGAGTATCCGGTTTTCCGTACCCTGCACATTTTGCAAAAATAGAGGTTGATGAGGTGGAAACTCGCAGAACTACGCTGCGTTGTCCAGCCGACATTACCCACTATCTTAACAGAAGGTACGAAGGACATGTCATGTGTACATCGTCGGTTAAAAAGTCAGTTTCTCAGGAAATGGTGAGCGGGGCCGCAATGATCAATCCTGTATCTAAGCCATTGAATGGGAAAGTTTTGACTTTCACTCAGTCTGATAAAGAGGCGCTGCTTTCTCGAGGATATACGGACGTCCATACAGTACATGAGGTACAAGGTGAGACATATGCAGATGTGTCGTTGGTCAGATTGACTCCGACACCTGTATCTATCATCGCAGGAGATAGTCCGCACGTTCTCGTAGCTTTGTCAAGGCATACCCAAACATTGAAGTATTACACCGTAGTGATGGATCCTCTTGTAAGTATAATTAGGGATTTAGAAAAACTTAGTTCTTACTTGTTAGATATGTATAAAGTAGATGCAGGGACCCAATAGCAATTACAGGTAGACTCCGTGTTTAAAGGTTCTAATCTTTTTGTTGCAGCACCAAAGACTGGAGATATCTCAGATATGCAATTTTACTATGATAAGTGTCTCCCAGGTAATAGCACCATGTTAAATAACTATGATGCTGTTACCATGAGGTTGACTGACATTTCTCTTAATGTCAAAGATTGCATATTGGATTTCTCTAAGTCTGTGGCTGCACCGAAGGATCCGATCAAACCACTGATTCCAATGGTACGAACGGCGGCAGAAATGCCACGCCAGACTGGACTATTGGAAAATTTGGTGGCGATGATCAAAAGAAACTTTAATTCACCGGAGTTATCAGGAATAATCGACATTGAGAATACTGCATCTTTAGTAGTAGATAAATTTTTTGATAGTTACTTGCTTAAAGAAAAAAGAAAACCAAATAAAAATGTTTCTTTATTTTGTAGAGAGTCTCTCAATAGATGGTTAGAGAAGCAGGAGCAAGTGACCATTGGTCAGCTTGCAGATTTTGATTTTGTGGATCTTCCTGCCGTTGATCAGTACAGGCATATGATTAAAGCGCAACCTAAGCAGAAGCTGGATACATCAATTCAAAGCGAATATCCGGCCTTGCAGACGATTGTGTATCATTCGAAAAAGATCAACGCAATCTTCGGTCCTTTGTTCAGTGAGCTCACAAGGCAAATGCTCGAAAGCATAGACTCAAGTAAGTTTTTGTTCTTTACAAGGAAGACGCCAGCTCAAATTGAGGATTTCTTCGGAGATCTCGATAGCCATGTCCCTATGGATATCTTGGAGTTGGATATTTCGAAGTATGACAAATCTCAGAACGAGTTCCACTGTGCAGTAGAGTATGAAATATGGAGAAGACTTGGATTAGAAGATTTTCTGGGAGAAGTTTGGAAACAAGGCCACAGAAAAACTACTCTTAAAGATTACACAGCTGGTATTAAAACGTGTTTATGGTACCAGAGAAAGAGTGGGGACGTTACAACATTCATCGGTAATACGGTGATTATTGCTGCTTGTTTAGCTTCCATGTTGCCCATGGAGAAAATAATCAAAGGTGCATTTTGCGGAGATGACAGTTTACTATACTTCCCAAAAGGTTGTGAGTTTCCTGACATACAGCATACAGCCAACCTTATGTGGAATTTCGAGGCTAAGCTATTCAGAAAGCAGTATGGTTATTTCTGTGGAAGGTACGTGATACATCATGACAGAGGGTGTATTGTTTATTACGACCCTTTGAAGTTGATTTCTAAACTTGGTGCTAAACACATCAAGGATTGGGATCACTTAGAAGAGTTCAGAAGATCCCTTTGTGATGTTGCAATTTCGTTGAACAACTGTGCGTATTACACGCAGTTGGACGACGCTGTGAGTGAGGTCCATAAAACCGCACCCCCGGGTTCGTTTGTTTATAAAAGTTTAGTTAAATATCTGTCCGATAAGGTTCTTTTTAGAAGTTTGTTTATAGATGGCTCTTGTTAAGGGTAAAGTCAATATTAATGAGTTCATAGACTTGTCAAAATCAGAAAAATTTCTTCCGTCTATGTTCACACCTGTTAAGAGTGTCATGATCTCCAAGGTTGATAAGATATTGGTTCATGAAGATGAATCTTTGTCCGAAGTCAATTTACTCAAAGGTGTAAAACTCATTGATGGTGGCTATGTACATCTTGCTGGTCTTGTGGTGACAGGTGAATGGAATTTGCCAGATAATTGTCGTGGTGGTGTCAGTGTCTGTTTGGTCGATAAGAGAATGGAGAGAGCGGACGAGGCAACTCTTGCTTCATACTATACCGCAGCGGCTAAGAAAAGGTTTCAGTTCAAAGTCGTTCCAAATTACAACATCACTACCAAGGACGCAGAAAAGGCAGTTTGGCAAGTACTAGTTAATATTAGAAATGTTAAAATTGCTGCGGGTTACTGTCCGCTGTCATTAGAATTTGTGTCAGTGTGTATTGTTTATAAAAATATTATAAAACTCGGTTTGAGAGAGAAAATTACGAGCGTCACGGATGGAGGGCCCATGGAACTATCAGAAGAAGTTGTTGATGAGTTCATGGAAGAAGTCCCGATGTCTGTAAGGCTTGCAAAATTTCGTTCGAAGACCGGAAAAAAGTTTAGTAGTAAAAGTGAGAATAATAGTGGTAATAATAGGCCGAAGCCAGGCAAAAACCAAAGGAAGGAAAAGGGTTTAAAAGTTAGGGTTGAGAAGGATAATTTAATTGATAATGAATTGGAGACTTACGTCGCCGATTCAGATTCGTATTAAATATGTCTTACACAATCGCAACTCCATCGCAATTTGTGTTTTTGTCATCAGCATGGGCCGACCCTATAGAATTAATAAATTTATGTACTAATTCACTAGGTAATCAGTTCCAAACACAACAAGCTAGAACAACCGTTCAACGGCAATTTAGCGAAGTGTGGAAACCTGTCCCTCAAGTCACTGTTAGGTTTCCTGACAGTGGTTTTAAGGTGTATAGGTACAATGCGGTACTAGATCCTCTAGTTACTGCTTTGTTAGGAGCTTTCGATACTAGAAATAGGATTATAGAAGTCGAAAATCAGGCGAACCCGACAACCGCCGAAACGTTAGACGCTACTCGTAGAGTAGATGACGCAACGGTGGCTATAAGGAGCGCTATAAATAATTTAGTAGTAGAATTGGTCAAAGGAACAGGTTTGTACAATCAGAGCACATTTGAAAGTGCATCCGGTTTACAATGGTCCTCTGCACCTGCATCTTGA
>OM515261
ATGGCATACACACAGACAGCTACCACATCCGCTTTGCTCGACACTGTCCGAGGTAACAATACCTTGGTCAACGATCTTGCGAAGCGGCGTCTTTATGATACAGCGGTCGACGAGTTCAACGCTCGTGATCGCAGGCCCAAAGTAAATTTTTCCAAAGTAATAAGTGAGGAACAGACGCTTATTGCTACTAGGGCATATCCTGAATTCCAGATAACCTTCTATAATACGCAGAACGCCGTGCATTCGCTTGCCGGTGGACTACGATCCTTAGAACTGGAATATCTAATGATGCAGATCCCGTACGGATCACTCACATATGATATAGGTGGGAATTTTGCATCTCATCTGTTCAAAGGACGGGCATATGTTCACTGCTGTATGCCCAATCTTGATGTCCGCGACATAATGCGGCACGAAGGCCAGAAAGACAGTATAGAATTATACCTTTCCAGGCTTGAGCGGGGCAACAAAGTTGTCCCAAATTTCCAAAAGGAAGCTTTTGACAGATACGCTGAAACGCCAGACGAAGTTGTCTGTCACAGTACCTTCCAAACGTGTACACACCAGCAGGTGGAAAACACAGGCAGGGTGTATGCTATTGCATTGCACAGTATATACGATATACCTGCTGATGAATTCGGAGCGGCACTTTTAAGGAAAAATGTCCATGTTTGTTACGCCGCCTTCCACTTTTCCGAGAATTTACTTCTCGAAGATTCACACGTCAACCTTGACGAAATCAACGCGTGTTTTTCGCGTGATGGAGACAAGCTGACTTTTTCTTTCGCATCTGAGAGCACTTTAAATTATTGTCATAGTTATTCTAATATTTTAAAATACGTGTGCAAAACTTACTTCCCGGCATCTAATAGAGAGGTCTACATGAAGGAGTTTTTGGTCACCAGGGTTAACACCTGGTTTTGTAAGTTTTCTAGGATAGATACTTTTTTATTATACAAGGGGGTAGCCCACAAAGGTGTAAATAGTGAGCAATTTTACAGCGCAATGGAAGATGCATGGCACTACAAAAAGACTCTTGCAATGTGTAACAGCGAGAGGATTCTTCTTGAAGATTCCTCATCGGTCAATTACTGGTTCCCAAAAATGAGAGATATGGTCATAGTTCCTCTATTCGACATATCTCTCGACACTAGTAAAAGGACCCGCAAAGAAGTCTTAGTGTCAAAGGATTTTGTATTCACAGTTTTAAATCACATTCGCACTTATCAAGCCAAGGCACTTACATACTCCAATGTTTTATCCTTTGTCGAATCAATTCGTTCAAGGGTAATTATCAACGGAGTGACTGCCAGGTCTGAGTGGGATGTTGACAAATCTCTTTTGCAATCCTTGTCCATGACATTTTTCTTGCATACTAAGCTTGCCGTTTTAAAAGACGAATTGTTAATCAGCAAGTTTAGTTTGGGGCCAAAATCAGTAAGCCAGCATGTATGGGATGAGATTTCCCTGGCTTTTGGAAACGCATTTCCATCGATCAAGGAGAGACTGCTAAATCGGAAACTAATTAAAGTGTCGGGAGACGCATTAGAAATCAGGGTGCCTGATTTATATGTGACTTTTCACGATAGATTAGTGACTGAGTACAAAACATCGGTGGATATGCCAGTGCTTGATATCAGAAAGAGAATGGAGGAGACTGAGGTTATGTACAATGCATTGTCTGAGCTATCTGTGCTCAAGGAGTCGGACAAGTTCGACGTTGATGTTTTTTCCCGGATGTGCCAGACTTTGGAGGTAGACCCAATGACTGCAGCAAAGGTTATTGTGGCAGTGATGAGCAACGAGAGCGGACTGACTCTTACATTCGAACAGCCAACTGAAGCAAATGTCGCATTGGCACTTAAAGATTCAGAAAAAGCCTCTGAGGGTGCACTAGTGGTTACTTCTAGAGATGTTGAAGAACCATCCATGAAGGGTTCAATGGCAAGAGGAGAGTTACAATTGGCCGGTCTGTCTGGAGACCAACCAGAGTCTTCCTATACTCGGAACGAGGAAATAGAGTCATTAGAGCAATTCCACATGGCAACGGCTGGTTCGTTAATTCGGAAACAGATGAGTTCGATTGTGTACACGGGCCCCATTAAAGTTCAGCAAATGAAAAACTTTATTGATAGCCTGGTAGCATCACTCTCTGCTGCGGTGTCGAACCTAGTCAAGATCCTAAAGGATACAGCTGCTATAGATCTCGAAACCCGTCAGAAGTTTGGAGTCTTAGATGTTGCGACCAAAAGATGGTTAATTAAACCTTTAGCCAAGAATCACGCATGGGGCGTTATTGAAACACATGCTAGGAAGTACCACGTTGCACTTTTGGAGTATGATGAGCATGGAGTGGTAACTAGCGACAGTTGGAGAAGGGTGGCCGTGAGTTCTGAGTCAATGGTTTATTCTGATATGGCAAAGCTCAGAACACTGAGGAGATTATTAAGAGATGGTGAGCCTCATGTCAGCAGTGCTAAAGTCGTCCTAGTTGACGGTGTCCCGGGTTGTGGAAAGACAAAAGAGATTCTCTCGAAAGTAAATTTTGAGGAAGATCTAATCTTAGTACCGGGTAAGCAGGCTGCTGAAATGATAAAGAGGCGTGCTAATGCGTCAGGAATAATTCAAGCCACAAGAGATAATGTTCGTACTGTTGATTCATTTATAATGAATTACGGTAAAGGAACACGCTGTCAGTTCAAAAGGTTATTTATCGACGAAGGTCTGATGTTGCACACTGGTTGTGTGAATTTTCTTGTTTCAATGTCTCTGTGCGAAATTGCATATGTTTATGGAGACACACAACAAATTCCATACATCAACAGAGTATCCGGTTTTCCGTACCCTGCACATTTTGCAAAAATAGAGGTTGATGAGGTGGAAACTCGCAGAACTACGCTGCGTTGTCCAGCCGACATTACCCACTATCTTAACAGAAGGTACGAAGGACATGTCATGTGTACATCGTCGGTTAAAAAGTCAGTTTCTCAGGAAATGGTGAGCGGGGCCGCAATGATCAATCCTGTATCTAAGCCATTGAATGGGAAAGTTTTGACTTTCACTCAGTCTGATAAAGAGGCGCTGCTTTCTCGAGGATATACGGACGTCCATACAGTACATGAGGTACAAGGTGAGACATATGCAGATGTGTCGTTGGTCAGATTGACTCCGACACCTGTATCTATCATCGCAGGAGATAGTCCGCACGTTCTCGTAGCTTTGTCAAGGCATACCCAAACATTGAAGTATTACACCGTAGTGATGGATCCTCTTGTAAGTATAATTAGGGATTTAGAAAAACTTAGTTCTTACTTGTTAGATATGTATAAAGTAGATGCAGGGACCCAATAGCAATTACAGGTAGACTCCGTGTTTAAAGGTTCTAATCTTTTTGTTGCAGCACCAAAGACTGGAGATATCTCAGATATGCAATTTTACTATGATAAGTGTCTCCCAGGTAATAGCACCATGTTAAATAACTATGATGCTGTTACCATGAGGTTGACTGACATTTCTCTTAATGTCAAAGATTGCATATTGGATTTCTCTAAGTCTGTGGCTGCACCGAAGGATCCGATCAAACCACTGATTCCAATGGTACGAACGGCGGCAGAAATGCCACGCCAGACTGGACTATTGGAAAATTTGGTGGCGATGATCAAAAGAAACTTTAATTCACCGGAGTTATCAGGAATAATCGACATTGAGAATACTGCATCTTTAGTAGTAGATAAATTTTTTGATAGTTACTTGCTTAAAGAAAAAAGAAAACCAAATAAAAATGTTTCTTTATTTTGTAGAGAGTCTCTCAATAGATGGTTAGAGAAGCAGGAGCAAGTGACCATTGGTCAGCTTGCAGATTTTGATTTTGTGGATCTTCCTGCCGTTGATCAGTACAGGCATATGATTAAAGCGCAACCTAAGCAGAAGCTGGATACATCAATTCAAAGCGAATATCCGGCCTTGCAGACGATTGTGTATCATTCGAAAAAGATCAACGCAATCTTCGGTCCTTTGTTCAGTGAGCTCACAAGGCAAATGCTCGAAAGCATAGACTCAAGTAAGTTTTTGTTCTTTACAAGGAAGACGCCAGCTCAAATTGAGGATTTCTTCGGAGATCTCGATAGCCATGTCCCTATGGATATCTTGGAGTTGGATATTTCGAAGTATGACAAATCTCAGAACGAGTTCCACTGTGCAGTAGAGTATGAAATATGGAGAAGACTTGGATTAGAAGATTTTCTGGGAGAAGTTTGGAAACAAGGCCACAGAAAAACTACTCTTAAAGATTACACAGCTGGTATTAAAACGTGTTTATGGTACCAGAGAAAGAGTGGGGACGTTACAACATTCATCGGTAATACGGTGATTATTGCTGCTTGTTTAGCTTCCATGTTACCCATGGAGAAAATAATCAAAGGTGCATTTTGCGGAGATGACAGTTTACTATACTTCCCAAAAGGTTGTGAGTTTCCTGACATACAGCATACAGCCAACCTTATGTGGAATTTCGAGGCTAAGCTATTCAGAAAGCAGTATGGTTATTTCTGTGGAAGGTACGTGATACATCATGACAGAGGGTGTATTGTTTATTATGACCCTTTGAAGTTGATTTCTAAACTTGGTGCTAAACACATCAAGGATTGGGATCACTTAGAAGAGTTCAGAAGATCCCTTTGTGATGTTGCAAATTCGTTGAACAACTGTGCGTATTACACGCAGTTGGACGACGCTGTGAGTGAGGTCCATAAAACCGCACCCCCGGGTTCGTTTGTATATAAAAGTTTAGTTAAATATCTGTCCGATAAGGTTCTTTTTAGAAGTTTGTTTATAGATGGCTCTTGTTAAGGGTAAAGTCAATATTAATGAGTTCATAGACTTGTCAAAATCAGAAAAATTTCTCCCGTCTATGTTCACACCTGTTAAGAGTGTCATGATCTCCAAGGTTGATAAGATATTGGTTCATGAAGATGAATCTTTGTCCGAAGTCAATTTACTCAAAGGTGTAAAACTCATTGATGGTGGCTATGTACATCTTGCTGGTCTTGTGGTGACAGGTGAATGGAATTTGCCAGATAATTGTCGTGGTGGTGTCAGTGTCTGTTTGGTCGATAAAAGAATGGAGAGAGCGGACGAGGCAACTCTTGCTTCATACTATACCGCAGCGGCTAAGAAAAGGTTTCAGTTCAAAGTCGTTCCAAATTACAACATCACTACCAAGGACGCAGAAAAGGCAGTTTGGCAAGTACTAGTTAATATTAGAAATGTTAAAATTGCTGCGGGTTACTGTCCGCTGTCATTAGAATTTGTGTCAGTGTGTATTGTTTATAAAAATATTATAAAACTCGGTTTGAGAGAGAAAATTACGAGCGTCACGGATGGAGGGCCCATGGAACTATCAGAAGAAGTTGTTGATGAGTTCATGGAAGAAGTCCCGATGTCTGTAAGGCTTGCAAAATTTCGTTCGAAGACCGGGAAAAAGTTTAGTAGTAAAAGTGAGAATAATAGTGGTAATAATAGGCCGAAACCAAACAAAAACCAAAGGAAGGAAAAGGGTTTAAAAGTTAGGGTTGAGAAGGATAATTTAATTGATAATGAATTGGAGACTTACGTCGCCGATTCAGATTCGTATTAAATATGTCTTACACAATCGCAACTCCATCGCAATTTGTGTTTTTGTCATCAGCATGGGCCGACCCTATAGAATTAATAAATTTATGTACTAATTCACTAGGTAATCAATTCCAAACACAACAAGCTAGAACAACCGTTCAACGGCAATTTAGCGAAGTGTGGAAACCTGTCCCTCAAGTCACTGTTAGGTTTCCTGACAGTGGTTTTAAGGTGTATAGGTACAATGCGGTACTAGATCCTCTAGTTACTGCTTTGTTAGGAGCTTTCGATACTAGAAATAGGATTATAGAAGTCGAAAATCAGGCGAACCCGACAACCGCCGAAACGTTAGACGCTACTCGTAGAGTAGATGACGCAACGGTGGCTATAAGGAGCGCTATAAATAATTTAGTAGTAGAATTGGTCAAAGGAACAGGTTTGTACAATCAGAGCACATTTGAAAGTGCATCCGGTTTACAATGGTCCTCTGCACCTGCATCTTGA
>OM515264
ATGGCATACACACAGACAGCTACCACATCCGCTTTGCTCGACACTGTCCGAGGTAACAATACCTTGGTCAATGATCTTGCGAAGCGGCGTCTTTATGACACAGCGGTCGACGAGTTCAACGCTCGTGATCGCAGGCCCAAAGTAAATTTTTCCAAAGTAATAAGTGAGGAACAGACGCTTATTGCTACTAGGGCATATCCAGAATTCCAGATAACCTTCTATAATACGCAGAACGCCGTGCATTCGCTTGCCGGTGGACTACGATCCTTAGAACTGGAATATCTAATGATGCAGATCCCGTACGGATCACTCACATATGATATAGGTGGGAATTTTGCATCACATCTGTTCAAAGGACGGGCATATGTTCACTGCTGTATGCCCAATCTTGATGTCCGCGACATAATGCGGCACGAAGGCCAGAAAGACAGTATAGAATTATACCTTTCCAGGCTTGAGCGGGGCAACAAAGTTGTCCCAAATTTCCAAAAGGAAGCTTTTGACAGATACGCTGAAACGCCAGACGAAGTTGTCTGTCACAGTACCTTCCAAACGTGTACGCACCAGCAGGTGGAAAACACAGGCAGGGTGTATGCTATTGCATTGCACAGTATATACGATATACCTGCTGATGAATTCGGAGCGGCACTTTTAAGGAAAAATGTCCATGTTTGTTACGCCGCCTTCCACTTTTCCGAGAATTTACTTCTCGAAGATTCACACGTCAACCTTGACGAAATCAACGCGTGTTTTTCGCGTGATGGAGACAAGCTGACTTTTTCTTTCGCATCTGAGAGCACTTTAAATTATTGTCATAGTTATTCTAATATTTTAAAATACGTGTGCAAAACTTACTTCCCGGCATCTAATAGAGAGGTCTACATGAAGGAGTTTTTAGTCACCAGGGTTAACACCTGGTTTTGTAAGTTTTCTAGGATTGATACTTTTTTATTATACAAGGGGGTAGCCCACAAAGGTGTAAATAGTGAGCAATTTTACAGCGCAATGGAAGATGCATGGCACTACAAAAAGACTCTTGCAATGTGTAACAGCGAGAGGATTCTTCTTGAAGATTCCTCATCGGTCAATTACTGGTTCCCAAAAATGAGAGATATGGTCATAGTTCCTCTATTCGACATATCTCTCGACACCAGTAAAAGGACCCGCAAAGAAGTCTTAGTGTCAAAGGATTTTGTATTCACAGTTTTAAATCACATTCGCACTTATCAAGCCAAGGCACTTACATACTCCAATGTTTTATCCTTTGTCGAATCAATTCGTTCAAGGGTAATTATCAACGGAGTGACTGCTAGGTCTGAGTGGGATGTTGACAAATCTCTTTTGCAATCCTTGTCCATGACATTTTTCTTGCATACTAAGCTTGCCGTTTTAAAAGACGAAATGTTAATCAGCAAGTTTAGTTTGGGGCCAAAATCAGTAAGCCAGCATGTATGGGATGAGATTTCCCTGGCTTTTGGAAACGCATTTCCATCGATCAAGGAGAGACTGCTAAATCGGAAACTAATTAAAGTGTCGGGAGACGCATTAGAAATCAGGGTGCCTGATTTATATGTGACTTTTCACGATAGATTAGTGACTGAGTACAAAACATCGGTGGATATGCCAGTGCTTGATATCAGAAAGAGAATGGAGGAGACTGAGGTTATGTACAATGCATTGTCTGAGCTATCTGTGCTCAAGGAGTCGGACAAGTTCGACGTTGATGTTTTTTCCCGGATGTGCCAGACTTTGGAGGTAGACCCAATGACTGCAGCAAAGGTTATAGTGGCAGTGATGAGCAACGAGAGCGGACTGACTCTTACATTCGAACAGCCAACTGAAGCAAATGTCGCATTGGCACTTAAAGATTCAGAAAAAGCCTCTGAGGGTGCACTAGTGGTTACTTCTAGAGATGTTGAAGAACCATCCATGAAGGGTTCAATGGCAAGAGGAGAGTTACAATTGGCCGGTCTGTCTGGAGACCAACCAGAGTCTTCCTATACTCGGAACGAGGAAATAGAGTCATTAGAGCAATTCCACATGGCAACGGCTAGTTCGTTAATTCGGAAACAGATGAGTTCGATTGTGTACACGGGCCCCATTAAAGTTCAGCAAATGAAAAACTTTATTGATAGCCTGGTAGCATCACTCTCTGCTGCGGTGTCGAACCTAGTCAAGATCCTAAAGGATACAGCTGCTATAGATCTCGAAACCCGTCAGAAGTTTGGAGTCTTAGATGTTGCGACCAAAAGATGGTTAATTAAACCTTTAGCCAAAAATCACGCATGGGGCGTTATTGAAACACATGCTAGGAAGTACCACGTTGCACTTTTGGAGTATGATGAGCATGGAGTGGTAACTTGCGACAGTTGGAGAAGGGTGGCCGTGAGTTCTGAGTCAATGGTTTATTCTGATATGGCAAAGCTCAGAACACTGAGGAGATTATTAAGAGATGGTGAGCCTCATGTCAGCAGTGCTAAAGTCGTCCTAGTTGACGGTGTCCCGGGTTGTGGAAAGACAAAAGAGATTCTCTCGAAAGTAAATTTTGAGGAAGATCTAATCTTAGTACCGGGTAAGCAGGCTGCTGAAATGATAAAGAGGCGTGCTAATGCGTCAGGAATAATTCAAGCCACAAGAGATAATGTTCGTACTGTTGATTCATTTATAATGAATTACGGTAAAGGAACACGCTGTCAGTTCAAAAGGTTATTTATCGACGAAGGTCTGATGTTGCACACTGGTTGTGTGAATTTTCTTGTTTCTATGTCTCTGTGCGAAATTGCATATGTATATGGAGACACACAACAAATTCCATACATCAACAGAGTATCCGGTTTTCCGTACCCTGCACATTTTGCAAAAATAGAGGTTGATGAGGTGGAAACTCGCAGAACTACGCTGCGTTGTCCAGCCGACATTACCCACTATCTTAACAGAAGGTACGAAGGACATGTCATGTGTACATCGTCGGTTAAAAAGTCAGTTTCTCAGGAAATGGTGAGCGGGGCCGCAATGATCAATCCTGTATCTAAGCCATTGAATGGGAAAATTTTGACTTTCACTCAGTCCGATAAAGAGGCGCTGCTTTCTCGAGGATATACGGACGTCCATACAGTACATGAGGTACAAGGTGAGACATATGCAGATGTGTCGTTGGTCAGATTGACTCCGACACCTGTATCTATCATCGCAGGAGATAGTCCGCACGTTCTCGTAGCTTTGTCAAGGCATACCCAAACATTGAAGTATTACACCGTAGTGATGGATCCTCTTGTAAGTATAATTAGGGATTTAGAAAAACTTAGTTCTTACTTGTTAGATATGTATAAAGTAGATGCAGGGACCCAATAGCAATTACTGGTAGACTCCGTGTTTAAAGGTTCTAATCTTTTTGTTGCAGCACCAAAGACTGGAGATATCTCAGATATGCAATTTTACTATGATAAGTGTCTCCCAGGTAATAGCACCATGTTAAATAACTATGATGCTGTTACCATGAGGTTGACTGACATTTCTCTTAATGTCAAAGATTGCATATTGGATTTCTCTAAGTCTGTGGCTGCACCGAAGGATCCGATCAAACCACTGATTCCAATGGTACGAACGGCGGCAGAAATGCCACGCCAGACTGGACTATTGGAAAATTTGGTGGCAATGATCAAAAGAAACTTTAATTCACCGGAGTTATCAGGAATAATCGACATTGAGAATACTGCATCTTTGGTAGTAGATAAATTTTTTGATAGTTACTTGCTTAAAGAAAAAAGAAAACCAAATAAAAATGTTTCTTTATTTTGTAGAGAGTCTCTCAATAGATGGTTAGAGAAGCAGGAGCAAGTGACCATTGGTCAGCTTGCAGATTTTGATTTTGTGGATCTTCCTGCCGTTGATCAGTACAGGCATATGATTAAAGCGCAACCTAAGCAGAAGCTGGATACATCAATTCAAAGCGAATATCCGGCCTTGCAGACGATTGTGTATCATTCGAAAAAGATCAACGCAATCTTCGGTCCTTTGTTCAGTGAGCTCACAAGGCAAATGCTCGAAAGCATAGACTCAAGTAAGTTTTTGTTCTTTACAAGGAAGACGCCAGCTCAAATCGAGGATTTCTTCGGAGATCTCGATAGCCATGTCCCTATGGATATCTTGGAGTTGGATATTTCGAAGTATGACAAATCTCAGAACGAGTTCCACTGTGCAGTAGAGTATGAAATATGGAGAAGACTTGGATTAGAAGATTTTCTGGGAGAAGTTTGGAAACAAGGCCACAGAAAAACTACTCTTAAAGATTACACAGCTGGTATTAAAACGTGTTTATGGTACCAGAGAAAGAGTGGGGACGTTACAACATTCATCGGTAATACGGTGATTATTGCTGCTTGTTTAGCTTCCATGTTGCCCATGGAGAAAATAATCAAAGGTGCATTTTGCGGAGATGACAGTTTACTATACTTCCCAAAAGGTTGTGAGTTTCCCGACATACAGCATACAGCTAACCTTATGTGGAATTTCGAGGCTAAGCTATTCAGAAAGCAGTATGGTTATTTCTGTGGAAGGTACGTGATACATCATGACAGAGGGTGTATTGTTTATTACGACCCTTTGAAGTTGATTTCTAAACTTGGTGCTAAACACATCAAGGATTGGGATCACTTAGAAGAGTTCAGAAGATCCCTTTGTGATGTTGCAATTTCGTTGAACAACTGTGCGTATTACACGCAGTTGGACGACGCTGTGAGTGAGGTCCATAAAACCGCACCCCCGGGTTCGTTTGTTTATAAAAGTTTAGTTAAATATCTGTCCGATAAGGTTCTTTTTAGAAGTTTGTTTATAGATGGCTCTTGTAAAGGGTAAAGTCAATATTAATGAGTTCATAGACTTGTCAAAATCAGAAAAATTTTTCCCGTCTATGTTCACACCTGTTAAGAGTGTCATGATCTCCAAGGTTGATAAGATATTGGTTCATGAAGATGAATCTTTGTCCGAAGTCAATTTACTCAAAGGTGTAAAACTCATTAATGGTGGCTATGTACATCTTGCTGGTCTTGTAGTGACAGGTGAATGGAATTTGCCAGATAATTGTCGTGGTGGTGTCAGTGTCTGTTTGGTCGATAAGAGAATGGAGAGAGCGGACGAGGCAACTCTTGCTTCATACTATACCGCAGCGGCTAAGAAAAGGTTTCAGTTCAAAGTCGTTCCAAATTACAACATCACTACCAAGGACGCAGAAAAGGCAGTTTGGCAAGTACTAGTTAATATTAGAAATGTTAAAATTGCTGCGGGTTACTGTCCGCTGTCATTAGAATTTGTGTCAGTGTGTATTGTTTATAAAAATATTATAAAACTCGGTTTGAGAGAGAAAATTACGAGCGTCACGGAAGGAGGGCCCATGGAACTATCAGAAGAAGTTGTTGATGAGTTCATGGAAGAAGTCCCGATGTCTGTAAGGCTTGCAAAATTTCGTTCGAAGACCGGGAAAAAGTTTAGTAGTAAAAGTGAGAATAATAGTGGTAATAATAGGCCGAAACCAGACAAAAACCAAAGGAAGGAAAAGGGTTTAAAAGTTAGGGTTGAGAAGGATAATTTAATTGATAATGAATTGGAGACTTACGTCGCCGATTCAGATTCGTATTAAATATGTCTTACACAATCGCAACTCCATCGCAATTTGTGTTTTTGTCATCAGCATGGGCCGACCCTATAGAATTAATAAATTTATGTACTAATTCACTAGGCAATCAGTTCCAAACACAACAAGCTAGAACAACCGTTCAACGGCAATTTAGCGAAGTGTGGAAACCTGTCCCTCAAGTCACTGTTAGGTTTCCTGACAGTGGTTTTAAGGTGTATAGGTACAATGCGGTACTAGATCCTCTAGTTACTGCTTTGTTGGGAGCTTTCGATACTAGAAATAGGATTATAGAAGTCGAAAATCAGGCGAACCCGACAACCGCCGAAACGTTAGACGCTACTCGTAGAGTAGATGACGCAACGGTGGCTATAAGGAGCGCTATAAATAATTTAGTAGTAGAATTGGTCAAAGGAACAGGTTTGTACAATCAGAGCACATTTGAAAGTGCATCCGGTTTACAATGGTCCTCTGCACCTGCATCTTGA
>OM515269
ATGGCATACACACAGACAGCTACCACATCCGCTTTGCTCGACACTGTCCGAGGTAACAATACCTTGGTCAACGATCTTGCGAAGCGGCGTCTTTATGACACAGCGGTCGACGAGTTCAACGCTCGTGATCGCAGGCCCAAAGTAAATTTTTCCAAAGTAATAAGTGAGGAACAGACGCTTATTGCTACTAGGGCATATCCAGAATTCCAGATAACCTTCTATAATACGCAGAACGCCGTGCATTCGCTTGCCGGTGGACTACGATCCTTAGAACTGGAATATCTAATGATGCAGATCCCGTACGGATCACTCACATATGATATAGGTGGGAATTTTGCATCTCATCTGTTCAAAGGACGGGCATATGTTCACTGCTGTATGCCCAATCTTGATGTCCGCGACATAATGCGGCACGAAGGCCAGAAAGACAGTATAGAATTATACCTTTCCAGGCTTGAGCGGGGCAACAAAGTTGTCCCAAATTTCCAAAAGGAAGCTTTTGACAGATACGCTGAAACGCCAGACGAAGTTGTCTGTCACAGTACCTTTCAAACGTGTACGCACCAGCAGGTGGAAAACACAGGCAGGGTGTATGCTATTGCATTGCACAGTATATACGATATACCTGCTGATGAATTCGGAGCGGCACTTTTAAGGAAAAATGTCCATGTTTGTTACGCCGCCTTCCACTTTTCCGAGAATTTACTTCTCGAAGATTCACACGTCAACCTTGACGAAATCAACGCGTGTTTTTCGCGTGATGGAGACAAGCTGACTTTTTCTTTCGCATCTGAGAGCACTTTAAATTATTGTCATAGTTATTCTAATATTTTAAAATACGTGTGCAGAACTTACTTCCCGGCATCTAATAGAGAGGTCTACATGAAGGAGTTTTTGGTCACCAGGGTTAACACCTGGTTTTGTAAGTTTTCTAGGATAGATACTTTTTTATTATACAAGGGGGTAGCCCACAAAGGTGTAAATAGTGAGCAATTTTACAGCGCAATGGAAGATGCATGGCACTACAAAAAGACTCTTGCAATGTGTAACAGCGAGAGGATTCTTCTTGAAGATTCCTCATCGGTCAATTACTGGTTCCCAAAAATGAGAGATATGGTCATAGTTCCTCTATTCGACATATCTCTCGACACCAGTAAAAGGACCCGCAAAGAAGTCTTAGTGTCAAAGGATTTTGTATTCACAGTTTTAAATCACATTCGCACTTATCAAGCCAAGGCACTTACATACTCCAATGTTTTATCCTTTGTCGAATCAATTCGTTCAAGGGTAATTATCAACGGAGTGACTGCCAGGTCTGAGTGGGATGTTGACAAATCTCTTTTGCAATCCTTGTCCATGACATTTTTCTTGCATACTAAGCTTGCCGTTTTAAAAGACGAATTGTTAATCAGCAAGTTTAGTTTGGGGCCAAAATCAGTAAGCCAGCATGTATGGGATGAGATTTCCCTGGCTTTTGGAAACGCATTTCCATCGATCAAGGAGAGACTGCTAAATCGGAAACTAATTAAAGTGTCGGGAGACGCATTAGAAATCAGGGTGCCTGATTTATATGTGACTTTTCACGATAGATTAGTGACTGAGTACAAAACATCGGTGGATATGCCAGTGCTTGATATCAGAAAGAGAATGGAGGAGACTGAGGTTATGTACAATGCACTGTCTGAGCTATCTGTGCTCAAGGAGTCGGACAAGTTCGACGTTGATGTTTTTTCCCGGATGTGCCAGACTTTGGAGGTAGACCCAATGACTGCAGCAAAGGTTATTGTGGCAGTGATGAGCAACGAGAGCGGACTGACTCTTACATTCGAACAGCCAACTGAAGCAAATGTCGCATTGGCACTTAAAGATTCAGAAAAAGCCTCTGAGGGTGCACTAGTGGTTACTTCTAGAGATGTTGAAGAACCGTCCATGAAGGGTTCAATGGCAAGAGGAGAGTTACAATTGGCCGGTCTGTCTGGAGACCAACCAGAGTCTTCCTATACTCGGAACGAGGAAATAGAGTCATTAGAGCAATTCCACATGGCAACGGCTAGTTCGTTAATTCGGAAACAGATGAGTTCGATTGTGTACACGGGCCCCATTAAAGTTCAGCAAATGAAAAACTTTATTGATAGCCTGGTAGCATCACTCTCTGCTGCGGTGTCGAACCTAGTCAAGATCCTAAAGGATACAGCTGCTATAGATCTCGAAACCCGTCAGAAGTTTGGAGTCTTAGATGTTGCGACCAAAAGATGGTTAATTAAACCTTTAGCCAAGAATCACGCATGGGGCGTTATTGAAACACATGCTAGGAAGTACCACGTTGCACTTTTGGAGTATGATGAGCATGGAGTGGTAACTTGCGACAGTTGGAGAAGGGTGGCCGTGAGTTCTGAGTCAATGGTTTATTCTGATATGGCAAAGCTCAGAACACTGAGGAGATTATTAAGGGATGGTGAGCCTCATGTCAGCAGTGCTAAAGTCGTCCTAGTTGACGGTGTCCCGGGTTGTGGAAAGACAAAAGAGATTCTCTCAAAAGTAAATTTTGAGGAAGATCTAATCTTAGTACCGGGTAAGCAGGCTGCTGAAATGATAAAGAGGCGTGCTAATGCGTCAGGAATAATTCAAGCCACAAGAGATAATGTTCGTACTGTTGATTCATTTATAATGAATTACGGTAAAGGAACACGCTGTCAGTTCAAAAGGTTATTTATCGACGAAGGTCTGATGTTGCACACTGGTTGTGTGAATTTTCTTGTTTCTATGTCTCTGTGCGAAATTGCATATGTTTATGGAGACACACAACAAATTCCATACATCAACAGAGTATCCGGTTTTCCGTACCCTGCACATTTTGCAAAAATAGAGGTTGATGAGGTGGAAACTCGCAGAACTACGCTGCGTTGTCCAGCCGACATTACCCACTATCTTAACAGAAGGTACGAAGGACATGTCATGTGTACATCGTCGGTTAAAAAGTCAGTTTCTCAGGAAATGGTGAGCGGGGCCGCAATGATCAATCCTGTATCTAAGCCACTGAATGGGAAAGTTTTGACTTTCACTCAGTCTGATAAAGAGGCGCTGCTTTCTCGAGGATATACGGACGTCCATACAGTACATGAGGTACAAGGTGAGACATATGCAGATGTGTCGTTGGTCAGATTGACTCCGACACCTGTATCTATCATCGCAGGAGATAGTCCGCACGTTCTCGTAGCTTTGTCAAGGCATACCCAAACATTGAAGTATTACACCGTAGTGATGGATCCTCTTGTAAGTATAATTAGGGATTTAGAAAAACTTAGTTCTTACTTGTTAGATATGTATAAAGTAGATGCAGGGACCCAATAGCAATTACAGGTAGACTCCGTGTTTAAAGGTTCTAATCTTTTTGTTGCAGCACCAAAGACTGGAGATATCTCAGATATGCAATTTTACTATGATAAGTGTCTCCCAGGTAATAGCACCATGTTAAATAACTATGATGCTGTTACCATGAGGTTGACTGACATTTCTCTTAATGTCAAAGATTGCATATTGGATTTCTCTAAGTCTGTGGCTGCACCGAAGGATCCGATCAAACCACTGATTCCAATGGTACGAACGGCGGCAGAAATGCCACGCCAGACTGGACTATTGGAAAATTTGGTGGCGATGATCAAAAGAAACTTTAATTCACCGGAGTTATCAGGAATAATCGACATTGAGAATACTGCATCTTTAGTAGTAGATAAATTTTTTGATAGTTACTTGCTTAAAGAAAAAAGAAAACCAAATAAAAATGTTTCTTTATTTAGTAGAGAGTCTCTCAATAGATGGTTAGAGAAGCAGGAGCAAGTGACCATTGGTCAGCTTGCAGATTTTGATTTTGTGGATCTTCCTGCCGTTGATCAGTACAGGCATATGATTAAAGCGCAACCTAAGCAGAAGCTGGATACATCAATTCAAAGCGAATATCCGGCCTTGCAGACGATTGTGTATCATTCGAAAAAGATCAACGCAATCTTCGGTCCTTTGTTCAGTGAGCTCACAAGGCAAATGCTCGAAAGCATAGACTCAAGTAAGTTTTTGTTCTTTACAAGGAAGACGCCAGCTCAAATTGAGGATTTCTTCGGAGATCTCGATAGCCATGTCCCTATGGATATCTTGGAGTTGGATATTTCGAAGTATGACAAATCTCAGAACGAGTTCCACTGTGCAGTAGAGTATGAAATATGGAGAAGACTTGGATTAGAAGATTTTCTGGGAGAAGTTTGGAAACAAGGCCACAGGAAAACTACTCTTAAAGATTACACAGCTGGTATTAAAACGTGTTTATGGTACCAGAGAAAGAGTGGGGACGTTACAACATTCATCGGTAATACGGTGATTATTGCTGCTTGTTTAGCTTCCATGTTGCCCATGGAGAAAATAATCAAAGGTGCATTTTGCGGAGATGACAGTTTACTATACTTCCCAAAAGGTTGTGAGTTTCCTGACATACAGCATACAGCCAACCTTATGTGGAATTTCGAGGCTAAGCTATTCAGAAAGCAGTATGGTTATTTCTGTGGAAGGTACGTGATACATCATGACAGAGGGTGTATTGTTTATTATGACCCTTTGAAGTTGATTTCTAAACTTGGTGCTAAACACATCAAGGATTGGGATCACTTAGAAGAGTTCAGAAGATCCCTTTGTGATGTTGCAAATTCGTTGAACAACTGTGCGTATTACACGCAGTTGGACGACGCTGTGAGTGAGGTCCATAAAACCGCACCCCCGGGTTCGTTTGTGTATAAAAGTTTAGTTAAATATCTGTCCGATAAGGTTCTTTTTAGAAGTTTGTTTATAGATGGCTCTTGTTAAGGGTAAAGTCAATATTAATGAGTTCATAGACTTGTCAAAATCAGAAAAATTTCTTCCGTCTATGTTCACACCTGTTAAGAGTGTCATGATCTCCAAGGTTGATAAGATATTGGTTCATGAAGATGAATCTTTGTCCGAAGTCAATTTACTCAAAGGTGTAAAACTCATTGATGGTGGCTATGTACATCTTGCTGGTCTTGTGGTGACAGGTGAATGGAATTTGCCAGATAATTGTCGTGGTGGTGTCAGTGTCTGTTTGGTCGATAAGAGAATGGAGAGAGCGGACGAGGCAACTCTTGCTTCATACTATACCGCAGCGGCTAAGAAAAGGTTTCAGTTCAAAGTCGTTCCAAATTACAACATCACTACCAAGGACGCAGAAAAGGCAGTTTGGCAAGTACTAGTTAATATTAGAAATGTTAAAATTGCTGCGGGTTACTGTCCGCTGTCATTAGAATTTGTGTCAGTGTGTATTGTTTATAAAAATATTATAAAACTCGGTTTGAGAGAGAAAATTACGAGCGTCACGGATGGAGGGCCCATGGAACTATCAGAAGAAGTTGTTGATGAGTTCATTGAAGAAGTCCCGATGTCTGTGAGGCTTGCAAAATTTCGTTCGAAGACCGGAAAAAAGTTTAGTAGTAAAAGTGAGAATAATAGTGGTAATAATAGGCCGAAACCAAACAAAAACCAAAGGAAGGAAAAGGGTTTAAAAGTTAGGGTTGAGAAGGATAATTTAATTGATAATGAATTGGAGACTTACATCGCCGATTCAGATTCGTATTAAATATGTCTTACACAATCGCAACTCCATCGCAATTTGTGTTTTTGTCATCAGCATGGGCCGACCCTATAGAATTAATAAATTTATGTACTAATTCACTAGGTAATCAGTTCCAAACACAACAAGCTAGAACAACCGTTCAACGGCAATTTAGCGAAGTGTGGAAACCTGTCCCTCAAGTCACTGTTAGGTTTCCTGACAGTGGTTTTAAGGTGTATAGGTACAATGCGGTACTAGATCCTCTAGTTACTGCTTTGTTAGGAGCTTTCGATACTAGAAATAGGATTATAGAAGTCGAAAATCAGGCGAACCCGACAACCGCCGAAACGTTAGACGCTACTCGTAGAGTAGATGACGCAACGGTGGCTATAAGGAGCGCTATAAATAATTTAGTAGTAGAATTGGTCAAAGGAACAGGTTTGTACAATCAGAGCACATTTGAAAGTGCATCCGGTTTACAATGGTCCTCTGCACCTGCATCTTGA
>OM515270
ATGGCATACACACAGACAGCTACCACATCCGCTTTGCTCGACACTGTCCGAGGTAACAATACCTTGGTCAACGATCTTGCGAAGCGGCGTCTTTATGATACAGCGGTCGACGAGTTCAACGCTCGTGATCGCAGGCCCAAAGTAAATTTTTCCAAAGTAATAAGTGAGGAACAGACGCTTATTGCTACTAGGGCATATCCTGAATTCCAGATAACCTTCTATAATACGCAGAACGCCGTGCATTCGCTTGCCGGTGGACTACGATCCTTAGAACTGGAATATCTAATGATGCAGATCCCGTACGGATCACTCACATATGATATAGGTGGGAATTTTGCATCTCATCTGTTCAAAGGACGGGCATATGTTCACTGCTGTATGCCCAATCTTGATGTCCGCGACATAATGCGGCACGAAGGCCAGAAAGACAGTATAGAATTATACCTTTCCAGGCTTGAGCGGGGCAACAAAGTTGTCCCAAATTTCCAAAAGGAAGCTTTTGACAGATACGCTGAAACGCCAGACGAAGTTGTCTGTCACAGTACCTTCCAAACGTGTACACACCAGCAGGTGGAAAACACAGGCAGGGTGTATGCTATTGCATTGCACAGTATATACGATATACCTGCTGATGAATTCGGAGCGGCACTTTTAAGGAAAAATGTCCATGTTTGTTACGCCGCCTTCCACTTTTCCGAGAATTTACTTCTCGAAGATTCACACGTCAACCTTGACGAAATCAACGCGTGTTTTTCGCGTGATGGAGACAAGCTGACTTTTTCTTTCGCATCTGAGAGCACTTTAAATTATTGTCATAGTTATTCTAATATTTTAAAATACGTGTGCAAAACTTACTTCCCGGCATCTAATAGAGAGGTCTACATGAAGGAGTTTTTGGTCACCAGGGTTAACACCTGGTTTTGTAAGTTTTCTAGGATAGATACTTTTTTATTATACAAGGGGGTAGCCCACAAAGGTGTAAATAGTGAGCAATTTTACAGCGCAATGGAAGATGCATGGCACTACAAAAAGACTCTTGCAATGTGTAACAGCGAGAGGATTCTTCTTGAAGATTCCTCATCGGTCAATTACTGGTTCCCAAAAATGAGAGATATGGTCATAGTTCCTCTATTCGACATATCTCTCGACACTAGTAAAAGGACCCGCAAAGAAGTCTTAGTGTCAAAGGATTTTGTATTCACAGTTTTAAATCACATTCGCACTTATCAAGCCAAGGCACTTACATACTCCAATGTTTTATCCTTTGTCGAATCAATTCGTTCAAGGGTAATTATCAACGGAGTGACTGCCAGGTCTGAGTGGGATGTTGACAAATCTCTTTTGCAATCCTTGTCCATGACATTTTTCTTGCATACTAAGCTTGCCGTTTTAAAAGACGAATTGTTAATCAGCAAGTTTAGTTTGGGGCCAAAATCAGTAAGCCAGCATGTATGGGATGAGATTTCCCTGGCTTTTGGAAACGCATTTCCATCGATCAAGGAGAGACTGCTAAATCGGAAACTAATTAAAGTGTCGGGAGACGCATTAGAAATCAGGGTGCCTGATTTATATGTGACTTTTCACGATAGATTAGTGACTGAGTACAAAACATCGGTGGATATGCCAGTGCTTGATATCAGAAAGAGAATGGAGGAGACTGAGGTTATGTACAATGCATTGTCTGAGCTATCTGTGCTCAAGGAGTCGGACAAGTTCGACGTTGATGTTTTTTCCCGGATGTGCCAGACTTTGGAGGTAGACCCAATGACTGCAGCAAAGGTTATTGTGGCAGTGATGAGCAACGAGAGCGGACTGACTCTTACATTCGAACAGCCAACTGAAGCAAATGTCGCATTGGCACTTAAAGATTCAGAAAAAGCCTCTGAGGGTGCACTAGTGGTTACTTCTAGAGATGTTGAAGAACCATCCATGAAGGGTTCAATGGCAAGAGGAGAGTTACAATTGGCCGGTCTGTCTGGAGACCAACCAGAGTCTTCCTATACTCGGAACGAGGAAATAGAGTCATTAGAGCAATTTCACATGGCAACGGCTGGTTCGTTAATTCGGAAACAGATGAGTTCGATTGTGTACACGGGCCCCATTAAAGTTCAGCAAATGAAAAACTTTATTGATAGCCTGGTAGCATCACTCTCTGCTGCGGTGTCGAACCTAGTCAAGATCCTAAAGGATACAGCTGCTATAGATCTCGAAACCCGTCAGAAGTTTGGAGTCTTAGATGTTGCGACCAAAAGATGGTTAATTAAACCTTTAGCCAAGAATCACGCATGGGGCGTTATTGAAACACATGCTAGGAAGTACCACGTTGCACTTTTGGAGTATGATGAGCATGGAGTGGTAACTAGCGACAGTTGGAGAAGGGTGGCCGTGAGTTCTGAGTCAATGGTTTATTCTGATATGGCAAAGCTCAGAACACTGAGGAGATTATTAAGAGATGGTGAGCCTCATGTCAGCAGTGCTAAAGTCGTCCTAGTTGACGGTGTCCCGGGTTGTGGAAAGACAAAAGAGATTCTCTCGAAAGTAAATTTTGAGGAAGATCTAATCTTAGTACCGGGTAAGCAGGCTGCTGAAATGATAAAGAGGCGTGCTAATGCGTCAGGAATAATTCAAGCCACAAGAGATAATGTTCGTACTGTTGATTCATTTATAATGAATTACGGTAAAGGAACACGCTGTCAGTTCAAAAGGTTATTTATCGACGAAGGTCTGATGTTGCACACTGGTTGTGTGAATTTTCTTGTTTCAATGTCTCTGTGCGAAATTGCATATGTTTATGGAGACACACAACAAATTCCATACATCAACAGAGTATCCGGTTTTCCGTACCCTGCACATTTTGCAAAAATAGAGGTTGATGAGGTGGAAACTCGCAGAACTACGCTGCGTTGTCCAGCCGACATTACCCACTATCTTAACAGAAGGTACGAAGGACATGTCATGTGTACATCGTCGGTTAAAAAGTCAGTTTCTCAGGAAATGGTGAGCGGGGCCGCAATGATCAATCCTGTATCTAAGCCATTGAATGGGAAAGTTTTGACTTTCACTCAGTCTGATAAAGAGGCGCTGCTTTCTCGAGGATATACGGACGTCCATACAGTACATGAGGTACAAGGTGAGACATATGCAGATGTGTCGTTGGTCAGATTGACTCCGACACCTGTATCTATCATCGCAGGAGATAGTCCGCACGTTCTCGTAGCTTTGTCAAGGCATACCCAAACATTGAAGTATTACACCGTAGTGATGGATCCTCTTGTAAGTATAATTAGGGATTTAGAAAAACTTAGTTCTTACTTGTTAGATATGTATAAAGTAGATGCAGGGACCCAATAGCAATTACAGGTAGACTCCGTGTTTAAAGGTTCTAATCTTTTTGTTGCAGCACCAAAGACTGGAGATATCTCAGATATGCAATTTTACTATGATAAGTGTCTCCCAGGTAATAGCACCATGTTAAATAACTATGATGCTGTTACCATGAGGTTGACTGACATTTCTCTTAATGTCAAAGATTGCATATTGGATTTCTCTAAGTCTGTGGCTGCACCGAAGGATCCGATCAAACCACTGATTCCAATGGTACGAACGGCGGCAGAAATGCCACGCCAGACTGGACTATTGGAAAATTTGGTGGCGATGATCAAAAGAAACTTTAATTCACCGGAGTTATCAGGAATAATCGACATTGAGAATACTGCATCTTTAGTAGTAGATAAATTTTTTGATAGTTACTTGCTTAAAGAAAAAAGAAAACCAAATAAAAATGTTTCTTTATTTTGTAGAGAGTCTCTCAATAGATGGTTAGAGAAGCAGGAGCAAGTGACCATTGGTCAGCTTGCAGATTTTGATTTTGTGGATCTTCCTGCCGTTGATCAGTACAGGCATATGATTAAAGCGCAACCTAAGCAGAAGCTGGATACATCAATTCAAAGCGAATATCCGGCCTTGCAGACGATTGTGTATCATTCGAAAAAGATCAACGCAATCTTCGGTCCTTTGTTCAGTGAGCTCACAAGGCAAATGCTCGAAAGCATAGACTCAAGTAAGTTTTTGTTCTTTACAAGGAAGACGCCAGCTCAAATTGAGGATTTCTTCGGAGATCTCGATAGCCATGTCCCTATGGATATCTTGGAGTTGGATATTTCGAAGTATGACAAATCTCAGAACGAGTTCCACTGTGCAGTAGAGTATGAAATATGGAGAAGACTTGGATTAGAAGATTTTCTGGGAGAAGTTTGGAAACAAGGCCACAGAAAAACTACTCTTAAAGATTACACAGCTGGTATTAAAACGTGTTTATGGTACCAGAGAAAGAGTGGGGACGTTACAACATTCATCGGTAATACGGTGATTATTGCTGCTTGTTTAGCTTCCATGTTACCCATGGAGAAAATAATCAAAGGTGCATTTTGCGGAGATGACAGTTTACTATACTTCCCAAAAGGTTGTGAGTTTCCTGACATACAGCATACAGCCAACCTTATGTGGAATTTCGAGGCTAAGCTATTCAGAAAGCAGTATGGTTATTTCTGTGGAAGGTACGTGATACATCATGACAGAGGGTGTATTGTTTATTATGACCCTTTGAAGTTGATTTCTAAACTTGGTGCTAAACACATCAAGGATTGGGATCACTTAGAAGAGTTCAGAAGATCCCTTTGTGATGTTGCAAATTCGTTGAACAACTGTGCGTATTACACGCAGTTGGACGACGCTGTGAGTGAGGTCCATAAAACCGCACCCCCGGGTTCGTTTGTATATAAAAGTTTAGTTAAATATCTGTCCGATAAGGTTCTTTTTAGAAGTTTGTTTATAGATGGCTCTTGTTAAGGGTAAAGTCAATATTAGTGAGTTCATAGACTTGTCAAAATCAGAAAAATTTCTCCCGTCTATGTTCACACCTGTTAAGAGTGTCATGATCTCCAAGGTTGATAAGATATTGGTTCATGAAGATGAATCTTTGTCCGAAGTCAATTTACTCAAAGGTGTAAAACTCATTGATGGTGGCTATGTACATCTTGCTGGTCTTGTGGTGACAGGTGAATGGAATTTGCCAGATAATTGTCGTGGTGGTGTCAGTGTCTGTTTGGTCGATAAAAGAATGGAGAGAGCGGACGAGGCAACTCTTGCTTCATACTATACCGCAGCGGCTAAGAAAAGGTTTCAGTTCAAAGTCGTTCCAAATTACAACATCACTACCAAGGACGCAGAAAAGGCAGTTTGGCAAGTACTAGTTAATATTAGAAATGTTAAAATTGCTGCGGGTTACTGTCCGCTGTCATTAGAATTTGTGTCAGTGTGTATTGTTTATAAAAATATTATAAAACTCGGTTTGAGAGAGAAAATTACGAGCGTCACGGATGGAGGGCCCATGGAACTATCAGAAGAAGTTGTTGATGAGTTCATGGAACAAGTCCCGATGTCTGTAAGGCTTGCAAAATTTCGTTCGAAGACCGGGAAAAAGTTTAGTAGTAAAAGTGAGAATAATAGTGGTAATAATAGGCCGAAACCAAACAAAAACCAAAGGAAGGAAAAGGGTTTAAAAGTTAGGGTTGAGAAGGATAATTTAATTGATAATGAATTGGAGACTTACGTCGCCGATTCAGATTCGTATTAAATATGTCTTACACAATCGCAACTCCATCGCAATTTGTGTTTTTGTCATCAGCATGGGCCGACCCTATAGAATTAATAAATTTATGTACTAATTCACTAGGTAATCAATTCCAAACACAACAAGCTAGAACAACCGTTCAACGGCAATTTAGCGAAGTGTGGAAACCTGTCCCTCAAGTCACTGTTAGGTTTCCTGACAGTGGTTTTAAGGTGTATAGGTACAATGCGGTACTAGATCCTCTAGTTACTGCTTTGTTAGGAGCTTTCGATACTAGAAATAGGATTATAGAAGTCGAAAATCAGGCGAACCCGACAACCGCCGAAACGTTAGACGCTACTCGTAGAGTAGATGACGCAACGGTGGCTATAAGGAGCGCTATAAATAATTTAGTAGTAGAATTGGTCAAAGGAACAGGTTTGTACAATCAGAGCACATTTGAAAGTGCATCCGGTTTACAATGGTCCTCTGCACCTGCATCTTGA
>OM515272
ATGGCATACACACAGACAGCTACCACATCCGCTTTGCTCGACACTGTCCGAGGTAACAATACCTTGGTCAACGATCTTGCGAAGCGGCGTCTTTATGACACAGCGGTCGACGAGTTCAACGCTCGTGATCGCAGGCCCAAAGTAAATTTTTCCAAAGTAATAAGTGAGGAACAGACGCTTATTGCTACTAGGGCATATCCAGAATTCCAGATAACCTTCTATAATACGCAGAACGCCGTGCATTCGCTTGCCGGTGGACTACGATCCTTAGAACTGGAATATCTAATGATGCAGATCCCGTACGGATCACTCACATATGATATAGGTGGGAATTTTGCATCTCATCTGTTCAAAGGACGGGCATATGTTCACTGCTGTATGCCCAATCTTGATGTCCGCGACATAATGCGGCACGAAGGCCAGAAAGACAGTATAGAATTATACCTTTCCAGGCTTGAGCGGGGCAACAAAGTTGTCCCAAATTTCCAAAAGGAAGCTTTTGACAGATACGCTGAAACGCCAGACGAAATTGTCTGTCACAGTACCTTCCAAACGTGTACGCACCAGCAGGTGGAAAACACAGGCAGGGTGTATGCTATTGCATTGCACAGTATATACGATATACCTGCTGATGAATTCGGAGCGGCACTTTTAAGGAAAAATGTCCATGTTTGTTACGCCGCCTTCCACTTTTCCGAGAATTTACTTCTCGAAGATTCACACGTCAACCTTGACGAAATCAACGCGTGTTTTTCGCGTGATGGAGACAAGCTGACTTTTTCTTTCGCATCTGAGAGCACTTTAAATTATTGTCATAGTTATTCTAATATTTTAAAATACGTGTGCAGAACTTACTTCCCGGCATCTAATAGAGAGGTCTACATGAAGGAGTTTTTGGTCACCAGGGTTAACACCTGGTTTTGTAAGTTTTCTAGGATAGATACTTTTTTATTATACAAGGGGGTAGCCCACAAAGGTGTAAATAGTGAGCAATTTTACAGCGCAATGGAAGATGCATGGCACTACAAAAAGACTCTTGCAATGTGTAACAGCGAGAGGATTATTCTTGAAGATTCCTCATCGGTCAATTACTGGTTCCCAAAAATGAGAGATATGGTCATAGTTCCTCTATTCGACATATCTCTCGACACCAGTAAAAGGACCCGCAAAGAAGTCTTAGTGTCAAAGGATTTTGTATTCACAGTTTTAAATCACATTCGCACTTATCAAGCCAAGGCACTTACATACTCCAATGTTTTATCCTTTGTCGAATCAATTCGTTCAAGGGTAATTATCAACGGAGTGACTGCCAGGTCTGAGTGGGATGTTGACAAATCTCTTTTGCAATCCTTGTCCATGACATTTTTCTTGCATACTAAGCTTGCCGTTTTAAAAGACGAATTGTTAATCAGCAAGTTTAGTTTGGGGCCAAAATCAGTAAGCCAGCATGTATGGGATGAGATTTCCCTGGCTTTTGGAAACGCATTTCCATCGATCAAGGAGAGACTGCTAAATCGGAAACTAATTAAAGTGTCGGGAGACGCATTAGAAATCAGGGTGCCTGATTTATATGTGACTTTTCACGATAGATTAGTGACTGAGTACAAAACATCGGTGGATATGCCAGTGCTTGATATCAGAAAGAGAATGGAGGAGACTGAGGTTATGTACAATGCATTGTCTGAGCTATCTGTGCTCAAGGAGTCGGACAAGTTCGACGTTGATGTTTTTTCCCGGATGTGCCAGACTTTGGAGGTAGACCCAATGACTGCAGCAAAGGTTATTGTGGCAGTGATGAGCAACGAGAGCGGACTGACTCTTACATTCGAACAGCCAACTGAAGCAAATGTCGCATTGGCACTTAAAGATTCAGAAAAAGCCTCTGAGGGTGCACTAGTGGTTACTTCTAGAGATGTTGAAGAACCGTCCATGAAGGGTTCAATGGCAAGAGGAGAGTTACAATTGGCCGGTCTGTCTGGAGACCAACCAGAGTCTTCCTATACTCGGAACGAGGAAATAGAGTCATTAGAGCAATTCCACATGGCAACGGCTAGTTCGTTAATTCGGAAACAGATGAGTTCGATTGTGTACACGGGCCCCATTAAAGTTCAGCAAATGAAAAACTTTATTGATAGCCTGGTAGCATCACTCTCTGCTGCGGTGTCGAACCTAGTCAAGATCCTAAAGGATACAGCTGCTATAGATCTCGAAACCCGTCAGAAGTTTGGAGTCTTAGATGTTGCGACCAAAAGATGGTTAATTAAACCTTTAGCCAAGAATCACGCATGGGGCGTTATTGAAACACATGCTAGGAAGTACCACGTTGCACTTTTGGAGTATGATGAGCATGGAGTGGTAACTTGCGACAGTTGGAGAAGGGTGGCCGTGAGTTCTGAGTCAATGGTTTATTCTGATATGGCAAAGCTCAGAACACTGAGGAGATTATTAAGGGATGGTGAGCCTCATGTCAGTAGTGCTAAAGTCGTCCTAGTTGACGGTGTCCCGGGTTGTGGAAAGACAAAAGAGATTCTCTCAAAAGTAAATTTTGAGGAAGATCTAATCTTAGTACCGGGTAAGCAGGCTGCTGAAATGATAAAGAGGCGTGCTAATGCGTCAGGAATAATTCAAGCCACAAGAGATAATGTTCGTACTGTTGATTCATTTATAATGAATTACGGTAAAGGAACACGCTGTCAGTTCAAAAGGTTATTTATCGACGAAGGTCTGATGTTGCACACTGGTTGTGTGAATTTTCTTGTTTCTATGTCTCTGTGCGAAATTGCATATGTTTATGGAGACACACAACAAATTCCATACATCAACAGAGTATCCGGTTTTCCGTACCCTGCACATTTTGCAAAAATAGAGGTTGATGAGGTGGAAACTCGCAGAACTACGCTGCGTTGTCCAGCCGACATTACCCACTATCTTAACAGAAGGTACGAAGGACATGTCATGTGTACATCGTCGGTTAAAAAGTCAGTTTCTCAGGAAATGGTGAGCGGGGCCGCAATGATCAATCCTGTATCTAAGCCACTGAATGGGAAAGTTTTGACTTTCACTCAGTCTGATAAAGAGGCGCTGCTTTCTCGAGGATATACGGACGTCCATACAGTACATGAGGTACAAGGTGAGACATATGCAGATGTGTCGTTGGTCAGATTGACTCCGACACCTGTATCTATCATCGCAGGAGATAGTCCGCACGTTCTCGTAGCTTTGTCAAGGCATACCCAAACATTGAAGTATTACACCGTAGTGATGGATCCTCTTGTAAGTATAATTAGGGATTTAGAAAAACTTAGTTCTTACTTGTTAGATATGTATAAAGTAGATGCAGGGACCCAATAGCAATTACAGGTAGACTCCGTGTTTAAAGGTTCTAATCTTTTTGTTGCAGCACCAAAGACTGGAGATATCTCAGATATGCAATTTTACTATGATAAGTGTCTCCCAGGTAATAGCACCATGTTAAATAACTATGATGCTGTTACCATGAGGTTGACTGACATTTCTCTTAATGTCAAAGATTGCATATTGGATTTCTCTAAGTCTGTGGCTGCACCGAAGGATCCGATCAAACCACTGATTCCAATGGTACGAACGGCGGCAGAAATGCCACGCCAGACTGGACTATTGGAAAATTTGGTGGCGATGATCAAAAGAAACTTTAATTCACCGGAGTTATCAGGAATAATCGACATTGAGAATACTGCATCTTTAGTAGTAGATAAATTTTTTGATAGTTACTTGCTTAAAGAAAAAAGAAAACCAAATAAAAATGTTTCTTTATTTAGTAGAGAGTCTCTTAATAGATGGTTAGAGAAGCAGGAGCAAGTGACCATTGGTCAGCTTGCAGATTTTGATTTTGTGGATCTTCCTGCCGTTGATCAGTACAGGCATATGATTAAAGCGCAACCTAAGCAGAAGTTGGATACATCAATTCAAAGCGAATATCCGGCCTTGCAGACGATTGTGTATCATTCGAAAAAGATCAACGCAATCTTCGGTCCTTTGTTCAGTGAGCTCACAAGGCAAATGCTCGAAAGCATAGACTCAAGTAAGTTTTTGTTCTTTACAAGGAAGACGCCAGCTCAAATTGAGGATTTCTTCGGAGATCTCGATAGCCATGTCCCTATGGATATCTTGGAGTTGGATATTTCGAAGTATGACAAATCTCAGAACGAGTTCCACTGTGCAGTAGAGTATGAAATATGGAGAAGACTTGGATTAGAAGATTTTCTGGGAGAAGTTTGGAAACAAGGCCACAGGAAAACTACTCTTAAAGATTACACAGCTGGTATTAAAACGTGTTTATGGTACCAGAGAAAGAGTGGGGACGTTACAACATTCATCGGTAATACGGTGATTATTGCTGCTTGTTTAGCTTCCATGTTGCCCATGGAGAAAATAATCAAAGGTGCATTTTGCGGAGATGACAGTTTACTATACTTCCCAAAAGGTTGTGAGTTTCCTGACATACAGCATACAGCCAACCTTATGTGGAATTTCGAGGCTAAGCTATTCAGAAAGCAGTATGGTTATTTCTGTGGAAGGTACGTGATACATCATGACAGAGGGTGTATTGTTTATTATGACCCTTTGAAGTTGATTTCTAAACTTGGTGCTAAACACATCAAGGATTGGGATCACTTAGAAGAGTTCAGAAGATCCCTTTGTGATGTTGCAAATTCGTTGAACAACTGTGCGTATTACACGCAGTTGGACGACGCTGTGAGTGAGGTCCATAAAACCGCACCCCCGGGTTCGTTTGTGTATAAAAGTTTAGTTAAATATCTGTCCGATAAGGTTCTTTTTAGAAGTTTGTTTATAGATGGCTCTTGTTAAGGGTAAAGTCAATATTAATGAGTTCATAGACTTGTCAAAATCAGAAAAATTTCTTCCGTCTATGTTCACACCTGTTAAGAGTGTCATGATCTCCAAGGTTGATAAGATATTGGTTCATGAAGATGAATCTTTGTCCGAAGTCAATTTACTCAAAGGTGTAAAACTCATTGATGGTGGCTATGTACATCTTGCTGGTCTTGTGGTGACAGGTGAATGGAATTTGCCAGATAATTGTCGTGGTGGTGTCAGTGTCTGTTTGGTCGATAAGAGAATGGAGAGAGCGGACGAGGCAACTCTTGCTTCATACTATACCGCAGCGGCTAAGAAAAGGTTTCAGTTCAAAGTCGTTCCAAATTACAACATCACTACCAAGGACGCAGAAAAGGCAGTTTGGCAAGTACTAGTTAATATTAGAAATGTTAAAATTGCTGCGGGTTACTGTCCGCTGTCATTAGAATTTGTGTCAGTGTGTATTGTTTATAAAAATATTATAAAACTCGGTTTGAGAGAGAAAATTACGAGCGTCACGGATGGAGGGCCCATGGAACTATCAGAAGAAGTTGTTGATGAGTTCATTGAAGAAGTCCCGATGTCTGTAAGGCTTGCAAGATTTCGTTCGAAGACCGGAAAAAAGTTTAGTAGTAAAAGTGAGAATAATAGTGGTAATAATAGGCCGAAACCAAACAAAAACCAAAGGAAGGAAAAGGGTTTAAAAGTTAGGGTTGAGAAGGATAATTTAATTGATAATGAATTGGAGACTTACATCGCCGATTCAGATTCGTATTAAATATGTCTTACACAATCGCAACTCCATCGCAATTTGTGTTTTTGTCATCAGCATGGGCCGACCCTATAGAATTAATAAATTTATGTACTAATTCACTAGGTAATCAGTTCCAAACACAACAAGCTAGAACAACCGTTCAACGGCAATTTAGCGAAGTGTGGAAACCTGTCCCTCAAGTCACTGTTAGGTTTCCTGACAGTGGTTTTAAGGTGTATAGGTACAATGCGGTACTAGATCCTCTAGTTACTGCTTTGTTAGGAGCTTTCGATACTAGAAATAGGATTATAGAAGTCGAAAATCAGGCGAACCCGACAACCGCCGAAACGTTAGACGCTACTCGTAGAGTAGATGACGCAACGGTGGCTATAAGGAGCGCTATAAATAATTTAGTAGTAGAATTGGTCAAAGGAACAGGTTTGTACAATCAGAGCACATTTGAAAGTGCATCCGGTTTACAATGGTCCTCTGCACCTGCATCTTGA
>OM718704
ATGGCATACACACAGACAGCTACCACATCCGCTTTGCTCGACACTGTCCGAGGTAACAATACCTTGGTCAACGATCTTGCGAAGCGGCGTCTTTATGACACAGCGGTCGACGAGTTCAACGCTCGTGATCGCAGGCCCAAAGTAAATTTTTCCAAAGTAATAAGTGAGGAACAGACGCTTATTGCTACTAGGGCATATCCAGAATTCCAGATAACCTTCTATAATACGCAGAACGCCGTGCATTCGCTTGCCGGTGGACTACGATCCTTAGAACTGGAATATCTAATGATGCAGATCCCGTACGGATCACTCACATATGATATAGGTGGGAATTTTGCATCTCATCTGTTCAAAGGACGGGCATATGTTCACTGCTGTATGCCCAATCTTGATGTCCGCGACATAATGCGGCACGAAGGCCAGAAAGACAGTATAGAATTATACCTTTCCAGGCTTGAGCGGGGCAACAAAGTTGTCCCAAATTTCCAAAAGGAAGCTTTTGACAGATACGCTGAAACGCCAGACGAAGTTGTCTGTCACAGTACCTTCCAAACGTGTACGCACCAGCAGGTGGAAAACACAGGCAGGGTGTATGCTATTGCATTGCACAGTATATACGATATACCTGCTGATGAATTCGGAGCGGCACTTTTAAGGAAAAATGTCCATGTTTGTTACGCCGCCTTCCACTTTTCCGAGAATTTACTTCTCGAAGATTCACACGTCAACCTTGACGAAATCAACGCGTGTTTTTCGCGTGATGGAGACAAGCTGACTTTTTCTTTCGCATCTGAGAGCACTTTAAATTATTGTCATAGTTATTCTAATATTTTAAAATACGTGTGCAGAACTTACTTCCCGGCATCTAATAGAGAGGTCTACATGAAGGAGTTTTTGGTCACCAGGGTTAACACCTGGTTTTGTAAGTTTTCTAGGATAGATACTTTTTTATTATACAAGGGGGTAGCCCACAAAGGTGTAGATAGTGAGCAATTTTACAGCGCAATGGAAGATGCATGGCACTACAAAAAGACTCTTGCAATGTGTAACAGCGAGAGGATTATTCTTGAAGATTCCTCATCGGTCAATTACTGGTTCCCAAAAATGAGAGATATGGTCATAGTTCCTCTATTCGACATATCTCTCGACACCAGTAAAAGGACCCGCAAAGAAGTCTTAGTGTCAAAGGATTTTGTATTCACAGTTTTAAATCACATTCGCACTTATCAAGCCAAGGCACTTACATACTCCAATGTTTTATCCTTTGTCGAATCAATTCGTTCAAGGGTAATTATCAACGGAGTGACTGCCAGGTCTGAGTGGGATGTTGACAAATCTCTTTTGCAATCCTTGTCCATGACATTTTTCTTGCATACTAAGCTTGCCGTTTTAAAAGACGAATTGTTAATCAGCAAGTTTAGTTTGGGGCCAAAATCAGTAAGCCAGCATGTATGGGATGAGATTTCCCTGGCTTTTGGAAACGCATTTCCATCGATCAAGGAGAGACTGCTAAATCGGAAACTAATTAAAGTGTCGGGAGACGCATTAGAAATCAGGGTGCCTGATTTATATGTGACTTTTCACGATAGATTAGTGACTGAGTACAAAACATCGGTGGATATGCCAGTGCTTGATATCAGAAAGAGAATGGAGGAGACTGAGGTTATGTACAATGCATTGTCTGAGCTATCTGTGCTCAAGGAGTCGGACAAGTTCGACGTTGATGTTTTTTCCCGGATGTGCCAGACTTTGGAGGTAGACCCAATGACTGCAGCAAAGGTTATTGTGGCAGTGATGAGCAACGAGAGCGGACTGACTCTTACATTCGAACAGCCAACTGAAGCAAATGTCGCATTGGCACTTAAAGATTCAGAAAAAGCCTCTGAGGGTGCACTAGTGGTTACTTCTAGAGATGTTGAAGAACCGTCCATGAAGGGTTCAATGGCAAGAGGAGAGTTACAATTGGCCGGTCTGTCTGGAGACCAACCAGAGTCTTCCTATACTCGGAACGAGGAAATAGAGTCATTAGAGCAATTCCACATGGCAACGGCTAGTTCGTTAATTCGGAAACAGATGAGTTCGATTGTGTACACGGGCCCCATTAAAGTTCAGCAAATGAAAAACTTTATTGATAGCCTGGTAGCATCACTCTCTGCTGCGGTGTCGAACCTAGTCAAGATCCTAAAGGATACAGCTGCTATAGATCTCGAAACCCGTCAGAAGTTTGGAGTCTTAGATGTTGCGACCAAAAGATGGTTAATTAAACCTTTAGCCAAGAATCACGCATGGGGCGTTATTGAAACACATGCTAGGAAGTACCACGTTGCACTTTTGGAGTATGATGAGCATGGAGTGGTAACTTGCGACAGTTGGAGAAGGGTGGCCGTGAGTTCTGAGTCAATGGTTTATTCTGATATGGCAAAGCTCAGAACACTGAGGAGATTATTAAGGGATGGTGAGCCTCATGTCAGCAGTGCTAAAGTCGTCCTAGTTGACGGTGTCCCGGGTTGTGGAAAGACAAAAGAGATTCTCTCAAAAGTAAATTTTGAGGAAGATCTAATCTTAGTACCGGGTAAGCAGGCTGCTGAAATGATAAAGAGGCGTGCTAATGCGTCAGGAATAATTCAAGCCACAAGAGATAATGTTCGTACTGTTGATTCATTTATAATGAATTACGGTAAAGGAACACGCTGTCAGTTCAAAAGGTTATTTATCGACGAAGGTCTGATGTTGCACACTGGTTGTGTGAATTTTCTTGTTTCTATGTCTCTGTGCGAAATTGCATATGTTTATGGAGACACACAACAAATTCCATACATCAACAGAGTATCCGGTTTTCCGTACCCTGCACATTTTGCAAAAATAGAGGTTGATGAGGTGGAAACTCGCAGAACTACGCTGCGTTGTCCAGCCGACATTACCCACTATCTTAACAGAAGGTACGAAGGACATGTCATGTGTACATCGTCGGTTAAAAAGTCAGTTTCTCAGGAAATGGTGAGCGGGGCCGCAATGATCAATCCTGTATCTAAGCCACTGAATGGGAAAGTTTTGACTTTCACTCAGTCTGATAAAGAGGCGCTGCTTTCTCGAGGATATACGGACGTCCATACAGTACATGAGGTACAAGGTGAGACATATGCAGATGTGTCGTTGGTCAGATTGACTCCGACACCTGTATCTATCATCGCAGGAGATAGTCCGCACGTTCTCGTAGCTTTGTCAAGGCATACCCAAACATTGAAGTATTACACCGTAGTGATGGATCCTCTTGTAAGTATAATTAGGGATTTAGAAAAACTTAGTTCTTACTTGTTAGATATGTATAAAGTAGATGCAGGGACCCAATAGCAATTACAGGTAGACTCCGTGTTTAAAGGTTCTAATCTTTTTGTTGCAGCACCAAAGACTGGAGATATCTCAGATATGCAATTTTACTATGATAAGTGTCTCCCAGGTAATAGCACCATGTTAAATAACTATGATGCTGTTACCATGAGGTTGACTGACATTTCTCTTAATGTCAAAGATTGCATATTGGATTTCTCTAAGTCTGTGGCTGCACCGAAGGATCCGATCAAACCACTGATTCCAATGGTACGAACGGCGGCAGAAATGCCACGCCAGACTGGACTATTGGAAAATTTGGTGGCGATGATCAAAAGAAACTTTAATTCACCGGAGTTATCAGGAATAATCGACATTGAGAATACTGCATCTTTAGTAGTAGATAAATTTTTTGATAGTTACTTGCTTAAAGAAAAAAGAAAACCAAATAAAAATGTTTCTTTATTTAGTAGAGAGTCTCTCAATAGATGGTTAGAGAAGCAGGAGCAAGTGACCATTGGTCAGCTTGCAGATTTTGATTTTGTGGATCTTCCTGCCGTTGATCAGTACAGGCATATGATTAAAGCACAACCTAAGCAGAAGTTGGATACATCAATTCAAAGCGAATATCCGGCCTTGCAGACGATTGTGTATCATTCGAAAAAGATCAACGCAATCTTCGGTCCTTTGTTCAGTGAGCTCACAAGGCAAATGCTCGAAAGCATAGACTCAAGTAAGTTTTTGTTCTTTACAAGGAAGACGCCAGCTCAAATTGAGGATTTCTTCGGAGATCTCGATAGCCATGTCCCTATGGATATCTTGGAGTTGGATATTTCGAAGTATGACAAATCTCAGAACGAGTTCCACTGTGCAGTAGAGTATGAAATATGGAGAAGACTTGGATTAGAAGATTTTCTGGGAGAAGTTTGGAAACAAGGCCACAGGAAAACTACTCTTAAAGATTACACAGCTGGTATTAAAACGTGTTTATGGTACCAGAGAAAGAGTGGGGACGTTACAACATTCATCGGTAATACGGTGATTATTGCTGCTTGTTTAGCTTCCATGTTGCCCATGGAGAAAATAATCAAAGGTGCATTTTGCGGAGATGACAGTTTACTATACTTCCCAAAAGGTTGTGAGTTTCCTGACATACAGCACACAGCCAACCTTATGTGGAATTTCGAGGCTAAGCTATTCAGAAAGCAGTATGGTTATTTCTGTGGAAGGTACGTGATACATCATGACAGAGGGTGTATTGTTTATTATGACCCTTTGAAGTTGATTTCTAAACTTGGTGCTAAACACATCAAGGATTGGGATCACTTAGAAGAGTTCAGAAGATCCCTTTGTGATGTTGCAAATTCGTTGAACAACTGTGCGTATTACACGCAGTTGGACGACGCTGTGAGTGAGGTCCATAAAACCGCACCCCCGGGTTCGTTTGTGTATAAAAGTTTAGTTAAATATCTGTCCGATAAGGTTCTTTTTAGAAGTTTGTTTATAGATGGCTCTTGTTAAGGGTAAAGTCAATATTAATGAGTTCATAGACTTGTCAAAATCAGAAAAATTTCTTCCGTCTATGTTCACACCTGTTAAGAGTGTCATGATCTCCAAGGTTGATAAGATATTGGTTCATGAAGATGAATCTTTGTCCGAAGTCAATTTACTCAAAGGTGTAAAACTCATTGATGGTGGCTATGTACATCTTGCTGGTCTTGTGGTGACAGGTGAATGGAATTTGCCAGATAATTGTCGTGGTGGTGTCAGTGTCTGTTTGGTCGATAAGAGAATGGAGAGAGCGGACGAGGCAACTCTTGCTTCATACTATACCGCAGCGGCTAAGAAAAGGTTTCAGTTCAAAGTCGTTCCAAATTACAACATCACTACCAAGGACGCAGAAAAGGCAGTTTGGCAAGTACTAGTTAATATTAGAAATGTTAAAATTGCTGCGGGTTACTGTCCGCTGTCATTAGAATTTGTGTCAGTGTGTATTGTTTATAAAAATATTATAAAACTCGGTTTGAGAGAGAAAATTACGAGCGTCACGGATGGAGGGCCCATGGAACTATCAGAAGAAGTTGTTGATGAGTTCATTGAAGAAGTCCCGATGTCTGTAAGGCTTGCAAAATTTCGTTCGAAGACCGGAAAAAAGTTTAGTAGTAAAAGTGAGAATAATAGTGGTAATAATAGGCCGAAACCAAACAAAAACCAAAGGAAGGAAAAGGGTTTAAAAGTTAGGGTTGAGAAGGATAATTTAATTGATAATGAATTGGAGACTTACATCGCCGATTCAGATTCGTATTAAATATGTCTTACACAATCGCAACTCCATCGCAATTTGTGTTTTTGTCATCAGCATGGGCCGACCCTATAGAATTAATAAATTTATGTACTAATTCACTAGGTAATCAGTTCCAAACACAACAAGCTAGAACAACCGTTCAACGGCAATTTAGCGAAGTGTGGAAACCTGTCCCTCAAGTCACTGTTAGGTTTCCTGACAGTGGTTTTAAGGTGTATAGGTACAATGCGGTACTAGATCCTCTAGTTACTGCTTTGTTAGGAGCTTTCGATACTAGAAATAGGATTATAGAAGTCGAAAATCAGGCGAACCCGACAACCGCCGAAACGTTAGACGCTACTCGTAGAGTAGATGACGCAACGGTGGCTATAAGGAGCGCTATAAATAATTTAGTAGTAGAATTGGTCAAAGGAACAGGTTTGTACAATCAGAGCACATTTGAAAGTGCATCCGGTTTACAATGGTCCTCTGCACCTGCATCTTGA
>OM892671
ATGGCATACACACAGACAGCTACCACATCCGCTTTGCTCGACACTGTCCGAGGTAACAATACCTTGGTCAACGATCTTGCGAAGCGGCGTCTTTATGACACAGCGGTCGACGAGTTCAACGCTCGTGATCGCAGGCCCAAAGTAAATTTTTCCAAAGTAATAAGTGAGGAACAGACGCTTATTGCTACTAGGGCATATCCAGAATTCCAGATAACCTTCTATAATACGCAGAACGCCGTGCATTCGCTTGCCGGTGGACTACGATCCTTAGAACTGGAATATCTAATGATGCAGATCCCGTACGGATCACTCACATATGATATAGGTGGGAATTTTGCATCTCATCTGTTCAAAGGACGGGCATATGTTCACTGCTGTATGCCCAATCTTGATGTCCGCGACATAATGCGGCACGAAGGCCAGAAAGACAGTATAGAATTATACCTTTCCAGGCTTGAGCGGGGCAACAAAGTTGTCCCAAATTTCCAAAAGGAAGCTTTTGACAGATACGCTGAAACGCCAGACGAAGTTGTCTGTCACAGTACCTTCCAAACGTGTACGCACCAGCAGGTGGAAAACACAGGCAGGGTGTATGCTATTGCATTGCACAGTATATACGATATACCTGCTGATGAATTCGGAGCGGCACTTTTAAGGAAAAATGTCCATGTTTGTTACGCCGCCTTCCACTTTTCCGAGAATTTACTTCTCGAAGATTCACACGTCAACCTTGACGAAATCAACGCGTGTTTTTCGCGTGATGGAGACAAGCTGACTTTTTCTTTCGCATCTGAGAGCACTTTAAATTATTGTCATAGTTATTCTAATATTTTAAAATACGTGTGCAAAACTTACTTCCCGGCATCTAATAGAGAGGTCTACATGAAGGAGTTTTTGGTCACCAGGGTTAACACCTGGTTTTGTAAGTTTTCTAGGATAGATACTTTTTTATTATACAAGGGGGTAGCCCACAAAGGTGTAAATAGTGAGCAATTTTACAGCGCAATGGAAGATGCATGGCACTACAAAAAGACTCTTGCAATGTGTAACAGCGAGAGGATTCTTCTTGAAGATTCCTCATCGGTCAATTACTGGTTCCCAAAAATGAGAGATATGGTCATAGTTCCTCTATTCGACATATCTCTCGACACCAGTAAAAGGACCCGCAAAGAAGTCTTAGTGTCAAAGGATTTTGTATTCACAGTTTTAAATCACATTCGCACTTATCAAGCCAAGGCACTTACATACTCCAATGTTTTATCCTTTGTCGAATCAATTCGTTCAAGGGTAATTATCAACGGAGTGACTGCCAGGTCTGAGTGGGATGTTGACAAATCTCTTTTGCAATCCTTGTCCATGACATTTTTCTTGCATACTAAGCTTGCCGTTTTAAAAGACGAATTGTTAATCAGCAAGTTTAGTTTGGGGCCAAAATCAGTAAGCCAGCATGTATGGGATGAGATTTCCCTGGCTTTTGGAAACGCATTTCCATCGATCAAGGAGAGACTGCTAAATCGGAAACTAATTAAAGTGTCGGGAGACGCATTAGAAATCAGGGTGCCTGATTTATATGTGACTTTTCACGATAGATTAGTGACTGAGTACAAAACATCGGTGGATATGCCAGTGCTTGATATCAGAAAGAGAATGGAGGAGACTGAGGTTATGTACAATGCATTGTCTGAGCTATCTGTGCTCAAGGAGTCGGACAAGTTCGACGTTGATGTTTTTTCCCGGATGTGCCAGACTTTGGAGGTAGACCCAATGACTGCAGCAAAGGTTATTGTGGCAGTGATGAGCAACGAGAGCGGACTGACTCTTACATTCGAACAGCCAACTGAAGCAAATGTCGCATTGGCACTTAAAGATTCAGAAAAAGCCTCTGAGGGTGCACTAGTGGTTACTTCTAGAGATGTTGAAGAACCATCCATGAAGGGTTCAATGGCAAGAGGAGAGTTACAATTGGCCGGTCTGTCTGGAGACCAACCAGAGTCTTCCTATACTCGGAACGAGGAAATAGAGTCATTAGAGCAATTCCACATGGCAACGGCTAGTTCGTTAATTCGGAAACAGATGAGTTCGATTGTGTACACGGGCCCCATTAAAGTTCAGCAAATGAAAAACTTTATTGATAGCCTGGTAGCATCACTCTCTGCTGCGGTGTCGAACCTAGTCAAGATCCTAAAGGATACAGCTGCTATAGATCTCGAAACCCGTCAGAAGTTTGGAGTCTTAGATGTTGCGACCAAAAGATGGTTAATTAAACCTTTAGCCAAGAATCACGCATGGGGCGTTATTGAAACACATGCTAGGAAGTACCACGTTGCACTTTTGGAGTATGATGAGCATGGAGTGGTAACTTGCGACAGTTGGAGAAGGGTGGCCGTGAGTTCTGAGTCAATGGTTTATTCTGATATGGCAAAGCTCAGAACACTGAGGAGATTATTAAGGGATGGTGAGCCTCATGTCAGCAGTGCTAAAGTCGTCCTAGTTGACGGTGTCCCGGGTTGTGGAAAGACAAAAGAGATTCTCTCGAAAGTAAATTTTGAGGAAGATCTAATCTTAGTACCGGGTAAGCAGGCTGCTGAAATGATAAAGAGGCGTGCTAATGCGTCAGGAATAATTCAAGCCACAAGAGATAATGTTCGTACTGTTGATTCATTTATAATGAATTACGGTAAAGGAACACGCTGTCAGTTCAAAAGGTTATTTATCGACGAAGGTCTGATGTTGCACACTGGTTGTGTGAATTTTCTTGTTTCTATGTCTCTGTGCGAAATTGCATATGTTTATGGAGACACACAACAAATTCCATACATCAACAGAGTATCCGGTTTTCCGTACCCTGCACATTTTGCAAAAATAGAGGTTGATGAGGTGGAAACTCGCAGAACTACGCTGCGTTGTCCAGCCGACATTACCCACTATCTTAACAGAAGGTACGAAGGATATGTCATGTGTACATCGTCGGTTAAAAAGTCAGTTTCTCAGGAAATGGTGAGCGGGGCCGCAATGATCAATCCTGTATCTAAGCCACTGAATGGGAAAGTTTTGACTTTCACTCAGTCTGATAAAGAGGCGCTGCTTTCTCGAGGATATACGGACGTCCATACAGTACATGAGGTACAAGGTGAGACATATGCAGATGTGTCGTTGGTCAGATTGACTCCGACACCTGTATCTATCATCGCAGGAGATAGTCCGCACGTTCTCGTAGCTTTGTCAAGGCATACCCAAACATTGAAGTATTACACCGTAGTGATGGATCCTCTTGTAAGTATAATTAGGGATTTAGAAAAACTTAGTTCTTACTTGTTAGATATGTATAAAGTAGATGCAGGGACCCAATAGCAATTACAGGTAGACTCCGTGTTTAAAGGTTCTAATCTTTTTGTTGCAGCACCAAAGACTGGAGATATCTCAGATATGCAATTTTACTATGATAAGTGTCTCCCAGGTAATAGCACCATGTTAAATAACTATGATGCTGTTACCATGAGGTTGACTGACATTTCTCTTAATGTCAAAGATTGCATATTGGATTTCTCTAAGTCTGTGGCTGCACCGAAGGATCCGATCAAACCACTGATTCCAATGGTACGAACGGCGGCAGAAATGCCACGCCAGACTGGACTATTGGAAAATTTGGTGGCGATGATCAAAAGAAACTTTAATTCACCGGAGTTATCGGGAATAATCGACATTGAGAATACTGCATCTTTAGTAGTAGATAAATTTTTTGATAGTTACTTGCTTAAAGAAAAAAGAAAACCAAATAAAAATGTTTCTTTATTTTGTAGAGAGTCTCTCAATAGATGGTTAGAGAAGCAGGAGCAAGTGACCATTGGTCAGCTTGCAGATTTTGATTTTGTGGATCTTCCTGCCGTTGATCAGTACAGGCATATGATTAAAGCGCAACCTAAGCAGAAGCTGGATACATCAATTCAAAGCGAATATCCGGCCTTGCAGACGATTGTGTATCATTCGAAAAAGATCAACGCAATCTTCGGTCCTTTGTTCAGTGAGCTCACAAGGCAAATGCTCGAAAGCATAGACTCAAGTAAGTTTTTGTTCTTTACAAGGAAGACGCCAGCTCAAATTGAGGATTTCTTCGGAGATCTCGATAGCCATGTCCCTATGGATATCTTGGAGTTGGATATTTCGAAGTATGACAAATCTCAGAACGAGTTCCACTGTGCAGTAGAGTATGAAATATGGAGAAGACTTGGATTAGAAGATTTTCTGGGAGAAGTTTGGAAACAAGGCCACAGGAAAACTACTCTTAAAGATTACACAGCTGGTATTAAAACGTGTTTATGGTACCAGAGAAAGAGTGGGGACGTTACAACATTCATCGGTAATACGGTGATTATTGCTGCTTGTTTAGCTTCCATGTTGCCCATGGAGAAAATAATCAAAGGTGCATTTTGCGGAGATGACAGTTTACTATACTTCCCAAAAGGTTGTGAGTTTCCTGACATACAGCATACAGCCAACCTTATGTGGAATTTCGAGGCTAAGCTATTCAGAAAGCAGTATGGTTATTTCTGTGGAAGGTACGTGATACATCATGACAGAGGGTGTATTGTTTATTATGACCCTTTGAAGTTGATTTCTAAACTTGGTGCTAAACACATCAAGGATTGGGATCACTTAGAAGAGTTCAGAAGATCCCTTTGTGATGTTGCAAATTCGTTGAACAACTGTGCGTATTACACGCAGTTGGACGACGCTGTGAGTGAGGTCCATAAAACCGCACCCCCGGGTTCGTTTGTGTATAAAAGTTTAGTTAAATATCTGTCCGATAAGGTTCTTTTTAGAAGTTTGTTTATAGATGGCTCTTGTTAAGGGTAAAGTCAATATTAATGAGTTCATAGACTTGTCAAAATCAGAAAAATTTCTTCCGTCTATGTTCACACCTGTTAAGAGTGTCATGATCTCCAAGGTTGATAAGATATTGGTTCATGAAGATGAATCTTTGTCCGAAGTCAATTTACTCAAAGGTGTAAAACTCATTGATGGTGGCTATGTACATCTTGCTGGTCTTGTGGTGACAGGTGAATGGAATTTGCCAGATAATTGTCGTGGTGGTGTCAGTGTCTGTTTGGTCGATAAGAGAATGGAGAGAGCGGACGAGGCAACTCTTGCTTCATACTATACCGCAGCGGCTAAGAAAAGGTTTCAGTTCAAAGTCGTTCCAAATTACAACATCACTACCAAGGACGCAGAAAAGGCAGTTTGGCAAGTACTAGTTAATATTAGAAATGTTAAAATTGCTGCGGGTTACTGTCCGCTGTCATTAGAATTTGTGTCAGTGTGTATTGTTTATAAAAATATTATAAAACTCGGTTTGAGAGAGAAAATTACGAGCGTCACGGATGGAGGGCCCATGGAACTATCAGAAGAAGTTGTTGATGAGTTCATGGAAGAAGTCCCGATGTCTGTAAGGCTTGCAAAATTTCGTTCGAAGACCGGAAAAAAGTTTAGTAGTAAAAGTGAGAATAATAGTGGTAATAATAGGCCGAAACCAAACAAAAACCAAAGGAAGGAAAAGGGTTTAAAAGTTAGGGTTGAGAAGGATAATTTAATTGATAATGAATTGGAGACTTACATCGCCGATTCAGATTCGTATTAAATATGTCTTACACAATCGCAACTCCATCGCAATTTGTGTTTTTGTCATCAGCATGGGCCGACCCTATAGAATTAATAAATTTATGTACTAATTCACTAGGTAATCAGTTCCAAACACAACAAGCTAGAACAACCGTTCAACGGCAATTTAGCGAAGTGTGGAAACCTGTCCCTCAAGTCACTGTTAGGTTTCCTGACAGTGGTTTTAAGGTGTATAGGTACAATGCGGTACTAGATCCTCTAGTTACTGCTTTGTTAGGAGCTTTCGATACTAGAAATAGGATTATAGAAGTCGAAAATCAGGCGAACCCGACAACCGCCGAAACGTTAGACGCTACTCGTAGAGTAGATGACGCAACGGTGGCTATAAGGAGCGCTATAAATAATTTAGTAGTAGAATTGGTCAAAGGAACAGGTTTGTACAATCAGAGCACATTTGAAAGTGCATCCGGTTTACAATGGTCCTCTGCACCTGCATCTTGA
>OM892672
ATGGCATACACACAGACAGCTACCACATCCGCTTTGCTCGACACTGTCCGAGGTAACAATACCTTGGTCAACGATCTTGCGAAGCGGCGTCTTTATGACACAGCGGTCGACGAGTTCAACGCTCGTGATCGCAGGCCCAAAGTAAATTTTTCCAAAGTAATAAGTGAGGAACAGACGCTTATTGCTACTAGGGCATATCCAGAATTCCAGATAACCTTCTATAATACGCAGAACGCCGTGCATTCGCTTGCCGGTGGACTACGATCCTTAGAACTGGAATATCTAATGATGCAGATCCCGTACGGATCACTCACATATGATATAGGTGGGAATTTTGCATCTCATCTGTTCAAAGGACGGGCATATGTTCACTGCTGTATGCCCAATCTTGATGTCCGCGACATAATGCGGCACGAAGGCCAGAAAGACAGTATAGAATTATACCTTTCCAGGCTTGAGCGGGGCAACAAAGTTGTCCCAAATTTCCAAAAGGAAGCTTTTGACAGATACGCTGAAACGCCAGACGAAGTTGTCTGTCACAGTACCTTCCAAACGTGTACGCACCAGCAGGTGGAAAACACAGGCAGGGTGTATGCTATTGCATTGCACAGTATATACGATATACCTGCTGATGAATTCGGAGCGGCACTTTTAAGGAAAAATGTCCATGTTTGTTACGCCGCCTTCCACTTTTCCGAGAATTTACTTCTCGAAGATTCACACGTCAACCTTGACGAAATCAACGCGTGTTTTTCGCGTGATGGAGACAAGCTGACTTTTTCTTTCGCATCTGAGAGCACTTTAAATTATTGTCATAGTTATTCTAATATTTTAAAATACGTGTGCAAAACTTACTTCCCGGCATCTAATAGAGAGGTCTACATGAAGGAGTTTTTGGTCACCAGGGTTAACACCTGGTTTTGTAAGTTTTCTAGGATAGATACTTTTTTATTATACAAGGGGGTAGCCCACAAAGGTGTAAATAGTGAGCAATTTTACAGCGCAATGGAAGATGCATGGCACTACAAAAAGACTCTTGCAATGTGTAACAGCGAGAGGATTCTTCTTGAAGATTCCTCATCGGTCAATTACTGGTTCCCAAAAATGAGAGATATGGTCATAGTTCCTCTATTCGACATATCTCTCGACACCAGTAAAAGGACCCGCAAAGAAGTCTTAGTGTCAAAGGATTTTGTATTCACAGTTTTAAATCACATTCGCACTTATCAAGCCAAGGCACTTACATACTCCAATGTTTTATCCTTTGTCGAATCAATTCGTTCAAGGGTAATTATCAACGGAGTGACTGCCAGGTCTGAGTGGGATGTTGACAAATCTCTTTTGCAATCCTTGTCCATGACATTTTTCTTGCATACTAAGCTTGCCGTTTTAAAAGACGAATTGTTAATCAGCAAGTTTAGTTTGGGGCCAAAATCAGTAAGCCAGCATGTATGGGATGAGATTTCACTGGCTTTTGGAAACGCATTTCCATCGATCAAGGAGAGACTGCTAAATCGGAAACTAATTAAAGTGTCGGGAGACGCATTAGAAATCAGGGTGCCTGATTTATATGTGACTTTTCACGATAGATTAGTGACTGAGTACAAAACATCGGTGGATATGCCAGTGCTTGATATCAGAAAGAGAATGGAGGAGACTGAGGTTATGTACAATGCATTGTCTGAGCTATCTGTGCTCAAGGAGTCGGACAAGTTCGACGTTGATGTTTTTTCCCGGATGTGCCAGACTTTGGAGGTAGACCCAATGACTGCAGCAAAGGTTATTGTGGCAGTGATGAGCAACGAGAGCGGACTGACTCTTACATTCGAACAGCCAACTGAAGCAAATGTCGCATTGGCACTTAAAGATTCAGAAAAAGCCTCTGAGGGTGCACTAGTGGTTACTTCTAGAGATGTTGAAGAACCATCCATGAAGGGTTCAATGGCAAGAGGAGAGTTACAATTGGCCGGTCTGTCTGGAGACCAACCAGAGTCTTCCTATACTCGGAACGAGGAAATAGAGTCATTAGAGCAATTCCACATGGCAACGGCTAGTTCGTTAATTCGGAAACAGATGAGTTCGATTGTGTACACGGGCCCCATTAAAGTTCAGCAAATGAAAAACTTTATTGATAGCCTGGTAGCATCACTCTCTGCTGCGGTGTCGAACCTAGTCAAGATCCTAAAGGATACAGCTGCTATAGATCTCGAAACCCGTCAGAAGTTTGGAGTCTTAGATGTTGCGACCAAAAGATGGTTAATTAAACCTTTAGCCAAGAATCACGCATGGGGCGTTATTGAAACACATGCTAGGAAGTACCACGTTGCACTTTTGGAGTATGATGAGCATGGAGTGGTAACTTGCGACAGTTGGAGAAGGGTGGCCGTGAGTTCTGAGTCAATGGTTTATTCTGATATGGCAAAGCTCAGAACACTGAGGAGATTATTAAGGGATGGTGAGCCTCATGTCAGCAGTGCTAAAGTCGTCCTAGTTGACGGTGTCCCGGGTTGTGGAAAGACAAAAGAGATTCTCTCGAAAGTAAATTTTGAGGAAGATCTAATCTTAGTACCGGGTAAGCAGGCTGCTGAAATGATAAAGAGGCGTGCTAATGCGTCAGGAATAATTCAAGCCACAAGAGATAATGTTCGTACTGTTGATTCATTTATAATGAATTACGGTAAAGGAACACGCTGTCAGTTCAAAAGGTTATTTATCGACGAAGGTCTGATGTTGCACACTGGTTGTGTGAATTTTCTTGTTTCTATGTCTCTGTGCGAAATTGCATATGTTTATGGAGACACACAACAAATTCCATACATCAACAGAGTATCCGGTTTTCCGTACCCTGCACATTTTGCAAAAATAGAGGTTGATGAGGTGGAAACTCGCAGAACTACGCTGCGTTGTCCAGCCGACATTACCCACTATCTTAACAGAAGGTACGAAGGACATGTCATGTGTACATCGTCGGTTAAAAAGTCAGTTTCTCAGGAAATGGTGAGCGGGGCCGCAATGATCAATCCTGTATCTAAGCCACTGAATGGGAAAGTTTTGACTTTCACTCAGTCTGATAAAGAGGCGCTGCTTTCTCGAGGATATACGGACGTCCATACAGTACATGAGGTACAAGGTGAGACATATGCAGATGTGTCGTTGGTCAGATTGACTCCGACACCTGTATCTATCATCGCAGGAGATAGTCCGCACGTTCTCGTAGCTTTGTCAAGGCATACCCAAACATTGAAGTATTACACCGTAGTGATGGATCCTCTTGTAAGTATAATTAGGGATTTAGAAAAACTTAGTTCTTACTTGTTAGATATGTATAAAGTAGATGCAGGGACCCAATAGCAATTACAGGTAGACTCCGTGTTTAAAGGTTCTAATCTTTTTGTTGCAGCACCAAAGACTGGAGATATCTCAGATATGCAATTTTACTATGATAAGTGTCTCCCAGGTAATAGCACCATGTTAAATAACTATGATGCTGTTACCATGAGGTTGACTGACATTTCTCTTAATGTCAAAGATTGCATATTGGATTTCTCTAAGTCTGTGGCTGCACCGAAGGATCCGATCAAACCACTGATTCCAATGGTACGAACGGCGGCAGAAATGCCACGCCAGACTGGACTATTGGAAAATTTGGTGGCGATGATAAAAAGAAACTTTAATTCACCGGAGTTATCAGGAATAATCGACATTGAGAATACTGCATCTTTAGTAGTAGATAAATTTTTTGATAGTTACTTGCTTAAAGAAAAAAGAAAACCAAATAAAAATGTTTCTTTATTTTGTAGAGAGTCTCTCAATAGATGGTTAGAGAAGCAGGAGCAAGTGACCATTGGTCAGCTTGCAGATTTTGATTTTGTGGATCTTCCTGCCGTTGATCAGTACAGGCATATGATTAAAGCGCAACCTAAGCAGAAGCTGGATACATCAATTCAAAGCGAATATCCGGCCTTGCAGACGATTGTGTATCATTCGAAAAAGATCAACGCAATCTTCGGTCCTTTGTTCAGTGAGCTCACAAGGCAAATGCTCGAAAGCATAGACTCAAGTAAGTTTTTGTTCTTTACAAGGAAGACGCCAGCTCAAATTGAGGATTTCTTCGGAGATCTCGATAGCCATGTCCCTATGGATATCTTGGAGTTGGATATTTCGAAGTATGACAAATCTCAAAACGAGTTCCACTGTGCAGTAGAGTATGAAATATGGAGAAGACTTGGATTAGAAGATTTTCTGGGAGAAGTTTGGAAACAAGGCCACAGAAAAACTACTCTTAAAGATTACACAGCTGGTATTAAAACGTGTTTATGGTACCAGAGAAAGAGTGGGGACGTTACAACATTCATCGGTAATACGGTGATTATTGCTGCTTGTTTAGCTTCCATGTTGCCCATGGAAAAAATAATCAAAGGTGCATTTTGCGGAGATGACAGTTTACTATACTTCCCAAAAGGTTGTGAGTTTCCTGACATACAGCATACAGCCAACCTTATGTGGAATTTCGAGGCTAAGCTATTCAGAAAGCAGTATGGTTATTTCTGTGGAAGGTACGTGATACATCATGACAGAGGGTGTATTGTTTATTATGACCCTTTGAAGTTGATTTCTAAACTTGGTGCTAAACACATCAAGGATTGGGATCACTTAGAAGAGTTCAGAAGATCCCTTTGTGATGTTGCAAATTCGTTGAACAACTGTGCGTATTACACGCAGTTGGACGACGCTGTGAGTGAGGTCCATAAAACCGCACCCCCGGGTTCGTTTGTGTATAAAAGTTTAGTTAAATATCTGTCCGATAAGGTTCTTTTTAGAAGTTTGTTTATAGATGGCTCTTGTTAAGGGTAAAGTCAATATTAATGAGTTCATAGACTTGTCAAAATCAGAAAAATTTCTTCCGTCTATGTTCACACCTGTTAAGAGTGTCATGATCTCCAAGGTTGATAAGATATTGGTTCATGAAGATGAATCTTTGTCCGAAGTCAATTTACTCAAAGGTGTAAAACTCATTGATGGTGGCTATGTACATCTTGCTGGTCTTGTGGTGACAGGTGAATGGAATTTGCCAGATAATTGTCGTGGTGGTGTCAGTGTCTGTTTGGTCGATAAGAGAATGGAGAGAGCGGACGAGGCAACTCTTGCTTCATACTATACCGCAGCGGCTAAGAAAAGGTTTCAGTTCAAAGTCGTTCCAAATTACAACATCACTACCAAGGACGCAGAAAAGGCAGTTTGGCAAGTACTAGTTAATATTAGAAATGTTAAAATTGCTGCGGGTTACTGTCCGCTGTCATTAGAATTTGTGTCAGTGTGTATTGTTTATAAAAATATTATAAAACTCGGTTTGAGAGAGAAAATTACGAGCGTCACGGATGGAGGGCCCATGGAACTATCAGAAGAAGTTGTTGATGAGTTCATGGAAGAAGTCCCGATGTCTGTAAGGCTTGCAAAATTTCGTTCGAAGACCGGAAAAAAGTTTAGTAGTAAAAGTGAGAATAATAGTGGTAATAATAGGCCGAAACCAAACAAAAACCAAAGGAAGGAAAAGGGTTTAAAAGTTAGGGTTGAGAAGGATAATTTAATTGATAATGAATTGGAGACTTACATCGCCGATTCAGATTCGTATTAAATATGTCTTACACAATCGCAACTCCATCGCAATTTGTGTTTTTGTCATCAGCATGGGCCGACCCTATAGAATTAATAAATTTATGTACTAATTCACTAGGTAATCAGTTCCAAACACAACAAGCTAGAACAACCGTTCAACGGCAATTTAGCGAAGTGTGGAAACCTGTCCCTCAAGTCACTGTTAGGTTTCCTGACAGTGGTTTTAAGGTGTATAGGTACAATGCGGTACTAGATCCTCTAGTTACTGCTTTGTTAGGAGCTTTCGATACTAGAAATAGGATTATAGAAGTCGAAAATCAGGCGAACCCGACAACCGCCGAAACGTTAGACGCTACTCGTAGAGTAGATGACGCAACGGTGGCTATAAGGAGCGCTATAAATAATTTAGTAGTAGAATTGGTCAAAGGAACAGGTTTGTACAATCAGAGCACATTTGAAAGTGCATCCGGTTTACAATGGTCCTCTGCACCTGCATCTTGA
>OM892674
ATGGCATACACACAGACAGCTACCACATCCGCTTTGCTCGACACTGTCCGAGGTAACAATACCTTGGTCAATGATCTTGCGAAGCGGCGTCTTTATGACACAGCGGTCGACGAGTTCAACGCTCGTGATCGCAGGCCCAAAGTAAATTTTTCCAAAGTAATAAGTGAGGAACAGACGCTTATTGCTACTAGGGCATATCCAGAATTCCAGATAACCTTCTATAATACGCAGAACGCCGTGCATTCGCTTGCCGGTGGACTACGATCCTTAGAACTGGAATATCTAATGATGCAGATCCCGTACGGATCACTCACATATGATATAGGTGGGAATTTTGCATCTCATCTGTTCAAAGGACGGGCATATGTTCACTGCTGTATGCCCAATCTTGATGTCCGCGACATAATGCGGCACGAAGGCCAGAAAGACAGTATAGAATTATACCTTTCCAGGCTTGAGCGGGGCAACAAAGTTGTCCCAAATTTCCAAAAGGAAGCTTTTGACAGATACGCTGAAACGCCAGACGAAGTTGTCTGTCACAGTACCTTCCAAACGTGTACGCACCAGCAGGTGGAAAACACAGGCAGGGTGTATGCTATTGCATTGCACAGTATATACGATATACCTGCTGATGAATTCGGAGCGGCACTTTTAAGGAAAAATGTCCATGTTTGTTACGCCGCCTTCCACTTTTCCGAGAATTTACTTCTCGAAGATTCACACGTCAACCTTGACGAAATCAACGCGTGTTTTTCGCGTGATGGAGACAAGCTGACTTTTTCTTTCGCATCTGAGAGCACTTTAAATTATTGTCATAGTTATTCTAATATTTTAAAATACGTGTGCAAAACTTACTTCCCGGCATCTAATAGAGAGGTCTACATGAAGGAGTTTTTAGTCACCAGGGTTAACACCTGGTTTTGTAAGTTTTCTAGGATAGATACTTTTTTATTATACAAGGGGGTAGCCCACAAAGGTGTAAATAGTGAGCAATTTTACAGCGCAATGGAAGATGCATGGCACTACAAAAAGACTCTTGCAATGTGTAACAGCGAGAGGATTCTTCTTGAAGATTCCTCATCGGTCAATTACTGGTTCCCAAAAATGAGAGATATGGTCATAGTTCCTCTATTCGACATATCTCTCGACACCAGTAAAAGGACCCGCAAAGAAGTCTTAGTGTCAAAGGATTTTGTATTCACAGTTTTAAATCACATTCGCACTTATCAAGCCAAGGCACTTACATACTCCAATGTTTTATCCTTTGTCGAATCAATTCGTTCAAGGGTAATTATCAACGGAGTGACTGCCAGGTCTGAGTGGGATGTTGACAAATCTCTTTTGCAATCCTTGTCCATGACATTTTTCTTGCATACTAAGCTTGCCGTTTTAAAAGACGAATTGTTAATCAGCAAGTTTAGTTTGGGGCCAAAATCAGTAAGCCAGCATGTATGGGATGAGATTTCCCTGGCTTTTGGAAACGCATTTCCATCGATCAAGGAGAGACTGCTAAATCGGAAACTAATTAAAGTGTCGGGAGACGCATTAGAAATCAGGGTGCCTGATTTATATGTGACTTTTCACGATAGATTAGTGACTGAGTACAAAACATCGGTGGATATGTCAGTGCTTGATATCAGAAAGAGAATGGAGGAGACTGAGGTTATGTACAATGCATTGTCTGAGCTATCTGTGCTCAAGGAGTCGGACAAGTTCGACGTTGATGTTTTTTCCCGGATGTGCCAGACTTTGGAGGTAGACCCAATGACTGCAGCAAAGGTTATAGTGGCAGTGATGAGCAACGAGAGCGGACTGACTCTTACATTCGAACAGCCAACTGAAGCAAATGTCGCATTGGCACTTAAAGATTCAGAAAAAGCCTCTGAGGGTGCACTAGTGGTTACTTCTAGAGATGTTGAAGAACCATCCATGAAGGGTTCAATGGCAAGAGGAGAGTTACAATTGGCCGGTCTGTCTGGAGACCAACCAGAGTCTTCCTATACTCGGAACGAGGAAATAGATTCATTAGAGCAATTCCACATGGCAACGGCTAGTTCGTTAATTCGGAAACAGATGAGTTCGATTGTGTACACGGGCCCCATTAAAGTTCAGCAAATGAAAAACTTTATTGATAGCCTGGTAGCATCACTCTCTGCTGCGGTGTCGAACCTAGTCAAGATCCTAAAGGATACAGCTGCTATAGATCTCGAAACCCGTCAGAAGTTTGGAGTCTTAGATGTTGCGACCAAAAGATGGTTAATTAAACCTTTAGCCAAGAATCACGCATGGGGCGTTATTGAAACACATGCTAGGAAGTACCACGTTGCACTTTTGGAGTATGATGAGCATGGAGTGGTAACTTGCGACAGTTGGAGAAGGGTGGCCGTGAGTTCTGAGTCAATGGTTTATTCTGATATGGCAAAGCTCAGAACACTGAGGAGATTATTAAGAGATGGTGAGCCTCATGTCAGCAGTGCTAAAGTCGTCCTAGTTGACGGTGTCCCGGGTTGTGGAAAGACAAAAGAGATTCTCTCGAAAGTAAATTTTGAGGAAGATCTAATCTTAGTACCGGGTAAGCAGGCTGCTGAAATGATAAAGAGGCGTGCTAATGCGTCAGGAATAATTCAAGCCACAAGAGATAATGTTCGTACTGTTGATTCATTTATAATGAACTACGGTAAAGGAACACGCTGTCAGTTCAAAAGGTTATTTATCGACGAAGGTCTGATGTTGCACACTGGTTGTGTGAATTTTCTTGTTTCTATGTCTCTGTGCGAAATTGCATATGTTTATGGAGACACACAACAAATTCCATACATCAACAGAGTATCCGGTTTTCCGTACCCTGCACATTTTGCAAAAATAGAGGTTGATGAGGTGGAAACTCGCAGAACTACGCTGCGTTGTCCAGCCGACATTACCCACTATCTTAACAGAAGGTACGAAGGACATGTCATGTGTACATCGTCGGTTAAAAAGTCAGTTTCTCAGGAAATGGTGAGCGGGGCCGCAATGATCAATCCTGTATCTAAGCCATTGAATGGGAAAGTTTTGACTTTCACTCAGTCTGATAAAGAGGCGCTGCTTTCTCGAGGATATACGGACGTCCATACAGTACATGAGGTACAAGGTGAGACATATGCAGATGTGTCGTTGGTCAGATTGACTCCGACACCTGTATCTATCATCGCAGGAGATAGTCCGCACGTTCTCGTAGCTTTGTCAAGGCATACCCAAACATTGAAGTATTACACCGTAGTGATGGATCCTCTTGTAAGTATAATTAGGGATTTAGAAAAACTTAGTTCTTACTTGTTAGATATGTATAAAGTAGATGCAGGGACCCAATAGCAATTACAGGTAGACTCCGTGTTTAAAGGTTCTAATCTTTTTGTTGCAGCACCAAAGACTGGAGATATCTCAGATATGCAATTTTACTATGATAAGTGTCTCCCAGGTAATAGCACCATGTTAAATAACTATGATGCTGTTACCATGAGGTTGACTGACATTTCTCTTAATGTCAAAGATTGCATATTGGATTTCTCTAAGTCTGTGGCTGCACCGAAGGATCCGATCAAACCACTGATTCCAATGGTACGAACGGCGGCAGAAATGCCACGCCAGACTGGACTATTGGAAAATTTGGTGGCGATGATCAAAAGAAACTTTAATTCACCGGAGTTATCAGGAATAATCGACATTGAGAATACTGCATCTTTAGTAGTAGATAAATTTTTTGATAGTTACTTGCTTAAAGAAAAAAGAAAACCAAATAAAAATGTTTCTTTATTTTGTAGAGAGTCTCTCAATAGATGGTTAGAGAAGCAGGAGCAAGTGACCATTGGTCAGCTTGCGGATTTTGATTTTGTGGATCTTCCTGCCGTTGATCAGTACAGGCATATGATTAAAGCGCAACCTAAGCAGAAGCTGGATACATCAATTCAAAGCGAATATCCGGCCTTGCAGACGATTGTGTATCATTCGAAAAAGATCAACGCAATCTTCGGTCCTTTGTTCAGTGAGCTCACAAGGCAAATGCTCGAAAGCATAGACTCAAGTAAGTTTTTGTTCTTTACAAGGAAGACGCCAGCTCAAATTGAGGATTTCTTCGGAGATCTCGATAGCCATGTCCCTATGGATATCTTGGAGTTGGATATTTCGAAGTATGACAAATCTCAGAACGAGTTCCACTGTGCAGTAGAGTATGAAATATGGAGAAGACTTGGATTAGAAGATTTTCTGGGAGAAGTTTGGAAACAAGGCCACAGAAAAACTACTCTTAAAGATTACACAGCTGGTATTAAAACGTGTTTATGGTACCAGAGAAAGAGTGGAGACGTTACAACATTCATCGGTAATACGGTGATTATTGCTGCATGTTTAGCTTCCATGTTGCCCATGGAGAAAATAATCAAAGGTGCATTTTGCGGAGATGACAGTTTACTATACTTCCCAAAAGGTTGTGAGTTTCCTGACATACAGCATACAGCCAACCTTATGTGGAATTTCGAGGCTAAGCTATTCAGAAAGCAGTATGGTTATTTCTGTGGAAGGTACGTGATACATCATGACAGAGGGTGTATTGTTTATTATGACCCTTTGAAGTTGATTTCTAAACTTGGTGCTAAACACATCAAGGATTGGGATCACTTAGAAGAGTTCAGAAGATCCCTTTGTGATGTTGCAATTTCGTTGAACAACTGTGCGTATTACACGCAGTTGGACGACGCTGTGAGTGAGGTCCATAAAACCGCACCCCCGGGTTCGTTTGTTTATAAAAGTTTAGTTAAATATCTGTCCGATAAGGTTCTTTTTAGAAGTTTGTTTATAGATGGCTCTTGTTAAGGGTAAAGTCAATATTAATGAGTTCATAGACTTGTCAAAATCAGAAAAATTTCTTCCGTCTATGTTCACACCTGTTAAGAGTGTCATGATCTCCAAGGTTGATAAGATATTGGTTCATGAAGATGAATCTTTGTCCGAAGTCAATTTACTCAAAGGTGTAAAACTCATTGATGGTGGCTATGTACATCTTGCTGGTCTTGTGGTGACAGGTGAATGGAATTTGCCAGATAATTGTCGTGGTGGTGTCAGTGTCTGTTTGGTCGATAAGAGAATGGAGAGAGCGGACGAGGCAACTCTTGCTTCATACTATACCGCAGCGGCTAAGAAAAGGTTTCAGTTCAAAGTCGTTCCAAATTACAACATCACTACCAAGGACGCAGAAAAGGCAGTTTGGCAAGTACTAGTTAATATTAGAAATGTTAAAATTGCTGCGGGTTACTGTCCGCTGTCATTAGAATTTGTGTCAGTGTGTATTGTTTATAAAAATATTATAAAACTCGGTTTGAGAGAGAAAATTACGAGCGTCACGGATGGAGGGCCCATGGAACTATCAGAAGAAGTTGTTGATGAGTTCATGGAAGAAGTCCCGATGTCTGTAAGGCTTGCAAAATTTCGTTCGAAGACCGGAAAAAAGTTTAGTAGTAAAAGTGAGAATAATAGTGGTAATAATAGGCCGAAGCCAGGCAAAAACCAAAGGAAGGAAAAGGGTTTAAAAGTTAGGGTTGAGAAAGATAATTTAATTGATAATGAATTGGAGACTTACGTCGCCGATTCAGATTCGTATTAAATATGTCTTACACAATCGCAACTCCATCGCAATTTGTGTTTTTGTCATCAGCATGGGCCGACCCTATAGAATTAATAAATTTATGTACTAATTCACTAGGTAATCAGTTCCAAACACAACAAGCTAGAACAACCGTTCAACGGCAATTTAGCGAAGTGTGGAAACCTGTCCCTCAAGTCACTGTTAGGTTTCCTGACAGTGGTTTTAAGGTGTATAGGTACAATGCGGTACTAGATCCTCTAGTTACTGCTTTGTTAGGAGCTTTCGATACTAGAAATAGGATTATAGAAGTCGAAAATCAGGCGAACCCGACAACCGCCGAAACGTTAGACGCTACTCGTAGAGTAGATGACGCAACGGTGGCTATAAGGAGCGCTATAAATAATTTAGTAGTAGAATTGGTCAAAGGAACAGGTTTGTACAATCAGAGCACATTTGAAAGTGCATCCGGTTTACAATGGTCCCCTGCACCTGCATCTTGA
>OM892675
ATGGCATACACACAGACAGCTACCACATCCGCTTTGCTCGACACTGTCCGAGGTAACAATACCTTGGTCAACGATCTTGCGAAGCGGCGTCTTTATGACACAGCGGTCGACGAGTTCAACGCTCGTGATCGCAGGCCCAAAGTAAATTTTTCCAAAGTAATAAGTGAGGAACAGACGCTTATTGCTACTAGGGCATATCCAGAATTCCAGATAACCTTCTATAATACGCAGAACGCCGTGCATTCGCTTGCCGGTGGACTACGATCCTTAGAACTGGAATATCTAATGATGCAGATCCCGTACGGATCACTCACATATGATATAGGTGGGAATTTTGCATCTCATCTGTTCAAAGGACGGGCATATGTTCACTGCTGTATGCCCAATCTTGATGTCCGCGACATAATGCGGCACGAAGGCCAGAAAGACAGTATAGAATTATACCTTTCCAGGCTTGAACGGGGCAACAAAGTTGTCCCAAATTTCCAAAAGGAAGCTTTTGACAGATACGCTGAAACGCCAGACGAAGTTGTCTGTCACAGTACCTTCCAAACGTGTACGCACCAGCAGGTGGAAAACACAGGCAGGGTGTATGCTATTGCATTGCACAGTATATACGATATACCTGCTGATGAATTCGGAGCGGCACTTTTAAGGAAAAATGTCCATGTTTGTTACGCCGCCTTCCACTTTTCCGAGAATTTACTTCTCGAAGATTCACACGTCAACCTTGACGAAATCAACGCGTGTTTTTCGCGTGATGGAGACAAGCTGACTTTTTCTTTCGCATCTGAGAGCACTTTAAATTATTGTCATAGTTATTCTAATATTTTAAAATACGTGTGCAAAACTTACTTCCCGGCATCTAATAGAGAGGTCTACATGAAGGAGTTTTTGGTCACCAGGGTTAACACCTGGTTTTGTAAGTTTTCTAGAATAGATACTTTTTTATTATACAAGGGGGTAGCCCACAAAGGTGTAAATAGTGAGCAATTTTACAGCGCAATGGAAGATGCATGGCACTACAAAAAGACTCTTGCAATGTGTAACAGCGAGAGGATTCTTCTTGAAGATTCCTCATCGGTCAATTACTGGTTCCCAAAAATGAGAGATATGGTCATAGTTCCTCTATTCGACATATCTCTCGACACCAGTAAAAGGACCCGCAAAGAAGTCTTAGTGTCAAAGGATTTTGTATTCACAGTTTTAAATCACATTCGCACTTATCAAGCCAAGGCACTTACATACTCCAATGTTTTATCCTTTGTCGAATCAATTCGTTCAAGGGTAATTATCAACGGAGTGACTGCCAGGTCTGAGTGGGATGTTGACAAATCTCTTTTGCAATCCTTGTCCATGACATTTTTCTTGCATACTAAGCTTGCCGTTTTAAAAGACGAATTGTTAATCAGCAAGTTTAGTTTGGGGCCAAAATCAGTAAGCCAGCATGTATGGGATGAGATTTCCCTGGCTTTTGGAAACGCATTTCCATCGATCAAGGAGAGACTGCTAAATCGGAAACTAATTAAAGTGTCGGGAGACGCATTAGAAATCAGGGTGCCTGATTTATATGTGACTTTTCACGATAGATTAGTGACTGAGTACAAAACATCGGTGGATATGCCAGTGCTTGATATCAGAAAGAGAATGGAGGAGACTGAGGTTATGTACAATGCATTGTCTGAGCTATCTGTGCTCAAGGAGTCGGACAAGTTCGACGTTGATGTTTTTTCCCGGATGTGCCAGACTTTGGAGGTAGACCCAATGACTGCAGCAAAGGTTATTGTGGCAGTGATGAGCAACGAGAGCGGACTGACTCTTACATTCGAACAGCCAACTGAAGCAAATGTCGCATTGGCACTTAAAGATTCAGAAAAAGCCTCTGAGGGTGCACTAGTGGTTACTTCTAGAGATGTTGAAGAACCATCCATGAAGGGTTCAATGGCAAGAGGAGAGTTACAATTGGCCGGTCTGTCTGGAGACCAACCAGAGTCTTCCTATACTCGGAACGAGGAAATAGAGTCATTAGAGCAATTCCACATGGCAACGGCTAGTTCGTTAATTCGGAAACAGATGAGTTCGATTGTGTACACGGGCCCCATTAAAGTTCAGCAAATGAAAAACTTTATTGATAGCCTGGTAGCATCACTCTCTGCTGCGGTGTCGAACCTAGTCAAGATCCTAAAGGATACAGCTGCTATAGATCTCGAAACCCGTCAGAAGTTTGGAGTCTTAGATGTTGCGACCAAAAGATGGTTAATTAAACCTTTAGCCAAGAATCACGCATGGGGCGTTATTGAAACACATGCTAGGAAGTACCACGTTGCACTTTTGGAGTATGATGAGCATGGAGTGGTAACTTGCGACAGTTGGAGAAGGGTGGCCGTGAGTTCTGAGTCAATGGTTTATTCTGATATGGCAAAGCTCAGAACACTGAGGAGATTATTAAGGGATGGTGAGCCTCATGTCAGCAGTGCTAAAGTCGTCCTAGTTGACGGTGTCCCGGGTTGTGGAAAGACAAAAGAGATTCTCTCGAAAGTAAATTTTGAGGAAGATCTAATCTTAGTACCGGGTAAGCAAGCTGCTGAAATGATAAAGAGGCGTGCTAATGCGTCAGGAATAATTCAAGCCACAAGAGATAATGTTCGTACTGTTGATTCATTTATAATGAATTACGGTAAAGGAACACGCTGTCAGTTCAAAAGGTTATTTATCGACGAAGGTCTGATGTTGCACACTGGTTGTGTGAATTTTCTTGTTTCTATGTCTCTGTGCGAAATTGCATATGTTTATGGAGACACACAACAAATTCCATACATCAACAGAGTATCCGGTTTTCCGTACCCTGCACATTTTGCAAAAATAGAGGTTGATGAGGTGGAAACTCGCAGAACTACGCTGCGTTGTCCAGCCGACATTACCCACTATCTTAACAGAAGGTACGAAGGACATGTCATGTGTACATCGTCGGTTAAAAAGTCAGTTTCTCAGGAAATGGTGAGCGGGGCCGCAATGATCAATCCTGTATCTAAGCCACTGAATGGGAAAGTTTTGACTTTCACTCAGTCTGATAAAGAGGCGCTGCTTTCTCGAGGATATACGGACGTCCATACAGTACATGAGGTACAAGGTGAGACATATGCAGATGTGTCGTTGGTCAGATTGACTCCGACACCTGTATCTATCATCGCAGGAGATAGTCCGCACGTTCTCGTAGCTTTGTCAAGGCATACCCAAACATTGAAGTATTACACCGTAGTGATGGATCCTCTTGTAAGTATAATTAGGGATTTAGAAAAACTTAGTTCTTACTTGTTAGATATGTATAAAGTAGATGCAGGGACCCAATAGCAATTACAGGTAGACTCCGTGTTTAAAGGTTCTAATCTTTTTGTTGCAGCACCAAAGACTGGAGATATCTCAGATATGCAATTTTACTATGATAAGTGTCTCCCAGGTAATAGCACCATGTTAAATAACTATGATGCTGTTACCATGAGGTTGACTGACATTTCTCTTAATGTCAAAGATTGCATATTGGATTTCTCTAAGTCTGTGGCTGCACCGAAGGATCCGATCAAACCACTGATTCCAATGGTACGAACGGCGGCAGAAATGCCACGCCAGACTGGACTATTGGAAAATTTGGTGGCGATGATCAAAAGAAACTTTAATTCACCGGAGTTATCAGGAATAATCGACATTGAGAATACTGCATCTTTAGTAGTAGATAAATTTTTTGATAGTTACTTGCTTAAAGAAAAAAGAAAACCAAATAAAAATGTTTCTTTATTTTGTAGAGAGTCTCTCAATAGATGGTTAGAGAAGCAGGAGCAAGTGACCATTGGTCAGCTTGCAGATTTTGATTTTGTGGATCTTCCTGCCGTTGATCAGTACAGGCATATGATTAAAGCGCAACCTAAGCAGAAGCTGGATACATCAATTCAAAGCGAATATCCGGCCTTGCAGACGATTGTGTATCATTCGAAAAAGATCAACGCAATCTTCGGTCCTTTGTTCAGTGAGCTCACAAGGCAAATGCTCGAAAGCATAGACTCAAGTAAGTTTTTGTTCTTTACAAGGAAGACGCCAGCTCAAATTGAGGATTTCTTCGGAGATCTCGATAGCCATGTCCCTATGGATATCTTGGAGTTGGATATTTCGAAGTATGACAAATCTCAAAACGAGTTCCACTGTGCAGTAGAGTATGAAATATGGAGAAGACTTGGATTAGAAGATTTTCTGGGAGAAGTTTGGAAACAAGGCCACAGAAAAACTACTCTTAAAGATTACACAGCTGGTATTAAAACGTGTTTATGGTACCAGAGAAAGAGTGGGGACGTTACAACATTCATCGGTAATACGGTGATTATTGCTGCTTGTTTAGCTTCCATGTTGCCCATGGAGAAAATAATCAAAGGTGCATTTTGCGGAGATGACAGTTTACTATACTTCCCAAAAGGTTGTGAGTTTCCTGACATACAGCATACAGCCAACCTTATGTGGAATTTCGAGGCTAAGCTATTCAGAAAGCAGTATGGTTATTTCTGTGGAAGGTACGTGATACATCATGACAGAGGGTGTATTGTTTATTATGACCCTTTGAAGTTGATTTCTAAACTTGGTGCTAAACACATCAAGGATTGGGATCACTTAGAAGAGTTCAGAAGATCCCTTTGTGATGTTGCAAATTCGTTGAACAACTGTGCGTATTACACGCAGTTGGACGACGCTGTGAGTGAGGTCCATAAAACCGCACCCCCGGGTTCGTTTGTGTATAAAAGTTTAGTTAAATATCTGTCCGATAAGGTTCTTTTTAGAAGTTTGTTTATAGATGGCTCTTGTTAAGGGTAAAGTCAATATTAATGAGTTCATAGACTTGTCAAAATCAGAAAAATTTCTTCCGTCTATGTTCACACCTGTTAAGAGTGTCATGATCTCCAAGGTTGATAAGATATTGGTTCATGAAGATGAATCTTTGTCCGAAGTCAATTTACTCAAAGGTGTAAAACTCATTGATGGTGGCTATGTACATCTTGCTGGTCTCGTGGTGACAGGTGAATGGAATTTGCCAGATAATTGTCGTGGTGGTGTCAGTGTCTGTTTGGTCGATAAGAGAATGGAGAGAGCGGACGAGGCAACTCTTGCTTCATACTATACCGCAGCGGCTAAGAAAAGGTTTCAGTTCAAAGTCGTTCCAAATTACAACATCACTACCAAGGACGCAGAAAAGGCAGTTTGGCAAGTACTAGTTAATATTAGAAATGTTAAAATTGCTGCGGGTTACTGTCCGCTGTCATTAGAATTTGTGTCAGTGTGTATTGTTTATAAAAATATTATAAAACTCGGTTTGAGAGAGAAAATTACGAGCGTCACGGATGGAGGGCCCATGGAACTATCAGAAGAAGTTGTTGATGAGTTCATGGAAGAAGTCCCGATGTCTGTAAGGCTTGCAAAATTTCGTTCGAAGACCGGAAAAAAGTTTAGTAGTAAAAGTGAGAATAATAGTGGTAATAATAGGCCGAAACCAAACAAAAACCAAAGGAAGGAAAAGGGTTTAAAAGTTAGGGTTGAGAAGGATAATTTAATTGATAATGAATTGGAGACTTACATCGCCGATTCAGATTCGTATTAAATATGTCTTACACAATCGCAACTCCATCGCAATTTGTGTTTTTGTCATCAGCATGGGCCGACCCTATAGAATTAATAAATTTATGTACTAATTCACTAGGTAATCAGTTCCAAACACAACAAGCTAGAACAACCGTTCAACGGCAATTTAGCGAAGTGTGGAAACCTGTCCCTCAAGTCACTGTTAGGTTTCCTGACAGTGGTTTTAAGGTGTATAGGTACAATGCGGTACTAGATCCTCTAGTTACTGCTTTGTTAGGAGCTTTCGATACTAGAAATAGGATTATAGAAGTCGAAAATCAGGCGAACCCGACAACCGCCGAAACGTTAGACGCTACTCGTAGAGTAGATGACGCAACGGTGGCTATAAGGAGCGCTATAAATAATTTAGTAGTAGAATTGGTCAAAGGAACAGGTTTGTACAATCAGAGCACATTTGAAAGTGCATCCGGTTTACAATGGTCCTCTGCACCTGCATCTTGA
>OM892676
ATGGCATACACACAGACAGCTACCACATCCGCTTTGCTCGACACTGTCCGAGGTAACAATACCTTGGTCAATGATCTTGCGAAGCGGCGTCTTTATGACACAGCGGTCGACGAGTTCAACGCTCGTGATCGCAGGCCCAAAGTAAATTTTTCCAAAGTAATAAGTGAGGAACAGACGCTTATTGCTACTAGGGCATATCCAGAATTCCAGATAACCTTCTATAATACGCAGAACGCCGTGCATTCGCTTGCCGGTGGACTACGATCCTTAGAACTGGAATATCTAATGATGCAGATCCCGTACGGATCACTCACATATGATATAGGTGGGAATTTTGCATCTCATCTGTTCAAAGGACGGGCATATGTTCACTGCTGTATGCCTAATCTTGATGTCCGCGACATAATGCGGCACGAAGGCCAGAAAGACAGTATAGAATTATACCTTTCCAGGCTTGAGCGGGGCAACAAAGTTGTCCCAAATTTCCAAAAGGAAGCTTTTGACAGATACGCTGAAACGCCAGACGAAGTTGTCTGTCACAGTACCTTCCAAACGTGTACGCACCAGCAGGTGGAAAACACAGGCAGGGTGTATGCTATTGCATTGCACAGTATATACGATATACCTGCTGATGAATTCGGAGCGGCACTTTTAAGGAAAAATGTCCATGTTTGTTACGCCGCCTTCCACTTTTCCGAGAATTTACTTCTCGAAGATTCACACGTCAACCTTGACGAAATCAACGCGTGTTTTTCGCGTGATGGAGACAAGCTGACTTTTTCTTTCGCATCTGAGAGCACTTTAAATTATTGTCATAGTTATTCTAATATTTTAAAATACGTGTGCAAAACTTACTTCCCGGCATCTAATAGAGAGGTCTACATGAAGGAGTTTTTAGTCACCAGGGTTAACACCTGGTTTTGTAAGTTTTCTAGGATAGATACTTTTTTATTATACAAGGGGGTAGCCCACAAAGGTGTAAATAGTGAGCAATTTTACAGCGCAATGGAAGATGCATGGCACTACAAAAAGACTCTTGCAATGTGTAACAGCGAGAGGATTCTTCTTGAAGATTCCTCATCGGTCAATTACTGGTTCCCAAAAATGAGAGATATGGTCATAGTTCCTCTATTCGACATATCTCTCGACACCAGTAAAAGGACCCGCAAAGAAGTCTTAGTGTCAAAGGATTTTGTATTCACAGTTTTAAATCACATTCGCACTTATCAAGCCAAGGCACTTACATACTCCAATGTTTTATCCTTTGTCGAATCAATTCGTTCAAGGGTAATTATCAACGGAGTGACTGCCAGGTCTGAGTGGGATGTTGACAAATCTCTTTTGCAATCCTTGTCCATGACATTTTTCTTGCATACTAAGCTTGCCGTTTTAAAAGACGAATTGTTAATCAGCAAGTTTAGTTTGGGGCCAAAATCAGTAAGCCAGCATGTATGGGATGAGATTTCCCTGGCTTTTGGAAACGCATTTCCATCGATCAAGGAGAGACTGCTAAATCGGAAACTAATTAAAGTGTCGGGAGACGCATTAGAAATCAGGGTGCCTGATTTATATGTGACTTTTCACGATAGATTAGTGACTGAGTACAAAACATCGGTGGATATGCCAGTGCTTGATATCAGAAAGAGAATGGAGGAGACTGAGGTTATGTACAATGCATTGTCTGAGCTATCTGTGCTCAAGGAGTCGGACAAGTTCGACGTTGATGTTTTTTCCCGGATGTGCCAGACTTTGGAGGTAGACCCAATGACTGCAGCAAAGGTTATAGTGGCAGTGATGAGCAACGAGAGCGGACTGACTCTTACATTCGAACAGCCAACTGAAGCAAATGTCGCATTGGCACTAAAAGATTCAGAAAAAGCCTCTGAGGGTGCACTAGTGGTTACTTCTAGAGATGTTGAAGAACCATCCATGAAGGGTTCAATGGCAAGAGGAGAGTTACAATTGGCCGGTCTGTCTGGAGACCAACCAGAGTCTTCCTATACTCGGAACGAGGAAATAGAGTCATTAGAGCAATTCCACATGGCAACGGCTAGTTCGTTAATTCGGAAACAGATGAGTTCGATTGTGTACACGGGCCCCATTAAAGTTCAGCAAATGAAAAACTTTATTGATAGCCTGGTAGCATCACTCTCTGCTGCGGTGTCGAACCTAGTCAAGATCCTAAAGGATACAGCTGCTATAGATCTCGAAACCCGTCAGAAGTTTGGAGTCTTAGATGTTGCGACCAAAAGATGGTTAATTAAACCTTTAGCCAAAAATCACGCATGGGGCGTTATTGAAACACATGCTAGGAAGTACCACGTTGCACTTTTGGAGTATGATGAGCATGGAGTGGTAACTTGCGACAGTTGGAGAAGGGTGGCCGTGAGTTCTGAGTCAATGGTTTATTCTGATATGGCAAAGCTCAGAACACTGAGGAGATTATTAAGAGATGGTGAGCCTCATGTCAGCAGTGCTAAAGTCGTCCTAGTTGACGGTGTCCCGGGTTGTGGAAAGACAAAAGAGATTCTCTCGAAAGTAAATTTTGAGGAAGATCTAATCTTAGTACCGGGTAAGCAGGCTGCTGAAATGATAAAGAGGCGTGCTAATGCGTCAGGAATAATTCAAGCCACAAGAGATAATGTTCGTACTGTTGATTCATTTATAATGAATTACGGTAAAGGAACACGCTGTCAGTTCAAAAGGTTATTTATCGACGAAGGTCTGATGTTGCACACTGGTTGTGTGAATTTTCTTGTTTCTATGTCTCTGTGCGAAATTGCATATGTATATGGAGACACACAACAAATTCCATACATCAACAGAGTATCCGGTTTTCCGTACCCTGCACATTTTGCAAAAATAGAGGTTGATGAGGTGGAAACACGCAGAACTACGCTGCGTTGTCCAGCCGACATTACCCACTATCTTAACAGAAGGTACGAAGGACATGTCATGTGTACATCGTCGGTTAAAAAGTCAGTTTCTCAGGAAATGGTGAGCGGGGCCGCAATGATCAATCCTGTATCTAAGCCATTGAATGGGAAAGTTTTGACTTTCACTCAGTCTGATAAAGAGGCGCTGCTTTCTCGAGGATATACGGACGTCCATACAGTACATGAGGTACAAGGTGAGACATATGCAGATGTGTCGTTGGTCAGATTGACTCCGACACCTGTATCTATCATCGCAGGAGATAGTCCGCACGTTCTCGTAGCTTTGTCAAGGCATACCCAAACATTGAAGTATTACACTGTAGTGATGGATCCTCTTGTAAGTATAATTAGGGATTTAGAAAAACTTAGTTCTTACTTGTTAGATATGTATAAAGTAGATGCAGGGACCCAATAGCAATTACAGGTAGACTCCGTGTTTAAAGGTTCTAATCTTTTTGTTGCAGCACCAAAGACTGGAGATATCTCAGATATGCAATTTTACTATGATAAGTGTCTCCCAGGTAATAGCACCATGTTAAATAACTATGATGCTGTTACCATGAGGTTGACTGACATTTCTCTTAATGTCAAAGATTGCATATTGGATTTCTCTAAGTCTGTGGCTGCACCGAAGGATCCGATCAAACCACTGATTCCAATGGTACGAACGGCGGCAGAAATGCCACGCCAGACTGGACTATTGGAAAATTTGGTGGCGATGATCAAAAGAAACTTTAATTCACCGGAGTTATCAGGAATAATCGACATTGAGAATACTGCATCTTTAGTAGTAGATAAATTTTTTGATAGTTACTTGCTTAAAGAAAAAAGAAAACCAAATAAAAATGTTTCTTTATTTTGTAGAGAGTCTCTCAATAGATGGTTAGAGAAGCAGGAGCAAGTGACCATTGGTCAGCTTGCAGATTTTGATTTTGTGGATCTTCCTGCCGTTGATCAGTACAGGCATATGATTAAAGCGCAACCTAAGCAGAAGCTGGATACATCAATTCAAAGCGAATATCCGGCCTTGCAGACGATTGTGTATCATTCGAAAAAGATCAACGCAATCTTCGGTCCTTTGTTCAGTGAGCTCACAAGGCAAATGCTCGAAAGCATAGACTCAAGTAAGTTTTTGTTCTTTACAAGGAAGACGCCAGCTCAAATTGAGGATTTCTTCGGAGATCTCGATAGCCATGTCCCTATGGATATCTTGGAGTTGGATATTTCAAAGTATGACAAATCTCAGAACGAGTTCCACTGTGCAGTAGAGTATGAAATATGGAGAAGACTTGGATTAGAAGATTTTCTGGGAGAAGTTTGGAAACAAGGCCACAGAAAAACTACTCTTAAAGATTACACAGCTGGTATTAAAACGTGTTTATGGTACCAGAGAAAGAGTGGGGACGTTACAACATTCATCGGTAATACGGTGATTATTGCTGCTTGTTTAGCTTCCATGTTGCCCATGGAGAAAATAATCAAAGGTGCATTTTGCGGAGATGACAGTTTACTATACTTCCCAAAAGGTTGTGAGTTTCCTGACATACAGCATACAGCTAACCTTATGTGGAATTTCGAGGCTAAGCTATTCAGAAAGCAGTATGGTTATTTCTGTGGAAGGTACGTGATACATCATGACAGAGGGTGTATTGTTTATTATGACCCTTTGAAGTTGATTTCTAAACTTGGTGCTAAACACATCAAGGATTGGGATCACTTAGAAGAGTTCAGAAGATCCCTTTGTGATGTTGCAATTTCGTTGAACAACTGTGCGTATTACACGCAGTTGGACGACGCTGTGAGTGAGGTCCATAAAACCGCACCCCCGGGTTCGTTTGTTTATAAAAGTTTAGTTAAATATCTGTCCGATAAGGTTCTTTTTAGAAGTTTGTTTATAGATGGCTCTTGTTAAGGGTAAAGTCAATATTAATGAGTTCATAGACTTGTCAAAATCAGAAAAATTTCTTCCGTCTATGTTCACACCTGTTAAGAGTGTCATGATCTCCAAGGTTGATAAGATATTGGTTCATGAAGATGAATCTTTGTCCGAAGTCAATTTACTCAAAGGTGTAAAACTCATTGATGGTGGCTATGTACATCTTGCTGGTCTTGTAGTGACAGGTGAATGGAATTTGCCAGATAATTGTCGTGGTGGTGTCAGTGTCTGTTTGGTCGATAAGAGAATGGAGAGAGCGGACGAGGCAACTCTTGCTTCATACTATACCGCAGCGGCTAAGAAAAGGTTTCAGTTCAAAGTCGTACCAAATTACAACATCACTACCAAGGACGCAGAAAAGGCAGTTTGGCAAGTACTAGTTAATATTAGGAATGTTAAAATTGCTGCGGGTTACTGTCCGCTGTCATTAGAATTTGTGTCAGTGTGTATTGTTTATAAAAATATTATAAAACTCGGTTTGAGAGAGAAAATTACGAGCGTCACGGATGGAGGGCCCATGGAACTATCAGAAGAAGTTGTTGATGAGTTCATGGAAGAAGTCCCGATGTCTGTAAGGCTTGCAAAATTTCGTTCGAAGACCGGGAAAAAGTTTAGTAGTAAAAGTGAGAATAATAGTGGTAATAATAGGCCGAAACCAGACAAAAACCAAAGGAAGGAAAAGGGTTTAAAAGTTAGGGTTGAGAAGGATAATTTAATTGATAATGAATTGGAGACTTACGTCGCCGATTCAGATTCGTATTAAATATGTCTTACACAATCGCAACTCCATCGCAATTTGTGTTTTTGTCATCAGCATGGGCCGACCCTATAGAATTAATAAATTTATGTACTAATTCACTAGGTAATCAGTTCCAAACACAACAAGCTAGAACAACCGTTCAACGGCAATTTAGCGAAGTGTGGAAACCTGTCCCTCAAGTCACTGTTAGGTTTCCTGACAGTGGTTTTAAGGTGTATAGGTACAATGCGGTACTAGATCCTCTAGTTACTGCTTTGTTAGGAGCTTTCGATACTAGAAATAGGATTATAGAAGTCGAAAATCAGGCGAACCCGACAACCGCCGAAACGTTAGACGCTACTCGTAGAGTAGATGACGCAACGGTGGCTATAAGGAGCGCTATGAATAATTTAGTAGTAGAATTGGTCAAAGGAACAGGTTTGTACAATCAGAGCACATTTGAAAGTGCATCCGGTTTACAATGGTCCTCTGCACCTGCATCTTGA
>OM892678
ATGGCATACACACAGACAGCTACCACATCCGCTTTGCTCGACACTGTCCGAGGTAACAATACCTTGGTCAATGATCTTGCGAAGCGGCGTCTTTATGACACAGCGGTCGACGAGTTCAACGCTCGTGATCGCAGGCCCAAAGTAAATTTTTCCAAAGTAATAAGTGAGGAACAGACGCTTATTGCTACTAGGGCATATCCAGAATTCCAGATAACCTTCTATAATACGCAGAACGCCGTGCATTCGCTTGCCGGTGGACTACGATCCTTAGAACTGGAATATCTAATGATGCAGATCCCGTACGGATCACTCACATATGATATAGGTGGGAATTTTGCATCTCATCTGTTCAAAGGACGGGCATATGTTCACTGCTGTATGCCTAATCTTGATGTCCGCGACATAATGCGGCACGAAGGCCAGAAAGACAGTATAGAATTATACCTTTCCAGGCTTGAGCGGGGCAACAAAGTTGTCCCAAATTTCCAAAAGGAAGCTTTTGACAGATACGCTGAAACGCCAGACGAAGTTGTCTGTCACAGTACCTTCCAAACGTGTACGCACCAGCAGGTGGAAAACACAGGCAGGGTGTATGCTATTGCATTGCACAGTATATACGATATACCTGCTGATGAATTCGGAGCGGCACTTTTAAGGAAAAATGTCCATGTTTGTTACGCCGCCTTCCACTTTTCCGAGAATTTACTTCTCGAAGATTCACACGTCAACCTTGACGAAATCAACGCGTGTTTTTCGCGTGATGGAGACAAGCTGACTTTTTCTTTCGCATCTGAGAGCACTTTAAATTATTGTCATAGTTATTCTAATATTTTAAAATACGTGTGCAAAACTTACTTCCCGGCATCTAATAGAGAGGTCTACATGAAGGAGTTTTTAGTCACCAGGGTTAACACCTGGTTTTGTAAGTTTTCTAGGATAGATACTTTTTTATTATACAAGGGGGTAGCCCACAAAGGTGTAAATAGTGAGCAATTTTACAGCGCAATGGAAGATGCATGGCACTACAAAAAGACTCTTGCAATGTGTAACAGCGAGAGGATTCTTCTTGAAGATTCCTCATCGGTCAATTACTGGTTCCCAAAAATGAGAGATATGGTCATAGTTCCTCTATTCGACATATCTCTCGACACCAGTAAAAGGACCCGCAAAGAAGTCTTAGTGTCAAAGGATTTTGTATTCACAGTTTTAAATCACATTCGCACTTATCAAGCCAAGGCACTTACATACTCCAATGTTTTATCCTTTGTCGAATCAATTCGTTCAAGGGTAATTATCAACGGAGTGACTGCCAGGTCTGAGTGGGATGTTGACAAATCTCTTTTGCAATCCTTGTCCATGACATTTTTCTTGCATACTAAGCTTGCCGTTTTAAAAGACGAATTGTTAATCAGCAAGTTTAGTTTGGGGCCAAAATCAGTAAGCCAGCATGTATGGGATGAGATTTCCCTGGCTTTTGGAAACGCATTTCCATCGATCAAGGAGAGACTGCTAAATCGGAAACTAATTAAAGTGTCGGGAGACGCATTAGAAATCAGGGTGCCTGATTTATATGTGACTTTTCACGATAGATTAGTGACTGAGTACAAAACATCGGTGGATATGCCAGTGCTTGATATCAGAAAGAGAATGGAGGAGACTGAGGTTATGTACAATGCATTGTCTGAGCTATCTGTGCTCAAGGAGTCGGACAAGTTCGACGTTGATGTTTTTTCCCGGATGTGCCAGACTTTGGAGGTAGACCCAATGACTGCAGCAAAGGTTATAGTGGCAGTGATGAGCAACGAGAGCGGACTGACTCTTACATTCGAACAGCCAACTGAAGCAAATGTCGCATTGGCACTAAAAGATTCAGAAAAAGCCTCTGAGGGTGCACTAGTGGTTACTTCTAGAGATGTTGAAGAACCATCCATGAAGGGTTCAATGGCAAGAGGAGAGTTACAATTGGCCGGTCTGTCTGGAGACCAACCAGAGTCTTCCTATACTCGGAACGAGGAAATAGAGTCATTAGAGCAATTCCACATGGCAACGGCTAGTTCGTTAATTCGGAAACAGATGAGTTCGATTGTGTACACGGGCCCCATTAAAGTTCAGCAAATGAAAAACTTTATTGATAGCCTGGTAGCATCACTCTCTGCTGCGGTGTCGAACCTAGTCAAGATCCTAAAGGATACAGCTGCTATAGATCTCGAAACCCGTCAGAAGTTTGGAGTCTTAGATGTTGCGACCAAAAGATGGTTAATTAAACCTTTAGCCAAAAATCACGCATGGGGCGTTATTGAAACACATGCTAGGAAGTACCACGTTGCACTTTTGGAGTATGATGAGCATGGAGTGGTAACTTGCGACAGTTGGAGAAGGGTGGCCGTGAGTTCTGAGTCAATGGTTTATTCTGATATGGCAAAGCTCAGAACACTGAGGAGATTATTAAGAGATGGTGAGCCTCATGTCAGCAGTGCTAAAGTCGTCCTAGTTGACGGTGTCCCGGGTTGTGGAAAGACAAAAGAGATTCTCTCGAAAGTAAATTTTGAGGAAGATCTAATCTTAGTACCGGGTAAGCAGGCTGCTGAAATGATAAAGAGGCGTGCTAATGCGTCAGGAATAATTCAAGCCACAAGAGATAATGTTCGTACTGTTGATTCATTTATAATGAATTACGGTAAAGGAACACGCTGTCAGTTCAAAAGGTTATTTATCGACGAAGGTCTGATGTTGCACACTGGTTGTGTGAATTTTCTTGTTTCTATGTCTCTGTGCGAAATTGCATATGTATATGGAGACACACAACAAATTCCATACATCAACAGAGTATCCGGTTTTCCGTACCCTGCACATTTTGCAAAAATAGAGGTTGATGAGGTGGAAACACGCAGAACTACGCTGCGTTGTCCAGCCGACATTACCCACTATCTTAACAGAAGGTACGAAGGACATGTCATGTGTACATCGTCGGTTAAAAAGTCAGTTTCTCAGGAAATGGTGAGCGGGGCCGCAATGATCAATCCTGTATCTAAGCCATTGAATGGGAAAGTTTTGACTTTCACTCAGTCTGATAAAGAGGCGCTGCTTTCTCGAGGATATACGGACGTCCATACAGTACATGAGGTACAAGGTGAGACATATGCAGATGTGTCGTTGGTCAGATTGACTCCGACACCTGTATCTATCATCGCAGGAGATAGTCCGCACGTTCTCGTAGCTTTGTCAAGGCATACCCAAACATTGAAGTATTACACTGTAGTGATGGATCCTCTTGTAAGTATAATTAGGGATTTAGAAAAACTTAGTTCTTACTTGTTAGATATGTATAAAGTAGATGCAGGGACCCAATAGCAATTACAGGTAGACTCCGTGTTTAAAGGTTCTAATCTTTTTGTTGCAGCACCAAAGACTGGAGATATCTCAGATATGCAATTTTACTATGATAAGTGTCTCCCAGGTAATAGCACCATGTTAAATAACTATGATGCTGTTACCATGAGGTTGACTGACATTTCTCTTAATGTCAAAGATTGCATATTGGATTTCTCTAAGTCTGTGGCTGCACCGAAGGATCCGATCAAACCACTGATTCCAATGGTACGAACGGCGGCAGAAATGCCACGCCAGACTGGACTATTGGAAAATTTGGTGGCGATGATCAAAAGAAACTTTAATTCACCGGAGTTATCAGGAATAATCGACATTGAGAATACTGCATCTTTAGTAGTAGATAAATTTTTTGATAGTTACTTGCTTAAAGAAAAAAGAAAACCAAATAAAAATGTTTCTTTATTTTGTAGAGAGTCTCTCAATAGATGGTTAGAGAAGCAGGAGCAAGTGACCATTGGTCAGCTTGCAGATTTTGATTTTGTGGATCTTCCTGCCGTTGATCAGTACAGGCATATGATTAAAGCGCAACCTAAGCAGAAGCTGGATACATCAATTCAAAGCGAATATCCGGCCTTGCAGACGATTGTGTATCATTCGAAAAAGATCAACGCAATCTTCGGTCCTTTGTTCAGTGAGCTCACAAGGCAAATGCTCGAAAGCATAGACTCAAGTAAGTTTTTGTTCTTTACAAGGAAGACGCCAGCTCAAATTGAGGATTTCTTCGGAGATCTCGATAGCCATGTCCCTATGGATATCTTGGAGTTGGATATTTCAAAGTATGACAAATCTCAGAACGAGTTCCACTGTGCAGTAGAGTATGAAATATGGAGAAGACTTGGATTAGAAGATTTTCTGGGAGAAGTTTGGAAACAAGGCCACAGAAAAACTACTCTTAAAGATTACACAGCTGGTATTAAAACGTGTTTATGGTACCAGAGAAAGAGTGGGGACGTTACAACATTCATCGGTAATACGGTGATTATTGCTGCTTGTTTAGCTTCCATGTTGCCCATGGAGAAAATAATCAAAGGTGCATTTTGCGGAGATGACAGTTTACTATACTTCCCAAAAGGTTGTGAGTTTCCTGACATACAGCATACAGCTAACCTTATGTGGAATTTCGAGGCTAAGCTATTCAGAAAGCAGTATGGTTATTTCTGTGGAAGGTACGTGATACATCATGACAGAGGGTGTATTGTTTATTATGACCCTTTGAAGTTGATTTCTAAACTTGGTGCTAAACACATCAAGGATTGGGATCACTTAGAAGAGTTCAGAAGATCCCTTTGTGATGTTGCAATTTCGTTGAACAACTGTGCGTATTACACGCAGTTGGACGACGCTGTGAGTGAGGTCCATAAAACCGCACCCCCGGGTTCGTTTGTTTATAAAAGTTTAGTTAAATATCTGTCCGATAAGGTTCTTTTTAGAAGTTTGTTTATAGATGGCTCTTGTTAAGGGTAAAGTCAATATTAATGAGTTCATAGACTTGTCAAAATCAGAAAAATTTCTTCCGTCTATGTTCACACCTGTTAAGAGTGTCATGATCTCCAAGGTTGATAAGATATTGGTTCATGAAGATGAATCTTTGTCCGAAGTCAATTTACTCAAAGGTGTAAAACTCATTGATGGTGGCTATGTACATCTTGCTGGTCTTGTAGTGACAGGTGAATGGAATTTGCCAGATAATTGTCGTGGTGGTGTCAGTGTCTGTTTGGTCGATAAGAGAATGGAGAGAGCGGACGAGGCAACTCTTGCTTCATACTATACCGCAGCGGCTAAGAAAAGGTTTCAGTTCAAAGTCGTACCAAATTACAACATCACTACCAAGGACGCAGAAAAGGCAGTTTGGCAAGTACTAGTTAATATTAGGAATGTTAAAATTGCTGCGGGTTACTGTCCGCTGTCATTAGAATTTGTGTCAGTGTGTATTGTTTATAAAAATATTATAAAACTCGGTTTGAGAGAGAAAATTACGAGCGTCACGGATGGAGGGCCCATGGAACTATCAGAAGAAGTTGTTGATGAGTTCATGGAAGAAGTCCCGATGTCTGTAAGGCTTGCAAAATTTCGTTCGAAGACCGGGAAAAAGTTTAGTAGTAAAAGTGAGAATAATAGTGGTAATAATAGGCCGAAACCAGACAAAAACCAAAGGAAGGAAAAGGGTTTAAAAGTTAGGGTTGAGAAGGATAATTTAATTGATAATGAATTGGAGACTTACGTCGCCGATTCAGATTCGTATTAAATATGTCTTACACAATCGCAACTCCATCGCAATTTGTGTTTTTGTCATCAGCATGGGCCGACCCTATAGAATTAATAAATTTATGTACTAATTCACTAGGTAATCAGTTCCAAACACAACAAGCTAGAACAACCGTTCAACGGCAATTTAGCGAAGTGTGGAAACCTGTCCCTCAAGTCACTGTTAGGTTTCCTGACAGTGGTTTTAAGGTGTATAGGTACAATGCGGTACTAGATCCTCTAGTTACTGCTTTGTTAGGAGCTTTCGATACTAGAAATAGGATTATAGAAGTCGAAAATCAGGCGAACCCGACAACCGCCGAAACGTTAGACGCTACTCGTAGAGTAGATGACGCAACGGTGGCTATAAGGAGCGCTATGAATAATTTAGTAGTAGAATTGGTCAAAGGAACAGGTTTGTACAATCAGAGCACATTTGAAAGTGCATCCGGTTTACAATGGTCCTCTGCACCTGCATCTTGA
>OM892679
ATGGCATACACACAGACAGCTACCACATCCGCTTTGCTCGACACTGTCCGAGGTAACAATACCTTGGTCAACGATCTTGCGAAGCGGCGTCTTTATGACACAGCGGTCGACGAGTTCAACGCTCGTGATCGCAGGCCCAAAGTAAATTTTTCCAAAGTAATAAGTGAGGAACAGACGCTTATTGCTACTAGGGCATATCCAGAATTCCAGATAACCTTCTATAATACGCAGAACGCCGTGCATTCGCTTGCCGGTGGACTACGATCCTTAGAACTGGAATATCTAATGATGCAGATCCCGTACGGATCACTCACATATGATATAGGTGGGAATTTTGCATCTCATCTGTTCAAAGGACGGGCATATGTTCACTGCTGTATGCCCAATCTTGATGTCCGCGACATAATGCGGCACGAAGGCCAGAAAGACAGTATAGAATTATACCTTTCCAGGCTTGAGCGGGGCAACAAAGTTGTCCCAAATTTCCAAAAGGAAGCTTTTGACAGATACGCTGAAACGCCAGACGAAGTTGTCTGTCACAGTACCTTCCAAACGTGTACGCACCAGCAGGTGGAAAACACAGGCAGGGTGTATGCTATTGCATTGCACAGTATATACGATATACCTGCTGATGAATTCGGAGCGGCACTTTTAAGGAAAAATGTCCATGTTTGTTACGCCGCCTTCCACTTTTCCGAGAATTTACTTCTCGAAGATTCACACGTCAACCTTGACGAAATCAACGCGTGTTTTTCGCGTGATGGAGACAAGCTGACTTTTTCTTTCGCATCTGAGAGCACTTTAAATTATTGTCATAGTTATTCTAATATTTTAAAATACGTGTGCAAAACTTACTTCCCGGCATCTAATAGAGAGGTCTACATGAAGGAGTTTTTGGTCACCAGGGTTAACACCTGGTTTTGTAAGTTTTCTAGGATAGATACTTTTTTATTATACAAGGGGGTAGCCCACAAAGGTGTAAATAGTGAGCAATTTTACAGCGCAATGGAAGATGCATGGCACTACAAAAAGACTCTTGCAATGTGTAACAGCGAGAGGATTCTTCTTGAAGATTCCTCATCGGTCAATTACTGGTTCCCAAAAATGAGAGATATGGTCATAGTTCCTCTATTCGACATATCTCTCGACACCAGTAAAAGGACCCGCAAAGAAGTCTTAGTGTCAAAGGATTTTGTATTCACAGTTTTAAATCACATTCGCACTTATCAAGCCAAGGCACTTACATACTCCAATGTTTTATCCTTCGTCGAATCAATTCGTTCAAGGGTAATTATCAACGGAGTGACTGCCAGGTCTGAGTGGGATGTTGACAAATCTCTTTTGCAATCCTTGTCCATGACATTTTTCTTGCATACTAAGCTTGCCGTTTTAAAAGACGAATTGTTAATCAGCAAGTTTAGTTTGGGGCCAAAATCAGTAAGCCAGCATGTATGGGATGAGATTTCCCTGGCTTTTGGAAACGCATTTCCATCGATCAAGGAGAGACTGCTAAATCGGAAACTAATTAAAGTGTCGGGAGACGCATTAGAAATCAGGGTGCCTGATTTATATGTGACTTTTCACGATAGATTAGTGACTGAGTACAAAACATCGGTGGATATGCCAGTGCTTGATATCAGAAAGAGAATGGAGGAGACTGAGGTTATGTACAATGCATTGTCTGAGCTATCTGTGCTCAAGGAGTCGGACAAGTTCGACGTTGATGTTTTTTCCCGGATGTGCCAGACTTTGGAGGTAGACCCAATGACTGCAGCAAAGGTTATTGTGGCAGTGATGAGCAACGAGAGCGGACTGACTCTTACATTCGAACAGCCAACTGAAGCAAATGTCGCATTGGCACTTAAAGATTCAGAAAAAGCCTCTGAGGGTGCACTAGTGGTTACTTCTAGAGATGTTGAAGAACCATCCATGAAGGGTTCAATGGCAAGAGGAGAGTTACAATTGGCCGGTCTGTCTGGAGACCAACCAGAGTCTTCCTATACTCGGAACGAGGAAATAGAGTCATTAGAGCAATTCCACATGGCAACGGCTAGTTCGTTAATTCGGAAACAGATGAGTTCGATTGTGTACACGGGCCCCATTAAAGTTCAGCAAATGAAAAACTTTATTGATAGCCTGGTAGCATCACTCTCTGCTGCGGTGTCGAACCTAGTCAAGATCCTAAAGGATACAGCTGCTATAGATCTCGAAACCCGTCAGAAGTTTGGAGTCTTAGATGTTGCGACCAAAAGATGGTTAATTAAACCTTTAGCCAAGAATCACGCATGGGGCGTTATTGAAACACATGCTAGGAAGTACCACGTTGCACTTTTGGAGTATGATGAGCATGGAGTGGTAACTTGCGACAGTTGGAGAAGGGTGGCCGTGAGTTCTGAGTCAATGGTTTATTCTGATATGGCAAAGCTCAGAACACTGAGGAGATTATTAAGGGATGGTGAGCCTCATGTCAGCAGTGCTAAAGTCGTCCTAGTTGACGGTGTCCCGGGTTGTGGAAAGACAAAAGAGATTCTCTCGAAAGTAAATTTTGAGGAAGATCTAATCTTAGTACCGGGTAAGCAGGCTGCTGAAATGATAAAGAGGCGTGCTAATGCGTCAGGAATAATTCAAGCCACAAGAGATAATGTTCGTACTGTTGATTCATTTATAATGAATTACGGTAAAGGAACACGCTGTCAGTTCAAAAGGTTATTTATCGACGAAGGTCTGATGTTGCACACTGGTTGTGTGAATTTTCTTGTTTCTATGTCTCTGTGCGAAATTGCATATGTTTATGGAGACACACAACAAATTCCATACATCAACAGAGTATCCGGTTTTCCGTACCCTGCACATTTTGGAAAAATAGAGGTTGATGAGGTGGAAACTCGCAGAACTACGCTGCGTTGTCCAGCCGACATTACCCACTATCTTAACAGAAGGTACGAAGGATATGTCATGTGTACATCGTCGGTTAAAAAGTCAGTTTCTCAGGAAATGGTGAGCGGGGCCGCAATGATCAATCCTGTATCTAAGCCACTGAATGGGAAAGTTTTGACTTTCACTCAGTCTGATAAAGAGGCGCTGCTTTCTCGAGGATATACGGACGTCCATACAGTACATGAGGTACAAGGTGAGACATATGCAGATGTGTCGTTGGTCAGATTGACTCCGACACCTGTATCTATCATCGCAGGAGATAGTCCGCACGTTCTCGTAGCTTTGTCAAGGCATACCCAAACATTGAAGTATTACACCGTAGTGATGGATCCTCTTGTAAGTATAATTAGGGATTTAGAAAAACTTAGTTCTTACTTGTTAGATATGTATAAAGTAGATGCAGGGACCCAATAGCAATTACTGGTAGACTCCGTGTTTAAAGGTTCTAATCTTTTTGTTGCAGCACCAAAGACTGGAGATATCTCAGATATGCAATTTTACTATGATAAGTGTCTCCCAGGTAATAGCACCATGTTAAATAACTATGATGCTGTTACCATGAGGTTGACTGACATTTCTCTTAATGTCAAAGATTGCATATTGGATTTCTCTAAGTCTGTGGCTGCACCGAAGGATCCGATCAAACCACTGATTCCAATGGTACGAACGGCGGCAGAAATGCCACGCCAGACTGGACTATTGGAAAATTTGGTGGCGATGATCAAAAGAAACTTTAATTCACCGGAGTTATCAGGAATAATCGACATTGAGAATACTGCATCTTTAGTAGTAGATAAATTTTTTGATAGTTACTTGCTTAAAGAAAAAAGAAAACCAAATAAAAATGTTTCTTTATTTTGTAGAGAGTCTCTCAATAGATGGTTAGAGAAGCAGGAGCAAGTGACCATTGGTCAGCTTGCAGATTTTGATTTTGTGGATCTTCCTGCCGTTGATCAGTACAGGCATATGATTAAAGCGCAACCTAAGCAGAAGCTGGATACATCAATTCAAAGCGAATATCCGGCCTTGCAGACGATTGTGTATCATTCGAAAAAGATCAACGCAATCTTCGGTCCTTTGTTCAGTGAGCTCACAAGGCAAATGCTCGAAAGCATAGACTCAAGTAAGTTTTTGTTCTTTACAAGGAAGACGCCAGCTCAAATTGAGGATTTCTTCGGAGATCTCGATAGCCATGTCCCTATGGATATCTTGGAGTTGGATATTTCGAAGTATGACAAATCTCAGAACGAGTTCCACTGTGCAGTAGAGTATGAAATATGGAGAAGACTTGGATTAGAAGATTTTCTGGGAGAAGTTTGGAAACAAGGCCACAGGAAAACTACTCTTAAAGATTACACAGCTGGTATTAAAACGTGTTTATGGTACCAGAGAAAGAGTGGGGACGTTACAACATTCATCGGTAATACGGTGATTATTGCTGCTTGTTTAGCTTCCATGTTGCCCATGGAGAAAATAATCAAAGGTGCATTTTGCGGAGATGACAGTTTACTATACTTCCCAAAAGGTTGTGAGTTTCCTGACATACAGCATACAGCCAACCTTATGTGGAATTTCGAGGCTAAGCTATTCAGAAAGCAGTATGGTTATTTCTGTGGAAGGTACGTGATACATCATGACAGAGGGTGTATTGTTTATTATGACCCTTTGAAGTTGATTTCTAAACTTGGTGCTAAACACATCAAGGATTGGGATCACTTAGAAGAGTTCAGAAGATCCCTTTGTGATGTTGCAAATTCGTTGAACAACTGTGCGTATTACACGCAGTTGGACGACGCTGTGAGTGAGGTCCATAAAACCGCACCCCCGGGTTCGTTTGTGTATAAAAGTTTAGTTAAATATCTGTCCGATAAGGTTCTTTTTAGAAGTTTGTTTATAGATGGCTCTTGTTAAGGGTAAAGTCAATATTAATGAGTTCATAGACTTGTCAAAATCAGAAAAATTTCTTCCGTCTATGTTCACACCTGTTAAGAGTGTCATGATCTCCAAGGTTGATAAGATATTGGTTCATGAAGATGAATCTTTGTCCGAAGTCAATTTACTCAAAGGTGTAAAACTCATTGATGGTGGCTATGTACATCTTGCTGGTCTTGTGGTGACAGGTGAATGGAATTTGCCAGATAATTGTCGTGGTGGTGTCAGTGTCTGTTTGGTCGATAAGAGAATGGAGAGAGCGGACGAGGCAACTCTTGCTTCATACTATACCGCAGCGGCTAAGAAAAGGTTTCAGTTCAAAGTCGTTCCAAATTACAACATCACTACCAAGGACGCAGAAAAGACAGTTTGGCAAGTACTAGTTAATATTAGAAATGTTAAAATTGCTGCGGGTTACTGTCCGCTGTCATTAGAATTTGTGTCAGTGTGTATTGTTTATAAAAATATTATAAAACTCGGTTTGAGAGAGAAAATTACGAGCGTCACGGATGGAGGGCCCATGGAACTATCAGAAGAAGTTGTTGATGAGTTCATGGAAGAAGTCCCGATGTCTGTAAGGCTTGCAAAATTTCGTTCGAAGACCGGAAAAAAGTTTAGTAGTAAAAGTGAGAATAATAGTGGTAATAATAGGCCGAAACCAAACAAAAACCAAAGGAAGGAAAAGGGTTTAAAAGTTAGGGTTGAGAAGGATAATTTAATTGATAATGAATTGGAGACTTACATCGCCGATTCAGATTCGTATTAAATATGTCTTACACAATCGCAACTCCATCGCAATTTGTGTTTTTGTCATCAGCATGGGCCGACCCTATAGAATTAATAAATTTATGTACTAATTCACTAGGTAATCAGTTCCAAACACAACAAGCTAGAACAACCGTTCAACGGCAATTTAGCGAAGTGTGGAAACCTGTCCCTCAAGTCACTGTTAGGTTTCCTGACAGTGGTTTTAAGGTGTATAGGTACAATGCGGTACTAGATCCTCTAGTTACTGCTTTGTTAGGAGCTTTCGATACTAGAAATAGGATTATAGAAGTCGAAAATCAGGCGAACCCGACAACCGCCGAAACGTTAGACGCTACTCGTAGAGTAGATGACGCAACGGTGGCTATAAGGAGCGCTATAAATAATTTAGTAGTAGAATTGGTCAAAGGAACAGGTTTGTACAATCAGAGCACATTTGAAAGTGCATCCGGTTTACAATGGTCCTCTGCACCTGCATCTTGA
>OM892682
ATGGCATACACACAGACAGCTACCACATCCGCTTTGCTCGACACTGTCCGAGGTAACAATACCTTGGTCAACGATCTTGCGAAGCGGCGTCTTTATGACACAGCGGTCGACGAGTTCAACGCTCGTGATCGCAGGCCCAAAGTAAATTTTTCCAAAGTAATAAGTGAGGAACAGACGCTTATTGCTACTAGGGCATATCCAGAATTCCAGATAACCTTCTATAATACGCAGAACGCCGTGCATTCGCTTGCCGGTGGACTACGATCCTTAGAACTGGAATATCTAATGATGCAGATCCCGTACGGATCACTCACATATGATATAGGTGGGAATTTTGCATCTCATCTGTTCAAAGGACGGGCATATGTTCACTGCTGTATGCCCAATCTTGATGTCCGCGACATAATGCGGCACGAAGGCCAGAAAGACAGTATAGAATTATACCTTTCCAGGCTTGAGCGGGGCAACAAAGTTGTCCCAAATTTCCAAAAGGAAGCTTTTGACAGATACGCTGAAACGCCAGACGAAGTTGTCTGTCACAGTACCTTCCAAACGTGTACGCACCAGCAGGTGGAAAACACAGGCAGGGTGTATGCTATTGCATTGCACAGTATATACGATATACCTGCTGATGAATTCGGAGCGGCACTTTTAAGGAAAAATGTCCATGTTTGTTACGCCGCCTTCCACTTTTCCGAGAATTTACTTCTCGAAGATTCACACGTCAACCTTGACGAAATCAACGCGTGTTTTTCGCGTGATGGAGACAAGCTGACTTTTTCTTTCGCATCTGAGAGCACTTTAAATTATTGTCATAGTTATTCTAATATTTTAAAATACGTGTGCAAAACTTACTTCCCGGCATCTAATAGAGAGGTCTACATGAAGGAGTTTTTGGTCACCAGGGTTAACACCTGGTTTTGTAAGTTTTCTAGGATAGATACTTTTTTATTATACAAGGGGGTAGCCCACAAAGGTGTAAATAGTGAGCAATTTTACAGCGCAATGGAAGATGCATGGCACTACAAAAAGACTCTTGCAATGTGTAACAGCGAGAGGATTCTTCTTGAAGATTCCTCATCGGTCAATTACTGGTTCCCAAAAATGAGAGATATGGTCATAGTTCCTCTATTCGACATATCTCTCGACACCAGTAAAAGGACCCGCAAAGAAGTCTTAGTGTCAAAGGATTTTGTATTCACAGTTCTAAATCACATTCGCACTTATCAAGCCAAGGCACTTACATACTCCAATGTTTTATCCTTTGTCGAATCAATTCGTTCAAGGGTAATTATCAACGGAGTGACTGCCAGGTCTGAGTGGGATGTTGACAAATCTCTTTTGCAATCCTTGTCCATGACATTTTTCTTGCATACTAAGCTTGCCGTTTTAAAAGACGAATTGTTAATCAGCAAGTTTAGTTTGGGGCCAAAATCAGTAAGCCAGCATGTATGGGATGAGATTTCCCTGGCTTTTGGAAACGCATTTCCATCGATCAAGGAGAGACTGCTAAATCGGAAACTAATTAAAGTGTCGGGAGACGCATTAGAAATCAGGGTGCCTGATTTATATGTGACTTTTCACGATAGATTAGTGACTGAGTACAAAACATCGGTGGATATGCCAGTGCTTGATATCAGAAAGAGAATGGAGGAGACTGAGGTTATGTACAATGCATTGTCTGAGCTATCTGTGCTCAAGGAGTCGGACAAGTTCGACGTTGATGTTTTTTCCCGGATGTGCCAGACTTTGGAGGTAGACCCAATGACTGCAGCAAAGGTTATTGTGGCAGTGATGAGCAACGAGAGCGGACTGACTCTCACATTCGAACAGCCAACTGAAGCAAATGTCGCATTGGCACTTAAAGATTCAGAAAAAGCCTCTGAGGGTGCACTAGTGGTTACTTCTAGAGATGTTGAAGAACCATCCATGAAGGGTTCAATGGCAAGAGGAGAGTTACAATTGGCCGGTCTGTCTGGAGACCAACCAGAGTCTTCCTATACTCGGAACGAGGAAATAGAGTCATTAGAGCAATTCCACATGGCAACGGCTAGTTCGTTAATTCGGAAACAGATGAGTTCGATTGTGTACACGGGCCCCATTAAAGTTCAGCAAATGAAAAACTTTATTGATAGCCTGGTAGCATCACTCTCTGCTGCGGTGTCGAACCTAGTCAAGATCCTAAAGGATACAGCTGCTATAGATCTCGAAACCCGTCAGAAGTTTGGAGTCTTAGATGTTGCGACCAAAAGATGGTTAATTAAACCTTTAGCCAAGAATCACGCATGGGGCGTTATTGAAACACATGCTAGGAAGTACCACGTTGCACTTTTGGAGTATGATGAGCATGGAGTGGTAACTTGCGACAGTTGGAGAAGGGTGGCCGTGAGTTCTGAGTCAATGGTTTATTCTGATATGGCAAAGCTCAGAACACTGAGGAGATTATTAAGAGATGGTGAGCCTCATGTCAGCAGTGCTAAAGTCGTCCTAGTTGACGGTGTCCCGGGTTGTGGAAAGACAAAAGAGATTCTCTCGAAAGTAAATTTTGAGGAAGATCTAATCTTAGTACCGGGTAAGCAGGCTGCTGAAATGATAAAGAGGCGTGCTAATGCGTCAGGAATAATTCAAGCCACAAGAGATAATGTTCGTACTGTTGATTCATTTATAATGAATTACGGTAAAGGAACACGCTGTCAGTTCAAAAGGTTATTTATCGACGAAGGTCTGATGTTGCACACTGGTTGTGTGAATTTTCTTGTTTCTATGTCTCTGTGCGAAATTGCATATGTTTATGGAGACACACAACAAATTCCATACATCAACAGAGTATCCGGTTTTCCGTACCCTGCACATTTTGCAAAAATAGAGGTTGATGAGGTGGAAACTCGCAGAACTACGCTGCGTTGTCCAGCCGACATTACCCACTATCTTAACAGAAGGTACGAAGGACATGTCATGTGTACATCGTCGGTTAAAAAGTCAGTTTCTCAGGAAATGGTGAGCGGGGCCGCAATGATCAATCCTGTATCTAAGCCATTGAATGGGAAAGTTTTGACTTTCACTCAGTCTGACAAAGAGGCGCTGCTTTCTCGAGGATATACGGACGTCCATACAGTACATGAGGTACAAGGTGAGACATATGCAGATGTGTCGTTGGTCAGATTGACTCCGACACCTGTATCTATTATCGCAGGAGATAGTCCGCACGTTCTCGTAGCTTTGTCAAGGCATACCCAAACATTGAAGTATTACACCGTAGTGATGGATCCTCTTGTAAGTATAATTAGGGATTTAGAAAAACTTAGTTCTTACTTGTTAGATATGTATAAAGTAGATGCAGGGACCCAATAGCAATTACAGGTAGACTCCGTGTTTAAAGGTTCTAATCTTTTTGTTGCAGCACCAAAGACTGGAGATATCTCAGATATGCAATTTTACTATGATAAGTGTCTCCCAGGTAATAGCACCATGTTAAATAACTATGATGCTGTTACCATGAGGTTGACTGACATTTCTCTTAATGTCAAAGATTGCATATTGGATTTCTCTAAGTCTGTGGCTGCACCGAAGGATCCGATCAAACCACTGATTCCAATGGTACGAACGGCGGCAGAAATGCCACGCCAGACTGGACTATTGGAAAATTTGGTGGCGATGATCAAAAGAAACTTTAATTCACCGGAGTTATCAGGAATAATCGACATTGAGAATACTGCATCTTTAGTAGTAGATAAATTTTTTGATAGTTACTTGCTTAAAGAAAAAAGAAAACCAAATAAAAATGTTTCTTTATTTTGTAGAGAGTCTCTCAATAGATGGTTAGAGAAGCAGGAGCAAGTGACCATTGGTCAGCTTGCAGATTTTGATTTTGTGGATCTTCCTGCCGTTGATCAGTACAGGCATATGATTAAAGCGCAACCTAAGCAGAAGCTGGATACATCAATTCAAAGCGAATATCCGGCCTTGCAGACGATTGTGTATCATTCGAAAAAGATCAACGCAATCTTCGGTCCTTTGTTCAGTGAGCTCACAAGGCAAATGCTCGAAAGCATAGACTCAAGTAAGTTTTTGTTCTTTACAAGGAAGACGCCAGCTCAAATTGAGGATTTCTTCGGAGATCTCGATAGCCATGTCCCTATGGATATCTTGGAGTTGGATATTTCGAAGTATGACAAATCTCAGAACGAGTTCCACTGTGCAGTAGAGTATGAAATATGGAGAAGACTTGGATTAGAAGATTTTCTGGGAGAAGTTTGGAAACAAGGCCACAGGAAAACTACTCTTAAAGATTACACAGCTGGTATTAAAACGTGTTTATGGTACCAGAGAAAGAGTGGGGACGTTACAACATTCATCGGTAATACGGTGATTATTGCTGCTTGTTTAGCTTCCATGTTGCCCATGGAGAAAATAATCAAAGGTGCATTTTGCGGAGATGACAGTTTACTATACTTCCCAAAAGGTTGTGAGTTTCCTGACATACAGCATACAGCCAACCTTATGTGGAATTTCGAGGCTAAGCTATTCAGAAAGCAGTATGGTTATTTCTGTGGAAGGTACGTGATACATCATGACAGAGGGTGTATTGTTTATTATGACCCTTTGAAGTTGATTTCTAAACTTGGTGCTAAACACATCAAGGATTGGGATCACTTAGAAGAGTTCAGAAGATCCCTTTGTGATGTTGCAAATTCGTTGAACAACTGTGCGTATTACACGCAGTTGGACGACGCTGTGAGTGAGGTCCATAAAACCGCACCCCCGGGTTCGTTTGTATATAAAAGTTTAGTTAAATATCTGTCCGATAAGGTTCTTTTTAGAAGTTTGTTTATAGATGGCTCTTGTTAAGGGTAAAGTCAATATTAATGAGTTCATAGACTTGTCAAAATCAGAAAAATTTCTTCCGTCTATGTTCACACCTGTTAAGAGTGTCATGATCTCCAAGGTTGATAAGATATTGGTTCATGAAGATGAATCTTTGTCCGAAGTCAATTTACTCAAAGGTGTAAAACTCATTGATGGTGGCTATGTACATCTTGCTGGTCTTGTGGTGACAGGTGAATGGAATTTGCCAGATAATTGTCGTGGTGGTGTCAGTGTCTGTTTGGTCGATAAGAGAATGGAGAGAGCGGACGAGGCAACTCTTGCTTCATACTATACCGCAGCGGCTAAGAAAAGGTTTCAGTTCAAAGTCGTTCCAAATTACAACATCACTACCAAGGACGCAGAAAAGGCAGTTTGGCAAGTACTAGTTAATATTAGAAATGTTAAAATTGCTGCGGGTTACTGTCCGCTGTCATTAGAATTTGTGTCAGTGTGTATTGTTTATAAAAATATTATAAAACTCGGTTTGAGAGAGAAAATTACGAGCGTCACGGATGGAGGGCCCATGGAACTATCAGAAGAAGTTGTTGATGAGTTCATGGAAGAAGTCCCGATGTCTGTAAGGCTTGCAAAATTTCGTGCGAAGACCGGAAAAAAGTTTAGTAGTAAAAGTGAGAATAATAGTGGTAATAATAGGCCGAAACCAAACAAAAACCAAAGGAAGGAAAAGGGTTTAAAAATTAGGGTTGAGAAGGATAATTTAATTGATAATGAATTGGAGACTTACGTCGCCGATTCAGATTCGTATTAAATATGTCTTACACAATCGCAACTCCATCGCAATTTGTGTTTTTGTCATCAGCATGGGCCGACCCTATAGAATTAATAAATTTATGTACTAATTCACTAGGTAATCAGTTCCAAACACAACAAGCTAGAACAACCGTTCAACGGCAATTTAGCGAAGTGTGGAAACCTGTCCCTCAAGTCACTGTTAGGTTTCCTGACAGTGGTTTTAAGGTGTATAGGTACAATGCGGTACTAGATCCTCTAGTTACTGCTTTGTTAGGAGCTTTCGATACTAGAAATAGGATTATAGAAGTCGAAAATCAGGCGAACCCGACAACCGCCGAAACGTTAGACGCTACTCGTAGAGTAGATGACGCAACGGTGGCTATAAGGAGCGCTATAAATAATTTAGTAGTAGAATTGGTCAAAGGAACAGGTTTGTACAATCAGAGCACATTTGAAAGTGCATCCGGTTTACAATGGTCCTCTGCACCTGCATCTTGA
>OM892683
ATGGCATACACACAGACAGCTACCACATCCGCTTTGCTCGACACTGTCCGAGGTAACAATACCTTGGTCAACGATCTTGCGAAGCGGCGTCTTTATGACACAGCGGTCGACGAGTTCAACGCTCGTGATCGCAGGCCCAAAGTAAATTTTTCCAAAGTAATAAGTGAGGAACAGACGCTTATTGCTACTAGGGCATATCCAGAATTCCAGATAACCTTCTATAATACGCAGAACGCCGTGCATTCGCTTGCCGGTGGACTACGATCCTTAGAACTGGAATATCTAATGATGCAGATCCCGTACGGATCACTCACATATGATATAGGTGGGAATTTTGCATCTCATCTGTTCAAAGGACGGGCATATGTTCACTGCTGTATGCCCAATCTTGATGTCCGCGACATAATGCGGCACGAAGGCCAGAAAGACAGTATAGAATTATACCTTTCCAGGCTTGAGCGGGGCAACAAAGTTGTCCCAAATTTCCAAAAGGAAGCTTTTGACAGATACGCTGAAACGCCAGACGAAGTTGTCTGTCACAGTACCTTCCAAACGTGTACGCACCAGCAGGTGGAAAACACAGGCAGGGTGTATGCTATTGCATTGCACAGTATATACGATATACCTGCTGATGAATTCGGAGCGGCACTTTTAAGAAAAAATGTCCATGTTTGTTACGCCGCCTTCCACTTTTCCGAGAATTTACTTCTCGAAGATTCACACGTCAACCTTGACGAAATCAACGCGTGTTTTTCGCGTGATGGAGACAAGCTGACTTTTTCTTTCGCATCTGAGAGCACTTTAAATTATTGTCATAGTTATTCTAATATTTTAAAATACGTGTGCAAAACTTACTTCCCGGCATCTAATAGAGAGGTCTACATGAAGGAGTTTTTGGTCACCAGGGTTAACACCTGGTTTTGTAAGTTTTCTAGGATAGATACTTTTTTATTATACAAGGGGGTAGCCCACAAAGGTGTAAATAGTGAGCAATTTTACAGCGCAATGGAAGATGCATGGCACTACAAAAAGACTCTTGCAATGTGTAACAGCGAGAGGATTCTTCTTGAAGATTCCTCATCGGTCAATTACTGGTTCCCAAAAATGAGAGATATGGTCATAGTTCCTCTATTCGACATATCTCTCGACACCAGTAAAAGGACCCGCAAAGAAGTCTTAGTGTCAAAGGATTTTGTATTCACAGTTCTAAATCACATTCGCACTTATCAAGCCAAGGCACTTACATACTCCAATGTTTTATCCTTTGTCGAATCAATTCGTTCAAGGGTAATTATCAACGGAGTGACTGCCAGGTCTGAGTGGGATGTTGACAAATCTCTTTTGCAATCCTTGTCCATGACATTTTTCTTGCATACTAAGCTTGCCGTTTTAAAAGACGAATTGTTAATCAGCAAGTTTAGTTTGGGGCCAAAATCAGTAAGCCAGCATGTATGGGATGAGATTTCCCTGGCTTTTGGAAACGCATTTCCATCGATCAAGGAGAGACTGCTAAATCGGAAACTAATTAAAGTGTCGGGAGACGCATTAGAAATCAGGGTGCCTGATTTATATGTGACTTTTCACGATAGATTAGTGACTGAGTACAAAACATCGGTGGATATGCCAGTGCTTGATATCAGAAAGAGAATGGAGGAGACTGAGGTTATGTACAATGCATTGTCTGAGCTATCTGTGCTCAAGGAGTCGGACAAGTTCGACGTTGATGTTTTTTCCCGGATGTGCCAGACTTTGGAGGTAGACCCAATGACTGCAGCAAAGGTTATTGTGGCAGTGATGAGCAACGAGAGCGGACTGACTCTCACATTCGAACAGCCAACTGAAGCAAATGTCGCATTGGCACTTAAAGATTCAGAAAAAGCCTCTGAGGGTGCACTAGTGGTTACTTCTAGAGATGTTGAAGAACCATCCATGAAGGGTTCAATGGCAAGAGGAGAGTTACAATTGGCCGGTCTGTCTGGAGACCAACCAGAGTCTTCCTATACTCGGAACGAGGAAATAGAGTCATTAGAGCAATTCCACATGGCAACGGCTAGTTCGTTAATTCGGAAACAGATGAGTTCGATTGTGTACACGGGCCCCATTAAAGTTCAGCAAATGAAAAACTTTATTGATAGCCTGGTAGCATCACTCTCTGCTGCGGTGTCGAACCTAGTCAAGATCCTAAAGGATACAGCTGCTATAGATCTCGAAACCCGTCAGAAGTTTGGAGTCTTAGATGTTGCGACCAAAAGATGGTTAATTAAACCTTTAGCCAAGAATCACGCATGGGGCGTTATTGAAACACATGCTAGGAAGTACCACGTTGCACTTTTGGAGTATGATGAGCATGGAGTGGTAACTTGCGACAGTTGGAGAAGGGTGGCCGTGAGTTCTGAGTCAATGGTTTATTCTGATATGGCAAAGCTCAGAACACTGAGGAGATTATTAAGAGATGGTGAGCCTCATGTCAGCAGTGCTAAAGTCGTCCTAGTTGACGGTGTCCCGGGTTGTGGAAAGACAAAAGAGATTCTCTCGAAAGTAAATTTTGAGGAAGATCTAATCTTAGTACCGGGTAAGCAGGCTGCTGAAATGATAAAGAGGCGTGCTAATGCGTCAGGAATAATTCAAGCCACAAGAGATAATGTTCGTACTGTTGATTCATTTATAATGAATTACGGTAAAGGAACACGCTGTCAGTTCAAAAGGTTATTTATCGACGAAGGTCTGATGTTGCACACTGGTTGTGTGAATTTTCTTGTTTCTATGTCTCTGTGCGAAATTGCATATGTTTATGGAGACACACAACAAATTCCATACATCAACAGAGTATCCGGTTTTCCGTACCCTGCACATTTTGCAAAAATAGAGGTTGATGAGGTAGAAACTCGCAGAACTACGCTGCGTTGTCCAGCCGACATTACCCACTATCTTAACAGAAGGTACGAAGGACATGTCATGTGTACATCGTCGGTTAAAAAGTCAGTTTCTCAGGAAATGGTGAGCGGGGCCGCAATGATCAATCCTGTATCTAAGCCATTGAATGGGAAAGTTTTGACTTTCACTCAGTCTGACAAAGAGGCGCTGCTTTCTCGAGGATATACGGACGTCCATACAGTACATGAGGTACAAGGTGAGACATATGCAGATGTGTCGTTGGTCAGATTGACTCCGACACCTGTATCTATTATCGCAGGAGATAGTCCGCACGTTCTCGTAGCTTTGTCAAGGCATACCCAAACATTGAAGTATTACACCGTAGTGATGGATCCTCTTGTAAGTATAATTAGGGATTTAGAAAAACTTAGTTCTTACTTGTTAGATATGTATAAAGTAGATGCAGGGACCCAATAGCAATTACAGGTAGACTCCGTGTTTAAAGGTTCTAATCTTTTTGTTGCAGCACCAAAGACTGGAGATATCTCAGATATGCAATTTTACTATGATAAGTGTCTCCCAGGTAATAGCACCATGTTAAATAACTATGATGCTGTTACCATGAGGTTGACTGACATTTCTCTTAATGTCAAAGATTGCATATTGGATTTCTCTAAGTCTGTGGCTGCACCGAAGGATCCGATCAAACCACTGATTCCAATGGTACGAACGGCGGCAGAAATGCCACGCCAGACTGGACTATTGGAAAATTTGGTGGCGATGATCAAAAGAAACTTTAATTCACCGGAGTTATCAGGAATAATCGACATTGAGAATACTGCATCTTTAGTAGTAGATAAATTTTTTGATAGTTACTTGCTTAAAGAAAAAAGAAAACCAAATAAAAATGTTTCTTTATTTTGTAGAGAGTCTCTCAATAGATGGTTAGAGAAGCAGGAGCAAGTGACCATTGGTCAGCTTGCAGATTTTGATTTTGTGGATCTTCCTGCCGTTGATCAGTACAGGCATATGATTAAAGCGCAACCTAAGCAGAAGCTGGATACATCAATTCAAAGCGAATATCCGGCCTTGCAGACGATTGTGTATCATTCGAAAAAGATCAACGCAATCTTCGGTCCTTTGTTCAGTGAGCTCACAAGGCAAATGCTCGAAAGCATAGACTCAAGTAAGTTTTTGTTCTTTACAAGGAAGACGCCAGCTCAAATTGAGGATTTCTTCGGAGATCTCGATAGCCATGTCCCTATGGATATCTTGGAGTTGGATATTTCGAAGTATGACAAATCTCAGAACGAGTTCCACTGTGCAGTAGAGTATGAAATATGGAGAAGACTTGGATTAGAAGATTTTCTGGGAGAAGTTTGGAAACAAGGCCACAGGAAAACTACTCTTAAAGATTACACAGCTGGTATTAAAACGTGTTTATGGTACCAGAGAAAGAGTGGGGACGTTACAACATTCATCGGTAATACGGTGATTATTGCTGCTTGTTTAGCTTCCATGTTGCCCATGGAGAAAATAATCAAAGGTGCATTTTGCGGAGATGACAGTTTACTATACTTCCCAAAAGGTTGTGAGTTTCCTGACATACAGCATACAGCCAACCTTATGTGGAATTTCGAGGCTAAGCTATTCAGAAAGCAGTATGGTTATTTCTGTGGAAGGTACGTGATACATCATGACAGAGGGTGTATTGTTTATTATGACCCTTTGAAGTTGATTTCTAAACTTGGTGCTAAACACATCAAGGATTGGGATCACTTAGAAGAGTTCAGAAGATCCCTTTGTGATGTTGCAAATTCGTTGAACAACTGTGCGTATTACACGCAGTTGGACGACGCTGTGAGTGAGGTCCATAAAACCGCACCCCCGGGTTCGTTTGTATATAAAAGTTTAGTTAAATATCTGTCCGATAAGGTTCTTTTTAGAAGTTTGTTTATAGATGGCTCTTGTTAAGGGTAAAGTCAATATTAATGAGTTCATAGACTTGTCAAAATCAGAAAAATTTCTTCCGTCTATGTTCACACCTGTTAAGAGTGTCATGATCTCCAAGGTTGATAAGATATTGGTTCATGAAGATGAATCTTTGTCCGAAGTCAATTTACTCAAAGGTGTAAAACTCATTGATGGTGGCTATGTACATCTTGCTGGTCTTGTGGTGACAGGTGAATGGAATTTGCCAGATAATTGTCGTGGTGGTGTCAGTGTCTGTTTGGTCGATAAGAGAATGGAGAGAGCGGACGAGGCAACTCTTGCTTCATACTATACCGCAGCGGCTAAGAAAAGGTTTCAGTTCAAAGTCGTTCCAAATTACAACATCACTACCAAGGACGCAGAAAAGGCAGTTTGGCAAGTACTAGTTAATATTAGAAATGTTAAAATTGCTGCGGGTTACTGTCCGCTGTCATTAGAATTTGTGTCAGTGTGTATTGTTTATAAAAATATTATAAAACTCGGTTTGAGAGAGAAAATTACGAGCGTCACGGATGGAGGGCCCATGGAACTATCAGAAGAAGTTGTTGATGAGTTCATGGAAGAAGTCCCGATGTCTGTAAGGCTTGCAAAATTTCGTGCGAAGACCGGAAAAAAGTTTAGTAGTAAAAGTGAGAATAATAGTGGTAATAATAGGCCGAAACCAAACAAAAACCAAAGGAAGGAAAAGGGTTTAAAAATTAGGGTTGAGAAGGATAATTTAATTGATAATGAATTGGAGACTTACGTCGCCGATTCAGATTCGTATTAAATATGTCTTACACAATCGCAACTCCATCGCAATTTGTGTTTTTGTCATCAGCATGGGCCGACCCTATAGAATTAATAAATTTATGTACTAATTCACTAGGTAATCAGTTCCAAACACAACAAGCTAGAACAACCGTTCAACGGCAATTTAGCGAAGTGTGGAAACCTGTCCCTCAAGTCACTGTTAGGTTTCCTGACAGTGGTTTTAAGGTGTATAGGTACAATGCGGTACTAGATCCTCTAGTTACTGCTTTGTTAGGAGCTTTCGATACTAGAAATAGGATTATAGAAGTCGAAAATCAGGCGAACCCGACAACCGCCGAAACGTTAGACGCTACTCGTAGAGTAGATGACGCAACGGTGGCTATAAGGAGCGCTATAAATAATTTAGTAGTAGAATTGGTCAAAGGAACAGGTTTGTACAATCAGAGCACATTTGAAAGTGCATCCGGTTTACAATGGTCCTCTGCACCTGCATCTTGA
>OM892686
ATGGCATACACACAGACAGCTACCACATCCGCTTTGCTCGACACTGTCCGAGGTAACAATACCTTGGTCAACGATCTTGCGAAGCGGCGTCTTTATGACACAGCGGTCGACGAGTTCAACGCTCGTGATCGCAGGCCCAAAGTAAATTTTTCCAAAGTAATAAGTGAGGAACAGACGCTTATTGCTACTAGGGCATATCCAGAATTCCAGATAACCTTCTATAATACGCAGAACGCCGTGCATTCGCTTGCCGGTGGACTACGATCCTTAGAACTGGAATATCTAATGATGCAGATCCCGTACGGATCACTCACATATGATATAGGTGGGAATTTTGCATCTCATCTGTTCAAAGGACGGGCATATGTTCACTGCTGTATGCCCAATCTTGATGTCCGCGACATAATGCGGCACGAAGGCCAGAAAGACAGTATAGAATTATACCTTTCCAGGCTTGAGCGGGGCAACAAAGTTGTCCCAAATTTCCAAAAGGAAGCTTTTGACAGATACGCTGAAACGCCAGACGAAGTTGTCTGTCACAGTACCTTCCAAACGTGTACGCACCAGCAGGTGGAAAACACAGGCAGGGTGTATGCTATTGCATTGCACAGTATATACGATATACCTGCTGATGAATTCGGAGCGGCACTTTTAAGGAAAAATGTCCATGTTTGTTACGCCGCCTTCCACTTTTCCGAGAATTTACTTCTCGAAGATTCACACGTCAACCTTGACGAAATCAACGCGTGTTTTTCGCGTGATGGAGACAAGCTGACTTTTTCTTTCGCATCTGAGAGCACTTTAAATTATTGTCATAGTTATTCTAATATTTTAAAATACGTGTGCAAAACTTACTTCCCGGCATCTAATAGAGAGGTCTACATGAAGGAGTTTTTGGTCACCAGGGTTAACACCTGGTTTTGTAAGTTTTCTAGGATAGATACTTTTTTATTATACAAGGGGGTAGCCCACAAAGGTGTAAATAGTGAGCAATTTTACAGCGCAATGGAAGATGCATGGCACTACAAAAAGACTCTTGCAATGTGTAACAGCGAGAGGATTCTTCTTGAAGATTCCTCATCGGTCAATTACTGGTTCCCAAAAATGAGAGATATGGTCATAGTTCCTCTATTCGACATATCTCTCGACACCAGTAAAAGGACCCGCAAAGAAGTCTTAGTGTCAAAGGATTTTGTATTCACAGTTTTAAATCACATTCGCACTTATCAAGCCAAGGCACTTACATACTCCAATGTTTTATCCTTTGTCGAATCAATTCGTTCAAGGGTAATTATCAACGGAGTGACTGCCAGGTCTGAGTGGGATGTTGACAAATCTCTTTTGCAATCCTTGTCCATGACATTTTTCTTGCATACTAAGCTTGCCGTTTTAAAAGACGAATTGTTAATCAGCAAGTTTAGTTTGGGGCCAAAATCAGTAAGCCAGCATGTATGGGATGAGATTTCCCTGGCTTTTGGAAACGCATTTCCATCGATCAAGGAGAGACTGCTAAATCGGAAACTAATTAAAGTGTCGGGAGACGCATTAGAAATCAGGGTGCCTGATTTATATGTGACTTTTCACGATAGATTAGTGACTGAGTACAAAACATCGGTGGATATGCCAGTGCTTGATATCAGAAAGAGAATGGAGGAGACTGAGGTTATGTACAATGCATTGTCTGAGCTATCTGTGCTCAAGGAGTCGGACAAGTTCGACGTTGATGTTTTTTCCCGGATGTGCCAGACTTTGGAGGTAGACCCAATGACTGCAGCAAAGGTTATTGTGGCAGTGATGAGCAACGAGAGCGGACTGACTCTTACATTCGAACAGCCAACTGAAGCAAACGTCGCATTGGCACTTAAAGATTCAGAAAAAGCCTCTGAGGGTGCACTAGTGGTTACTTCTAGAGATGTTGAAGAACCATCCATGAAGGGTTCAATGGCAAGAGGAGAGTTACAATTGGCCGGTCTGTCTGGAGACCAACCAGAGTCTTCCTATACTCGGAACGAGGAAATAGAGTCATTAGAGCAATTCCACATGGCAACGGCTAGTTCGTTAATTCGGAAACAGATGAGTTCGATTGTGTACACGGGCCCCATTAAAGTTCAGCAAATGAAAAACTTTATTGATAGCCTGGTAGCATCACTCTCTGCTGCGGTGTCGAACCTAGTCAAGATCCTAAAGGATACAGCTGCTATAGATCTCGAAACCCGTCAGAAGTTTGGAGTCTTAGATGTTGCGACCAAAAGATGGTTAATTAAACCTTTAGCCAAGAATCACGCATGGGGCGTTATTGAAACACATGCTAGGAAGTACCACGTTGCACTTTTGGAGTATGATGAGCATGGAGTGGTAACTTGCGACAGTTGGAGAAGGGTGGCCGTGAGTTCTGAGTCAATGGTTTATTCTGATATGGCAAAGCTCAGAACACTGAGGAGATTACTAAGGGATGGTGAGCCTCATGTCAGCAGTGCTAAAGTCGTCCTAGTTGACGGTGTCCCGGGTTGTGGAAAGACAAAAGAGATTCTCTCGAAAGTAAATTTTGAGGAAGATCTAATCTTAGTACCGGGTAAGCAGGCTGCTGAAATGATAAAGAGGCGTGCTAATGCGTCAGGAATAATTCAAGCCACAAGAGATAATGTTCGTACTGTTGATTCATTTATAATGAATTACGGTAAAGGAACACGCTGTCAGTTCAAAAGGTTATTTATCGACGAAGGTCTGATGTTGCACACTGGTTGTGTGAATTTTCTTGTTTCTATGTCTCTGTGCGAAATTGCATATGTTTATGGAGACACACAACAAATTCCATACATCAACAGAGTATCCGGTTTTCCGTACCCTGCACATTTTGCAAAAATAGAGGTTGATGAGGTGGAAACTCGCAGAACTACGCTGCGTTGTCCAGCCGACATTACCCACTATCTTAACAGAAGGTACGAAGGACATGTCATGTGTACATCGTCGGTTAAAAAGTCAGTTTCTCAGGAAATGGTGAGCGGGGCCGCAATGATCAATCCTGTATCTAAGCCACTGAATGGGAAAGTTTTGACTTTCACTCAGTCTGATAAAGAGGCGCTGCTTTCTCGAGGATATACGGACGTCCATACAGTACATGAGGTACAAGGTGAGACATATGCAGATGTGTCGTTGGTCAGATTGACTCCGACACCTGTATCTATCATCGCAGGAGATAGTCCGCACGTTCTCGTAGCTTTGTCAAGGCATACCCAAACATTGAAGTATTACACCGTAGTGATGGATCCTCTTGTAAGTATAATTAGGGATTTAGAAAAACTTAGTTCTTACTTGTTAGATATGTATAAAGTAGATGCAGGGACCCAATAGCAATTACAGGTAGACTCCGTGTTTAAAGGTTCTAATCTTTTTGTTGCAGCACCAAAGACTGGAGATATCTCAGATATGCAATTTTACTATGATAAGTGTCTCCCAGGTAATAGCACCATGTTAAATAACTATGATGCTGTTACCATGAGGTTGACTGACATTTCTCTTAATGTCAAAGATTGCATATTGGATTTCTCTAAGTCTGTGGCTGCACCGAAGGATCCGATCAAACCACTGATTCCAATGGTACGAACGGCGGCAGAAATGCCACGCCAGACTGGACTATTGGAAAATTTGGTGGCGATGATCAAAAGAAACTTTAATTCACCGGAGTTATCAGGAACAATCGACATTGAGAATACTGCATCTTTAGTAGTAGATAAATTTTTTGATAGTTACTTGCTTAAAGAAAAAAGAAAACCAAATAAAAATGTTTCTTTATTTTGTAGAGAGTCTCTCAATAGATGGTTAGAGAAGCAGGAGCAAGTGACCATTGGTCAGCTTGCAGATTTTGATTTTGTAGATCTTCCTGCCGTTGATCAGTACAGACATATGATTAAAGCGCAACCTAAGCAGAAGCTGGATACATCAATTCAAAGCGAATATCCGGCCTTGCAGACGATTGTGTATCATTCGAAAAAGATCAACGCAATCTTCGGTCCTTTGTTCAGTGAGCTCACAAGGCAAATGCTTGAAAGCATAGACTCAAGTAAGTTTTTGTTCTTTACAAGGAAGACGCCAGCTCAAATTGAGGATTTCTTCGGAGATCTCGATAGCCATGTCCCTATGGATATCTTGGAGTTGGATATTTCGAAGTATGACAAATCTCAGAACGAGTTCCACTGTGCAGTAGAGTATGAAATATGGAGAAGACTTGGATTAGAAGATTTTCTGGGAGAAGTTTGGAAACAAGGCCACAGGAAAACTACTCTTAAAGATTACACAGCTGGTATTAAAACGTGTTTATGGTACCAGAGAAAGAGTGGGGACGTTACAACATTCATCGGTAATACGGTGATTATTGCTGCTTGTTTAGCTTCCATGTTGCCCATGGAGAAAATAATCAAAGGTGCATTTTGCGGAGATGACAGTTTACTATACTTCCCAAAAGGTTGTGAGTTTCCTGACATACAGCATACAGCCAACCTTATGTGGAATTTCGAGGCTAAGCTATTCAGAAAGCAGTATGGTTATTTCTGTGGAAGGTACGTGATACATCATGACAGAGGGTGTATTGTTTATTATGACCCTTTGAAGTTGATTTCTAAACTTGGTGCTAAACACATCAAGGATTGGGATCACTTAGAAGAGTTCAGAAGATCCCTTTGTGATGTTGCAAATTCGTTGAACAACTGTGCGTATTACACGCAGTTGGACGACGCTGTGAGTGAGGTCCATAAAACCGCACCCCCGGGTTCGTTTGTGTATAAAAGTTTAGTTAAATATCTGTCCGATAAGGTTCTTTTTAGAAGTTTGTTTATAGATGGCTCTTGTTAAGGGTAAAGTCAATATTAATGAGTTCATAGACTTGTCAAAATCAGAAAAATTTCTTCCGTCTATGTTCACACCTGTTAAGAGTGTCATGATCTCCAAGGTTGATAAGATATTGGTTCATGAAGATGAATCTTTGTCCGAAGTCAATTTACTCAAAGGTGTAAAACTCATTGATGGTGGCTATGTACATCTTGCTGGTCTTGTGGTGACAGGTGAATGGAATTTGCCAGATAATTGTCGTGGTGGTGTCAGTGTCTGTTTGGTCGATAAGAGAATGGAGAGAGCGGACGAGGCAACTCTTGCTTCATACTATACCGCAGCGGCTAAGAAAAGGTTTCAGTTCAAAGTCGTTCCAAATTACAACATCACTACCAAGGACGCAGAAAAGGCAGTTTGGCAAGTACTAGTTAATATTAGAAATGTTAAAATTGCTGCGGGTTACTGTCCGCTGTCATTAGAATTTGTGTCAGTGTGTATTGTTTATAAAAATATTATAAAACTCGGTTTGAGAGAGAAAATTACGAGCGTCACGGATGGAGGGCCCATGGAACTATCAGAAGAAGTTGTTGATGAGTTCATTGAAGAAGTCCCGATGTCTGTAAGGCTTGCAAAATTTCGTTCGAAGACCGGAAAAAAGTTTAGTAGTAAAAGTGAGAATAATAGTGGTAATAATAGGCCGAAACCAAACAAAAACCAAAGGAAGGAAAAGGGTTTAAAAGTTAGGGTTGAGAAGGATAATTTAATTGATAATGAATTGGAGACTTACATCGCCGATTCAGATTCGTATTAAATATGTCTTACACAATCGCAACTCCATCGCAATTTGTGTTTTTGTCATCAGCATGGGCCGACCCTATAGAATTAATAAATTTATGTACTAATTCACTAGGTAATCAGTTCCAAACACAACAAGCTAGAACAACCGTTCAACGGCAATTTAGCGAAGTGTGGAAACCTGTCCCTCAAGTCACTGTTAGGTTTCCTGACAGTGGTTTTAAGGTGTATAGGTACAATGCGGTACTAGATCCTCTAGTTACTGCTTTGTTAGGAGCTTTCGATACTAGAAATAGGATTATAGAAGTCGAAAATCAGGCGAACCCGACAACCGCCGAAACGTTAGACGCTACTCGTAGAGTAGATGACGCAACGGTGGCTATAAGGAGCGCTATAAATAATTTAGTAGTAGAATTGGTCAAAGGAACAGGTTTGTACAATCAGAGCACATTTGAAAGTGCATCCGGTTTACAATGGTCCTCTGCACCTGCATCTTGA
>OP557566
[truncated: 6,119 more chars]
