# Supplementary material for: Revealing an Iranian Isolate of Tomato Brown Rugose Fruit Virus: Complete Genome Analysis and Mechanical Transmission
Source: Microorganisms. 2023 Sep 28;11(10):2434. doi: 10.3390/microorganisms11102434 (PMC10608917; doi:10.3390/microorganisms11102434)
Supplement: Supplementary file 1 [file microorganisms-11-02434-s001.zip › microorganisms-2602812-Supplementary file/PhyloAnalysis-126 KDa new new.fas]

>KT383474
ATGGCATACACACAGACAGCTACCACATCCGCTTTGCTCGACACTGTCCGAGGTAACAATACCTTGGTCAACGATCTTGCGAAGCGGCGTCTTTATGACACAGCGGTCGACGAGTTCAACGCTCGTGATCGCAGGCCCAAAGTAAATTTTTCCAAAGTAATAAGTGAGGAACAGACGCTTATTGCTACTAGGGCATATCCAGAATTCCAGATAACCTTCTATAATACGCAGAACGCCGTGCATTCGCTTGCCGGTGGACTACGATCCTTAGAACTGGAATATCTAATGATGCAGATCCCGTACGGATCACTCACATATGATATAGGTGGGAATTTTGCATCTCATCTGTTCAAAGGACGGGCATATGTTCACTGCTGTATGCCCAATCTTGATGTCCGCGACATAATGCGGCACGAAGGCCAGAAAGACAGTATAGAATTATACCTTTCCAGGCTTGAGCGGGGCAACAAAGTTGTCCCAAATTTCCAAAAGGAAGCTTTTGACAGATACGCTGAAACGCCAGACGAAGTTGTCTGTCACAGTACCTTCCAAACGTGTACGCACCAGCAGGTGGAAAACACAGGCAGGGTGTATGCTATTGCATTGCACAGTATATACGATATACCTGCTGATGAATTCGGAGCGGCACTTTTAAGGAAAAATGTCCATGTTTGTTACGCCGCCTTCCACTTTTCCGAGAATTTACTTCTCGAAGATTCACACGTCAACCTTGACGAAATCAACGCGTGTTTTTCGCGTGATGGAGACAAGCTGACTTTTTCTTTCGCATCTGAGAGCACTTTAAATTATTGTCATAGTTATTCTAATATTTTAAAATACGTGTGCAAAACTTACTTCCCGGCATCTAATAGAGAGGTCTACATGAAGGAGTTTTTGGTCACCAGGGTTAACACCTGGTTTTGTAAGTTTTCTAGGATAGATACTTTTTTATTATACAAGGGGGTAGCCCACAAAGGTGTAAATAGTGAGCAATTTTACAGCGCAATGGAAGATGCATGGCACTACAAAAAGACTCTTGCAATGTGTAACAGCGAGAGGATTCTTCTTGAAGATTCCTCATCGGTCAATTACTGGTTCCCAAAAATGAGAGATATGGTCATAGTTCCTCTATTCGACATATCTCTCGACACCAGTAAAAGGACCCGCAAAGAAGTCTTAGTGTCAAAGGATTTTGTATTCACAGTTTTAAATCACATTCGCACTTATCAAGCCAAGGCACTTACATACTCCAATGTTTTATCCTTTGTCGAATCAATTCGTTCAAGGGTAATTATCAACGGAGTGACTGCCAGGTCTGAGTGGGATGTTGACAAATCTCTTTTGCAATCCTTGTCCATGACATTTTTCTTGCATACTAAGCTTGCCGTTTTAAAAGACGAATTGTTAATCAGCAAGTTTAGTTTGGGGCCAAAATCAGTAAGCCAGCATGTATGGGATGAGATTTCCCTGGCTTTTGGAAACGCATTTCCATCGATCAAGGAGAGACTGCTAAATCGGAAACTAATTAAAGTGTCGGGAGACGCATTAGAAATCAGGGTGCCTGATTTATATGTGACTTTTCACGATAGATTAGTGACTGAGTACAAAACATCGGTGGATATGCCAGTGCTTGATATCAGAAAGAGAATGGAGGAGACTGAGGTTATGTACAATGCATTGTCTGAGCTATCTGTGCTCAAGGAGTCGGACAAGTTCGACGTTGATGTTTTTTCCCGGATGTGCCAGACTTTGGAGGTAGACCCAATGACTGCAGCAAAGGTTATTGTGGCAGTGATGAGCAACGAGAGCGGACTGACTCTTACATTCGAACAGCCAACTGAAGCAAATGTCGCATTGGCACTTAAAGATTCAGAAAAAGCCTCTGAGGGTGCACTAGTGGTTACTTCTAGAGATGTTGAAGAACCATCCATGAAGGGTTCAATGGCAAGAGGAGAGTTACAATTGGCCGGTCTGTCTGGAGACCAACCAGAGTCTTCCTATACTCGGAACGAGGAAATAGAGTCATTAGAGCAATTCCACATGGCAACGGCTAGTTCGTTAATTCGGAAACAGATGAGTTCGATTGTGTACACGGGCCCCATTAAAGTTCAGCAAATGAAAAACTTTATTGATAGCCTGGTAGCATCACTCTCTGCTGCGGTGTCGAACCTAGTCAAGATCCTAAAGGATACAGCTGCTATAGATCTCGAAACCCGTCAGAAGTTTGGAGTCTTAGATGTTGCGACCAAAAGATGGTTAATTAAACCTTTAGCCAAGAATCACGCATGGGGCGTTATTGAAACACATGCTAGGAAGTACCACGTTGCACTTTTGGAGTATGATGAGCATGGAGTGGTAACTTGCGACAGTTGGAGAAGGGTGGCCGTGAGTTCTGAGTCAATGGTTTATTCTGATATGGCAAAGCTCAGAACACTGAGGAGATTATTAAGAGATGGTGAGCCTCATGTCAGCAGTGCTAAAGTCGTCCTAGTTGACGGTGTCCCGGGTTGTGGAAAGACAAAAGAGATTCTCTCGAAAGTAAATTTTGAGGAAGATCTAATCTTAGTACCGGGTAAGCAGGCTGCTGAAATGATAAAGAGGCGTGCTAATGCGTCAGGAATAATTCAAGCCACAAGAGATAATGTTCGTACTGTTGATTCATTTATAATGAATTACGGTAAAGGAACACGCTGTCAGTTCAAAAGGTTATTTATCGACGAAGGTCTGATGTTGCACACTGGTTGTGTGAATTTTCTTGTTTCTATGTCTCTGTGCGAAATTGCATATGTTTATGGAGACACACAACAAATTCCATACATCAACAGAGTATCCGGTTTTCCGTACCCTGCACATTTTGCAAAAATAGAGGTTGATGAGGTGGAAACTCGCAGAACTACGCTGCGTTGTCCAGCCGACATTACCCACTATCTTAACAGAAGGTACGAAGGATATGTCATGTGTACATCGTCGGTTAAAAAGTCAGTTTCTCAGGAAATGGTGAGCGGGGCCGCAATGATCAATCCTGTATCTAAGCCATTGAATGGGAAAGTTTTGACTTTCACTCAGTCTGATAAAGAGGCGCTGCTTTCTCGAGGATATACGGACGTCCATACAGTACATGAGGTACAAGGTGAGACATATGCAGATGTGTCGTTGGTCAGATTGACTCCGACACCTGTATCTATCATCGCAGGAGATAGTCCGCACGTTCTCGTAGCTTTGTCAAGGCATACCCAAACATTGAAGTATTACACCGTAGTGATGGATCCTCTTGTAAGTATAATTAGGGATTTAGAAAAACTTAGTTCTTACTTGTTAGATATGTATAAAGTAGATGCAGGGACCCAATAG
>KX619418
ATGGCATACACACAGACAGCTACCACATCCGCTTTGCTCGACACTGTCCGAGGTAACAATACCTTGGTCAACGATCTTGCGAAGCGGCGTCTTTATGACACAGCGGTCGACGAGTTCAACGCTCGTGATCGCAGGCCCAAAGTAAATTTTTCCAAAGTAATAAGTGAGGAACAGACGCTTATTGCTACTAGGGCATATCCAGAATTCCAGATAACCTTCTATAATACGCAGAACGCCGTGCATTCGCTTGCCGGTGGACTACGATCCTTAGAACTGGAATATCTAATGATGCAGATCCCGTACGGATCACTCACATATGATATAGGTGGGAATTTTGCATCTCATCTGTTCAAAGGACGGGCATATGTTCACTGCTGTATGCCCAATCTTGATGTCCGCGACATAATGCGGCACGAAGGCCAGAAAGACAGTATAGAATTATACCTTTCCAGGCTTGAGCGGGGCAACAAAGTTGTCCCAAATTTCCAAAAGGAAGCTTTTGACAGATACGCTGAAACGCCAGACGAAGTTGTCTGTCACAGTACCTTCCAAACGTGTACGCACCAGCAGGTGGAAAACACAGGCAGGGTGTATGCTATTGCATTGCACAGTATATACGATATACCTGCTGATGAATTCGGAGCGGCACTTTTAAGGAAAAATGTCCATGTTTGTTACGCCGCCTTCCACTTTTCCGAGAATTTACTTCTCGAAGATTCACACGTCAACCTTGACGAAATCAACGCGTGTTTTTCGCGTGATGGAGACAAGCTGACTTTTTCTTTCGCATCTGAGAGCACTTTAAATTATTGTCATAGTTATTCTAATATTTTAAAATACGTGTGCAAAACTTACTTCCCGGCATCTAATAGAGAGGTCTACATGAAGGAGTTTTTGGTCACCAGGGTTAACACCTGGTTTTGTAAGTTTTCTAGGATAGATACTTTTTTATTATACAAGGGGGTAGCCCACAAAGGTGTAAATAGTGAGCAATTTTACAGCGCAATGGAAGATGCATGGCACTACAAAAAGACTCTTGCAATGTGTAACAGCGAGAGGATTCTTCTTGAAGATTCCTCATCGGTCAATTACTGGTTCCCAAAAATGAGAGATATGGTCATAGTTCCTCTATTCGACATATCTCTCGACACCAGTAAAAGGACCCGCAAAGAAGTCTTAGTGTCAAAGGATTTTGTATTCACAGTTTTAAATCACATTCGCACTTATCAAGCCAAGGCACTTACATACTCCAATGTTTTATCCTTTGTCGAATCAATTCGTTCAAGGGTAATTATCAACGGAGTGACTGCCAGGTCTGAGTGGGATGTTGACAAATCTCTTTTGCAATCCTTGTCCATGACATTTTTCTTGCATACTAAGCTTGCCGTTTTAAAAGACGAATTGTTAATCAGCAAGTTTAGTTTGGGGCCAAAATCAGTAAGCCAGCATGTATGGGATGAGATTTCCCTGGCTTTTGGAAACGCATTTCCATCGATCAAGGAGAGACTGCTAAATCGGAAACTAATTAAAGTGTCGGGAGACGCATTAGAAATCAGGGTGCCTGATTTATATGTGACTTTTCACGATAGATTAGTGACTGAGTACAAAACATCGGTGGATATGCCAGTGCTTGATATCAGAAAGAGAATGGAGGAGACTGAGGTTATGTACAATGCATTGTCTGAGCTATCTGTGCTCAAGGAGTCGGACAAGTTCGACGTTGATGTTTTTTCCCGGATGTGCCAGACTTTGGAGGTAGACCCAATGACTGCAGCAAAGGTTATTGTGGCAGTGATGAGCAACGAGAGCGGACTGACTCTTACATTCGAACAGCCAACTGAAGCAAATGTCGCATTGGCACTTAAAGATTCAGAAAAAGCCTCTGAGGGTGCACTAGTGGTTACTTCTAGAGATGTTGAAGAACCATCCATGAAGGGTTCAATGGCAAGAGGAGAGTTACAATTGGCCGGTCTGTCTGGAGACCAACCAGAGTCTTCCTATACTCGGAACGAGGAAATAGAGTCATTAGAGCAATTCCACATGGCAACGGCTAGTTCGTTAATTCGGAAACAGATGAGTTCGATTGTGTACACGGGCCCCATTAAAGTTCAGCAAATGAAAAACTTTATTGATAGCCTGGTAGCATCACTCTCTGCTGCGGTGTCGAACCTAGTCAAGATCCTAAAGGATACAGCTGCTATAGATCTCGAAACCCGTCAGAAGTTTGGAGTCTTAGATGTTGCGACCAAAAGATGGTTAATTAAACCTTTAGCCAAGAATCACGCATGGGGCGTTATTGAAACACATGCTAGGAAGTACCACGTTGCACTTTTGGAGTATGATGAGCATGGAGTGGTAACTTGCGACAGTTGGAGAAGGGTGGCCGTGAGTTCTGAGTCAATGGTTTATTCTGATATGGCAAAGCTCAGAACACTGAGGAGATTATTAAGAGATGGAGAGCCTCATGTCAGCAGTGCTAAAGTCGTCCTAGTTGACGGTGTCCCGGGTTGTGGAAAGACAAAAGAGATTCTCTCGAAAGTAAATTTTGAGGAAGATCTAATCTTAGTACCGGGTAAGCAGGCTGCTGAAATGATAAAGAGGCGTGCTAATGCGTCAGGAATAATTCAAGCCACAAGAGATAATGTTCGTACTGTTGATTCATTTATAATGAATTACGGTAAAGGAACACGCTGTCAGTTCAAAAGGTTATTTATCGACGAAGGTCTGATGTTGCACACTGGTTGTGTGAATTTTCTTGTTTCTATGTCTCTGTGCGAAATTGCATATGTTTATGGAGACACACAACAAATTCCATACATCAACAGAGTATCCGGTTTTCCGTACCCTGCACATTTTGCAAAAATAGAGGTTGATGAGGTGGAAACTCGCAGAACTACGCTGCGTTGTCCAGCCGACATTACCCACTATCTTAACAGAAGGTACGAAGGACATGTCATGTGTACATCGTCGGTTAAAAAGTCAGTTTCTCAGGAAATGGTGAGCGGGGCCGCAATGATCAATCCTGTATCTAAGCCATTGAATGGGAAAGTTTTGACTTTCACTCAGTCTGATAAAGAGGCGCTGCTTTCTCGAGGATATACGGACGTCCATACAGTACATGAGGTACAAGGTGAGACATATGCAGATGTGTCGTTGGTCAGATTGACTCCGACACCTGTATCTATCATCGCAGGAGATAGTCCGCACGTTCTCGTAGCTTTGTCAAGGCATACCCAAACATTGAAGTATTACACCGTAGTGATGGATCCTCTTGTAAGTATAATTAGGGATTTAGAAAAACTTAGTTCTTACTTGTTAGATATGTATAAAGTAGATGCAGGGACCCAATAG
>MK133095
ATGGCATACACACAGACAGCTACCACATCCGCTTTGCTCGACACTGTCCGAGGTAACAATACCTTGGTCAACGATCTTGCGAAGCGGCGTCTTTATGACACAGCGGTCGACGAGTTCAACGCTCGTGATCGCAGGCCCAAAGTAAATTTTTCCAAAGTAATAAGTGAGGAACAGACGCTTATTGCTACTAGGGCATATCCAGAATTCCAGATAACCTTCTATAATACGCAGAACGCCGTGCATTCGCTTGCCGGTGGACTACGATCCTTAGAACTGGAATATCTAATGATGCAGATCCCGTACGGATCACTCACATATGATATAGGTGGGAATTTTGCATCTCATCTGTTCAAAGGACGGGCATATGTTCACTGCTGTATGCCCAATCTTGATGTCCGCGACATAATGCGGCACGAAGGCCAGAAAGACAGTATAGAATTATACCTTTCCAGGCTTGAGCGGGGCAACAAAGTTGTCCCAAATTTCCAAAAGGAAGCTTTTGACAGATACGCTGAAACGCCAGACGAAGTTGTCTGTCACAGTACCTTCCAAACGTGTACTCACCAGCAGGTGGAAAACACAGGCAGGGTGTATGCTATTGCACTGCACAGTATATACGATATACCTGCTGATGAATTCGGAGCGGCACTTTTAAGGAAAAATGTCCATGTTTGTTACGCCGCCTTCCACTTTTCCGAGAATTTACTTCTCGAAGATTCACATGTCAACCTTGACGAAATCAATGCGTGTTTTTCGCGTGATGGAGACAAGCTGACTTTTTCTTTCGCATCTGAGAGCACTTTAAATTATTGTCATAGTTATTCTAATATTTTAAAATACGTGTGCAAAACTTACTTCCCGGCATCTAATAGAGAGGTCTACATGAAGGAGTTTTTGGTCACCAGGGTTAACACCTGGTTTTGTAAGTTTTCTAGGATAGATACTTTTTTATTATACAAGGGGGTAGCCCACAAAGGTGTAAATAGTGAGCAATTTTACAGCGCAATGGAAGATGCATGGCACTACAAAAAGACTCTTGCAATGTGTAACAGCGAGAGGATTCTTCTTGAAGATTCCTCATCGGTCAATTACTGGTTCCCAAAAATGAGAGATATGGTCATAGTTCCTCTATTCGACATATCTCTCGACACCAGTAAAAGGACCCGCAAAGAAGTCTTAGTGTCAAAGGATTTTGTATTCACAGTTTTAAATCACATTCGCACTTATCAAGCCAAGGCACTTACATACTCCAATGTTTTATCCTTTGTCGAATCAATTCGTTCAAGGGTAATTATCAACGGAGTGACTGCCAGGTCTGAGTGGGATGTTGACAAATCTCTTTTGCAATCCTTGTCCATGACATTTTTCTTGCATACTAAGCTTGCCGTTTTAAAAGACGAATTGTTAATCAGCAAGTTTAGTTTGGGGCCAAAATCAGTAAGCCAGCATGTATGGGATGAGATTTCCCTGGCTTTTGGAAACGCATTTCCATCGATCAAGGAGAGACTGCTAAATCGGAAACTAATTAAAGTGTCGGGAGACGCATTAGAAATCAGGGTGCCTGATTTATATGTGACTTTTCACGATAGATTAGTGACTGAGTACAAAACATCGGTGGATATGCCAGTGCTTGATATCAGAAAGAGAATGGAGGAGACTGAGGTTATGTACAATGCATTGTCTGAGCTATCTGTGCTCAAGGAGTCGGACAAGTTCGACGTTGATGTTTTTTCCCGGATGTGCCAGACTTTGGAGGTAGACCCAATGACTGCAGCAAAGGTTATTGTGGCAGTGATGAGCAACGAGAGCGGACTGACTCTTACATTCGAACAGCCAACTGAAGCAAATGTCGCATTGGCACTTAAAGATTCAGAAAAAGCCTCTGAGGGTGCACTAGTGGTTACTTCTAGAGATGTTGAAGAACCATCCATGAAGGGTTCAATGGCAAGAGGAGAGTTACAATTGGCCGGTCTGTCTGGAGACCAACCAGAGTCTTCCTATACTCGGAACGAGGAAATAGAGTCATTAGAGCAATTCCACATGGCAACGGCTAGTTCGTTAATTCGGAAACAGATGAGTTCGATTGTGTACACGGGCCCCATTAAAGTTCAGCAAATGAAAAACTTTATTGATAGCCTGGTAGCATCACTCTCTGCTGCGGTGTCGAACCTAGTCAAGATCCTAAAGGATACAGCTGCTATAGATTTCGAAACCCGTCAGAAGTTTGGAGTCTTAGATGTTGCGACCAAAAGATGGTTAATTAAACCTTTAGCCAAGAATCACGCATGGGGCGTTATTGAAACACATGCTAGGAAGTACCACGTTGCACTTTTGGAGTATGATGAGCATGGAGTGGTAACTTGCGACAGTTGGAGAAGGGTGGCCGTGAGTTCTGAGTCAATGGTTTATTCTGATATGGCAAAGCTCAGAACACTGAGGAGATTATTAAGAGATGGTGAGCCTCATGTCAGCAGTGCTAAAGTCGTCCTAGTTGACGGTGTCCCGGGTTGTGGAAAGACAAAAGAGATTCTCTCGAAAGTAAATTTTGAGGAAGATCTAATCTTAGTACCGGGTAAGCAGGCTGCTGAAATGATAAAGAGGCGTGCTAATGCGTTAGGAATAATTCAAGCCACAAGAGATAATGTTCGTACTGTTGATTCATTTATAATGAATTACGGTAAAGGAACACGCTGTCAGTTCAAAAGGTTATTTATCGACGAAGGTCTGATGTTGCACACTGGTTGTGTGAATTTTCTTGTTTCTATGTCTCTGTGCGAAATTGCATATGTTTATGGAGACACACAACAAATTCCATACATCAACAGAGTATCCGGTTTTCCGTACCCTGCACATTTTGCAAAAATAGAGGTTGATGAGGTGGAAACTCGCAGAACTACGCTGCGTTGTCCAGCCGACATTACCCACTATCTTAACAGAAGGTACGAAGGACATGTCATGTGTACATCGTCGGTTAAAAAGTCAGTTTCTCAGGAAATGGTGAGCGGGGCCGCAATGATCAATCCTGTATCTAAGCCATTGAATGGGAAAGTTTTGACTTTCACTCAGTCTGATAAAGAGGCGCTGCTTTCTCGAGGATATACGGACGTCCATACAGTACATGAGGTACAAGGTGAGACATATGCAGATGTGTCGTTGGTCAGATTGACTCCGACACCTGTATCTATCATCGCAGGAGATAGTCCGCACGTTCTCGTAGCTTTGTCAAGGCATACCCAAACATTGAAGTATTACACCGTAGTGATGGATCCTCTTGTAAGTATAATTAGGGATTTAGAAAAACTTAGTTCTTACTTGTTAGATATGTATAAAGTAGATGCAGGGACCCAATAG
>MK165457
ATGGCATACACACAGACAGCTACCACATCCGCTTTGCTCGACACTGTCCGAGGTAACAATACCTTGGTCAACGATCTTGCGAAGCGGCGTCTTTATGACACAGCGGTCGACGAGTTCAACGCTCGTGATCGCAGGCCCAAAGTAAATTTTTCCAAAGTAATAAGTGAGGAACAGACGCTTATTGCTACTAGGGCATATCCAGAATTCCAGATAACCTTCTATAATACGCAGAACGCCGTGCATTCGCTTGCCGGTGGACTACGATCCTTAGAACTGGAATATCTAATGATGCAGATCCCGTACGGATCACTCACATATGATATAGGTGGGAATTTTGCATCTCATCTGTTCAAAGGACGGGCATATGTTCACTGCTGTATGCCCAATCTTGATGTCCGCGACATAATGCGGCACGAAGGCCAGAAAGACAGTATAGAATTATACCTTTCCAGGCTTGAGCGGGGCAACAAAGTTGTCCCAAATTTCCAAAAGGAAGCTTTTGACAGATACGCTGAAACGCCAGACGAAGTTGTCTGTCACAGTACCTTCCAAACGTGTACGCACCAGCAGGTGGAAAACACAGGCAGGGTGTATGCTATTGCATTGCACAGTATATACGATATACCTGCAGATGAATTCGGAGCGGCACTTTTAAGGAAAAATGTCCATGTTTGTTACGCCGCCTTCCACTTTTCCGAGAATTTACTTCTCGAAGATTCACACGTCAACCTTGACGAAATCAACGCGTGTTTTTCGCGTGATGGAGACAAGCTGACTTTTTCTTTCGCATCTGAGAGCACTTTAAATTATTGTCATAGTTATTCTAATATTTTAAAATACGTGTGCAAAACTTACTTCCCGGCATCTAATAGAGAGGTCTACATGAAGGAGTTTTTGGTCACCAGGGTTAACACCTGGTTTTGTAAGTTTTCTAGGATAGATACTTTTTTATTATACAAGGGGGTAGCCCACAAAGGTGTAAATAGTGAGCAATTTTACAGCGCAATGGAAGATGCATGGCACTACAAAAAGACTCTTGCAATGTGTAACAGCGAGAGGATTCTTCTTGAAGATTCCTCATCGGTCAATTACTGGTTCCCAAAAATGAGAGATATGGTCATAGTTCCTCTATTCGACATATCTCTCGACACCAGTAAAAGGACCCGCAAAGAAGTCTTAGTGTCAAAGGATTTTGTATTCACAGTTTTAAATCACATTCGCACTTATCAAGCCAAGGCACTTACATACTCCAATGTTTTATCCTTTGTCGAATCAATTCGTTCAAGGGTAATTATCAACGGAGTGACTGCCAGGTCTGAGTGGGATGTTGACAAATCTCTTTTGCAATCCTTGTCCATGACATTTTTCTTGCATACTAAGCTTGCCGTTTTAAAAGACGAATTGTTAATCAGCAAGTTTAGTTTGGGGCCAAAATCAGTAAGCCAGCATGTATGGGATGAGATTTCCCTGGCTTTTGGAAACGCATTTCCATCGATCAAGGAGAGACTGCTAAATCGGAAACTAATTAAAGTGTCGGGAGACGCATTAGAAATCAGGGTGCCTGATTTATATGTGACTTTTCACGATAGATTAGTGACTGAGTACAAAACATCGGTGGAAATGCCAGTGCTTGATATCAGAAAGAGAATGGAGGAGACTGAGGTTATGTACAATGCATTGTCTGAGCTATCTGTGCTCAAGGAGTCGGACAAGTTCGACGTAGATGTTTTTTCCCGGATGTGCCAGACTTTGGAGGTAGACCCAATGACTGCAGCAAAGGTTATTGTGGCAGTGATGAGCAACGAGAGCGGACTGACTCTTACATTCGAACAGCCAACTGAAGCAAATGTCGCATTGGCACTTAAAGATTCAGAAAAAGCCTCTGAGGGTGCACTAGTGGTTACTTCTAGAGATGTTGAAGAACCATCCATGAAGGGTTCAATGGCAAGAGGAGAGTTACAATTGGCCGGTCTGTCTGGAGACCAACCAGAGTCTTCCTATACTCGGAACGAGGAAATAGAGTCATTAGAGCAATTCCACATGGCAACGGCTAGTTCGTTAATTCGGAAACAGATGAGTTCGATTGTGTACACGGGCCCCATTAAAGTTCAGCAAATGAAAAACTTTATTGATAGCCTGGTAGCATCACTCTCTGCTGCGGTGTCGAACCTAGTCAAGATCCTAAAGGATACAGCTGCTATAGATCTCGAAACCCGTCAGAAGTTTGGAGTCTTAGATGTTGCGACCAAAAGATGGTTAATTAAACCTTTAGCCAAGAATCACGCATGGGGCGTTATTGAAACACATGC-AGGAAGTACCACGTTGCACTTTTGGAGTATGATGAGCATGGAGTGGTAACTTGCGACAGTTGGAGAAGGGTGGCCGTGAGTTCTGAGTCAATGGTTTATTCTGATATGGCAAAGCTCAGAACACTGAGGAGATTATTAAGAGATGGAGAGCCTCATGTCAGCAGTGCTAAAGTCGTCCTAGTTGACGGTGTCCCGGGTTGTGGAAAGACAAAAGAGATTCTCTCGAAAGTAAATTTTGAGGAAGATCTAATCTTAGTACCGGGTAAGCAGGCTGCTGAAATGATAAAGAGGCGTGCTAATGCGTCAGGAATAATTCAAGCCACAAGAGATAATGTTCGTACTGTTGATTCATTTATAATGAATTACGGTAAAGGAACACGCTGTCAGTTCAAAAGGTTATTTATCGACGAAGGTCTGATGTTGCACACTGGTTGTGTGAATTTTCTTGTTTCTATGTCTCTGTGCGAAATTGCATATGTTTATGGAGACACACAACAAATTCCATACATCAACAGAGTATCCGGTTTTCCGTACCCTGCACATTTTGCAAAAATAGAGGTTGATGAGGTGGAAACTCGCAGAACTACGCTGCGTTGTCCAGCCGACATTACCCACTATCTTAACAGAAGGTACGAAGGACATGTCATGTGTACATCGTCGGTTAAAAAGTCAGTTTCTCAGGAAATGGTGAGCGGGGCCGCAATGATCAATCCTGTATCTAAGCCATTGAATGGGAAAGTTTTGACTTTCACTCAGTCTGATAAAGAGGCGCTGCTTTCTCGAGGATATACGGACGTCCATACAGTACATGAGGTACAAGGTGAGACATATGCAGATGTGTCGTTGGTCAGATTGACTCCGACACCTGTATCTATCATCGCAGGAGATAGTCCGCACGTTCTCGTAGCTTTGTCAAGGCATACCCAAACATTGAAGTATTACACCGTAGTGATGGATCCTCTTGTAAGTATAATTAGGGATTTAGAAAAACTTAGTTCTTACTTGTTAGATATGTATAAAGTAGATGCAGGGACCCAATAG
>MK319944
ATGGCATACACACAGACAGCTACCACATCCGCTTTGCTCGACACTGTCCGAGGTAACAATACCTTGGTCAACGATCTTGCGAAGCGGCGTCTTTATGACACAGCGGTCGACGAGTTCAACGCTCGTGATCGCAGGCCCAAAGTAAATTTTTCCAAAGTAATAAGTGAGGAACAGACGCTTATTGCTACTAGGGCATATCCAGAATTCCAGATAACCTTCTATAATACGCAGAACGCCGTGCATTCGCTTGCCGGTGGACTACGATCCTTAGAACTGGAATATCTAATGATGCAGATCCCGTACGGATCACTCACATATGATATAGGTGGGAATTTTGCATCTCATCTGTTCAAAGGACGGGCATATGTTCACTGCTGTATGCCCAATCTTGATGTCCGCGACATAATGCGGCACGAAGGCCAGAAAGACAGTATAGAATTATACCTTTCCAGGCTTGAGCGGGGCAACAAAGTTGTCCCAAATTTCCAAAAGGAAGCTTTTGACAGATACGCTGAAACGCCAGACGAAGTTGTCTGTCACAGTACCTTCCAAACGTGTACGCACCAGCAGGTGGAAAACACAGGCAGGGTGTATGCTATTGCATTGCACAGTATATACGATATACCTGCTGATGAATTCGGAGCGGCACTTTTAAGAAAAAATGTCCATGTTTGTTACGCCGCCTTCCACTTTTCCGAGAATTTACTTCTCGAAGATTCACACGTCAACCTTGACGAAATCAACGCGTGTTTTTCGCGTGATGGAGACAAGCTGACTTTTTCTTTCGCATCTGAGAGCACTTTAAATTATTGTCATAGTTATTCTAATATTTTAAAATACGTGTGCAAAACTTACTTCCCGGCATCTAATAGAGAGGTCTACATGAAGGAGTTTTTGGTCACCAGGGTTAACACCTGGTTTTGTAAGTTTTCTAGGATAGATACTTTTTTATTATACAAGGGGGTAGCCCACAAAGGTGTAAATAGTGAGCAATTTTACAGCGCAATGGAAGATGCATGGCACTACAAAAAGACTCTTGCAATGTGTAACAGCGAGAGGATTCTTCTTGAAGATTCCTCATCGGTCAATTACTGGTTCCCAAAAATGAGAGATATGGTCATAGTTCCTCTATTCGACATATCTCTCGACACCAGTAAAAGGACCCGCAAAGAAGTCTTAGTGTCAAAGGATTTTGTATTCACAGTTCTAAATCACATTCGCACTTATCAAGCCAAGGCACTTACATACTCCAATGTTTTATCCTTTGTCGAATCAATTCGTTCAAGGGTAATTATCAACGGAGTGACTGCCAGGTCTGAGTGGGATGTTGACAAATCTCTTTTGCAATCCTTGTCCATGACATTTTTCTTGCATACTAAGCTTGCCGTTTTAAAAGACGAATTGTTAATCAGCAAGTTTAGTTTGGGGCCAAAATCAGTAAGCCAGCATGTATGGGATGAGATTTCCCTGGCTTTTGGAAACGCATTTCCATCGATCAAGGAGAGACTGCTAAATCGGAAACTAATTAAAGTGTCGGGAGACGCATTAGAAATCAGGGTGCCTGATTTATATGTGACTTTTCACGATAGATTAGTGACTGAGTACAAAACATCGGTGGATATGCCAGTGCTTGATATCAGAAAGAGAATGGAGGAGACTGAGGTTATGTACAATGCATTGTCTGAGCTATCTGTGCTCAAGGAGTCGGACAAGTTCGACGTTGATGTTTTTTCCCGGATGTGCCAGACTTTGGAGGTAGACCCAATGACTGCAGCAAAGGTTATTGTGGCAGTGATGAGCAACGAGAGCGGACTGACTCTCACATTCGGACAGCCAACTGAAGCAAATGTCGCATTGGCACTTAAAGATTCAGAAAAAGCCTCTGAGGGTGCACTAGTGGTTACTTCTAGAGATGTTGAAGAACCATCCATGAAGGGTTCAATGGCAAGAGGAGAGTTACAATTGGCCGGTCTGTCTGGAGACCAACCAGAGTCTTCCTATACTCGGAACGAGGAAATAGAGTCATTAGAGCAATTCCACATGGCAACGGCTAGTTCGTTAATTCGGAAACAGATGAGTTCGATTGTGTACACGGGCCCCATTAAAGTTCAGCAAATGAAAAACTTTATTGATAGCCTGGTAGCATCACTCTCTGCTGCGGTGTCGAACCTAGTCAAGATCCTAAAGGATACAGCTGCTATAGATCTCGAAACCCGTCAGAAGTTTGGAGTCTTAGATGTTGCGACCAAAAGATGGTTAATTAAACCTTTAGCCAAGAATCACGCATGGGGCGTTATTGAAACACATGCTAGGAAGTACCACGTTGCACTTTTGGAGTATGATGAGCATGGAGTGGTAACTTGCGACAGTTGGAGAAGGGTGGCCGTGAGTTCTGAGTCAATGGTTTATTCTGATATGGCAAAGCTCAGAACACTGAGGAGATTATTAAGAGATGGTGAGCCTCATGTCAGCAGTGCTAAAGTCGTCCTAGTTGACGGTGTCCCGGGTTGTGGAAAGACAAAAGAGATTCTCTCGAAAGTAAATTTTGAGGAAGATCTAATCTTAGTACCGGGTAAGCAGGCTGCTGAAATGATAAAGAGGCGTGCTAATGCGTCAGGAATAATTCAAGCCACAAGAGATAATGTTCGTACTGTTGATTCATTTATAATGAATTACGGTAAAGGAACACGCTGTCAGTTCAAAAGGTTATTTATCGACGAAGGTCTGATGTTGCACACTGGTTGTGTGAATTTTCTTGTTTCTATGTCTCTGTGCGAAATTGCATATGTTTATGGAGACACACAACAAATTCCATACATCAACAGAGTATCCGGTTTTCCGTACCCTGCACATTTTGCAAAAATAGAGGTTGATGAGGTGGAAACTCGCAGAACTACGCTGCGTTGTCCAGCCGACATTACCCACTATCTTAACAGAAGGTACGAAGGACATGTCATGTGTACATCGTCGGTTAAAAAGTCAGTTTCTCAGGAAATGGTGAGCGGGGCCGCAATGATCAATCCTGTATCTAAGCCATTGAATGGGAAAGTTTTGACTTTCACTCAGTCTGATAAAGAGGCGCTGCTTTCTCGAGGATATACGGACGTCCATACAGTACATGAGGTACAAGGTGAGACATATGCAGATGTGTCGTTGGTCAGATTGACTCCGACACCTGTATCTATTATCGCAGGAGATAGTCCGCACGTTCTCGTAGCTTTGTCAAGGCATACCCAAACATTGAAGTATTACACCGTAGTGATGGATCCTCTTGTAAGTATAATTAGGGATTTAGAAAAACTTAGTTCTTACTTGTTAGATATGTATAAAGTAGATGCAGGGACCCAATAG
>MN167466
ATGGCATACACACAGACAGCTACCACATCCGCTTTGCTCGACACTGTCCGAGGTAACAATACCTTGGTCAACGATCTTGCGAAGCGGCGTCTTTATGACACAGCGGTCGACGAGTTCAACGCTCGTGATCGCAGGCCCAAAGTAAATTTTTCCAAAGTAATAAGTGAGGAACAGACGCTTATTGCTACTAGGGCATATCCAGAATTCCAGATAACCTTCTATAATACGCAGAACGCCGTGCATTCGCTTGCCGGTGGACTACGATCCTTAGAACTGGAATATCTAATGATGCAGATCCCGTACGGATCACTCACATATGATATAGGTGGGAATTTTGCATCTCATCTGTTCAAAGGACGGGCATATGTTCACTGCTGTATGCCCAATCTTGATGTCCGCGACATAATGCGGCACGAAGGCCAGAAAGACAGTATAGAATTATACCTTTCCAGGCTTGAGCGGGGCAACAAAGTTGTCCCAAATTTCCAAAAGGAAGCTTTTGACAGATACGCTGAAACGCCAGACGAAGTTGTCTGTCACAGTACCTTCCAAACGTGTACTCAGCAGCAGGTGGAAAACACAGGCAGGGTGTATGCTATTGCACTGTACAGTATATACGATATACCTGCTGATGAATTCGGAGCGGCACTTTTAAGGAAAAATGTCCATGTTTGTTACGCCGCCTTCCACTTTTCCGAGAATTTACTTCTCGAAGATTCACATGTCAACCTTGACGAAATCAATGCGTGTTTTTCGCGTGATGGAGACAAGCTGACTTTTTCTTTCGCATCTGAGAGCACTTTAAATTATTGTCATAGTTATTCTAATATTTTAAAATACGTGTGCAAAACTTACTTCCCGGCATCTAATAGAGAGGTCTACATGAAGGAGTTTTTGGTCACCAGGGTTAACACCTGGTTTTGTAAGTTTTCTAGGATAGATACTTTTTTATTATACAAGGGGGTAGCCCACAAAGGTGTAAATAGTGAGCAATTTTACAGCGCAATGGAAGATGCATGGCACTACAAAAAGACTCTTGCAATGTGTAACAGCGAGAGGATTCTTCTTGAAGATTCCTCATCGGTCAATTACTGGTTCCCAAAAATGAGAGATATGGTCATAGTTCCTCTATTCGACATATCTCTCGACACCAGTAAAAGGACCCGCAAAGAAGTCTTAGTGTCAAAGGATTTTGTATTCACAGTTTTAAATCACATTCGCACTTATCAAGCCAAGGCACTTACATACTCCAATGTTTTATCCTTTGTCGAATCAATTCGATCAAGGGTAATTATCAACGGAGTGACTGCCAGGTCTGAGTGGGATGTTGACAAATCTCTTTTGCAATCCTTGTCCATGACATTTTTCTTGCATACTAAGCTTGCCGTTTTAAAAGACGAATTGTTAATCAGCAAGTTTAGTTTGGGGCCAAAATCAGTAAGCCAGCATGTATGGGATGAGATTTCCCTGGCTTTTGGAAACGCATTTCCATCGATCAAGGAGAGACTGCTAAATCGGAAACTAATTAAAGTGTCGGGAGACGCATTAGAAATCAGGGTGCCTGATTTATATGTGACTTTTCACGATAGATTAGTGACTGAGTACAAAACATCGGTGGATATGCCAGTGCTTGATATCAGAAAGAGAATGGAGGAGACTGAGGTTATGTACAATGCATTGTCTGAGCTATCTGTGCTCAAGGAGTCGGACAAGTTCGACGTTGATGTTTTTTCCCGGATGTGCCAGACTTTGGAGGTAGACCCAATGACTGCAGCAAAGGTTATTGTGGCAGTGATGAGCAACGAGAGCGGACTGACTCTTACATTCGAACAGCCAACTGAAGCAAATGTCGCATTGGCACTTAAAGATTCAGAAAAAGCCTCTGAGGGTGCACTAGTGGTTACTTCTAGAGATGTTGAAGAACCATCCATGAAGGGTTCAATGGCAAGAGGAGAGTTACAATTGGCCGGTCTGTCTGGAGACCAACCAGAGTCTTCCTATACTCGGAACGAGGAAATAGAGTCATTAGAGCAATTCCACATGGCAACGGCTAGTTCGTTAATTCGGAAACAGATGAGTTCGATTGTGTACACGGGCCCCATTAAAGTTCAGCAAATGAAAAACTTTATTGATAGCCTGGTAGCATCACTCTCTGCTGCGGTGTCGAACCTAGTCAAGATCCTAAAGGATACAGCTGCTATAGATCTCGAAACCCGTCAGAAGTTTGGAGTCTTAGATGTTGCGACCAAAAGATGGTTAATTAAACCTTTAGCCAAGAATCACGCATGGGGCGTTATTGAAACACATGCTAGGAAGTACCACGTTGCACTTTTGGAGTATGATGAGCATGGAGTGGTAACTTGCGACAGTTGGAGAAGGGTGGCCGTGAGTTCTGAGTCAATGGTTTATTCTGATATGGCAAAGCTCAGAACACTGAGGAGATTATTAAGAGATGGTGAGCCTCATGTCAGCAGTGCTAAAGTCGTCCTAGTTGACGGTGTCCCGGGTTGTGGAAAGACAAAAGAGATTCTCTCGAAAGTAAATTTTGAGGAAGATCTAATCTTAGTACCGGGTAAGCAGGCTGCTGAAATGATAAAGAGGCGTGCTAATGCGTCAGGAATAATTCAAGCCACAAGAGATAATGTTCGTACTGTTGATTCATTTATAATGAATTACGGTAAAGGAACACGCTGTCAGTTCAAAAGGTTATTTATCGACGAAGGTCTGATGTTGCACACTGGTTGTGTGAATTTTCTTGTTTCTATGTCTCTGTGCGAAATTGCATATGTTTATGGAGACACACAACAAATTCCATACATCAACAGAGTATCCGGTTTTCCGTACCCTGCACATTTTGCAAAAATAGAGGTTGATGAGGTGGAAACTCGCAGAACTACGCTGCGTTGTCCAGCCGACATTACCCACTATCTTAACAGAAGGTACGAAGGATATGTCATGTGTACATCGTCGGTTAAAAAGTCAGTTTCTCAGGAAATGGTGAGCGGGGCCGCAATGATCAATCCTGTATCTAAGCCATTGAATGGGAAAGTTTTGACTTTCACTCAGTCTGATAAAGAGGCGCTGCTTTCTCGAGGATATACGGACGTCCATACAGTACATGAGGTACAAGGTGAGACATATGCAGATGTGTCGTTGGTCAGATTGACTCCGACACCTGTATCTATCATCGCAGGAGATAGTCCGCACGTTCTCGTAGCTTTGTCAAGGCATACCCAAACATTGAAGTATTACACCGTAGTGATGGATCCTCTTGTAAGTATAATTAGGGATTTAGAAAAACTTAGTTCTTACTTATTAGATATGTATAAAGTAGATGCAGGGACCCAATAG
>MN549395
ATGGCATACACACAGACAGCTACCACATCCGCTTTGCTCGACACTGTCCGAGGTAACAATACCTTGGTCAACGATCTTGCGAAGCGGCGTCTTTATGACACAGCGGTCGACGAGTTCAACGCTCGTGATCGCAGGCCCAAAGTAAATTTTTCCAAAGTAATAAGTGAGGAACAGACGCTTATTGCTACTAGGGCATATCCAGAATTCCAGATAACCTTCTATAATACGCAGAACGCCGTGCATTCGCTTGCCGGTGGACTACGATCCTTAGAACTGGAATATCTAATGATGCAGATCCCGTACGGATCACTCACATATGATATAGGTGGGAATTTTGCATCTCATCTGTTCAAAGGACGGGCATATGTTCACTGCTGTATGCCCAATCTTGATGTCCGCGACATAATGCGGCACGAAGGCCAGAAAGACAGTATAGAATTATACCTTTCCAGGCTTGAGCGGGGCAACAAAGTTGTCCCAAATTTCCAAAAGGAAGCTTTTGACAGATACGCTGAAACGCCAGACGAAGTTGTCTGTCACAGTACCTTCCAAACGTGTACGCACCAGCAGGTGGAAAACACAGGCAGGGTGTATGCTATTGCATTGCACAGTATATACGATATACCTGCTGATGAATTCGGAGCGGCACTTTTAAGGAAAAATGTCCATGTTTGTTACGCCGCCTTCCACTTTTCCGAGAATTTACTTCTCGAAGATTCACACGTCAACCTTGACGAAATCAACGCGTGTTTTTCGCGTGATGGAGACAAGCTGACTTTTTCTTTCGCATCTGAGAGCACTTTAAATTATTGTCATAGTTATTCTAATATTTTAAAATACGTGTGCAAAACTTACTTCCCGGCATCTAATAGAGAGGTCTACATGAAGGAGTTTTTGGTCACCAGGGTTAACACCTGGTTTTGTAAGTTTTCTAGGATAGATACTTTTTTATTATACAAGGGGGTAGCCCACAAAGGTGTAAATAGTGAGCAATTTTACAGCGCAATGGAAGATGCATGGCACTACAAAAAGACTCTTGCAATGTGTAACAGCGAGAGGATTCTTCTTGAAGATTCCTCATCGGTCAATTACTGGTTCCCAAAAATGAGAGATATGGTCATAGTTCCTCTATTCGACATATCTCTCGACACCAGTAAAAGGACCCGCAAAGAAGTCTTAGTGTCAAAGGATTTTGTATTCACAGTTTTAAATCACATTCGCACTTATCAAGCCAAGGCACTTACATACTCCAATGTTTTATCCTTTGTCGAATCAATTCGTTCAAGGGTAATTATCAACGGAGTGACTGCCAGGTCTGAGTGGGATGTTGACAAATCTCTTTTGCAATCCTTGTCCATGACATTTTTCTTGCATACTAAGCTTGCCGTTTTAAAAGACGAATTGTTAATCAGCAAGTTTAGTTTGGGGCCAAAATCAGTAAGCCAGCATGTATGGGATGAGATTTCCCTGGCTTTTGGAAACGCATTTCCATCGATCAAGGAGAGACTGCTAAATCGGAAACTAATTAAAGTGTCGGGAGACGCATTAGAAATCAGGGTGCCTGATTTATATGTGACTTTTCACGATAGATTAGTGACTGAGTACAAAACATCGGTGGATATGCCAGTGCTTGATATCAGAAAGAGAATGGAGGAGACTGAGGTTATGTACAATGCATTGTCTGAGCTATCTGTGCTCAAGGAGTCGGACAAGTTCGACGTTGATGTTTTTTCCCGGATGTGCCAGACTTTGGAGGTAGACCCAATGACTGCAGCAAAGGTTATTGTGGCAGTGATGAGCAACGAGAGCGGACTGACTCTCACATTCGAACAGCCAACTGAAGCAAATGTCGCATTGGCACTTAAAGATTCAGAAAAAGCCTCTGAGGGTGCACTAGTGGTTACTTCTAGAGATGTTGAAGAACCATCCATGAAGGGTTCAATGGCAAGAGGAGAGTTACAATTGGCCGGTCTGTCTGGAGACCAACCAGAGTCTTCCTATACTCGGAACGAGGAAATAGAGTCATTAGAGCAATTCCACATGGCAACGGCTAGTTCGTTAATTCGGAAACAGATGAGTTCGATTGTGTACACGGGCCCCATTAAAGTTCAGCAAATGAAAAACTTTATTGATAGCCTGGTAGCATCACTCTCTGCTGCGGTGTCGAACCTAGTCAAGATCCTAAAGGATACAGCTGCTATAGATCTCGAAACCCGTCAGAAGTTTGGAGTCTTAGATGTTGCGACCAAAAGATGGTTAATTAAACCTTTAGCCAAGAATCACGCATGGGGCGTTATTGAAACACATGCTAGGAAGTACCACGTTGCACTTTTGGAGTATGATGAGCATGGAGTGGTAACTTGCGACAGTTGGAGAAGGGTGGCCGTGAGTTCTGAGTCAATGGTTTATTCTGATATGGCAAAGCTCAGAACACTGAGGAGATTATTAAGAGATGGTGAGCCTCATGTCAGCAGTGCTAAAGTCGTCCTAGTTGACGGTGTCCCGGGTTGTGGAAAGACAAAAGAGATTCTCTCGAAAGTAAATTTTGAGGAAGATCTAATCTTAGTACCGGGTAAGCAGGCTGCTGAAATGATAAAGAGGCGTGCTAATGCGTCAGGAATAATTCAAGCCACAAGAGATAATGTTCGTACTGTTGATTCATTTATAATGAATTACGGTAAAGGAACACGCTGTCAGTTCAAAAGGTTATTTATCGACGAAGGTCTGATGTTGCACACTGGTTGTGTGAATTTTCTTGTTTCTATGTCTCTATGCGAAATTGCATATGTTTATGGAGACACACAACAAATTCCATACATCAACAGAGTATCCGGTTTTCCGTACCCTGCACATTTTGCAAAAATAGAGGTTGATGAGGTGGAAACTCGCAGAACTACGCTGCGTTGTCCAGCCGACATTACCCACTATCTTAACAGAAGGTACGAAGGACATGTCATGTGTACATCGTCGGTTAAAAAGTCAGTTTCTCAGGAAATGGTGAGCGGGGCCGCAATGATCAATCCTGTATCTAAGCCATTGAATGGGAAAGTTTTGACTTTCACTCAGTCTGATAAAGAGGCGCTGCTTTCTCGAGGATATACGGACGTCCATACAGTACATGAGGTACAAGGTGAGACATATGCAGATGTGTCGTTGGTCAGATTGACTCCGACACCTGTATCTATTATCGCAGGAGATAGTCCGCACGTTCTCGTAGCTTTGTCAAGGCATACCCAAACATTGAAGTATTACACCGTAGTGATGGATCCTCTTGTAAGTATAATTAGGGATTTAGAAAAACTTAGTTCTTACTTGTTAGATATGTATAAAGTAGATGCAGGGACCCAATAG
>MN549396
ATGGCATACACACAGACAGCTACCACATCCGCTTTGCTCGACACTGTCCGAGGTAACAATACCTTGGTCAACGATCTTGCGAAGCGGCGTCTTTATGACACAGCGGTCGACGAGTTCAACGCTCGTGATCGCAGGCCCAAAGTAAATTTTTCCAAAGTAATAAGTGAGGAACAGACGCTTATTGCTACTAGGGCATATCCAGAATTCCAGATAACCTTCTATAATACGCAGAACGCCGTGCATTCGCTTGCCGGTGGACTACGATCCTTAGAACTGGAATATCTAATGATGCAGATCCCGTACGGATCACTCACATATGATATAGGTGGGAATTTTGCATCTCATCTGTTCAAAGGACGGGCATATGTTCACTGCTGTATGCCCAATCTTGATGTCCGCGACATAATGCGGCACGAAGGCCAGAAAGACAGTATAGAATTATACCTTTCCAGGCTTGAGCGGGGCAACAAAGTTGTCCCAAATTTCCAAAAGGAAGCTTTTGACAGATACGCTGAAACGCCAGACGAAGTTGTCTGTCACAGTACCTTCCAAACGTGTACGCACCAGCAGGTGGAAAACACAGGCAGGGTGTATGCTATTGCATTGCACAGTATATACGATATACCTGCTGATGAATTCGGAGCGGCACTTTTAAGAAAAAATGTCCATGTTTGTTACGCCGCCTTCCACTTTTCCGAGAATTTACTTCTCGAAGATTCACACGTCAACCTTGACGAAATCAACGCGTGTTTTTCGCGTGATGGAGACAAGCTGACTTTTTCTTTCGCATCTGAGAGCACTTTAAATTATTGTCATAGTTATTCTAATATTTTAAAATACGTGTGCAAAACTTACTTCCCGGCATCTAATAGAGAGGTCTACATGAAGGAGTTTTTGGTCACCAGGGTTAACACCTGGTTTTGTAAGTTTTCTAGGATAGATACTTTTTTATTATACAAGGGGGTAGCCCACAAAGGTGTAAATAGTGAGCAATTTTACAGCGCAATGGAAGATGCATGGCACTACAAAAAGACTCTTGCAATGTGTAACAGCGAGAGGATTCTTCTTGAAGATTCCTCATCGGTCAATTACTGGTTCCCAAAAATGAGAGATATGGTCATAGTTCCTCTATTCGACATATCTCTCGACACCAGTAAAAGGACCCGCAAAGAAGTCTTAGTGTCAAAGGATTTTGTATTCACAGTTCTAAATCACATTCGCACTTATCAAGCCAAGGCACTTACATACTCCAATGTTTTATCCTTTGTCGAATCAATTCGTTCAAGGGTAATTATCAACGGAGTGACTGCCAGGTCTGAGTGGGATGTTGACAAATCTCTTTTGCAATCCTTGTCCATGACATTTTTCTTGCATACTAAGCTTGCCGTTTTAAAAGACGAATTGTTAATCAGCAAGTTTAGTTTGGGGCCAAAATCAGTAAGCCAGCATGTATGGGATGAGATTTCCCTGGCTTTTGGAAACGCATTTCCATCGATCAAGGAGAGACTGCTAAATCGGAAACTAATTAAAGTGTCGGGAGACGCATTAGAAATCAGGGTGCCTGATTTATATGTGACTTTTCACGATAGATTAGTGACTGAGTACAAAACATCGGTGGATATGCCAGTGCTTGATATCAGAAAGAGAATGGAGGAGACTGAGGTTATGTACAATGCATTGTCTGAGCTATCTGTGCTCAAGGAGTCGGACAAGTTCGACGTTGATGTTTTTTCCCGGATGTGCCAGACTTTGGAGGTAGACCCAATGACTGCAGCAAAGGTTATTGTGGCAGTGATGAGCAACGAGAGCGGACTGACTCTCACATTCGAACAGCCAACTGAAGCAAATGTCGCATTGGCACTTAAAGATTCAGAAAAAGCCTCTGAGGGTGCACTAGTGGTTACTTCTAGAGATGTTGAAGAACCATCCATGAAGGGTTCAATGGCAAGAGGAGAGTTACAATTGGCCGGTCTGTCTGGAGACCAACCAGAGTCTTCCTATACTCGGAACGAGGAAATAGAGTCATTAGAGCAATTCCACATGGCAACGGCTAGTTCGTTAATTCGGAAACAGATGAGTTCGATTGTGTACACGGGCCCCATTAAAGTTCAGCAAATGAAAAACTTTATTGATAGCCTGGTAGCATCACTCTCTGCTGCGGTGTCGAACCTAGTCAAGATCCTAAAGGATACAGCTGCTATAGATCTCGAAACCCGTCAGAAGTTTGGAGTCTTAGATGTTGCGACCAAAAGATGGTTAATTAAACCTTTAGCCAAGAATCACGCATGGGGCGTTATTGAAACACATGCTAGGAAGTACCACGTTGCACTTTTGGAGTATGATGAGCATGGAGTGGTAACTTGCGACAGTTGGAGAAGGGTGGCCGTGAGTTCTGAGTCAATGGTTTATTCTGATATGGCAAAGCTCAGAACACTGAGGAGATTATTAAGAGATGGTGAGCCTCATGTCAGCAGTGCTAAAGTCGTCCTAGTTGACGGTGTCCCGGGTTGTGGAAAGACAAAAGAGATTCTCTCGAAAGTAAATTTTGAGGAAGATCTAATCTTAGTACCGGGTAAGCAGGCTGCTGAAATGATAAAGAGGCGTGCTAATGCGTCAGGAATAATTCAAGCCACAAGAGATAATGTTCGTACTGTTGATTCATTTATAATGAATTACGGTAAAGGAACACGCTGTCAGTTCAAAAGGTTATTTATCGACGAAGGTCTGATGTTGCACACTGGTTGTGTGAATTTTCTTGTTTCTATGTCTCTGTGCGAAATTGCATATGTTTATGGAGACACACAACAAATTCCATACATCAACAGAGTATCCGGTTTTCCGTACCCTGCACATTTTGCAAAAATAGAGGTTGATGAGGTGGAAACTCGCAGAACTACGCTGCGTTGTCCAGCCGACATTACCCACTATCTTAACAGAAGGTACGAAGGACATGTCATGTGTACATCGTCGGTTAAAAAGTCAGTTTCTCAGGAAATGGTGAGCGGGGCCGCAATGATCAATCCTGTATCTAAGCCATTGAATGGGAAAGTTTTGACTTTCACTCAGTCTGATAAAGAGGCGCTGCTTTCTCGAGGATATACGGACGTCCATACAGTACATGAGGTACAAGGTGAGACATATGCAGATGTGTCGTTGGTCAGATTGACTCCGACACCTGTATCTATTATCGCAGGAGATAGTCCGCACGTTCTCGTAGCTTTGTCAAGGCATACCCAAACATTGAAGTATTACACCGTAGTGATGGATCCTCTTGTAAGTATAATTAGGGATTTAGAAAAACTTAGTTCTTACTTGTTAGATATGTATAAAGTAGATGCAGGGACCCAATAG
>MN882011
ATGGCATACACACAGACAGCTACCACATCCGCTTTGCTCGACACTGTCCGAGGTAACAATACCTTGGTCAACGATCTTGCGAAGCGGCGTCTTTATGACACAGCGGTCGACGAGTTCAACGCTCGTGATCGCAGGCCCAAAGTAAATTTTTCCAAAGTAATAAGTGAGGAACAGACGCTTATTGCTACTAGGGCATATCCAGAATTCCAGATAACCTTCTATAATACGCAGAACGCCGTGCATTCGCTTGCCGGTGGACTACGATCCTTAGAACTGGAATATCTAATGATGCAGATCCCGTACGGATCACTCACATATGATATAGGTGGGAATTTTGCATCTCATCTGTTCAAAGGACGGGCATATGTTCACTGCTGTATGCCCAATCTTGATGTCCGCGACATAATGCGGCACGAAGGCCAGAAAGACAGTATAGAATTATACCTTTCCAGGCTTGAGCGGGGCAACAAAGTTGTCCCAAATTTCCAAAAGGAAGCTTTTGACAGATACGCTGAAACGCCAGACGAAGTTGTCTGTCACAGTACCTTCCAAACGTGTACGCACCAGCAGGTGGAAAACACAGGCAGGGTGTATGCTATTGCACTGCACAGTATATACGATATACCTGCTGATGAATTCGGAGCGGCACTTTTAAGGAAAAATGTCCATGTTTGTTACGCCGCCTTCCACTTTTCCGAGAATTTACTTCTCGAAGATTCACACGTCAACCTTGACGAAATCAATGCGTGTTTTTCGCGTGATGGAGACAAGCTGACTTTTTCTTTCGCATCTGAGAGCACTTTAAATTATTGTCATAGTTATTCTAATATTTTAAAATACGTGTGCAAAACTTACTTCCCGGCATCTAATAGAGAGGTCTACATGAAGGAGTTTTTGGTCACCAGGGTTAACACCTGGTTTTGTAAGTTTTCTAGGATAGATACTTTTTTATTATACAAGGGGGTAGCCCACAAAGGTGTAAATAGTGAGCAATTTTACAGCGCAATGGAAGATGCATGGCACTACAAAAAGACTCTTGCAATGTGTAACAGCGAGAGGATTCTTCTTGAAGATTCCTCATCGGTCAATTACTGGTTCCCAAAAATGAGAGATATGGTCATAGTTCCTCTATTCGACATATCTCTCGACACCAGTAAAAGGACCCGCAAAGAAGTCTTAGTGTCAAAGGATTTTGTATTCACAGTTTTAAATCACATTCGCACTTATCAAGCCAAGGCACTTACATACTCCAATGTTTTATCCTTTGTCGAATCAATTCGTTCAAGGGTAATTATCAACGGAGTGACTGCCAGGTCTGAGTGGGATGTTGACAAATCTCTTTTGCAATCCTTGTCCATGACATTTTTCTTGCATACTAAGCTTGCCGTTTTAAAAGACGAATTGTTAATCAGCAAGTTTAGTTTGGGGCCAAAATCAGTAAGCCAGCACGTATGGGATGAGATTTCCCTGGCTTTTGGAAACGCATTTCCATCGATCAAGGAGAGACTGCTAAATCGGAAACTAATTAAAGTGTCGGGAGACGCATTAGAAATCAGGGTGCCTGATTTATATGTGACTTTTCACGATAGATTAGTGACTGAGTACAAAACATCGGTGGATATGCCAGTGCTTGATATCAGAAAGAGAATGGAGGAGACTGAGGTTATGTACAATGCATTGTCTGAGCTATCTGTGCTCAAGGAGTCGGACAAGTTCGACGTTGATGTTTTTTCCCGGATGTGCCAGACTTTGGAGGTAGACCCAATGACTGCAGCAAAGGTTATTGTGGCAGTGATGAGCAACGAGAGCGGACTGACTCTTACATTCGAACAGCCAACTGAAGCAAATGTCGCATTGGCACTTAAAGATTCAGAAAAAGCCTCTGAGGGTGCACTAGTGGTTACTTCTAGAGATGTTGAAGAACCATCCATGAAGGGTTCAATGGCAAGAGGAGAGTTACAATTGGCCGGTCTGTCTGGCGACCAACCAGAGTCTTCCTATACTCGGAACGAGGAAATAGAGTCATTAGAGCAATTCCACATGGCAACGGCTAGTTCGTTAATTCGGAAACAGATGAGTTCGATTGTGTACACGGGCCCCATTAAAGTTCAGCAAATGAAAAACTTTATTGATAGCCTGGTAGCATCACTCTCTGCTGCGGTGTCGAACCTAGTCAAGATCCTAAAGGATACAGCTGCTATAGATCTCGAAACCCGTCAGAAGTTTGGAGTCTTAGATGTTGCGACCAAAAGATGGTTAATTAAACCTTTAGCCAAGAATCACGCATGGGGCGTTATTGAAACACATGCTAGGAAGTACCACGTTGCACTTTTGGAGTATGATGAGCATGGAGTGGTAACTTGCGACAGTTGGAGAAGGGTGGCCGTGAGTTCTGAGTCAATGGTTTATTCTGATATGGCAAAGCTCAGAACACTGAGGAGATTATTAAGAGATGGTGAGCCTCATGTCAGCAGTGCTAAAGTCGTCCTAGTTGACGGTGTCCCGGGTTGTGGAAAGACAAAAGAGATTCTCTCGAAAGTAAATTTTGAGGAAGATCTAATCTTAGTACCGGGTAAGCAGGCTGCTGAAATGATAAAGAGGCGTGCTAATGCGTCAGGAATAATTCAAGCCACAAGAGATAATGTTCGTACTGTTGATTCATTTATAATGAATTACGGTAAAGGAACACGCTGTCAGTTCAAAAGGTTATTTATCGACGAAGGTCTGATGTTGCACACTGGTTGTGTGAATTTTCTTGTTTCTATGTCTCTGTGCGAAATTGCATATGTTTATGGAGACACACAACAAATTCCATACATCAACAGAGTATCCGGTTTTCCGTACCCTGCACATTTTGCAAAAATAGAGGTTGATGAGGTGGAAACTCGCAGAACTACGCTGCGTTGTCCAGCCGACATTACCCACTATCTTAACAGAAGGTACGAAGGACATGTCATGTGTACATCGTCGGTTAAAAAGTCAGTTTCTCAGGAAATGGTGAGCGGGGCCGCAATGATCAATCCTGTATCTAAGCCATTGAATGGGAAAGTTTTGACTTTCACTCAGTCTGATAAAGAGGCGCTGCTTTCTCGAGGATATACGGACGTCCATACAGTACATGAGGTACAAGGTGAGACATATGCAGATGTGTCGTTGGTCAGATTGACTCCGACACCTGTATCTATCATCGCAGGAGATAGTCCGCACGTTCTCGTAGCTTTGTCAAGGCATACCCAAACATTGAAGTATTACACCGTAGTGATGGATCCTCTTGTAAGTATAATTAGGGATTTAGAAAAACTTAGTTCTTACTTGTTAGATATGTATAAAGTAGATGCAGGGACCCAATAG
>MN882013
ATGGCATACACACAGACAGCTACCACATCCGCTTTGCTCGACACTGTCCGAGGTAACAATACCTTGGTCAACGATCTTGCGAAGCGGCGTCTTTATGACACAGCGGTCGACGAGTTCAACGCTCGTGATCGCAGGCCCAAAGTAAATTTTTCCAAAGTAATAAGTGAGGAACAGACGCTTATTGCTACTAGGGCATATCCTGAATTCCAGATAACCTTCTATAATACGCAGAACGCCGTGCATTCGCTTGCCGGTGGACTACGATCCTTAGAACTGGAATATCTAATGATGCAGATCCCGTACGGATCACTCACATATGATATAGGTGGGAATTTTGCATCTCATCTGTTCAAAGGACGGGCATATGTTCACTGCTGTATGCCCAATCTTGATGTCCGCGACATAATGCGGCACGAAGGCCAGAAAGACAGTATAGAATTATACCTTTCCAGGCTTGAGCGGGGCAACAAAGTTGTCCCAAATTTCCAAAAGGAAGCTTTTGACAGATACGCTGAAACGCCAGACGAAGTTGTCTGTCACAGTACCTTCCAAACGTGTACGCACCAGCAGGTGGAAAACACAGGCAGGGTGTATGCTATTGCATTGCACAGTATATACGATATACCTGCTGATGAATTCGGAGCGGCACTTTTAAGGAAAAATGTCCATGTTTGTTACGCCGCCTTCCACTTTTCCGAGAATTTACTTCTCGAAGATTCACACGTCAACCTTGACGAAATCAACGCGTGTTTTTCGCGTGATGGAGACAAGCTGACTTTTTCTTTCGCATCTGAGAGCACTTTAAATTATTGTCATAGTTATTCTAATATTTTAAAATACGTGTGCAAAACTTACTTCCCGGCATCTAATAGAGAGGTCTACATGAAGGAGTTTTTGGTCACCAGGGTTAACACCTGGTTTTGTAAGTTTTCTAGGATAGATACTTTTTTATTATACAAGGGGGTAGCCCACAAAGGTGTAAATAGTGAGCAATTTTACAGCGCAATGGAAGATGCATGGCACTACAAAAAGACTCTTGCAATGTGTAACAGCGAGAGGATTCTTCTTGAAGATTCCTCATCGGTCAATTACTGGTTCCCAAAAATGAGAGATATGGTCATAGTTCCTCTATTCGACATATCTCTCGACACTAGTAAAAGGACCCGCAAAGAAGTCTTAGTGTCAAAGGATTTTGTATTCACAGTTTTAAATCACATTCGCACTTATCAAGCCAAGGCACTTACATACTCCAATGTTTTATCCTTTGTCGAATCAATTCGTTCAAGGGTAATTATCAACGGAGTGACTGCCAGGTCTGAGTGGGATGTTGACAAATCTCTTTTGCAATCCTTGTCCATGACATTTTTCTTGCATACTAAGCTTGCCGTTTTAAAAGACGAATTGTTAATCAGCAAGTTTAGTTTGGGGCCAAAATCAGTAAGCCAGCATGTATGGGATGAGATTTCCCTGGCTTTTGGAAACGCATTTCCATCGATCAAGGAGAGACTGCTAAATCGGAAACTAATTAAAGTGTCGGGAGACGCATTAGAAATCAGGGTGCCTGATTTATATGTGACTTTTCACGATAGATTAGTGACTGAGTACAAAACATCGGTGGATATGCCAGTGCTTGATATCAGAAAGAGAATGGAGGAGACTGAGGTTATGTACAATGCATTGTCTGAGCTATCTGTGCTCAAGGAGTCGGACAAGTTCGACGTTGATGTTTTTTCCCGGATGTGCCAGACTTTGGAGGTAGACCCAATGACTGCAGCAAAGGTTATTGTGGCAGTGATGAGCAACGAGAGCGGACTGACTCTTACATTCGAACAGCCAACTGAAGCAAATGTCGCATTGGCACTTAAAGATTCAGAAAAAGCCTCTGAGGGTGCACTAGTGGTTACTTCTAGAGATGTTGAAGAACCATCCATGAAGGGTTCAATGGCAAGAGGAGAGTTACAATTGGCCGGTCTGTCTGGAGACCAACCAGAGTCTTCCTATACTCGGAACGAGGAAATAGAGTCATTAGAGCAATTCCACATGGCAACGGCTGGTTCGTTAATTCGGAAACAGATGAGTTCGATTGTGTACACGGGCCCCATTAAAGTTCAGCAAATGAAAAACTTTATTGATAGCCTGGTAGCATCACTCTCTGCTGCGGTGTCGAACCTAGTCAAGATCCTAAAGGATACAGCTGCTATAGATCTCGAAACCCGTCAGAAGTTTGGAGTCTTAGATGTTGCGACCAAAAGATGGTTAATTAAACCTTTAGCCAAGAATCACGCATGGGGCGTTATTGAAACACATGCTAGGAAGTACCACGTTGCACTTTTGGAGTATGATGAGCATGGAGTGGTAACTTGCGACAGTTGGAGAAGGGTGGCCGTGAGTTCTGAGTCAATGGTTTATTCTGATATGGCAAAGCTCAGAACACTGAGGAGATTATTAAGAGATGGTGAGCCTCATGTCAGCAGTGCTAAAGTCGTCCTAGTTGACGGTGTCCCGGGTTGTGGAAAGACAAAAGAGATTCTCTCGAAAGTAAATTTTGAGGAAGATCTAATCTTAGTACCGGGTAAGCAGGCTGCTGAAATGATAAAGAGGCGTGCTAATGCGTCAGGAATAATTCAAGCCACAAGAGATAATGTTCGTACTGTTGATTCATTTATAATGAATTACGGTAAAGGAACACGCTGTCAGTTCAAAAGGTTATTTATCGACGAAGGTCTGATGTTGCACACTGGTTGTGTGAATTTTCTTGTTTCTATGTCTCTGTGCGAAATTGCATATGTTTATGGAGACACACAACAAATTCCATACATCAACAGAGTATCCGGTTTTCCGTACCCTGCACATTTTGCAAAAATAGAGGTTGATGAGGTGGAAACTCGCAGAACTACGCTGCGTTGTCCAGCCGACATTACCCACTATCTTAACAGAAGGTACGAAGGACATGTCATGTGTACATCGTCGGTTAAAAAGTCAGTTTCTCAGGAAATGGTGAGCGGGGCCGCAATGATCAATCCTGTATCTAAGCCATTGAATGGGAAAGTTTTGACTTTCACTCAGTCTGATAAAGAGGCGCTGCTTTCTCGAGGATATACGGACGTCCATACAGTACATGAGGTACAAGGTGAGACATATGCAGATGTGTCGTTGGTCAGATTGACTCCGACACCTGTATCTATCATCGCAGGAGATAGTCCGCACGTTCTCGTAGCTTTGTCAAGGCATACCCAAACATTGAAGTATTACACCGTAGTGATGGATCCTCTTGTAAGTATAATTAGGGATTTAGAAAAACTTAGTTCTTACTTGTTAGATATGTATAAAGTAGATGCAGGGACCCAATAG
>MN882016
ATGGCATACACACAGACAGCTACCACATCCGCTTTGCTCGACACTGTCCGAGGTAACAATACCTTGGTCAACGATCTTGCGAAGCGGCGTCTTTATGACACAGCGGTCGACGAGTTCAACGCTCGTGATCGCAGGCCCAAAGTAAATTTTTCCAAAGTAATAAGTGAGGAACAGACGCTTATTGCTACTAGGGCATATCCTGAATTCCAGATAACCTTCTATAATACGCAGAACGCCGTGCATTCGCTTGCCGGTGGACTACGATCCTTAGAACTGGAATATCTAATGATGCAGATCCCGTACGGATCACTCACATATGATATAGGTGGGAATTTTGCATCTCATCTGTTCAAAGGACGGGCATATGTTCACTGCTGTATGCCCAATCTTGATGTCCGCGACATAATGCGGCACGAAGGCCAGAAAGACAGTATAGAATTATACCTTTCCAGGCTTGAGCGGGGCAACAAAGTTGTCCCAAATTTCCAAAAGGAAGCTTTTGACAGATACGCTGAAACGCCAGACGAAGTTGTCTGTCACAGTACCTTCCAAACGTGTACGCACCAGCAGGTGAAAAACACAGGCAGGGTGTATGCTATTGCATTGCACAGTATATACGATATACCTGCTGATGAATTCGGAGCGGCACTTTTAAGGAAAAATGTCCATGTTTGTTACGCCGCCTTCCACTTTTCCGAGAATTTACTTCTCGAAGATTCACACGTCAACCTTGACGAAATCAACGCGTGTTTTTCGCGTGATGGAGACAAGCTGACTTTTTCTTTCGCATCTGAGAGCACTTTAAATTATTGTCATAGTTATTCTAATATTTTAAAATACGTGTGCAAAACTTACTTCCCGGCATCTAATAGAGAGGTCTACATGAAGGAGTTTTTGGTCACCAGGGTTAACACCTGGTTTTGTAAGTTTTCTAGGATAGATACTTTTTTATTATACAAGGGGGTAGCCCACAAAGGTGTAAATAGTGAGCAATTTTACAGCGCAATGGAAGATGCATGGCACTACAAAAAGACTCTTGCAATGTGTAACAGCGAGAGGATTCTTCTTGAAGATTCCTCATCGGTCAATTACTGGTTCCCAAAAATGAGAGATATGGTCATAGTTCCTCTATTCGACATATCTCTCGACACTAGTAAAAGGACCCGCAAAGAAGTCTTAGTGTCAAAGGATTTTGTATTCACAGTTTTAAATCACATTCGCACTTATCAAGCCAAGGCACTTACATACTCCAATGTTTTATCCTTTGTCGAATCAATTCGTTCAAGGGTAATTATCAACGGAGTGACTGCCAGGTCTGAGTGGGATGTTGACAAATCTCTTTTGCAATCCTTGTCCATGACATTTTTCTTGCATACTAAGCTTGCCGTTTTAAAAGACGAATTGTTAATCAGCAAGTTTAGTTTGGGGCCAAAATCAGTAAGCCAGCATGTATGGGATGAGATTTCCCTGGCTTTTGGAAACGCATTTCCATCGATCAAGGAGAGACTGCTAAATCGGAAACTAATTAAAGTGTCGGGAGACGCATTAGAAATCAGGGTGCCTGATTTATATGTGACTTTTCACGATAGATTAGTGACTGAGTACAAAACATCGGTGGATATGCCAGTGCTTGATATCAGAAAGAGAATGGAGGAGACTGAGGTTATGTACAATGCATTGTCTGAGCTATCTGTGCTCAAGGAGTCGGACAAGTTCGACGTTGATGTTTTTTCCCGGATGTGCCAGACTTTGGAGGTAGACCCAATGACTGCAGCAAAGGTTATTGTGGCAGTGATGAGCAACGAGAGCGGACTGACTCTTACATTCGAACAGCCAACTGAAGCAAATGTCGCATTGGCACTTAAAGATTCAGAAAAAGCCTCTGAGGGTGCACTAGTGGTTACTTCTAGAGATGTTGAAGAACCATCCATGAAGGGTTCAATGGCAAGAGGAGAGTTACAATTGGCCGGTCTGTCTGGAGACCAACCAGAGTCTTCCTATACTCGGAACGAGGAAATAGAGTCATTAGAGCAATTCCACATGGCAACGGCTGGTTCGTTAATTCGGAAACAGATGAGTTCGATTGTGTACACGGGCCCCATTAAAGTTCAGCAAATGAAAAACTTTATTGATAGCCTGGTAGCATCACTCTCTGCTGCGGTGTCGAACCTAGTCAAGATCCTAAAGGATACAGCTGCTATAGATCTCGAAACCCGTCAGAAGTTTGGAGTCTTAGATGTTGCGACCAAAAGATGGTTAATTAAACCTTTAGCCAAGAATCACGCATGGGGCGTCATTGAAACACATGCTAGGAAGTACCACGTTGCACTTTTGGAGTATGATGAGCATGGAGTGGTAACTTGCGACAGTTGGAGAAGGGTGGCCGTGAGTTCTGAGTCAATGGTTTATTCTGATATGGCAAAGCTCAGAACACTGAGGAGATTATTAAGAGATGGTGAGCCTCATGTCAGCAGTGCTAAAGTCGTCCTAGTTGACGGTGTCCCGGGTTGTGGAAAGACAAAAGAGATTCTCTCGAAAGTAAATTTTGAGGAAGATCTAATCTTAGTACCGGGTAAGCAGGCTGCTGAAATGATAAAGAGGCGTGCTAATGCGTCAGGAATAATTCAAGCCACAAGAGATAATGTTCGTACTGTTGATTCATTTATAATGAATTACGGTAAAGGAACACGCTGTCAGTTCAAAAGGTTATTTATCGACGAAGGTCTGATGTTGCACACTGGTTGTGTGAATTTTCTTGTTTCTATGTCTCTGTGCGAAATTGCATATGTTTATGGAGACACACAACAAATTCCATACATCAACAGAGTATCCGGTTTTCCGTACCCTGCACATTTTGCAAAAATAGAGGTTGATGAGGTGGAAACTCGCAGAACTACGCTGCGTTGTCCAGCCGACATTACCCACTATCTTAACAGAAGGTACGAAGGACATGTCATGTGTACATCGTCGGTTAAAAAGTCAGTTTCTCAGGAAATGGTGAGCGGGGCCGCAATGATCAATCCTGTATCTAAGCCATTGAATGGGAAAGTTTTGACTTTCACTCAGTCTGATAAAGAGGCGCTGCTTTCTCGAGGATATACGGACGTCCATACAGTACATGAGGTACAAGGTGAGACATATGCAGATGTGTCGTTGGTCAGATTGACTCCGACACCTGTATCTATCATCGCAGGAGATAGTCCGCACGTTCTCGTAGCTTTGTCAAGGCATACCCAAACATTGAAGTATTACACCGTAGTGATGGATCCTCTTGTAAGTATAATTAGGGATTTAGAAAAACTTAGTTCTTACTTGTTAGATATGTATAAAGTAGATGCAGGGACCCAATAG
>MN882020
ATGGCATACACACAGACAGCTACCACATCCGCTTTGCTCGACACTGTCCGAGGTAACAATACCTTGGTCAACGATCTTGCGAAGCGGCGTCTTTATGACACAGCGGTCGACGAGTTCAACGCTCGTGATCGCAGGCCCAAAGTAAATTTTTCCAAAGTAATAAGTGAGGAACAGACGCTTATTGCTACTAGGGCATATCCAGAATTCCAGATAACCTTCTATAATACGCAGAATGCCGTGCATTCGCTTGCCGGTGGACTACGATCCTTAGAACTGGAATATCTAATGATGCAGATCCCGTACGGATCACTCACATATGATATAGGTGGGAATTTTGCATCTCATCTGTTCAAAGGACGGGCATATGTTCACTGCTGTATGCCCAATCTTGATGTCCGCGACATAATGCGGCACGAAGGCCAGAAAGACAGTATAGAATTATACCTTTCCAGGCTTGAGCGGGGCAACAAAGTTGTCCCAAATTTCCAAAAGGAAGCTTTTGACAGATACGCTGAAACGCCAGACGAAGTTGTCTGTCACAGTACCTTCCAAACGTGTACGCACCAGCAGGTGAAAAACACAGGCAGGGTGTATGCTATTGCACTGCACAGTATATACGATATACCTGCTGATGAATTCGGAGCGGCACTTTTAAGGAAAAATGTCCATGTTTGTTACGCCGCCTTCCACTTTTCCGAGAATTTACTTCTCGAAGATTCACACGTCAACCTTGACGAAATCAATGCGTGTTTTTCGCGTGATGGAGACAAGCTGACTTTTTCTTTCGCATCTGAGAGCACTTTAAATTATTGTCATAGTTATTCTAATATTTTAAAATACGTGTGCAAAACTTACTTCCCGGCATCTAATAGAGAGGTCTACATGAAGGAGTTTTTGGTCACCAGGGTTAACACCTGGTTTTGTAAGTTTTCTAGGATAGATACTTTTTTATTATACAAGGGGGTAGCCCACAAAGGTGTAAATAGTGAGCAATTTTACAGCGCAATGGAAGATGCATGGCACTACAAAAAGACTCTTGCAATGTGTAACAGCGAGAGGATTCTTCTTGAAGATTCCTCATCGGTCAATTACTGGTTCCCAAAAATGAGAGATATGGTCATAGTTCCTCTATTCGACATATCTCTCGACACCAGTAAAAGGACCCGCAAAGAAGTCTTAGTGTCAAAGGATTTTGTATTCACAGTTTTAAATCACATTCGCACTTATCAAGCCAAGGCACTTACATACTCCAATGTTTTATCCTTTGTCGAATCAATTCGTTCAAGGGTAATTATCAACGGAGTGACTGCCAGGTCTGAGTGGGATGTTGACAAATCTCTTTTGCAATCCTTGTCCATGACATTTTTCTTGCATACTAAGCTTGCCGTTTTAAAAGACGAATTGTTAATCAGCAAGTTTAGTTTGGGGCCAAAATCAGTAAGCCAGCATGTATGGGATGAGATTTCCCTGGCTTTTGGAAACGCATTTCCATCGATCAAGGAGAGACTGCTAAATCGGAAACTAATTAAAGTGTCGGGAGACGCATTAGAAATCAGGGTGCCTGATTTATATGTGACTTTTCACGATAGATTAGTGACTGAGTACAAAACATCGGTGGATATGCCAGTGCTTGATATCAGAAAGAGAATGGAGGAGACTGAGGTTATGTACAATGCATTGTCTGAGCTATCTGTGCTCAAGGAGTCGGACAAGTTCGACGTTGATGTTTTTTCCCGGATGTGCCAGACTTTGGAGGTAGACCCAATGACTGCAGCAAAGGTTATTGTGGCAGTGATGAGCAACGAGAGCGGACTGACTCTTACATTCGAACAGCCAACTGAAGCAAATGTCGCATTGGCACTTAAAGATTCAGAAAAAGCCTCTGAGGGTGCACTAGTGGTTACTTCTAGAGATGTTGAAGAACCATCCATGAAGGGTTCAATGGCAAGAGGAGAGTTACAATTGGCCGGTCTGTCTGGAGACCAACCAGAGTCTTCCTATACTCGGAACGAGGAAATAGAGTCATTAGAGCAATTCCACATGGCAACGGCTAGTTCGTTAATTCGGAAACAGATGAGTTCGATTGTGTACACGGGCCCCATTAAAGTTCAGCAAATGAAAAACTTTATTGATAGCCTGGTAGCATCACTCTCTGCTGCGGTGTCGAACCTAGTCAAGATCCTAAAGGATACAGCTGCTATAGATCTCGAAACCCGTCAGAAGTTTGGAGTCTTAGATGTTGCGACCAAAAGATGGTTAATTAAACCTTTAGCCAAGAATCACGCATGGGGCGTTATTGAAACACATGCTAGGAAGTACCACGTTGCACTTTTGGAGTATGATGAGCATGGAGTGGTAACTTGCGACAGTTGGAGAAGGGTGGCCGTGAGTTCTGAGTCAATGGTTTATTCTGATATGGCAAAGCTTAGAACACTGAGGAGATTATTAAGAGATGGTGAGCCTCATGTCAGCAGTGCTAAAGTCGTCCTAGTTGACGGTGTCCCGGGTTGTGGAAAGACAAAAGAGATTCTCTCGAAAGTAAATTTTGAGGAAGATCTAATCTTAGTACCGGGTAAGCAGGCTGCTGAAATGATAAAGAGGCGTGCTAATGCGTCAGGAATAATTCAAGCCACAAGAGATAATGTTCGTACTGTTGATTCATTTATAATGAATTACGGTAAAGGAACACGCTGTCAGTTCAAAAGGTTATTTATCGACGAAGGTCTGATGTTGCACACTGGTTGTGTGAATTTTCTTGTTTCTATGTCTCTGTGCGAAATTGCATATGTTTATGGAGACACACAACAAATTCCATACATCAACAGAGTATCCGGTTTTCCGTACCCTGCACATTTTGCAAAAATAGAGGTTGATGAGGTGGAAACTCGCAGAACTACGCTGCGTTGTCCAGCCGACATTACCCACTATCTTAACAGAAGGTACGAAGGACATGTCATGTGTACATCGTCGGTTAAAAAGTCGGTTTCTCAGGAAATGGTGAGCGGGGCCGCAATGATCAATCCTGTATCTAAGCCATTGAATGGGAAAGTTTTGACTTTCACTCAGTCTGATAAAGAGGCGCTGCTTTCTCGAGGATATACGGACGTCCATACAGTACATGAGGTACAAGGTGAGACATATGCAGATGTGTCGTTGGTCAGATTGACTCCGACACCTGTATCTATCATCGCAGGAGATAGTCCGCACGTTCTCGTAGCTTTGTCAAGGCATACCCAAACATTGAAGTATTACACCGTAGTGATGGATCCTCTTGTAAGTATAATTAGGGATTTAGAAAAACTTAGTTCTTACTTGTTAGATATGTATAAAGTAGATGCAGGGACCCAATAG
>MN882028
ATGGCATACACACAGACAGCTACCACATCCGCTTTGCTCGACACTGTCCGAGGTAACAATACCTTGGTCAACGATCTTGCGAAGCGGCGTCTTTATGACACAGCGGTCGACGAGTTCAACGCTCGTGATCGCAGGCCCAAAGTAAATTTTTCCAAAGTAATAAGTGAGGAACAGACGCTTATTGCTACTAGGGCATATCCAGAATTCCAGATAACCTTCTATAATACGCAGAACGCCGTGCATTCGCTTGCCGGTGGACTACGATCCTTAGAACTGGAATATCTAATGATGCAGATCCCGTACGGATCACTCACATATGATATAGGTGGGAATTTTGCATCTCATCTGTTCAAAGGACGAGCATATGTTCACTGCTGTATGCCCAATCTTGATGTCCGCGACATAATGCGGCACGAAGGCCAGAAAGACAGTATAGAATTATACCTTTCCAGGCTTGAGCGGGGCAACAAAGTTGTCCCAAATTTCCAAAAGGAAGCTTTTGACAGATACGCTGAAACGCCAGACGAAGTTGTCTGTCACAGTACCTTCCAAACGTGTACGCACCAGCAGGTGGAAAACACAGGCAGGGTGTATGCTATTGCACTGCACAGTATATACGATATACCTGCTGATGAATTCGGAGCGGCACTTTTAAGGAAAAATGTCCATGTTTGTTACGCCGCCTTCCACTTTTCCGAGAATTTACTTCTCGAAGATTCACACGTCAACCTTGACGAAATCAATGCGTGTTTTTCGCGTGATGGAGACAAGCTGACTTTTTCTTTCGCATCTGAGAGCACTTTAAATTATTGTCATAGTTATTCTAATATTTTAAAATACGTGTGCAAAACTTACTTCCCGGCATCTAATAGAGAGGTCTACATGAAGGAGTTTTTGGTCACCAGGGTTAACACCTGGTTTTGTAAGTTTTCTAGGATAGATACTTTTTTATTATACAAGGGGGTAGCCCACAAAGGTGTAAATAGTGAGCAATTTTACAGCGCAATGGAAGATGCATGGCACTACAAAAAGACTCTTGCAATGTGTAACAGCGAGAGGATTCTTCTTGAAGATTCCTCATCGGTCAATTACTGGTTCCCAAAAATGAGAGATATGGTCATAGTTCCTCTATTCGACATATCTCTCGACACCAGTAAAAGGACCCGCAAAGAAGTCTTAGTGTCAAAGGATTTTGTATTCACAGTTTTAAATCACATTCGCACTTATCAAGCCAAGGCACTTACATACTCCAATGTTTTATCCTTTGTCGAATCAATTCGTTCAAGGGTAATTATCAACGGAGTGACTGCCAGGTCTGAGTGGGATGTTGACAAATCTCTTTTGCAATCCTTGTCCATGACATTTTTCTTGCATACTAAGCTTGCCGTTTTAAAAGACGAATTGTTAATCAGCAAGTTTAGTTTGGGGCCAAAATCAGTAAGCCAGCATGTATGGGATGAGATTTCCCTGGCTTTTGGAAACGCATTTCCATCGATCAAGGAGAGACTGCTAAATCGGAAACTAATTAAAGTGTCGGGAGACGCATTAGAAATCAGGGTGCCTGATTTATATGTGACTTTTCACGATAGATTAGTGACTGAGTACAAAACATCGGTGGATATGCCAGTGCTTGATATCAGAAAGAGAATGGAGGAGACTGAGGTTATGTACAATGCATTGTCTGAGCTATCTGTGCTCAAGGAGTCGGACAAGTTCGACGTTGATGTTTTTTCCCGGATGTGCCAGACTTTGGAGGTAGACCCAATGACTGCAGCAAAGGTTATTGTGGCAGTGATGAGCAACGAGAGCGGACTGACTCTTACATTCGAACAGCCAACTGAAGCAAATGTCGCATTGGCACTTAAAGATTCAGAAAAAGCCTCTGAGGGTGCACTAGTGGTTACTTCTAGAGATGTTGAAGAACCATCCATGAAGGGTTCAATGGCAAGAGGAGAGTTACAATTGGCCGGTCTGTCTGGAGACCAACCAGAGTCTTCCTATACTCGGAACGAGGAAATAGAGTCATTAGAGCAATTCCACATGGCAACGGCTAGTTCGTTAATTCGGAAACAGATGAGTTCGATTGTGTACACGGGCCCCATTAAAGTTCAGCAAATGAAAAACTTTATTGATAGCCTGGTAGCATCACTCTCTGCTGCGGTGTCGAACCTAGTCAAGATCCTAAAGGATACAGCTGCTATAGATCTCGAAACCCGTCAGAAGTTTGGAGTCTTAGATGTTGCGACCAAAAGATGGTTAATTAAACCTTTAGCCAAGAATCACGCATGGGGCGTTATTGAAACACATGCTAGGAAGTACCACGTTGCACTTTTGGAGTATGATGAGCATGGAGTGGTAACTTGCGACAGTTGGAGAAGGGTGGCCGTGAGTTCTGAGTCAATGGTTTATTCTGATATGGCAAAGCTCAGAACACTGAGGAGATTATTAAGAGATGGTGAGCCTCATGTCAGCAGTGCTAAAGTCGTCCTAGTTGACGGTGTCCCGGGTTGTGGAAAGACAAAAGAGATTCTCTCGAAAGTAAATTTTGAGGAAGATCTAATCTTAGTACCGGGTAAGCAGGCTGCTGAAATGATAAAGAGGCGTGCTAATGCGTCAGGAATAATTCAAGCCACAAGAGATAATGTTCGTACTGTTGATTCATTTATAATGAATTACGGTAAAGGAACACGCTGTCAGTTCAAAAGGTTATTTATCGACGAAGGTCTGATGTTGCACACTGGTTGTGTGAATTTTCTTGTTTCTATGTCTCTGTGCGAAATTGCATATGTTTATGGAGACACACAACAAATTCCATACATCAACAGAGTATCCGGTTTTCCGTACCCTGCACATTTTGCAAAAATAGAGGTTGATGAGGTGGAAACTCGCAGAACTACGCTGCGTTGTCCAGCCGACATTACCCACTATCTTAACAGAAGGTACGAAGGACATGTCATGTGTACATCGTCGGTTAAAAAGTCAGTTTCTCAGGAAATGGTGAGCGGGGCCGCAATGATCAATCCTGTATCTAAGCCATTGAATGGGAAAGTTTTGACTTTCACTCAGTCTGATAAAGAGGCGCTGCTTTCTCGAGGATATACGGACGTCCATACAGTACATGAGGTACAAGGTGAGACATATGCAGATGTGTCGTTGGTCAGATTGACTCCGACACCTGTATCTATCATCGCAGGAGATAGTCCGCACGTTCTCGTAGCTTTGTCAAGGCATACCCAAACATTGAAGTATTACACCGTAGTGATGGATCCTCTTGTAAGTATAATTAGGGATTTAGAAAAACTTAGTTCTTACTTGTTAGATATGTATAAAGTAGATGCAGGGACCCAATAG
>MN882030
ATGGCATACACACAGACAGCTACCACATCCGCTTTGCTCGACACTGTCCGAGGTAACAATACCTTGGTCAACGATCTTGCGAAGCGGCGTCTTTATGACACAGCGGTCGACGAGTTCAACGCTCGTGATCGCAGGCCCAAAGTAAATTTTTCCAAAGTAATAAGTGAGGAACAGACGCTTATTGCTACTAGGGCATATCCAGAATTCCAGATAACCTTCTATAATACGCAGAACGCCGTGCATTCGCTTGCCGGTGGACTACGATCCTTAGAACTGGAATATCTAATGATGCAGATCCCGTACGGATCACTCACATATGATATAGGTGGGAATTTTGCATCTCATCTGTTCAAAGGACGGGCATATGTTCACTGCTGTATGCCCAATCTTGATGTCCGCGACATAATGCGGCACGAAGGCCAGAAAGACAGTATAGAATTATACCTTTCCAGGCTTGAGCGGGGCAACAAAGTTGTCCCAAATTTCCAAAAGGAAGCTTTTGACAGATACGCTGAAACGCCAGACGAAGTTGTCTGTCACAGTACCTTCCAAACGTGTACGCACCAGCAGGTGGAAAACACAGGCAGGGTGTATGCTATTGCATTGCACAGTATATACGATATACCTGCTGATGAATTCGGAGCGGCACTTTTAAGGAAAAATGTCCATGTTTGTTACGCCGCCTTCCACTTTTCCGAGAATTTACTTCTCGAAGATTCACACGTCAACCTTGACGAAATCAACGCGTGTTTTTCGCGCGATGGAGACAAGCTGACTTTTTCTTTCGCATCTGAGAGCACTTTAAATTACTGTCATAGTTATTCTAATATTTTAAAATACGTGTGCAAAACTTACTTCCCGGCATCTAATAGAGAGGTCTACATGAAGGAGTTTTTGGTCACCAGGGTTAACACCTGGTTTTGTAAGTTTTCTAGGATAGATACTTTTTTATTATACAAGGGGGTAGCCCACAAAGGTGTAAATAGTGAGCAATTTTACAGCGCAATGGAAGATGCATGGCACTACAAAAAGACTCTTGCAATGTGTAACAGCGAGAGGATTCTTCTTGAAGATTCCTCATCGGTCAATTACTGGTTCCCAAAAATGAGAGATATGGTCATAGTTCCTCTATTCGACATATCTCTCGACACCAGTAAAAGGACCCGCAAAGAAGTCTTAGTGTCAAAGGATTTTGTATTCACAGTTTTAAATCACATTCGCACTTATCAAGCCAAGGCACTTACATACTCCAATGTTTTATCCTTTGTCGAATCAATTCGTTCAAGGGTAATTATCAACGGAGTGACTGCCAGGTCTGAGTGGGATGTTGACAAATCTCTTTTGCAATCCTTGTCCATGACATTTTTCTTGCATACTAAGCTTGCCGTTTTAAAAGACGAATTGTTAATCAGCAAGTTTAGTTTGGGGCCAAAATCAGTAAGCCAGCATGTATGGGATGAGATTTCCCTGGCTTTTGGAAACGCATTTCCATCGATCAAGGAGAGACTGCTAAATCGGAAACTAATTAAAGTGTCGGGAGACGCATTAGAAATCAGGGTGCCTGATTTATATGTGACTTTTCACGATAGATTAGTGACTGAGTACAAAACATCGGTGGATATGCCAGTGCTTGATATCAGAAAGAGAATGGAGGAGACTGAGGTTATGTACAATGCATTGTCTGAGCTATCTGTGCTCAAGGAGTCGGACAAGTTCGACGTTGATGTTTTTTCCCGGATGTGCCAGACTTTGGAGGTAGACCCAATGACTGCAGCAAAGGTTATTGTGGCAGTGATGAGCAATGAGAGCGGACTGACTCTTACATTCGAACAGCCAACTGAAGCAAATGTCGCATTGGCACTTAAAGATTCAGAAAAAGCCTCTGAGGGTGCACTAGTGGTTACTTCTAGAGATGTTGAAGAACCATCCATGAAGGGTTCAATGGCAAGAGGAGAGTTACAATTGGCCGGTCTGTCTGGAGACCAACCAGAGTCTTCCTATACTCGGAACGAGGAAATAGTGTCATTAGAGCAATTCCACATGGCAACGGCTAGTTCGTTAATTCGGAAACAGATGAGTTCGATTGTGTACACGGGCCCCATTAAAGTTCAGCAAATGAAAAACTTTATTGATAGCCTGGTAGCATCACTCTCTGCTGCGGTGTCGAACCTAGTCAAGATCCTAAAGGATACAGCTGCTATAGATCTCGAAACCCGTCAGAAGTTTGGAGTCTTAGATGTTGCGACCAAAAGATGGTTAATTAAACCTTTAGCCAAGAATCACGCATGGGGCGTTATTGAAACACATGCTAGGAAGTACCACGTTGCACTTTTGGAGTATGATGAGCATGGAGTGGTAACTTGCGACAGTTGGAGAAGGGTGGCCGTGAGTTCTGAGTCAATGGTTTATTCTGATATGGCAAAGCTCAGAACACTGAGGGGATTATTAAGAGATGGTGAGCCTCATGTCAGCAGTGCTAAAGTCGTCCTAGTTGACGGTGTCCCGGGTTGTGGAAAGACAAAAGAGATTCTCTCGAAAGTAAATTTTGAGGAAGATCTAATCTTAGTACCGGGTAAGCAGGCTGCTGAAATGATAAAGAGGCGTGCTAATGCGTCAGGAATAATTCAAGCCACAAGAGATAATGTTCGTACTGTTGATTCATTTATAATGAATTACGGTAAAGGAACACGCTGTCAGTTCAAAAGGTTATTTATCGACGAAGGTCTGATGTTGCACACTGGTTGTGTGAATTTTCTTGTTTCTATGTCTCTGTGCGAAATTGCATATGTTTATGGAGACACACAACAAATTCCATACATCAACAGAGTATCCGGTTTTCCGTACCCTGCACATTTTGCAAAAATAGAGGTTGATGAGGTGGAAACTCGCAGAACTACGCTGCGTTGTCCAGCCGACATTACTCACTATCTTAACAGAAGGTACGAAGGACATGTCATGTGTACATCGTCGGTTAAAAAGTCAGTTTCTCAGGAAATGGTGAGCGGGGCCGCAATGATCAATCCTGTATCTAAGCCATTGAATGGGAAAGTTTTGACTTTCACTCAGTCTGATAAAGAGGCGCTGCTTTCTCGAGGATATACGGACGTCCATACAGTACATGAGGTACAAGGTGAGACATATGCAGACGTGTCGTTGGTCAGATTGACTCCGACACCTGTATCTATCATCGCAGGAGATAGTCCGCACGTTCTCGTAGCTTTGTCAAGGCATACCCAAACATTGAAGTATTACACCGTAGTGATGGATCCTCTTGTAAGTATAATTAGGGATTTAGAAAAACTTAGTTCTTACTTGTTAGATATGTATAAAGTAGATGCAGGGACCCAATAG
>MN882041
ATGGCATACACACAGACAGCTACCACATCCGCTTTGCTCGACACTGTCCGAGGTAACAATACCTTGGTCAACGATCTTGCGAAGCGGCGTCTTTATGACACAGCGGTCGACGAGTTCAACGCTCGTGATCGCAGGCCCAAAGTAAATTTTTCCAAAGTAATAAGTGAGGAACAGACGCTTATTGCTACTAGGGCATATCCTGAATTCCAGATAACCTTCTATAATACGCAGAACGCCGTGCATTCGCTTGCCGGTGGACTACGATCCTTAGAACTGGAATATCTAATGATGCAGATCCCGTACGGATCACTCACATATGATATAGGTGGGAATTTTGCATCTCATCTGTTCAAAGGACGGGCATATGTTCACTGCTGTATGCCCAATCTTGATGTCCGCGACATAATGCGGCACGAAGGCCAGAAAGACAGTATAGAATTATACCTTTCCAGGCTTGAGCGGGGCAACAAAGTTGTCCCAAATTTCCAAAAGGAAGCTTTTGACAGATACGCTGAAACGCCAGACGAAGTTGTCTGTCACAGTACCTTCCAAACGTGTACGCACCAGCAGGTGGAAAACACAGGCAGGGTGTATGCTATTGCATTGCACAGTATATACGATATACCTGCTGATGAATTCGGAGCGGCACTTTTAAGGAAAAATGTCCATGTTTGTTACGCCGCCTTCCACTTTTCCGAGAATTTACTTCTCGAAGATTCACACGTCAACCTTGACGAAATCAACGCGTGTTTTTCGCGTGATGGAGACAAGCTGACTTTTTCTTTCGCATCTGAGAGCACTTTAAATTATTGTCATAGTTATTCTAATATTTTAAAATACGTGTGCAAAACTTACTTCCCGGCATCTAATAGAGAGGTCTACATGAAGGAGTTTTTGGTCACCAGGGTTAACACCTGGTTTTGTAAGTTTTCTAGGATAGATACTTTTTTATTATACAAGGGGGTAGCCCACAAAGGTGTAAATAGTGAGCAATTTTACAGCGCAATGGAAGATGCATGGCACTACAAAAAGACTCTTGCAATGTGTAACAGCGAGAGGATTCTTCTTGAAGATTCCTCATCGGTCAATTACTGGTTCCCAAAAATGAGAGATATGGTCATAGTTCCTCTATTCGACATATCTCTCGACACTAGTAAAAGGACCCGCAAAGAAGTCTTAGTGTCAAAGGATTTTGTATTCACAGTTTTAAATCACATTCGCACTTATCAAGCCAAGGCACTTACATACTCCAATGTTTTATCCTTTGTCGAATCAATTCGTTCAAGGGTAATTATCAACGGAGTGACTGCCAGGTCTGAGTGGGATGTTGACAAATCTCTTTTGCAATCCTTGTCCATGACATTTTTCTTGCATACTAAGCTTGCCGTTTTAAAAGACGAATTGTTAATCAGCAAGTTTAGTTTGGGGCCAAAATCAGTAAGCCAGCATGTATGGGATGAGATTTCCCTGGCTTTTGGAAACGCATTTCCATCGATCAAGGAGAGACTGCTAAATCGGAAACTAATTAAAGTGTCGGGAGACGCATTAGAAATCAGGGTGCCTGATTTATATGTGACTTTTCACGATAGATTAGTGACTGAGTACAAAACATCGGTGGATATGCCAGTGCTTGATATCAGAAAGAGAATGGAGGAGACTGAGGTTATGTACAATGCATTGTCTGAGCTATCTGTGCTCAAGGAGTCGGACAAGTTCGACGTTGATGTTTTTTCCCGGATGTGCCAGACTTTGGAGGTAGACCCAATGACTGCAGCAAAGGTTATTGTGGCAGTGATGAGCAACGAGAGCGGACTGACTCTTACATTCGAACAGCCAACTGAAGCAAATGTCGCATTGGCACTTAAAGATTCAGAAAAAGCCTCTGAGGGTGCACTAGTGGTTACTTCTAGAGATGTTGAAGAACCATCCATGAAGGGTTCAATGGCAAGAGGAGAGTTACAATTGGCCGGTCTGTCTGGAGACCAACCAGAGTCTTCCTATACTCGGAACGAGGAAATAGAGTCATTAGAGCAATTCCACATGGCAACGGCTGGTTCGTTAATTCGGAAACAGATGAGTTCGATTGTGTACACGGGCCCCATTAAAGTTCAGCAAATGAAAAACTTTATTGATAGCCTGGTAGCATCACTCTCTGCTGCGGTGTCGAACCTAGTCAAGATCCTAAAGGATACAGCTGCTATAGATCTCGAAACCCGTCAGAAGTTTGGAGTCTTAGATGTTGCGACCAAAAGATGGTTAATTAAACCTTTAGCCAAGAATCACGCATGGGGCGTTATTGAAACACATGCTAGGAAGTACCACGTTGCACTTTTGGAGTATGATGAGCATGGAGTGGTAACTTGCGACAGTTGGAGAAGGGTGGCCGTGAGTTCTGAGTCAATGGTTTATTCTGATATGGCAAAGCTCAGAACACTGAGGAGATTATTAAGAGATGGTGAGCCTCATGTCAGCAGTGCTAAAGTCGTCCTAGTTGACGGTGTCCCGGGTTGTGGAAAGACAAAAGAGATTCTCTCGAAAGTAAATTTTGAGGAAGATCTAATCTTAGTACCGGGTAAGCAGGCTGCTGAAATGATAAAGAGGCGTGCTAATGCGTCAGGAATAATTCAAGCCACAAGAGATAATGTTCGTACTGTTGATTCATTTATAATGAATTACGGTAAAGGAACACGCTGTCAGTTCAAAAGGTTATTTATCGACGAAGGTCTGATGTTGCACACTGGTTGTGTGAATTTTCTTGTTTCTATGTCTCTGTGCGAAATTGCATATGTTTATGGAGACACACAACAAATTCCATACATCAACAGAGTATCCGGTTTTCCGTACCCTGCACATTTTGCAAAAATAGAGGTTGATGAGGTGGAAACTCGCAGAACTACGCTGCGTTGTCCAGCCGACATTACCCACTATCTTAACAGAAGGTACGAAGGACATGTCATGTGTACATCGTCGGTTAAAAAGTCAGTTTCTCAGGAAATGGTGAGCGGGGCCGCAATGATCAATCCTGTATCTAAGCCATTGAATGGGAAAGTTTTGACTTTCACTCAGTCTGATAAAGAGGCGCTGCTTTCTCGAGGATATACGGACGTCCATACAGTACATGAGGTACAAGGTGAGACATATGCAGATGTGTCGTTGGTCAGATTGACTCCGACACCTGTATCTATCATCGCAGGAGATAGTCCGCACGTTCTCGTAGCTTTGTCAAGGCATACCCAAACATTGAAGTATTACACCGTAGTGATGGATCCTCTTGTAAGTATAATTAGGGATTTAGAAAAACTTAGTTCTTACTTGTTAGATATGTATAAAGTAGATGCAGGGACCCAATAG
>MN882042
ATGGCATACACACAGACAGCTACCACATCCGCTTTGCTCGACACTGTCCGAGGTAACAATACCTTGGTCAATGATCTTGCGAAGCGGCGTCTTTATGACACAGCGGTCGACGAGTTCAACGCTCGTGATCGCAGGCCCAAAGTAAATTTTTCCAAAGTAATAAGTGAGGAACAGACGCTTATTGCTACTAGGGCATATCCAGAATTCCAGATAACCTTCTATAATACGCAGAACGCCGTGCATTCGCTTGCCGGTGGACTACGATCCTTAGAACTGGAATATCTAATGATGCAGATCCCGTACGGATCACTCACATATGATATAGGTGGGAATTTTGCATCACATCTGTTCAAAGGACGGGCATATGTTCACTGCTGTATGCCCAATCTTGATGTCCGCGACATAATGCGGCACGAAGGCCAGAAAGACAGTATAGAATTATACCTTTCCAGGCTTGAGCGGGGCAACAAAGTTGTCCCAAATTTCCAAAAGGAAGCTTTTGACAGATACGCTGAAACGCCAGACGAAGTTGTCTGTCACAGTACCTTCCAAACGTGTACGCACCAGCAGGTGGAAAACACAGGCAGGGTGTATGCTATTGCATTGCACAGTATATACGATATACCTGCTGATGAATTCGGAGCGGCACTTTTAAGGAAAAATGTCCATGTTTGTTACGCCGCCTTCCACTTTTCCGAGAATTTACTTCTCGAAGATTCACACGTCAACCTTGACGAAATCAACGCGTGTTTTTCGCGTGATGGAGACAAGCTGACTTTTTCTTTCGCATCTGAGAGCACTTTAAATTATTGTCATAGTTATTCTAATATTTTAAAATACGTGTGCAAAACTTACTTCCCGGCATCTAATAGAGAGGTCTACATGAAGGAGTTTTTAGTCACCAGGGTTAACACCTGGTTTTGTAAGTTTTCTAGGATTGATACTTTTTTATTATACAAGGGGGTAGCCCACAAAGGTGTAAATAGTGAGCAATTTTACAGCGCAATGGAAGATGCATGGCACTACAAAAAGACTCTTGCAATGTGTAACAGCGAGAGGATTCTTCTTGAAGATTCCTCATCGGTCAATTACTGGTTCCCAAAAATGAGAGATATGGTCATAGTTCCTCTATTCGACATATCTCTCGACACCAGTAAAAGGACCCGCAAAGAAGTCTTAGTGTCAAAGGATTTTGTATTCACAGTTTTAAATCACATTCGCACTTATCAAGCCAAGGCACTTACATACTCCAATGTTTTATCCTTTGTCGAATCAATTCGTTCAAGGGTAATTATCAACGGAGTGACTGCTAGGTCTGAGTGGGATGTTGACAAATCTCTTTTGCAATCCTTGTCCATGACATTTTTCTTGCATACTAAGCTTGCCGTTTTAAAAGACGAATTGTTAATCAGCAAGTTTAGTTTGGGGCCAAAATCAGTAAGCCAGCATGTATGGGATGAGATTTCCCTGGCTTTTGGAAACGCATTTCCATCGATCAAGGAGAGACTGCTAAATCGGAAACTAATTAAAGTGTCGGGAGACGCATTAGAAATCAGGGTGCCTGATTTATATGTGACTTTTCACGATAGATTAGTGACTGAGTACAAAACATCGGTGGATATGCCAGTGCTTGATATCAGAAAGAGAATGGAGGAGACTGAGGTTATGTACAATGCATTGTCTGAGCTATCTGTGCTCAAGGAGTCGGACAAGTTCGACGTTGATGTTTTTTCCCGGATGTGCCAGACTTTGGAGGTAGACCCAATGACTGCAGCAAAGGTTATAGTGGCAGTGATGAGCAACGAGAGCGGACTGACTCTTACATTCGAACAGCCAACTGAAGCAAATGTCGCATTGGCACTTAAAGATTCAGAAAAAGCCTCTGAGGGTGCACTAGTGGTTACTTCTAGAGATGTTGAAGAACCATCCATGAAGGGTTCAATGGCAAGAGGAGAGTTACAATTGGCCGGTCTGTCTGGAGACCAACCAGAGTCTTCCTATACTCGGAACGAGGAAATAGAGTCATTAGAGCAATTCCACATGGCAACGGCTAGTTCGTTAATTCGGAAACAGATGAGTTCGATTGTGTACACGGGCCCCATTAAAGTTCAGCAAATGAAAAACTTTATTGATAGCCTGGTAGCATCACTCTCTGCTGCGGTGTCGAACCTAGTCAAGATCCTAAAGGATACAGCTGCTATAGATCTCGAAACCCGTCAGAAGTTTGGAGTCTTAGATGTTGCGACCAAAAGATGGTTAATTAAACCTTTAGCCAAAAATCACGCATGGGGCGTTATTGAAACACATGCTAGGAAGTACCACGTTGCACTTTTGGAGTATGATGAGCATGGAGTGGTAACTTGCGACAGTTGGAGAAGGGTGGCCGTGAGTTCTGAGTCAATGGTTTATTCTGATATGGCAAAGCTCAGAACACTGAGGAGATTATTAAGAGATGGTGAGCCTCATGTCAGCAGTGCTAAAGTCGTCCTAGTTGACGGTGTCCCGGGTTGTGGAAAGACAAAAGAGATTCTCTCGAAAGTAAATTTTGAGGAAGATCTAATCTTAGTACCGGGTAAGCAGGCTGCTGAAATGATAAAGAGGCGTGCTAATGCGTCAGGAATAATTCAAGCCACAAGAGATAATGTTCGTACTGTTGATTCATTTATAATGAATTACGGTAAAGGAACACGCTGTCAGTTCAAAAGGTTATTTATCGACGAAGGTCTGATGTTGCACACTGGTTGTGTGAATTTTCTTGTTTCTATGTCTCTGTGCGAAATTGCATATGTATATGGAGACACACAACAAATTCCATACATCAACAGAGTATCCGGTTTTCCGTACCCTGCACATTTTGCAAAAATAGAGGTTGATGAGGTGGAAACTCGCAGAACTACGCTGCGTTGTCCAGCCGACATTACCCACTATCTTAACAGAAGGTACGAAGGACATGTCATGTGTACATCGTCGGTTAAAAAGTCAGTTTCTCAGGAAATGGTGAGCGGGGCCGCAATGATCAATCCTGTATCTAAGCCATTGAATGGGAAAGTTTTGACTTTCACTCAGTCCGATAAAGAGGCGCTGCTTTCTCGAGGATATACGGACGTCCATACAGTACATGAGGTACAAGGTGAGACATATGCAGATGTGTCGTTGGTCAGATTGACTCCGACACCTGTATCTATCATCGCAGGAGATAGTCCGCACGTTCTCGTAGCTTTGTCAAGGCATACCCAAACATTGAAGTATTACACCGTAGTGATGGATCCTCTTGTAAGTATAATTAGGGATTTAGAAAAACTTAGTTCTTACTTGTTAGATATGTATAAAGTAGATGCAGGGACCCAATAG
>MN882043
ATGGCATACACACAGACAGCTACCACATCCGCTTTGCTCGACACTGTCCGAGGTAACAATACCTTGGTCAATGATCTTGCGAAGCGGCGTCTTTATGACACAGCGGTCGACGAGTTCAACGCTCGTGATCGCAGGCCCAAAGTAAATTTTTCCAAAGTAATAAGTGAGGAACAGACGCTTATTGCTACTAGGGCATATCCAGAATTCCAGATAACCTTCTATAATACGCAGAACGCCGTGCATTCGCTTGCCGGTGGACTACGATCCTTAGAACTGGAATATCTAATGATGCAGATCCCGTACGGATCACTCACATATGATATAGGTGGGAATTTTGCATCACATCTGTTCAAAGGACGGGCATATGTTCACTGCTGTATGCCCAATCTTGATGTCCGCGACATAATGCGGCACGAAGGCCAGAAAGACAGTATAGAATTATACCTTTCCAGGCTTGAGCGGGGCAACAAAGTTGTCCCAAATTTCCAAAAGGAAGCTTTTGACAGATACGCTGAAACGCCAGACGAAGTTGTCTGTCACAGTACCTTCCAAACGTGTACGCACCAGCAGGTGGAAAACACAGGCAGGGTGTATGCTATTGCATTGCACAGTATATACGATATACCTGCTGATGAATTCGGAGCGGCACTTTTAAGGAAAAATGTCCATGTTTGTTACGCCGCCTTCCACTTTTCCGAGAATTTACTTCTCGAAGATTCACACGTCAACCTTGACGAAATCAACGCGTGTTTTTCGCGTGATGGAGACAAGCTGACTTTTTCTTTCGCATCTGAGAGCACTTTAAATTATTGTCATAGTTATTCTAATATTTTAAAATACGTGTGCAAAACTTACTTCCCGGCATCTAATAGAGAGGTCTACATGAAGGAGTTTTTAGTCACCAGGGTTAACACCTGGTTTTGTAAGTTTTCTAGGATTGATACTTTTTTATTATACAAGGGGGTAGCCCACAAAGGTGTAAATAGTGAGCAATTTTACAGCGCAATGGAAGATGCATGGCACTACAAAAAGACTCTTGCAATGTGTAACAGCGAGAGGATTCTTCTTGAAGATTCCTCATCGGTCAATTACTGGTTCCCAAAAATGAGAGATATGGTCATAGTTCCTCTATTCGACATATCTCTCGACACCAGTAAAAGGACCCGCAAAGAAGTCTTAGTGTCAAAGGATTTTGTATTCACAGTTTTAAATCACATTCGCACTTATCAAGCCAAGGCACTTACATACTCCAATGTTTTATCCTTTGTCGAATCAATTCGTTCAAGGGTAATTATCAACGGAGTGACTGCTAGGTCTGAGTGGGATGTTGACAAATCTCTTTTGCAATCCTTGTCCATGACATTTTTCTTGCATACTAAGCTTGCCGTTTTAAAAGACGAATTGTTAATCAGCAAGTTTAGTTTGGGGCCAAAATCAGTAAGCCAGCATGTATGGGATGAGATTTCCCTGGCTTTTGGAAACGCATTTCCATCGATCAAGGAGAGACTGCTAAATCGGAAACTAATTAAAGTGTCGGGAGACGCATTAGAAATCAGGGTGCCTGATTTATATGTGACTTTTCACGATAGATTAGTGACTGAGTACAAAACATCGGTGGATATGCCAGTGCTTGATATCAGAAAGAGAATGGAGGAGACTGAGGTTATGTACAATGCATTGTCTGAGCTATCTGTGCTCAAGGAGTCGGACAAGTTCGACGTTGATGTTTTTTCCCGGATGTGCCAGACTTTGGAGGTAGACCCAATGACTGCAGCAAAGGTTATAGTGGCAGTGATGAGCAACGAGAGCGGACTGACTCTTACATTCGAACAGCCAACTGAAGCAAATGTCGCATTGGCACTTAAAGATTCAGAAAAAGCCTCTGAGGGTGCACTAGTGGTTACTTCTAGAGATGTTGAAGAACCATCCATGAAGGGTTCAATGGCAAGAGGAGAGTTACAATTGGCCGGTCTGTCTGGAGACCAACCAGAGTCTTCCTATACTCGGAACGAGGAAATAGAGTCATTAGAGCAATTCCACATGGCAACGGCTAGTTCGTTAATTCGGAAACAGATGAGTTCGATTGTGTACACGGGCCCCATTAAAGTTCAGCAAATGAAAAACTTTATTGATAGCCTGGTAGCATCACTCTCTGCTGCGGTGTCGAACCTAGTCAAGATCCTAAAGGATACAGCTGCTATAGATCTCGAAACCCGTCAGAAGTTTGGAGTCTTAGATGTTGCGACCAAAAGATGGTTAATTAAACCTTTAGCCAAAAATCACGCATGGGGCGTTATTGAAACACATGCTAGGAAGTACCACGTTGCACTTTTGGAGTATGATGAGCATGGAGTGGTAACTTGCGACAGTTGGAGAAGGGTGGCCGTGAGTTCTGAGTCAATGGTTTATTCTGATATGGCAAAGCTCAGAACACTGAGGAGATTATTAAGAGATGGTGAGCCTCATGTCAGCAGTGCTAAAGTCGTCCTAGTTGACGGTGTCCCGGGTTGTGGAAAGACAAAAGAGATTCTCTCGAAAGTAAATTTTGAGGAAGATCTAATCTTAGTACCGGGTAAGCAGGCTGCTGAAATGATAAAGAGGCGTGCTAATGCGTCAGGAATAATTCAAGCCACAAGAGATAATGTTCGTACTGTTGATTCATTTATAATGAATTACGGTAAAGGAACACGCTGTCAGTTCAAAAGGTTATTTATCGACGAAGGTCTGATGTTGCACACTGGTTGTGTGAATTTTCTTGTTTCTATGTCTCTGTGCGAAATTGCATATGTATATGGAGACACACAACAAATTCCATACATCAACAGAGTATCCGGTTTTCCGTACCCTGCACATTTTGCAAAAATAGAGGTTGATGAGGTGGAAACTCGCAGAACTACGCTGCGTTGTCCAGCCGACATTACCCACTATCTTAACAGAAGGTACGAAGGACATGTCATGTGTACATCGTCGGTTAAAAAGTCAGTTTCTCAGGAAATGGTGAGCGGGGCCGCAATGATCAATCCTGTATCTAAGCCATTGAATGGGAAAGTTTTGACTTTCACTCAGTCCGATAAAGAGGCGCTGCTTTCTCGAGGATATACGGACGTCCATACAGTACATGAGGTACAAGGTGAGACATATGCAGATGTGTCGTTGGTCAGATTGACTCCGACACCTGTATCTATCATCGCAGGAGATAGTCCGCACGTTCTCGTAGCTTTGTCAAGGCATACCCAAACATTGAAGTATTACACCGTAGTGATGGATCCTCTTGTAAGTATAATTAGGGATTTAGAAAAACTTAGTTCTTACTTGTTAGATATGTATAAAGTAGATGCAGGGACCCAATAG
>MN882045
ATGGCATACACACAGACAGCTACCACATCCGCTTTGCTCGACACTGTCCGAGGTAACAATACCTTGGTCAACGATCTTGCGAAGCGGCGTCTTTATGACACAGCGGTCGACGAGTTCAACGCTCGTGATCGCAGGCCCAAAGTAAATTTTTCCAAAGTAATAAGTGAGGAACAGACGCTTATTGCTACTAGGGCATATCCTGAATTCCAGATAACCTTCTATAATACGCAGAACGCCGTGCATTCGCTTGCCGGTGGACTACGATCCTTAGAACTGGAATATCTAATGATGCAGATCCCGTACGGATCACTCACATATGATATAGGTGGGAATTTTGCATCTCATCTGTTCAAAGGACGGGCATATGTTCACTGCTGTATGCCCAATCTTGATGTCCGCGACATAATGCGGCACGAAGGCCAGAAAGACAGTATAGAATTATACCTTTCCAGGCTTGAGCGGGGCAACAAAGTTGTCCCAAATTTCCAAAAGGAAGCTTTTGACAGATACGCTGAAACGCCAGACGAAGTTGTCTGTCACAGTACCTTCCAAACGTGTACGCACCAGCAGGTGGAAAACACAGGCAGGGTGTATGCTATTGCATTGCACAGTATATACGATATACCTGCTGATGAATTCGGAGCGGCACTTTTAAGGAAAAATGTCCATGTTTGTTACGCCGCCTTCCACTTTTCCGAGAATTTACTTCTCGAAGATTCACACGTCAACCTTGACGAAATCAACGCGTGTTTTTCGCGTGATGGAGACAAGCTGACTTTTTCTTTCGCATCTGAGAGCACTTTAAATTATTGTCATAGTTATTCTAATATTTTAAAATACGTGTGCAAAACTTACTTCCCGGCATCTAATAGAGAGGTCTACATGAAGGAGTTTTTGGTCACCAGGGTTAACACCTGGTTTTGTAAGTTTTCTAGGATAGATACTTTTTTATTATACAAGGGGGTAGCCCACAAAGGTGTAAATAGTGAGCAATTTTACAGCGCAATGGAAGATGCATGGCACTACAAAAAGACTCTTGCAATGTGTAACAGCGAGAGGATTCTTCTTGAAGATTCCTCATCGGTCAATTACTGGTTCCCAAAAATGAGAGATATGGTCATAGTTCCTCTATTCGACATATCTCTCGACACTAGTAAAAGGACCCGCAAAGAAGTCTTAGTGTCAAAGGATTTTGTATTCACAGTTTTAAATCACATTCGCACTTATCAAGCCAAGGCACTTACATACTCCAATGTTTTATCCTTTGTCGAATCAATTCGTTCAAGGGTAATTATCAACGGAGTGACTGCCAGGTCTGAGTGGGATGTTGACAAATCTCTTTTGCAATCCTTGTCCATGACATTTTTCTTGCATACTAAGCTTGCCGTTTTAAAAGACGAATTGTTAATCAGCAAGTTTAGTTTGGGGCCAAAATCAGTAAGCCAGCATGTATGGGATGAGATTTCCCTGGCTTTTGGAAACGCATTTCCATCGATCAAGGAGAGACTACTAAATCGGAAACTAATTAAAGTGTCGGGAGACGCATTAGAAATCAGGGTGCCTGATTTATATGTGACTTTTCACGATAGATTAGTGACTGAGTACAAAACATCGGTGGATATGCCAGTGCTTGATATCAGAAAGAGAATGGAGGAGACTGAGGTTATGTACAATGCATTGTCTGAGCTATCTGTGCTTAAGGAGTCGGACAAGTTCGACGTTGATGTTTTTTCCCGGATGTGCCAGACTTTGGAGGTAGACCCAATGACTGCAGCAAAGGTTATTGTGGCAGTGATGAGCAACGAGAGCGGACTGACTCTTACATTCGAACAGCCAACTGAAGCAAATGTCGCATTGGCACTTAAAGATTCAGAAAAAGCCTCTGAGGGTGCACTAGTGGTTACTTCTAGAGATGTTGAAGAACCATCCATGAAGGGTTCAATGGCAAGAGGAGAGTTACAATTGGCCGGTCTGTCTGGAGACCAACCAGAGTCTTCCTATACTCGGAACGAGGAAATAGAGTCATTAGAGCAATTCCACATGGCAACGGCTGGTTCGTTAATTCGGAAACAGATGAGTTCGATTGTGTACACGGGCCCCATTAAAGTTCAGCAAATGAAAAACTTTATTGATAGCCTGGTAGCATCACTCTCTGCTGCGGTGTCGAACCTAGTCAAGATCCTAAAGGATACAGCTGCTATAGATCTCGAAACCCGTCAGAAGTTTGGAGTCTTAGATGTTGCGACCAAAAGATGGTTAATTAAACCTTTAGCCAAGAATCACGCATGGGGCGTTATTGAAACACATGCTAGGAAGTACCACGTTGCACTTTTGGAGTATGATGAGCATGGAGTGGTAACTTGCGACAGTTGGAGAAGGGTGGCCGTGAGTTCTGAGTCAATGGTTTATTCTGATATGGCAAAGCTCAGAACACTGAGGAGATTATTAAGAGATGGTGAGCCTCATGTCAGCAGTGCTAAAGTCGTCCTAGTTGACGGTGTCCCGGGTTGTGGAAAGACAAAAGAGATTCTCTCGAAAGTAAATTTTGAGGAAGATCTAATCTTAGTACCGGGTAAGCAGGCTGCTGAAATGATAAAGAGGCGTGCTAATGCGTCAGGAATAATTCAAGCCACAAGAGATAATGTTCGTACTGTTGATTCATTTATAATGAATTACGGTAAAGGAACACGCTGTCAGTTCAAAAGGTTATTTATCGACGAAGGTCTGATGTTGCACACTGGTTGTGTGAATTTTCTTGTTTCTATGTCTCTGTGCGAAATTGCATATGTTTATGGAGACACACAACAAATTCCATACATCAACAGAGTATCCGGTTTTCCGTACCCTGCGCATTTTGCAAAAATAGAGGTTGATGAGGTGGAAACTCGCAGAACTACGCTGCGTTGTCCAGCCGACATTACCCACTATCTTAACAGAAGGTACGAAGGACATGTCATGTGTACATCGTCGGTTAAAAAGTCAGTTTCTCAGGAAATGGTGAGCGGGGCCGCAATGATCAATCCTGTATCTAAGCCATTGAATGGGAAAGTTTTGACTTTCACTCAGTCTGATAAAGAGGCGCTGCTTTCTCGAGGATATACGGACGTCCATACAGTACATGAGGTACAAGGTGAGACATATGCAGATGTGTCGTTGGTCAGATTGACTCCGACACCTGTATCTATCATCGCAGGAGATAGTCCGCACGTTCTCGTAGCTTTGTCAAGGCATACCCAAACATTGAAGTATTACACCGTAGTGATGGATCCTCTTGTAAGTATAATTAGGGATTTAGAAAAACTTAGTTCTTACTTGTTAGATATGTATAAAGTAGATGCAGGGACCCAATAG
>MN882050
ATGGCATACACACAGACAGCTACCACATCCGCTTTGCTCGACACTGTCCGAGGTAACAATACCTTGGTCAACGATCTTGCGAAGCGGCGTCTTTATGACACAGCGGTCGACGAGTTCAACGCTCGTGATCGCAGGCCCAAAGTAAATTTTTCCAAAGTAATAAGTGAGGAACAGACGCTTATTGCTACTAGGGCATATCCAGAATTCCAGATAACCTTTTATAATACGCAGAACGCCGTGCATTCGCTTGCCGGTGGACTACGATCCTTAGAACTGGAATATCTAATGATGCAGATCCCGTACGGATCACTCACATATGATATAGGTGGGAATTTTGCATCTCATCTGTTCAAAGGACGGGCATATGTTCACTGCTGTATGCCCAATCTTGATGTCCGCGACATAATGCGGCACGAAGGCCAGAAAGACAGTATAGAATTATACCTTTCCAGGCTTGAGCGGGGCAACAAAGTTGTCCCAAATTTCCAAAAGGAAGCTTTTGACAGATACGCTGAAACGCCAGACGAAGTTGTCTGTCACAGTACCTTCCAAACGTGTACGCACCAGCAGGTGGAAAACACAGGCAGGGTGTATGCTATTGCACTGCACAGTATATACGATATACCTGCTGATGAATTCGGAGCGGCACTTTTAAGGAAAAATGTCCATGTTTGTTACGCCGCCTTCCACTTTTCCGAGAATTTACTTCTCGAAGATTCACACGTCAACCTTGACGAAATCAATGCGTGTTTTTCGCGTGATGGAGACAAGCTGACTTTTTCTTTCGCATCTGAGAGCACTTTAAATTATTGTCATAGTTATTCTAATATTTTAAAATACGTGTGCAAAACTTACTTCCCGGCATCTAATAGAGAGGTCTACATGAAGGAGTTTTTGGTCACCAGGGTTAACACCTGGTTTTGTAAGTTTTCTAGGATAGATACTTTTTTATTATACAAGGGGGTAGCCCACAAAGGTGTAAATAGTGAGCAATTTTACAGCGCAATGGAAGATGCATGGCACTACAAAAAGACTCTTGCAATGTGTAACAGCGAGAGGATTCTTCTTGAAGATTCCTCATCGGTCAATTACTGGTTCCCAAAAATGAGAGATATGGTCATAGTTCCTCTATTCGACATATCTCTCGACACCAGTAAAAGGACCCGCAAAGAAGTCTTAGTGTCAAAGGATTTTGTATTCACAGTTTTAAATCACATTCGCACTTATCAAGCCAAGGCACTTACATACTCCAATGTTTTATCCTTTGTCGAATCAATTCGTTCAAGGGTAATTATCAACGGAGTGACTGCCAGGTCTGAGTGGGATGTTGACAAATCTCTTTTGCAATCCTTGTCCATGACATTTTTCTTGCATACTAAGCTTGCCGTTTTAAAAGACGAATTGTTAATCAGCAAGTTTAGTTTGGGGCCAAAATCAGTAAGCCAGCATGTATGGGATGAGATTTCCCTGGCTTTTGGAAACGCATTTCCATCGATCAAGGAGAGACTGCTAAATCGGAAACTAATTAAAGTGTCGGGAGACGCATTAGAAATCAGGGTGCCTGATTTATATGTGACTTTTCACGATAGATTAGTGACTGAGTACAAAACATCGGTGGATATGCCAGTGCTTGATATCAGAAAGAGAATGGAGGAGACTGAGGTTATGTACAATGCATTGTCTGAGCTATCTGTGCTCAAGGAGTCGGACAAGTTCGACGTTGATGTTTTTTCCCGGATGTGCCAGACTTTGGAGGTAGACCCAATGACTGCAGCAAAGGTTATTGTGGCAGTGATGAGCAACGAGAGCGGACTGACTCTTACATTCGAACAGCCAACTGAAGCAAATGTCGCATTGGCACTTAAAGATTCAGAAAAAGCCTCTGAGGGTGCACTAGTGGTTACTTCTAGAGATGTTGAAGAACCATCCATGAAGGGTTCAATGGCAAGAGGAGAGTTACAATTGGCCGGTCTGTCTGGAGACCAACCAGAGTCTTCCTATACTCGGAACGAGGAAATAGAGTCATTAGAGCAATTCCACATGGCAACGGCTAGTTCGTTAATTCGGAAACAGATGAGTTCGATTGTGTACACGGGCCCCATTAAAGTTCAGCAAATGAAAAACTTTATTGATAGCCTGGTAGCATCACTCTCTGCTGCGGTGTCGAACCTAGTCAAGATCCTAAAGGATACAGCTGCTATAGATCTCGAAACCCGTCAGAAGTTTGGAGTCTTAGATGTTGCGACCAAAAGATGGTTAATTAAACCTTTAGCCAAGAATCACGCATGGGGCGTTATTGAAACACATGCTAGGAAGTACCACGTTGCACTTTTGGAGTATGATGAGCATGGAGTGGTAACTTGCGACAGTTGGAGAAGGGTGGCCGTGAGTTCTGAGTCAATGGTTTATTCTGATATGGCAAAGCTCAGAACACTGAGGAGATTATTAAGAGATGGTGAGCCTCATGTCAGCAGTGCTAAAGTCGTCCTAGTTGACGGTGTCCCGGGTTGTGGAAAGACAAAAGAGATTCTCTCGAAAGTAAATTTTGAGGAAGATCTAATCTTAGTACCGGGTAAGCAGGCTGCTGAAATGATAAAGAGGCGTGCTAATGCGTCAGGAATAATTCAAGCCACAAGAGATAATGTTCGTACTGTTGATTCATTTATAATGAATTACGGTAAAGGAACACGCTGTCAGTTCAAAAGGTTATTTATCGACGAAGGTCTGATGTTGCACACTGGTTGTGTGAATTTTCTTGTTTCTATGTCTCTGTGCGAAATTGCATATGTTTATGGAGACACACAACAAATTCCATACATCAACAGAGTATCCGGTTTTCCGTACCCTGCACATTTTGCAAAAATAGAGGTTGATGAGGTGGAAACTCGCAGAACTACGCTGCGTTGTCCAGCCGACATTACCCACTATCTTAACAGAAGGTACGAAGGACATGTCATGTGTACATCGTCGGTTAAAAAGTCAGTTTCTCAGGAAATGGTGAGCGGGGCCGCAATGATCAATCCTGTATCTAAGCCATTGAATGGGAAAGTTTTGACTTTCACTCAGTCTGATAAAGAGGCGCTGCTTTCTCGAGGATATACGGACGTCCATACAGTACATGAGGTACAAGGTGAGACATATGCAGATGTGTCGTTGGTCAGATTGACTCCGACACCTGTATCTATCATCGCAGGAGATAGTCCGCACGTTCTCGTAGCTTTGTCAAGGCATACCCAAACATTGAAGTATTACACCGTAGTGATGGATCCTCTTGTAAGTATAATTAGGGATTTAGAAAAACTTAGTTCTTACTTGTTAGATATGTATAAAGTAGATGCAGGGACCCAATAG
>MN882053
ATGGCATACACACAGACAGCTACCACATCCGCTTTGCTCGACACTGTCCGAGGTAACAATACCTTGGTCAACGATCTTGCGAAGCGGCGTCTTTATGACACAGCGGTCGACGAGTTCAACGCTCGTGATCGCAGGCCCAAAGTAAATTTTTCCAAAGTAATAAGTGAGGAACAGACGCTTATTGCTACTAGGGCATATCCTGAATTCCAGATAACCTTCTATAATACGCAGAACGCCGTGCATTCGCTTGCCGGTGGACTACGATCCTTAGAACTGGAATATCTAATGATGCAGATCCCGTACGGATCACTTACATATGATATAGGTGGGAATTTTGCATCTCATCTGTTCAAAGGACGGGCATATGTTCACTGCTGTATGCCCAATCTTGATGTCCGCGACATAATGCGGCACGAAGGCCAGAAAGACAGTATAGAATTATACCTTTCCAGGCTTGAGCGGGGCAACAAAGTTGTCCCAAATTTCCAAAAGGAAGCTTTTGACAGATACGCTGAAACGCCAGACGAAGTTGTCTGTCACAGTACCTTCCAAACGTGTACGCACCAGCAGGTGGAAAACACAGGCAGGGTGTATGCTATTGCATTGCACAGTATATACGATATACCTGCTGATGAATTCGGAGCGGCACTTTTAAGGAAAAATGTCCATGTTTGTTACGCCGCCTTCCACTTTTCCGAGAATTTACTTCTCGAAGATTCACACGTCAACCTTGACGAAATCAACGCGTGTTTTTCGCGTGATGGAGACAAGCTGACTTTTTCTTTCGCATCTGAGAGCACTTTAAATTATTGTCATAGTTATTCTAATATTTTAAAATACGTGTGCAAAACTTACTTCCCGGCATCTAATAGAGAGGTCTACATGAAGGAGTTTTTGGTCACCAGGGTTAACACCTGGTTTTGTAAGTTTTCTAGGATAGATACTTTTTTATTATACAAGGGGGTAGCCCACAAAGGTGTAAATAGTGAGCAATTTTACAGCGCAATGGAAGATGCATGGCACTACAAAAAGACTCTTGCAATGTGTAACAGCGAGAGGATTCTTCTTGAAGATTCCTCATCGGTCAATTACTGGTTCCCAAAAATGAGAGATATGGTCATAGTTCCTCTATTCGACATATCTCTCGACACTAGTAAAAGGACCCGCAAAGAAGTCTTAGTGTCAAAGGATTTTGTATTCACAGTTTTAAATCACATTCGCACTTATCAAGCCAAGGCACTTACATACTCCAATGTTTTATCCTTTGTCGAATCAATTCGTTCAAGGGTAATTATCAACGGAGTGACTGCCAGGTCTGAGTGGGATGTTGACAAATCTCTTTTGCAATCCTTGTCCATGACATTTTTCTTGCATACTAAGCTTGCCGTTTTAAAAGACGAATTGTTAATCAGCAAGTTTAGTTTGGGGCCAAAATCAGTAAGCCAGCATGTATGGGATGAGATTTCCCTGGCTTTTGGAAACGCATTTCCATCGATCAAGGAGAGACTGCTAAATCGGAAACTAATTAAAGTGTCGGGAGACGCATTAGAAATCAGGGTGCCTGATTTATATGTGACTTTTCACGATAGATTAGTGACTGAGTACAAAACATCGGTGGATATGCCAGTGCTTGATATCAGAAAGAGAATGGAGGAGACTGAGGTTATGTACAATGCATTGTCTGAGCTATCTGTGCTCAAGGAGTCGGACAAGTTCGACGTTGATGTTTTTTCCCGGATGTGCCAGACTTTGGAGGTAGACCCAATGACTGCAGCAAAGGTTATTGTGGCAGTGATGAGCAACGAGAGCGGACTGACTCTTACATTCGAACAGCCAACTGAAGCAAATGTCGCATTGGCACTTAAAGATTCAGAAAAAGCCTCTGAGGGTGCACTAGTGGTTACTTCTAGAGATGTTGAAGAACCATCCATGAAGGGTTCAATGGCAAGAGGAGAGTTACAATTGGCCGGTCTGTCTGGAGACCAACCAGAGTCTTCCTATACTCGGAACGAGGAAATAGAGTCATTAGAGCAATTCCACATGGCAACGGCTGGTTCGTTAATTCGGAAACAGATGAGTTCGATTGTGTACACGGGCCCCATTAAAGTTCAGCAAATGAAAAACTTTATTGATAGCCTGGTAGCATCACTCTCTGCTGCGGTGTCGAACCTAGTCAAGATCCTAAAGGATACAGCTGCTATAGATCTCGAAACCCGTCAGAAGTTTGGAGTCTTAGATGTTGCGACCAAAAGATGGTTAATTAAACCTTTAGCCAAGAATCACGCATGGGGCGTTATTGAAACACATGCTAGGAAGTACCACGTTGCACTTTTGGAGTATGATGAGCATGGAGTGGTAACTTGCGACAGTTGGAGAAGGGTGGCCGTGAGTTCTGAGTCAATGGTTTATTCTGATATGGCAAAGCTCAGAACACTGAGGAGATTATTAAGAGATGGTGAGCCTCATGTCAGCAGTGCTAAAGTCGTCCTAGTTGACGGTGTCCCGGGTTGTGGAAAGACAAAAGAGATTCTCTCGAAAGTAAATTTTGAGGAAGATCTAATCTTAGTACCGGGTAAGCAGGCTGCTGAAATGATAAAGAGGCGTGCTAATGCGTCAGGAATAATTCAAGCCACAAGAGATAATGTTCGTACTGTTGATTCATTTATAATGAATTACGGTAAAGGAACACGCTGTCAGTTCAAAAGGTTATTTATCGACGAAGGTCTGATGTTGCACACTGGTTGTGTGAATTTTCTTGTTTCTATGTCTCTGTGCGAAATTGCATATGTTTATGGAGACACACAACAAATTCCATACATCAACAGAGTATCCGGTTTTCCGTACCCTGCACATTTTGCAAAAATAGAGGTTGATGAGGTGGAAACTCGCAGAACTACGCTGCGTTGTCCAGCCGACATTACCCACTATCTTAACAGAAGGTACGAAGGACATGTCATGTGTACATCGTCGGTTAAAAAGTCAGTTTCTCAGGAAATGGTGAGCGGGGCCGCAATGATCAATCCTGTATCTAAGCCATTGAATGGGAAAGTTTTGACTTTCACTCAGTCTGATAAAGAGGCGCTGCTTTCTCGAGGATATACGGACGTCCATACAGTACATGAGGTACAAGGTGAGACATATGCAGATGTGTCGTTGGTCAGATTGACTCCGACACCTGTATCTATCATCGCAGGAGATAGTCCGCACGTTCTCGTAGCTTTGTCAAGGCATACCCAAACATTGAAGTATTACACCGTAGTGATGGATCCTCTTGTAAGTATAATTAGGGATTTAGAAAAACTTAGTTCTTACTTGTTAGATATGTATAAAGTAGATGCAGGGACCCAATAG
>MN882058
ATGGCATACACACAGACAGCTACCACATCCGCTTTGCTCGACACTGTCCGAGGTAACAATACCTTGGTCAACGATCTTGCGAAGCGGCGTCTTTATGACACAGCGGTCGACGAGTTCAACGCTCGTGATCGCAGGCCCAAAGTAAATTTTTCCAAAGTAATAAGTGAGGAACAGACGCTTATTGCTACTAGGGCATATCCTGAATTCCAGATAACCTTCTATAATACGCAGAACGCCGTGCATTCGCTTGCCGGTGGACTACGATCCTTAGAACTGGAATATCTAATGATGCAGATCCCGTACGGATCACTCACATATGATATAGGTGGGAATTTTGCATCTCATCTGTTCAAAGGACGGGCATATGTTCACTGCTGTATGCCCAATCTTGATGTCCGCGACATAATGCGGCACGAAGGCCAGAAAGACAGTATAGAATTATACCTTTCCAGGCTTGAGCGGGGCAACAAAGTTGTCCCAAATTTCCAAAAGGAAGCTTTTGACAGATACGCTGAAACGCCAGACGAAGTTGTCTGTCACAGTACCTTCCAAACGTGTACGCACCAGCAGGTGGAAAACACAGGCAGGGTGTATGCTATTGCATTGCACAGTATATACGATATACCTGCTGATGAATTCGGAGCGGCACTTTTGAGGAAAAATGTCCATGTTTGTTACGCCGCCTTCCACTTTTCCGAGAATTTACTTCTCGAAGATTCACACGTCAACCTTGACGAAATCAACGCGTGTTTTTCGCGTGATGGAGACAAGCTGACTTTTTCTTTCGCATCTGAGAGCACTTTAAATTATTGTCATAGTTATTCTAATATTTTAAAATACGTGTGCAAAACTTACTTCCCGGCATCTAATAGAGAGGTCTACATGAAGGAGTTTTTGGTCACCAGGGTTAACACCTGGTTTTGTAAGTTTTCTAGGATAGATACTTTTTTATTATACAAGGGGGTAGCCCACAAAGGTGTAAATAGTGAGCAATTTTACAGCGCAATGGAAGATGCATGGCACTACAAAAAGACTCTTGCAATGTGTAACAGCGAGAGGATTCTTCTTGAAGATTCCTCATCGGTCAATTACTGGTTCCCAAAAATGAGAGATATGGTCATAGTTCCTCTATTCGACATATCTCTCGACACTAGTAAAAGGACCCGCAAAGAAGTCTTAGTGTCAAAGGATTTTGTATTCACAGTTTTAAATCACATTCGCACTTATCAAGCCAAGGCACTTACATACTCCAATGTTTTATCCTTTGTCGAATCAATTCGTTCAAGGGTAATTATCAACGGAGTGACTGCCAGGTCTGAGTGGGATGTTGACAAATCTCTTTTGCAATCCTTGTCCATGACATTTTTCTTGCATACTAAGCTTGCCGTTTTAAAAGACGAATTGTTAATCAGCAAGTTTAGTTTGGGGCCAAAATCAGTAAGCCAGCATGTATGGGATGAGATTTCCCTGGCTTTTGGAAACGCATTTCCATCGATCAAGGAGAGACTGCTAAATCGGAAACTAATTAAAGTGTCGGGAGACGCATTAGAAATCAGGGTGCCTGATTTATATGTGACTTTTCACGATAGATTAGTGACTGAGTACAAAACATCGGTGGATATGCCAGTGCTTGATATCAGAAAGAGAATGGAGGAGACTGAGGTTATGTACAATGCATTGTCTGAGCTATCTGTGCTCAAGGAGTCGGACAAGTTCGACGTTGATGTTTTTTCCCGGATGTGCCAGACTTTGGAGGTAGACCCAATGACTGCAGCAAAGGTTATTGTGGCAGTGATGAGCAACGAGAGCGGACTGACTCTTACATTCGAACAGCCAACTGAAGCAAATGTCGCATTGGCACTTAAAGATTCAGAAAAAGCCTCTGAGGGTGCACTAGTGGTTACTTCTAGAGATGTTGAAGAACCATCCATGAAGGGTTCAATGGCAAGAGGAGAGTTACAATTGGCCGGTCTGTCTGGAGACCAACCAGAGTCTTCCTATACTCGGAACGAGGAAATAGAGTCATTAGAGCAATTCCACATGGCAACGGCTGGTTCGTTAATTCGGAAACAGATGAGTTCGATTGTGTACACGGGCCCCATTAAAGTTCAGCAAATGAAAAACTTTATTGATAGCCTGGTAGCATCACTCTCTGCTGCGGTGTCGAACCTAGTCAAGATCCTAAAGGATACAGCTGCTATAGATCTCGAAACCCGTCAGAAGTTTGGAGTCTTAGATGTTGCGACCAAAAGATGGTTAATTAAACCTTTAGCCAAGAATCACGCATGGGGCGTTATTGAAACACATGCTAGGAAGTACCACGTTGCACTTTTGGAGTATGATGAGCATGGAGTGGTAACTTGCGACAGTTGGAGAAGGGTGGCCGTGAGTTCTGAGTCAATGGTTTATTCTGATATGGCAAAGCTCAGAACACTGAGGAGATTATTAAGAGATGGTGAGCCTCATGTCAGCAGTGCTAAAGTCGTCCTAGTTGACGGTGTCCCGGGTTGTGGAAAGACAAAAGAGATTCTCTCGAAAGTAAATTTTGAGGAAGATCTAATCTTAGTACCGGGTAAGCAGGCTGCTGAAATGATAAAGAGGCGTGCTAATGCGTCAGGAATAATTCAAGCCACAAGAGATAATGTTCGTACTGTTGATTCATTTATAATGAATTACGGTAAAGGAACACGCTGTCAGTTCAAAAGGTTATTTATCGACGAAGGTCTGATGTTGCACACTGGTTGTGTGAATTTTCTTGTTTCTATGTCTCTGTGCGAAATTGCATATGTTTATGGAGACACACAACAAATTCCATACATCAACAGAGTATCCGGTTTTCCGTACCCTGCACATTTTGCCAAAATAGAGGTTGATGAGGTGGAAACTCGCAGAACTACGCTGCGTTGTCCAGCCGACATTACCCACTATCTTAACAGAAGGTACGAAGGACATGTCATGTGTACATCGTCGGTTAAAAAGTCAGTTTCTCAGGAAATGGTGAGCGGGGCCGCAATGATCAATCCTGTATCTAAGCCATTGAATGGGAAAGTTTTGACTTTCACTCAGTCTGATAAAGAGGCGCTGCTTTCTCGAGGATATACGGACGTCCATACAGTACATGAGGTACAAGGTGAGACATATGCAGATGTGTCGTTGGTCAGATTGACTCCGACACCTGTATCTATCATCGCAGGAGATAGTCCGCACGTTCTCGTAGCTTTGTCAAGGCATACCCAAACATTGAAGTATTACACCGTAGTGATGGATCCTCTTGTAAGTATAATTAGGGATTTAGAAAAACTTAGTTCTTACTTGTTAGATATGTATAAAGTAGATGCAGGGACCCAATAG
>MN882059
ATGGCATACACACAGACAGCTACCACATCCGCTTTGCTCGACACTGTCCGAGGTAACAATACCTTGGTCAACGATCTTGCGAAGCGGCGTCTTTATGACACAGCGGTCGACGAGTTCAACGCTCGTGATCGCAGGCCCAAAGTAAATTTTTCCAAAGTAATAAGTGAGGAACAGACGCTTATTGCTACTAGGGCATATCCTGAATTCCAGATAACCTTCTATAATACGCAGAACGCCGTGCATTCGCTTGCCGGTGGACTACGATCCTTAGAACTGGAATATCTAATGATGCAGATCCCGTACGGATCACTCACATATGATATAGGTGGGAATTTTGCATCTCATCTGTTCAAAGGACGGGCATATGTTCACTGCTGTATGCCCAATCTTGATGTCCGCGACATAATGCGGCACGAAGGCCAGAAAGACAGTATAGAATTATACCTTTCCAGGCTTGAGCGGGGCAACAAAGTTGTCCCAAATTTCCAAAAGGAAGCTTTTGACAGATACGCTGAAACGCCAGACGAAGTTGTCTGTCACAGTACCTTCCAAACGTGTACGCACCAGCAGGTGGAAAACACAGGCAGGGTGTATGCTATTGCATTGCACAGTATATACGATATACCTGCTGATGAATTCGGAGCGGCACTTTTAAGGAAAAATGTCCATGTTTGTTACGCCGCCTTCCACTTTTCCGAGAATTTACTTCTCGAAGATTCACACGTCAACCTTGACGAAATCAACGCGTGTTTTTCGCGTGATGGAGACAAGCTGACTTTTTCTTTCGCATCTGAGAGCACTTTAAATTATTGTCATAGTTATTCTAATATTTTAAAATACGTGTGCAAAACTTACTTCCCGGCATCTAATAGAGAGGTCTACATGAAGGAGTTTTTGGTCACCAGGGTTAACACCTGGTTTTGTAAGTTTTCTAGGATAGATACTTTTTTATTATACAAGGGGGTAGCCCACAAAGGTGTAAATAGTGAGCAATTTTACAGCGCAATGGAAGATGCATGGCACTACAAAAAGACTCTTGCAATGTGTAACAGCGAGAGGATTCTTCTTGAAGATTCCTCATCGGTCAATTACTGGTTCCCAAAAATGAGAGATATGGTCATAGTTCCTCTATTCGACATATCTCTCGACACTAGTAAAAGGACCCGCAAAGAAGTCTTAGTGTCAAAGGATTTTGTATTCACAGTTTTAAATCACATTCGCACTTATCAAGCCAAGGCACTTACATACTCCAATGTTTTATCCTTTGTCGAATCAATTCGTTCAAGGGTAATTATCAACGGAGTGACTGCCAGGTCTGAGTGGGATGTTGACAAATCTCTTTTGCAATCCTTGTCCATGACATTTTTCTTGCATACTAAGCTTGCCGTTTTAAAAGACGAATTGTTAATCAGCAAGTTTAGTTTGGGGCCAAAATCAGTAAGCCAGCATGTATGGGATGAGATTTCCCTGGCTTTTGGAAACGCATTTCCATCGATCAAGGAGAGACTGCTAAATCGGAAACTAATTAAAGTGTCGGGAGACGCATTAGAAATCAGGGTGCCTGATTTATATGTGACTTTTCACGATAGATTAGTGACTGAGTACAAAACATCGGTGGATATGCCAGTGCTTGATATCAGAAAGAGAATGGAGGAGACTGAGGTTATGTACAATGCATTGTCTGAGCTATCTGTGCTCAAGGAGTCGGACAAGTTCGACGTTGATGTTTTTTCCCGGATGTGCCAGACTTTGGAGGTAGACCCAATGACTGCAGCAAAGGTTATTGTGGCAGTGATGAGCAACGAGAGCGGACTGACTCTTACATTCGAACAGCCAACTGAAGCAAATGTCGCATTGGCACTTAAAGATTCAGAAAAAGCCTCTGAGGGTGCACTAGTGGTTACTTCTAGAGATGTTGAAGAACCATCCATGAAGGGTTCAATGGCAAGAGGAGAGTTACAATTGGCCGGTCTGTCTGGAGACCAACCAGAGTCTTCCTATACTCGGAACGAGGAAATAGAGTCATTAGAGCAATTCCACATGGCAACGGCTGGTTCGTTAATTCGGAAACAGATGAGTTCGATTGTGTACACGGGCCCCATTAAAGTTCAGCAAATGAAAAACTTTATTGATAGCCTGGTAGCATCACTCTCTGCTGCGGTGTCGAACCTAGTCAAGATCCTAAAGGATACAGCTGCTATAGATCTCGAAACCCGTCAGAAGTTTGGAGTCTTAGATGTTGCGACCAAAAGATGGTTAATTAAACCTTTAGCCAAGAATCACGCATGGGGCGTTATTGAAACACATGCTAGGAAGTACCACGTTGCACTTTTGGAGTATGATGAGCATGGAGTGGTAACTAGCGACAGTTGGAGAAGGGTGGCCGTGAGTTCTGAGTCAATGGTTTATTCTGATATGGCAAAGCTCAGAACACTGAGGAGATTATTAAGAGATGGTGAGCCTCATGTCAGCAGTGCTAAAGTCGTCCTAGTTGACGGTGTCCCGGGTTGTGGAAAGACAAAAGAGATTCTCTCGAAAGTAAATTTTGAGGAAGATCTAATCTTAGTACCGGGTAAGCAGGCTGCTGAAATGATAAAGAGGCGTGCTAATGCGTCAGGAATAATTCAAGCCACAAGAGATAATGTTCGTACTGTTGATTCATTTATAATGAATTACGGTAAAGGAACACGCTGTCAGTTCAAAAGGTTATTTATCGACGAAGGTCTGATGTTGCACACTGGTTGTGTGAATTTTCTTGTTTCTATGTCTCTGTGCGAAATTGCATATGTTTATGGAGACACACAACAAATTCCATACATCAACAGAGTATCCGGTTTTCCGTACCCTGCACATTTTGCAAAAATAGAGGTTGATGAGGTGGAAACTCGCAGAACTACGCTGCGTTGTCCAGCCGACATTACCCACTATCTTAACAGAAGGTACGAAGGACATGTCATGTGTACATCGTCGGTTAAAAAGTCAGTTTCTCAGGAAATGGTGAGCGGGGCCGCAATGATCAATCCTGTATCTAAGCCATTGAATGGGAAAGTTTTGACTTTCACTCAGTCTGATAAAGAGGCGCTGCTTTCTCGAGGATATACGGACGTCCATACAGTACATGAGGTACAAGGTGAGACATATGCAGATGTGTCGTTGGTCAGATTGACTCCGACACCTGTATCTATCATCGCAGGAGATAGTCCGCACGTTCTCGTAGCTTTGTCAAGGCATACCCAAACATTGAAGTATTACACCGTAGTGATGGATCCTCTTGTAAGTATAATTAGGGATTTAGAAAAACTTAGTTCTTACTTGTTAGATATGTATAAAGTAGATGCAGGGACCCAATAG
>MN882062
ATGGCATACACACAGACAGCTACCACATCCGCTTTGCTCGACACTGTCCGAGGTAACAATACCTTGGTCAACGATCTTGCGAAGCGGCGTCTTTATGACACAGCGGTCGACGAGTTCAACGCTCGTGATCGCAGGCCCAAAGTAAATTTTTCCAAAGTAATAAGTGAGGAACAGACGCTTATTGCTACTAGGGCATATCCTGAATTCCAGATAACCTTCTATAATACGCAGAACGCCGTGCATTCGCTTGCCGGTGGACTACGATCCTTAGAACTGGAATATCTAATGATGCAGATCCCGTACGGATCACTCACATATGATATAGGTGGGAATTTTGCATCTCATCTGTTCAAAGGACGGGCATATGTTCACTGCTGTATGCCCAATCTTGATGTCCGCGACATAATGCGGCACGAAGGCCAGAAAGACAGTATAGAATTATACCTTTCCAGGCTTGAGCGGGGCAACAAAGTTGTCCCAAATTTCCAAAAGGAAGCTTTTGACAGATACGCTGAAACGCCAGACGAAGTTGTCTGTCACAGTACCTTCCAAACGTGTACGCACCAGCAGGTGGAAAACACAGGCAGGGTGTATGCTATTGCATTGCACAGTATATACGATATACCTGCTGATGAATTCGGAGCGGCACTTTTAAGGAAAAATGTCCATGTTTGTTACGCCGCCTTCCACTTTTCCGAGAATTTACTTCTCGAAGATTCACACGTCAACCTTGACGAAATCAACGCGTGTTTTTCGCGTGATGGAGACAAGCTGACTTTTTCTTTCGCATCTGAGAGCACTTTAAATTATTGTCATAGTTATTCTAATATTTTAAAATACGTGTGCAAAACTTACTTCCCGGCATCTAATAGAGAGGTCTACATGAAGGAGTTTTTGGTCACCAGGGTTAACACCTGGTTTTGTAAGTTTTCTAGGATAGATACTTTTTTATTATACAAGGGGGTAGCCCACAAAGGTGTAAATAGTGAGCAATTTTACAGCGCAATGGAAGATGCATGGCACTACAAAAAGACTCTTGCAATGTGTAACAGCGAGAGGATTCTTCTTGAAGATTCCTCATCGGTCAATTACTGGTTCCCAAAAATGAGAGATATGGTCATAGTTCCTCTATTCGACATATCTCTCGACACTAGTAAAAGGACCCGCAAAGAAGTCTTAGTGTCAAAGGATTTTGTATTCACAGTTTTAAATCACATTCGCACTTATCAAGCCAAGGCACTTACATACTCCAATGTTTTATCCTTTGTCGAATCAATTCGTTCAAGGGTAATTATCAACGGAGTGACTGCCAGGTCTGAGTGGGATGTTGACAAATCTCTTTTGCAATCCTTGTCCATGACATTTTTCTTGCATACTAAGCTTGCCGTTTTAAAAGACGAATTGTTAATCAGCAAGTTTAGTTTGGGGCCAAAATCAGTAAGCCAGCATGTATGGGATGAGATTTCCCTGGCTTTTGGAAACGCATTTCCATCGATCAAGGAGAGACTGCTAAATCGGAAACTAATTAAAGTGTCGGGAGACGCATTAGAAATCAGGGTGCCTGATTTATATGTGACTTTTCACGATAGATTAGTGACTGAGTACAAAACATCGGTGGATATGCCAGTGCTTGATATCAGAAAGAGAATGGAGGAGACTGAGGTTATGTACAATGCATTGTCTGAGCTATCTGTGCTCAAGGAGTCGGACAAGTTCGACGTTGATGTTTTTTCCCGGATGTGCCAGACTTTGGAGGTAGACCCAATGACTGCAGCAAAGGTTATTGTGGCAGTGATGAGCAACGAGAGCGGACTGACTCTTACATTCGAACAGCCAACTGAAGCAAATGTCGCATTGGCACTTAAAGATTCAGAAAAAGCCTCTGAGGGTGCACTAGTGGTTACTTCTAGAGATGTTGAAGAACCATCCATGAAGGGTTCAATGGCAAGAGGAGAGTTACAATTGGCCGGTCTGTCTGGAGACCAACCAGAGTCTTCCTATACTCGGAACGAGGAAATAGAGTCATTAGAGCAATTCCACATGGCAACGGCTGGTTCGTTAATTCGGAAACAGATGAGTTCGATTGTGTACACGGGCCCCATTAAAGTTCAGCAAATGAAAAACTTTATTGATAGCCTGGTAGCATCACTCTCTGCTGCGGTGTCGAACCTAGTCAAGATCCTAAAGGATACAGCTGCTATAGATCTCGAAACCCGTCAGAAGTTTGGAGTCTTAGATGTTGCGACCAAAAGATGGTTAATTAAACCTTTAGCCAAGAATCACGCATGGGGCGTTATTGAAACACATGCTAGGAAGTACCACGTTGCACTTTTGGAGTATGATGAGCATGGAGTGGTAACTTGCGACAGTTGGAGAAGGGTGGCCGTGAGTTCTGAGTCAATGGTTTATTCTGATATGGCAAAGCTCAGAACACTGAGGAGATTATTAAGAGATGGTGAGCCTCATGTCAGCAGTGCTAAAGTCGTCCTAGTTGACGGTGTCCCGGGTTGTGGAAAGACAAAAGAGATTCTCTCGAAAGTAAATTTTGAGGAAGATCTAATCTTAGTACCGGGTAAGCAGGCTGCTGAAATGATAAAGAGGCGTGCTAATGCGTCAGGAATAATTCAAGCCACAAGAGATAATGTTCGTACTGTTGATTCATTTATAATGAATTACGGTAAAGGAACACGCTGTCAGTTCAAAAGGTTATTTATCGACGAAGGTCTGATGTTGCACACTGGTTGTGTGAATTTTCTTGTTTCTATGTCTCTGTGCGAAATTGCATATGTTTATGGAGACACACAACAAATTCCATACATCAACAGAGTATCCGGTTTTCCGTACCCTGCACATTTTGCAAAAATAGAGGTTGATGAGGTGGAAACTCGCAGAACTACGCTGCGTTGTCCAGCCGACATTACCCACTATCTTAACAGAAGGTACGAAGGACATGTCATGTGTACATCGTCGGTTAAAAAGTCAGTTTCTCAGGAAATGGTGAGCGGGGCCGCAATGATCAATCCTGTATCTAAGCCATTGAATGGGAAAGTTTTGACTTTCACTCAGTCTGATAAAGAGGCGCTGCTTTCTCGAGGATATACGGACGTCCATACAGTACATGAGGTACAAGGTGAGACATATGCAGATGTGTCGTTGGTCAGATTGACTCCGACACCTGTATCTATCATCGCAGGAGATAGTCCGCACGTTCTCGTAGCTTTGTCAAGGCATACCCAAACATTGAAGTATTACACCGTAGTGATGGATCCTCTTGTAAGTATAATTAGGGATTTAGAAAAACTTAGTTCTTACTTGTTAGATATGTATAAAGTAGATGCAGGGACCCAATAG
>MT002973
ATGGCATACACACAGACAGCTACCACATCCGCTTTGCTCGACACTGTCCGAGGTAACAATACCTTGGTCAACGATCTTGCGAAGCGGCGTCTTTATGACACAGCGGTCGACGAGTTCAACGCTCGTGATCGCAGGCCCAAAGTAAATTTTTCCAAAGTAATAAGTGAGGAACAGACGCTTATTGCTACTAGGGCATATCCAGAATTCCAGATAACCTTCTATAATACGCAGAACGCCGTGCATTCGCTTGCCGGTGGACTACGATCCTTAGAACTGGAATATCTAATGATGCAGATCCCGTACGGATCACTCACATATGATATAGGTGGGAATTTTGCATCTCATCTGTTCAAAGGACGGGCATATGTTCACTGCTGTATGCCCAATCTTGATGTCCGCGACATAATGCGGCACGAAGGCCAGAAAGACAGTATAGAATTATACCTTTCCAGGCTTGAGCGGGGCAACAAAGTTGTCCCAAATTTCCAAAAGGAAGCTTTTGACAGATACGCTGAAACGCCAGACGAAGTTGTCTGTCACAGTACCTTCCAAACGTGTACTCACCAGCAGGTGGAAAACACAGGCAGGGTGTATGCTATTGCATTGCACAGTATATACGATATACCTGCTGATGAATTCGGAGCGGCACTTTTAAGAAAAAATGTCCATGTTTGTTACGCCGCCTTCCACTTTTCCGAGAATTTACTTCTCGAAGATTCACACGTCAACCTTGACGAAATCAACGCGTGTTTTTCGCGTGATGGAGACAAGCTGACTTTTTCTTTCGCATCTGAGAGCACTTTAAATTATTGTCATAGTTATTCTAATATTTTAAAATACGTGTGCAAAACTTACTTCCCGGCATCTAATAGAGAGGTCTACATGAAGGAGTTTTTGGTCACCAGGGTTAACACCTGGTTTTGTAAGTTTTCTAGGATAGATACTTTTTTATTATACAAGGGGGTAGCCCACAAAGGTGTAAATAGTGAGCAATTTTACAGCGCAATGGAAGATGCATGGCACTACAAAAAGACTCTTGCAATGTGTAACAGCGAGAGGATTCTTCTTGAAGATTCCTCATCGGTCAATTACTGGTTCCCAAAAATGAGAGATATGGTCATAGTTCCTCTATTCGACATATCTCTCGACACCAGTAAAAGGACCCGCAAAGAAGTCTTAGTGTCAAAGGATTTTGTATTCACAGTTCTAAATCACATTCGCACTTATCAAGCCAAGGCACTTACATACTCCAATGTTTTATCCTTTGTCGAATCAATTCGTTCAAGGGTAATTATCAACGGAGTGACTGCCAGGTCTGAGTGGGATGTTGACAAATCTCTTTTGCAATCCTTGTCCATGACATTTTTCTTGCATACTAAGCTTGCCGTTTTAAAAGACGAATTGTTAATCAGCAAGTTTAGTTTGGGGCCAAAATCAGTAAGCCAGCATGTATGGGATGAGATTTCCCTGGCTTTTGGAAACGCATTTCCATCGATCAAGGAGAGACTGCTAAATCGGAAACTAATTAAAGTGTCGGGAGACGCATTAGAAATCAGGGTGCCTGATTTATATGTGACTTTTCACGATAGATTAGTGACTGAGTACAAAACATCGGTGGATATGCCAGTGCTTGATATCAGAAAGAGAATGGAGGAGACTGAGGTTATGTACAATGCATTGTCTGAGCTATCTGTGCTCAAGGAGTCGGACAAGTTCGACGTTGATGTTTTTTCCCGGATGTGCCAGACTTTGGAGGTAGACCCAATGACTGCAGCAAAGGTTATTGTGGCAGTGATGAGCAACGAGAGCGGACTGACTCTCACATTCGAACAGCCAACTGAAGCAAATGTCGCATTGGCACTTAAAGATTCAGAAAAAGCCTCTGAGGGTGCACTAGTGGTTACTTCTAGAGATGTTGAAGAACCATCCATGAAGGGTTCAATGGCAAGAGGAGAGTTACAATTGGCCGGTCTGTCTGGAGACCAACCAGAGTCTTCCTATACTCGGAACGAGGAAATAGAGTCATTAGAGCAATTCCACATGGCAACGGCTAGTTCGTTAATTCGGAAACAGATGAGTTCGATTGTGTACACGGGCCCCATTAAAGTTCAGCAAATGAAAAACTTTATTGATAGCCTGGTAGCATCACTCTCTGCTGCGGTGTCGAACCTAGTCAAGATCCTAAAGGATACAGCTGCTATAGATCTCGAAACCCGTCAGAAGTTTGGAGTCTTAGATGTTGCGACCAAAAGATGGTTAATTAAACCTTTAGCCAAGAATCACGCATGGGGCGTTATTGAAACACATGCTAGGAAGTACCACGTTGCACTTTTGGAGTATGATGAGCATGGAGTGGTAACTTGCGACAGTTGGAGAAGGGTGGCCGTGAGTTCTGAGTCAATGGTTTATTCTGATATGGCAAAGCTCAGAACACTGAGGAGATTATTAAGAGATGGTGAGCCTCATGTCAGCAGTGCTAAAGTCGTCCTAGTTGACGGTGTCCCGGGTTGTGGAAAGACAAAAGAGATTCTCTCGAAAGTAAATTTTGAGGAAGATCTAATCTTAGTACCGGGTAAGCAGGCTGCTGAAATGATAAAGAGGCGTGCTAATGCGTCAGGAATAATTCAAGCCACAAGAGATAATGTTCGTACTGTTGATTCATTTATAATGAATTACGGTAAAGGAACACGCTGTCAGTTCAAAAGGTTATTTATCGACGAAGGTCTGATGTTGCACACTGGTTGTGTGAATTTTCTTGTTTCTATGTCTCTGTGCGAAATTGCATATGTTTATGGAGACACACAACAAATTCCATACATCAACAGAGTATCCGGTTTTCCGTACCCTGCACATTTTGCAAAAATAGAGGTTGATGAGGTGGAAACTCGCAGAACTACGCTGCGTTGTCCAGCCGACATTACCCACTATCTTAACAGAAGGTACGAAGGACATGTCATGTGTACATCGTCGGTTAAAAAGTCAGTTTCTCAGGAAATGGTGAGCGGGGCCGCAATGATCAATCCTGTATCTAAGCCATTGAATGGGAAAGTTTTGACTTTCACTCAGTCTGACAAAGAGGCGCTGCTTTCTCGAGGATATACGGACGTCCATACAGTACATGAGGTACAAGGTGAGACATATGCAGATGTGTCGTTGGTCAGATTGACTCCGACACCTGTATCTATTATCGCAGGAGATAGTCCGCACGTTCTCGTAGCTTTGTCAAGGCATACCCAAACATTGAAGTATTACACCGTAGTGATGGATCCTCTTGTAAGTATAATTAGGGATTTAGAAAAACTTAGTTCTTACTTGTTAGATATGTATAAAGTAGATGCAGGGACCCAATAG
>MT018320
ATGGCATACACACAGACAGCTACCACATCCGCTTTGCTCGACACTGTCCGAGGTAACAATACCTTGGTCAACGATCTTGCGAAGCGGCGTCTTTATGACACAGCGGTCGACGAGTTCAACGCTCGTGATCGCAGGCCCAAAGTAAATTTTTCCAAAGTAATAAGTGAGGAACAGACGCTTATTGCTACTAGGGCATATCCAGAATTCCAGATAACCTTCTATAATACGCAGAACGCCGTGCATTCGCTTGCCGGTGGGCTACGATCCTTAGAACTGGAATATCTAATGATGCAGATCCCGTACGGATCACTCACATATGATATAGGTGGGAATTTTGCATCTCATCTGTTCAAAGGACGGGCATATGTTCACTGCTGTATGCCCAATCTTGATGTCCGCGACATAATGCGGCACGAAGGCCAGAAAGACAGTATAGAATTATACCTTTCCAGGCTTGAGCGGGGCAACAAAGTTGTCCCAAATTTCCAAAAGGAAGCTTTTGACAGATACGCTGAAACGCCAGACGAAGTTGTCTGTCACAGTACCTTCCAAACGTGTACGCACCAGCAGGTGGAAAACACAGGCAGGGTGTATGCTATTGCATTGCACAGTATATACGATATACCTGCTGATGAATTCGGAGCGGCACTTTTAAGGAAAAATGTCCATGTTTGTTACGCCGCCTTCCACTTTTCCGAGAATTTACTTCTCGAAGATTCACACGTCAACCTTGACGAAATCAACGCGTGTTTTTCGCGTGATGGAGACAAGCTGACTTTTTCTTTCGCATCTGAGAGCACTTTAAATTATTGTCATAGTTATTCTAATATTTTAAAATACGTGTGCAAAACTTACTTCCCGGCATCTAATAGAGAGGTCTACATGAAGGAGTTTTTGGTCACCAGGGTTAACACCTGGTTTTGTAAGTTTTCTAGGATAGATACTTTTTTATTATACAAGGGGGTAGCCCACAAAGGTGTAAATAGTGAGCAATTTTACAGCGCAATGGAAGATGCATGGCACTACAAAAAGACTCTTGCAATGTGTAACAGCGAGAGGATTCTTCTTGAAGATTCCTCATCGGTCAATTACTGGTTCCCAAAAATGAGAGATATGGTCATAGTTCCTCTATTCGACATATCTCTCGACACCAGTAAAAGGACCCGCAAAGAAGTCTTAGTGTCAAAGGATTTTGTATTCACAGTTTTAAATCACATTCGCACTTATCAAGCCAAGGCACTTACATACTCCAATGTTTTATCCTTTGTCGAATCAATTCGTTCAAGGGTAATTATCAACGGAGTGACTGCCAGGTCTGAGTGGGATGTTGACAAATCTCTTTTGCAATCCTTGTCCATGACATTTTTCTTGCATACTAAGCTTGCCGTTTTAAAAGACGAATTGTTAATCAGCAAGTTTAGTTTGGGGCCAAAATCAGTAAGCCAGCATGTATGGGATGAGATTTCCCTGGCTTTTGGAAACGCATTTCCATCGATCAAGGAGAGACTGCTAAATCGGAAACTAATTAAAGTGTCGGGAGACGCATTAGAAATCAGGGTGCCTGATTTATATGTGACTTTTCACGATAGATTAGTGACTGAGTACAAAACATCGGTGGATATGCCAGTGCTTGATATCAGAAAGAGAATGGAGGAGACTGAGGTTATGTACAATGCATTGTCTGAGCTATCTGTGCTCAAGGAGTCGGACAAGTTCGACGTTGATGTTTTTTCCCGGATGTGCCAGACTTTGGAGGTAGACCCAATGACTGCAGCAAAGGTTATTGTGGCAGTGATGAGCAACGAGAGCGGACTGACTCTTACATTCGAACAGCCAACTGAAGCAAATGTCGCATTGGCACTTAAAGATTCAGAAAAAGCCTCTGAGGGTGCACTAGTGGTTACTTCTAGAGATGTTGAAGAACCATCCATGAAGGGTTCAATGGCAAGAGGAGAGTTACAATTGGCCGGTCTGTCTGGAGACCAACCAGAGTCTTCCTATACTCGGAACGAGGAAATAGAGTCATTAGAGCAATTCCACATGGCAACGGCTAGTTCGTTAATTCGGAAACAGATGAGTTCGATTGTGTACACGGGCCCCATTAAAGTTCAGCAAATGAAAAACTTTATTGATAGCCTGGTAGCATCACTCTCTGCTGCGGTGTCGAACCTAGTCAAGATCCTAAAGGATACAGCTGCTATAGATCTCGAAACCCGTCAGAAGTTTGGAGTCTTAGATGTTGCGACCAAAAGATGGTTAATTAAACCTTTAGCCAAGAATCACGCATGGGGCGTTATTGAAACACATGCTAGGAAGTACCACGTTGCACTTTTGGAGTATGATGAGCATGGAGTGGTAACTTGCGACAGTTGGAGAAGGGTGGCCGTGAGTTCTGAGTCAATGGTTTATTCTGATATGGCAAAGCTCAGAACACTGAGGAGATTATTAAGAGATGGTGAGCCTCATGTCAGCAGTGCTAAAGTCGTCCTAGTTGACGGTGTCCCGGGTTGTGGAAAGACAAAAGAGATTCTCTCGAAAGTAAATTTTGAGGAAGATCTAATCTTAGTACCGGGTAAGCAGGCTGCTGAAATGATAAAGAGGCGTGCTAATGCGTCAGGAATAATTCAAGCCACAAGAGATAATGTTCGTACTGTTGATTCATTTATAATGAATTACGGTAAAGGAACACGCTGTCAGTTCAAAAGGTTATTTATCGACGAAGGTCTGATGTTGCACACTGGTTGTGTGAATTTTCTTGTTTCTATGTCTCTGTGCGAAATTGCATATGTTTATGGAGACACACAACAAATTCCATACATCAACAGAGTATCCGGTTTTCCGTACCCTGCACATTTTGCAAAAATAGAGGTTGATGAGGTGGAAACTCGCAGAACTACGCTGCGTTGTCCAGCCGACATTACCCACTATCTTAACAGAAGGTACGATGGACATGTCATGTGTACATCGTCGGTTAAAAAGTCAGTTTCTCAGGAAATGGTGAGCGGGGCCGCAATGATCAATCCTGTATCTAAGCCATTGAATGGGAAAGTTTTGACTTTCACTCAGTCTGATAAAGAGGCGCTGCTTTCTCGAGGATATACGGACGTCCATACAGTACATGAGGTACAAGGTGAGACATATGCAGATGTGTCGTTGGTCAGATTGACTCCGACACCTGTATCTATCATCGCAGGAGATAGTCCGCACGTTCTCGTAGCTTTGTCAAGGCATACCCAAACATTGAAGTATTACACCGTAGTGATGGATCCTCTTGTAAGTATAATTAGGGATTTAGAAAAACTTAGTTCTTACTTGTTAGATATGTATAAAGTAGATGCAGGGACCCAATAG
>MT118666
ATGGCATACACACAGACAGCTACCACATCCGCTTTGCTCGACACTGTCCGAGGTAACAATACCTTGGTCAACGATCTTGCGAAGCGGCGTCTTTATGACACAGCGGTCGACGAGTTCAACGCTCGTGATCGCAGGCCCAAAGTAAATTTTTCCAAAGTAATAAGTGAGGAACAGACGCTTATTGCTACTAGGGCATATCCAGAATTCCAGATAACCTTCTATAATACGCAGAACGCCGTGCATTCGCTTGCCGGTGGACTACGATCCTTAGAACTGGAATATCTAATGATGCAGATCCCGTACGGATCACTCACATATGATATAGGTGGGAATTTTGCATCTCATCTGTTCAAAGGACGGGCATATGTTCACTGCTGTATGCCCAATCTTGATGTCCGCGACATAATGCGGCACGAAGGCCAGAAAGACAGTATAGAATTATACCTTTCCAGGCTTGAGCGGGGCAACAAAGTTGTCCCAAATTTCCAAAAGGAAGCTTTTGACAGATACGCTGAAACGCCAGACGAAGTTGTCTGTCACAGTACCTTCCAAACGTGTACGCACCAGCAGGTGGAAAACACAGGCAGGGTGTATGCTATTGCATTGCACAGTATATACGATATACCTGCTGATGAATTCGGAGCGGCACTTTTAAGGAAAAATGTCCATGTTTGTTACGCCGCCTTCCACTTTTCCGAGAATTTACTTCTCGAAGATTCACACGTCAACCTTGACGAAATCAACGCGTGTTTTTCGCGTGATGGAGACAAGCTGACTTTTTCTTTCGCATCTGAGAGCACTTTAAATTATTGTCATAGTTATTCTAATATTTTAAAATACGTGTGCAAAACTTACTTCCCGGCATCTAATAGAGAGGTCTACATGAAGGAGTTTTTGGTCACCAGGGTTAACACCTGGTTTTGTAAGTTTTCTAGGATAGATACTTTTTTATTATACAAGGGGGTAGCCCACAAAGGTGTAAATAGTGAGCAATTTTACAGCGCAATGGAAGATGCATGGCACTACAAAAAGACTCTTGCAATGTGTAACAGCGAGAGGATTCTTCTTGAAGATTCCTCATCGGTCAATTACTGGTTCCCAAAAATGAGAGATATGGTCATAGTTCCTCTATTCGACATATCTCTCGACACCAGTAAAAGGACCCGCAAAGAAGTCTTAGTGTCAAAGGATTTTGTATTCACAGTTTTAAATCACATTCGCACTTATCAAGCCAAGGCACTTACATACTCCAATGTTTTATCCTTTGTCGAATCAATTCGTTCAAGGGTAATTATCAACGGAGTGACTGCCAGGTCTGAGTGGGATGTTGACAAATCTCTTTTGCAATCCTTGTCCATGACATTTTTCTTGCATACTAAGCTTGCCGTTTTAAAAGACGAATTGTTAATCAGCAAGTTTAGTTTGGGGCCAAAATCAGTAAGCCAGCATGTATGGGATGAGATTTCCCTGGCTTTTGGAAACGCATTTCCATCGATCAAGGAGAGACTGCTAAATCGGAAACTAATTAAAGTGTCGGGAGACGCATTAGAAATCAGGGTGCCTGATTTATATGTGACTTTTCACGATAGATTAGTGACTGAGTACAAAACATCGGTGGATATGCCAGTGCTTGATATCAGAAAGAGAATGGAGGAGACTGAGGTTATGTACAATGCATTGTCTGAGCTATCTGTGCTCAAGGAGTCGGACAAGTTCGACGTTGATGTTTTTTCCCGGATGTGCCAGACTTTGGAGGTAGACCCAATGACTGCAGCAAAGGTTATTGTGGCAGTGATGAGCAACGAGAGCGGACTGACTCTTACATTCGAACAGCCAACTGAAGCAAATGTCGCATTGGCACTTAAAGATTCAGAAAAAGCCTCTGAGGGTGCACTAGTGGTTACTTCTAGAGATGTTGAAGAACCATCCATGAAGGGTTCAATGGCAAGAGGAGAGTTACAATTGGCCGGTCTGTCTGGAGACCAACCAGAGTCTTCCTATACTCGGAACGAGGAAATAGAGTCATTAGAGCAATTCCACATGGCAACGGCTAGTTCGTTAATTCGGAAACAGATGAGTTCGATTGTGTACACGGGCCCCATTAAAGTTCAGCAAATGAAAAACTTTATTGATAGCCTGGTAGCATCACTCTCTGCTGCGGTGTCGAACCTAGTCAAGATCCTAAAGGATACAGCTGCTATAGATCTCGAAACCCGTCAGAAGTTTGGAGTCTTAGATGTTGCGACCAAAAGATGGTTAATTAAACCTTTAGCCAAGAATCACGCATGGGGCGTTATTGAAACACATGCTAGGAAGTACCACGTTGCACTTTTGGAGTATGATGAGCATGGAGTGGTAACTTGCGACAGTTGGAGAAGGGTGGCCGTGAGTTCTGAGTCAATGGTTTATTCTGATATGGCAAAGCTCAGAACACTGAGGAGATTATTAAGAGATGGAGAGCCTCATGTCAGCAGTGCTAAAGTCGTCCTAGTTGACGGTGTCCCGGGTTGTGGAAAGACAAAAGAGATTCTCTCGAAAGTAAATTTTGAGGAAGATCTAATCTTAGTACCGGGTAAGCAGGCTGCTGAAATGATAAAGAGGCGTGCTAATGCGTCAGGAATAATTCAAGCCACAAGAGATAATGTTCGTACTGTTGATTCATTTATAATGAATTACGGTAAAGGAACACGCTGTCAGTTCAAAAGGTTATTTATCGACGAAGGTCTGATGTTGCACACTGGTTGTGTGAATTTTCTTGTTTCTATGTCTCTGTGCGAAATTGCATATGTTTATGGAGACACACAACAAATTCCATACATCAACAGAGTATCCGGTTTTCCGTACCCTGCACATTTTGCAAAAATAGAGGTTGATGAGGTGGAAACTCGCAGAACTACGCTGCGTTGTCCAGCCGACATTACCCACTATCTTAACAGAAGGTACGAAGGACATGTCATGTGTACATCGTCGGTTAAAAAGTCAGTTTCTCAGGAAATGGTGAGCGGGGCCGCAATGATCAATCCTGTATCTAAGCCATTGAATGGGAAAGTTTTGACTTTCACTCAGTCTGATAAAGAGGCGCTGCTTTCTCGAGGATATACGGACGTCCATACAGTACATGAGGTACAAGGTGAGACATATGCAGATGTGTCGTTGGTCAGATTGACTCCGACACCTGTATCTATCATCGCAGGAGATAGTCCGCACGTTCTCGTAGCTTTGTCAAGGCATACCCAAACATTGAAGTATTACACCGTAGTGATGGATCCTCTTGTAAGTATAATTAGGGATTTAGAAAAACTTAGTTCTTACTTGTTAGATATGTATAAAGTAGATGCAGGGACCCAATAG
>MW314091
ATGGCATACACACAGACAGCTACCACATCCGCTTTGCTCGACACTGTCCGAGGTAACAATACCTTGGTCAACGATCTTGCGAAGCGGCGTCTTTATGACACAGCGGTCGACGAGTTCAACGCTCGTGATCGCAGGCCCAAAGTAAATTTTTCCAAAGTAATAAGTGAGGAACAGACGCTTATTGCTACTAGGGCATATCCAGAATTCCAGATAACCTTCTATAATACGCAGAACGCCGTGCATTCGCTTGCCGGTGGACTACGATCCTTAGAACTGGAATATCTAATGATGCAGATCCCGTACGGATCACTCACATATGATATAGGTGGGAATTTTGCATCTCATCTGTTCAAAGGACGGGCATATGTTCACTGCTGTATGCCCAATCTTGATGTCCGCGACATAATGCGGCACGAAGGCCAGAAAGACAGCATAGAATTATACCTTTCCAGGCTTGAGCGGGGCAACAAAGTTGTCCCAAATTTCCAAAAGGAAGCTTTTGACAGATACGCTGAAACGCCAGACGAAGTTGTCTGTCACAGTACCTTCCAAACGTGTACGCACCAGCAGGTGGAAAACACAGGCAGGGTGTATGCTATTGCATTGCACAGTATATACGATATACCTGCTGATGAATTCGGAGCGGCACTTTTAAGGAAAAATGTCCATGTTTGTTACGCCGCCTTCCACTTTTCCGAGAATTTACTTCTCGAAGATTCACACGTCAACCTTGACGAAATCAACGCGTGTTTTTCGCGTGATGGAGACAAGCTGACTTTTTCTTTCGCATCTGAGAGCACTTTAAATTATTGTCATAGTTATTCTAATATTTTAAAATACGTGTGCAAAACTTACTTCCCGGCATCTAATAGAGAGGTCTATATGAAGGAGTTTTTGGTCACCAGGGTTAACACCTGGTTTTGTAAGTTTTCTAGGATAGATACTTTTTTATTATACAAGGGGGTAGCCCACAAAGGTGTAAATAGTGAGCAATTTTACAGCGCAATGGAAGATGCATGGCACTACAAAAAGACTCTTGCAATGTGTAACAGCGAGAGGATTCTTCTTGAAGATTCCTCATCGGTCAATTACTGGTTCCCAAAAATGAGAGATATGGTCATAGTTCCTCTATTCGACATATCTCTCGACACCAGTAAAAGGACCCGCAAAGAAGTCTTAGTGTCAAAGGATTTTGTATTCACAGTTTTAAATCACATTCGCACTTATCAAGCCAAGGCACTTACATACTCCAATGTTTTATCCTTTGTCGAATCAATTCGTTCAAGGGTAATTATCAACGGAGTGACTGCCAGGTCTGAGTGGGATGTTGACAAATCTCTTTTGCAATCCTTGTCCATGACATTTTTCTTGCATACTAAGCTTGCCGTTTTAAAAGACGAATTGTTAATCAGCAAGTTTAGTTTGGGGCCAAAATCAGTAAGCCAGCATGTATGGGATGAGATTTCCCTGGCTTTTGGAAACGCATTTCCATCGATCAAGGAGAGACTGCTAAATCGGAAACTAATTAAAGTGTCGGGAGACGCATTAGAAATCAGGGTGCCTGATTTATATGTGACTTTTCACGATAGATTAGTGACTGAGTACAAAACATCGGTGGATATGCCAGTGCTTGATATCAGAAAGAGAATGGAGGAGACTGAGGTTATGTACAATGCATTGTCTGAGCTATCTGTGCTCAAGGAGTCGGACAAGTTCGACGTTGATGTTTTTTCCCGGATGTGCCAGACTTTGGAGGTAGACCCAATGACTGCAGCAAAGGTTATTGTGGCAGTGATGAGCAACGAGAGCGGACTGACTCTTACATTCGAACAGCCAACTGAAGCAAATGTCGCATTGGCACTTAAAGATTCAGAAAAAGCCTCTGAGGGTGCACTAGTGGTTACTTCTAGAGATGTTGAAGAACCATCCATGAAGGGTTCAATGGCAAGAGGAGAGTTACAATTGGCCGGTCTGTCTGGAGACCAACCAGAGTCTTCCTATACTCGGAACGAGGAAATAGAGTCATTAGAGCAATTCCACATGGCAACGGCTAGTTCGTTAATTCGGAAACAGATGAGTTCGATTGTGTACACGGGCCCCATTAAAGTTCAGCAAATGAAAAACTTTATTGATAGCCTGGTAGCATCACTCTCTGCTGCGGTGTCGAACCTAGTCAAGATCCTAAAGGATACAGCTGCTATAGATCTCGAAACCCGTCAGAAGTTTGGAGTCTTAGATGTTGCGACCAAAAGATGGTTAATTAAACCTTTAGCCAAGAATCACGCATGGGGCGTTATTGAAACACATGCTAGGAAGTACCACGTTGCACTTTTGGAGTATGATGAGCATGGAGTGGTAACTTGCGACAGTTGGAGAAGGGTGGCCGTGAGTTCTGAGTCAATGGTTTATTCTGATATGGCAAAGCTCAGAACACTGAGGAGATTATTAAGAGATGGTGAGCCTCATGTCAGCAGTGCTAAAGTCGTCCTAGTTGACGGTGTCCCGGGTTGTGGAAAGACAAAAGAGATTCTCTCGAAAGTAAATTTTGAGGAAGATCTAATCTTAGTACCGGGTAAGCAGGCTGCTGAAATGATAAAGAGGCGTGCTAATGCGTCAGGAATAATTCAAGCCACAAGAGATAATGTTCGTACTGTTGATTCATTTATAATGAATTACGGTAAAGGAACACGCTGTCAGTTCAAAAGGTTATTTATCGACGAAGGTCTGATGTTGCACACTGGTTGTGTGAATTTTCTTGTTTCTATGTCTCTGTGCGAAATTGCATATGTTTATGGAGACACACAACAAATTCCATACATCAACAGAGTATCCGGTTTTCCGTACCCTGCACATTTTGCAAAAATAGAGGTTGATGAGGTGGAAACTCGCAGAACTACGCTGCGTTGTCCAGCCGACATTACCCACTATCTTAACAGAAGGTACGAAGGATATGTCATGTGTACATCGTCGGTTAAAAAGTCAGTTTCTCAGGAAATGGTGAGCGGGGCCGCAATGATCAATCCTGTATCTAAGCCATTGAATGGGAAAGTTTTGACTTTCACTCAGTCTGATAAAGAGGCGCTGCTTTCTCGAGGATATACGGACGTCCATACAGTACATGAGGTACAAGGTGAGACATATGCAGATGTGTCGTTGGTCAGATTGACTCCGACACCTGTATCTATCATCGCAGGAGATAGTCCGCACGTTCTCGTAGCTTTGTCAAGGCATACCCAAACATTGAAGTATTACACCGTAGTGATGGATCCTCTTGTAAGTATAATTAGGGATTTAGAAAAACTTAGTTCTTACTTGTTAGATATGTATAAAGTAGATGCAGGGACCCAATAG
>MW314092
ATGGCATACACACAGACAGCTACCACATCCGCTTTGCTCGACACTGTCCGAGGTAACAATACCTTGGTCAACGATCTTGCGAAGCGGCGTCTTTATGACACAGCGGTCGACGAGTTCAACGCTCGTGATCGCAGGCCCAAAGTAAATTTTTCCAAAGTAATAAGTGAGGAACAGACGCTTATTGCTACTAGGGCATATCCAGAATTCCAGATAACCTTCTATAATACGCAGAACGCCGTGCATTCGCTTGCCGGTGGACTACGATCCTTAGAACTGGAATATCTAATGATGCAGATCCCGTACGGATCACTCACATATGATATAGGTGGGAATTTTGCATCTCATCTGTTCAAAGGACGGGCATATGTTCACTGCTGTATGCCCAATCTTGATGTCCGCGACATAATGCGGCACGAAGGCCAGAAAGACAGTATAGAATTATACCTTTCCAGGCTTGAGCGGGGCAACAAAGTTGTCCCAAATTTCCAAAAGGAAGCTTTTGACAGATACGCTGAAACGCCAGACGAAGTTGTCTGTCACAGTACCTTCCAAACGTGTACGCACCAGCAGGTGGAAAACACAGGCAGGGTGTATGCTATTGCATTGCACAGTATATACGATATACCTGCTGATGAATTCGGAGCGGCACTTTTAAGGAAAAATGTCCATGTTTGTTACGCCGCCTTCCACTTTTCCGAGAATTTACTTCTCGAAGATTCACACGTCAACCTTGACGAAATCAACGCGTGTTTTTCGCGTGATGGAGACAAGCTGACTTTTTCTTTCGCATCTGAGAGCACTTTAAATTACTGTCATAGTTATTCTAATATTTTAAAATACGTGTGCAAAACTTACTTCCCGGCATCTAATAGAGAGGTCTACATGAAGGAGTTTTTGGTCACCAGGGTTAACACCTGGTTTTGTAAGTTTTCTAGGATAGATACTTTTTTATTATACAAGGGGGTAGCCCACAAAGGTGTAAATAGTGAGCAATTTTACAGCGCAATGGAAGATGCATGGCACTACAAAAAGACTCTTGCAATGTGTAACAGCGAGAGGATTCTTCTTGAAGATTCCTCATCGGTCAATTACTGGTTCCCAAAAATGAGAGATATGGTCATAGTTCCTCTATTCGACATATCTCTCGACACCAGTAAAAGGACCCGCAAAGAAGTCTTAGTGTCAAAGGATTTTGTATTCACAGTTTTAAATCACATTCGCACTTATCAAGCCAAGGCACTTACATACTCCAATGTTTTATCCTTTGTCGAATCAATTCGTTCAAGGGTAATTATCAACGGAGTGACTGCCAGGTCTGAGTGGGATGTTGACAAATCTCTTTTGCAATCCTTGTCCATGACATTTTTCTTGCATACTAAGCTTGCCGTTTTAAAAGACGAATTGTTAATCAGCAAGTTTAGTTTGGGGCCAAAATCAGTAAGCCAGCATGTATGGGATGAGATTTCCCTGGCTTTTGGAAACGCATTTCCATCGATCAAGGAGAGACTGCTAAATCGGAAACTAATTAAAGTGTCGGGAGACGCATTAGAAATCAGGGTGCCTGATTTATATGTGACTTTTCACGATAGATTAGTGACTGAGTACAAAACATCGGTGGATATGCCAGTGCTTGATATCAGAAAGAGAATGGAGGAGACTGAGGTTATGTACAATGCATTGTCTGAGCTATCTGTGCTCAAGGAGTCGGACAAGTTCGACGTTGATGTTTTTTCCCGGATGTGCCAGACTTTGGAGGTAGACCCAATGACTGCAGCAAAGGTTATTGTGGCAGTGATGAGCAATGAGAGCGGACTGACTCTTACATTCGAACAGCCAACTGAAGCAAATGTCGCATTGGCACTTAAAGATTCAGAAAAAGCCTCTGAGGGTGCACTAGTGGTTACTTCTAGAGATGTTGAAGAACCATCCATGAAGGGTTCAATGGCAAGAGGAGAGTTACAATTGGCCGGTCTGTCTGGAGACCAACCAGAGTCTTCCTATACTCGGAACGAGGAAATAGTGTCATTAGAGCAATTCCACATGGCAACGGCTAGTTCGTTAATTCGGAAACAGATGAGTTCGATTGTGTACACGGGCCCCATTAAAGTTCAGCAAATGAAAAACTTTATTGATAGCCTGGTAGCATCACTCTCTGCTGCGGTGTCGAACCTAGTCAAGATCCTAAAGGATACAGCTGCTATAGATCTCGAAACCCGTCAGAAGTTTGGAGTCTTAGATGTTGCGACCAAAAGATGGTTAATTAAACCTTTAGCCAAGAATCACGCATGGGGCGTTATTGAAACACATGCTAGGAAGTACCACGTTGCACTTTTGGAGTATGATGAGCATGGAGTGGTAACTTGCGACAGTTGGAGAAGGGTGGCCGTGAGTTCTGAGTCAATGGTTTATTCTGATATGGCAAAGCTCAGAACACTGAGGGGATTATTAAGAGATGGTGAGCCTCATGTCAGCAGTGCTAAAGTCGTCCTAGTTGACGGTGTCCCGGGTTGTGGAAAGACAAAAGAGATTCTCTCGAAAGTAAATTTTGAGGAAGATCTAATCTTAGTACCGGGTAAGCAGGCTGCTGAAATGATAAAGAGGCGTGCTAATGCGTCAGGAATAATTCAAGCCACAAGAGATAATGTTCGTACTGTTGATTCATTTATAATGAATTACGGTAAAGGAACACGCTGTCAGTTCAAAAGGTTATTTATCGACGAAGGTCTGATGTTGCACACTGGTTGTGTGAATTTTCTTGTTTCTATGTCTCTGTGCGAAATTGCATATGTTTATGGAGACACACAACAAATTCCATACATCAACAGAGTATCCGGTTTTCCGTACCCTGCACATTTTGCAAAAATAGAGGTTGATGAGGTGGAAACTCGCAGAACTACGCTGCGTTGTCCAGCCGACATTACTCACTATCTTAACAGAAGGTACGAAGGACATGTCATGTGTACATCGTCGGTTAAAAAGTCAGTTTCTCAGGAAATGGTGAGCGGGGCCGCAATGATCAATCCTGTATCTAAGCCATTGAATGGGAAAGTTTTGACTTTCACTCAGTCTGATAAAGAGGCGCTGCTTTCTCGAGGATATACGGACGTCCATACAGTACATGAGGTACAAGGTGAGACATATGCAGACGTGTCGTTGGTCAGATTGACTCCGACACCTGTATCTATCATCGCAGGAGATAGTCCGCACGTTCTCGTAGCTTTGTCAAGGCATACCCAAACATTGAAGTATTACACCGTAGTGATGGATCCTCTTGTAAGTATAATTAGGGATTTAGAAAAACTTAGTTCTTACTTGTTAGATATGTATAAAGTAGATGCAGGGACCCAATAG
>MW314094
ATGGCATACACACAGACAGCTACCACATCCGCTTTGCTCGACACTGTCCGAGGTAACAATACCTTGGTCAACGATCTTGCGAAGCGGCGTCTTTATGACACAGCGGTCGACGAGTTCAACGCTCGTGATCGCAGGCCCAAAGTAAATTTTTCCAAAGTAATAAGTGAGGAACAGACGCTTATTGCTACTAGGGCATATCCAGAATTCCAGATAACCTTCTATAATACGCAGAACGCCGTGCATTCGCTTGCCGGTGGACTACGATCCTTAGAACTGGAATATCTAATGATGCAGATCCCGTACGGATCACTCACATATGATATAGGTGGGAATTTTGCATCTCATCTGTTCAAAGGACGGGCATATGTTCACTGCTGTATGCCCAATCTTGATGTCCGCGACATAATGCGGCACGAAGGCCAGAAAGACAGTATAGAATTATACCTTTCCAGGCTTGAGCGGGGCAACAAAGTTGTCCCAAATTTCCAAAAGGAAGCTTTTGACAGATACGCTGAAACGCCAGACGAAGTTGTCTGTCACAGTACCTTCCAAACGTGTACGCACCAGCAGGTGGAAAACACAGGCAGGGTGTATGCTATTGCATTGCACAGTATATACGATATACCTGCTGATGAATTCGGAGCGGCACTTTTAAGGAAAAATGTCCATGTTTGTTACGCCGCCTTCCACTTTTCCGAGAATTTACTTCTCGAAGATTCACACGTCAACCTTGACGAAATCAACGCGTGTTTTTCGCGCGATGGAGACAAGCTGACTTTTTCTTTCGCATCTGAGAGCACTTTAAATTACTGTCATAGTTATTCTAATATTTTAAAATACGTGTGCAAAACTTACTTCCCGGCATCTAATAGAGAGGTCTACATGAAGGAGTTTTTGGTCACCAGGGTTAACACCTGGTTTTGTAAGTTTTCTAGGATAGATACTTTTTTATTATACAAGGGGGTAGCCCACAAAGGTGTAAATAGTGAGCAATTTTACAGCGCAATGGAAGATGCATGGCACTACAAAAAGACTCTTGCAATGTGTAACAGCGAGAGGATTCTTCTTGAAGATTCCTCATCGGTCAATTACTGGTTCCCAAAAATGAGAGATATGGTCATAGTTCCTCTATTCGACATATCTCTCGACACCAGTAAAAGGACCCGCAAAGAAGTCTTAGTGTCAAAGGATTTTGTATTCACAGTTTTAAATCACATTCGCACTTATCAAGCCAAGGCACTTACATACTCCAATGTTTTATCCTTTGTCGAATCAATTCGTTCAAGGGTAATTATCAACGGAGTGACTGCCAGGTCTGAGTGGGATGTTGACAAATCTCTTTTGCAATCCTTGTCCATGACATTTTTCTTGCATACTAAGCTTGCCGTTTTAAAAGACGAATTGTTAATCAGCAAGTTTAGTTTGGGGCCAAAATCAGTAAGCCAGCATGTATGGGATGAGATTTCCCTGGCTTTTGGAAACGCATTTCCATCGATCAAGGAGAGACTGCTAAATCGGAAACTAATTAAAGTGTCGGGAGACGCATTAGAAATCAGGGTGCCTGATTTATATGTGACTTTTCACGATAGATTAGTGACTGAGTACAAAACATCGGTGGATATGCCAGTGCTTGATATCAGAAAGAGAATGGAGGAGACTGAGGTTATGTACAATGCATTGTCTGAGCTATCTGTGCTCAAGGAGTCGGACAAGTTCGACGTTGATGTTTTTTCCCGGATGTGCCAGACTTTGGAGGTAGACCCAATGACTGCAGCAAAGGTTATTGTGGCAGTGATGAGCAATGAGAGCGGACTGACTCTTACATTCGAACAGCCAACTGAAGCAAATGTCGCATTGGCACTTAAAGATTCAGAAAAAGCCTCTGAGGGTGCACTAGTGGTTACTTCTAGAGATGTTGAAGAACCATCCATGAAGGGTTCAATGGCAAGAGGAGAGTTACAATTGGCCGGTCTGTCTGGAGACCAACCAGAGTCTTCCTATACTCGGAACGAGGAAATAGTGTCATTAGAGCAATTCCACATGGCAACGGCTAGTTCGTTAATTCGGAAACAGATGAGTTCGATTGTGTACACGGGCCCCATTAAAGTTCAGCAAATGAAAAACTTTATTGATAGCCTGGTAGCATCACTCTCTGCTGCGGTGTCGAACCTAGTCAAGATCCTAAAGGATACAGCTGCTATAGATCTCGAAACCCGTCAGAAGTTTGGAGTCTTAGATGTTGCGACCAAAAGATGGTTAATTAAACCTTTAGCCAAGAATCACGCATGGGGCGTTATTGAAACACATGCTAGGAAGTACCACGTTGCACTTTTGGAGTATGATGAGCATGGAGTGGTAACTTGCGACAGTTGGAGAAGGGTGGCCGTGAGTTCTGAGTCAATGGTTTATTCTGATATGGCAAAGCTCAGAACACTGAGGGGATTATTAAGAGATGGTGAGCCTCATGTCAGCAGTGCTAAAGTCGTCCTAGTTGACGGTGTCCCGGGTTGTGGAAAGACAAAAGAGATTCTCTCGAAAGTAAATTTTGAGGAAGATCTAATCTTAGTACCGGGTAAGCAGGCTGCTGAAATGATAAAGAGGCGTGCTAATGCGTCAGGAATAATTCAAGCCACAAGAGATAATGTTCGTACTGTTGATTCATTTATAATGAATTACGGTAAAGGAACACGCTGTCAGTTCAAAAGGTTATTTATCGACGAAGGTCTGATGTTGCACACTGGTTGTGTGAATTTTCTTGTTTCTATGTCTCTGTGCGAAATTGCATATGTTTATGGAGACACACAACAAATTCCATACATCAACAGAGTATCCGGTTTTCCGTACCCTGCACATTTTGCAAAAATAGAGGTTGATGAGGTGGAAACTCGCAGAACTACGCTGCGTTGTCCAGCCGACATTACTCACTATCTTAACAGAAGGTACGAAGGACATGTCATGTGTACATCGTCGGTTAAAAAGTCAGTTTCTCAGGAAATGGTGAGCGGGGCCGCAATGATCAATCCTGTATCTAAGCCATTGAATGGGAAAGTTTTGACTTTCACTCAGTCTGATAAAGAGGCGCTGCTTTCTCGAGGATATACGGACGTCCATACAGTACATGAGGTACAAGGTGAGACATATGCAGACGTGTCGTTGGTCAGATTGACTCCGACACCTGTATCAATCATCGCAGGAGATAGTCCGCACGTTCTCGTAGCTTTGTCAAGGCATACCCAAACATTGAAGTATTACACCGTAGTGATGGATCCTCTTGTAAGTATAATTAGGGATTTAGAAAAACTTAGTTCTTACTTGTTAGATATGTATAAAGTAGATGCAGGGACCCAATAG
>MW314098
ATGGCATACACACAGACAGCTACCACATCCGCTTTGCTCGACACTGTCCGAGGTAACAATACCTTGGTCAACGATCTTGCGAAGCGGCGTCTTTATGACACAGCGGTCGACGAGTTCAACGCTCGTGATCGCAGGCCCAAAGTAAATTTTTCCAAAGTAATAAGTGAGGAACAGACGCTTATTGCTACTAGGGCATATCCAGAATTCCAGATAACCTTCTATAATACGCAGAACGCCGTGCATTCGCTTGCCGGTGGACTACGATCCTTAGAACTGGAATATCTAATGATGCAGATCCCGTACGGATCACTCACATATGATATAGGTGGGAATTTTGCATCTCATCTGTTCAAAGGACGGGCATATGTTCACTGCTGTATGCCCAATCTTGATGTCCGCGACATAATGCGGCACGAAGGCCAGAAAGACAGTATAGAATTATACCTTTCCAGGCTTGAGCGGGGCAACAAAGTTGTCCCAAATTTCCAAAAGGAAGCTTTTGACAGATACGCTGAAACGCCAGACGAAGTTGTCTGTCACAGTACCTTCCAAACGTGTACGCACCAGCAGGTGGAAAACACAGGCAGGGTGTATGCTATTGCACTGCACAGTATATACGATATACCTGCTGACGAATTCGGAGCGGCACTTTTAAGGAAAAATGTCCATGTTTGTTACGCCGCCTTCCACTTTTCCGAGAATTTACTTCTCGAAGATTCACACGTCAACCTTGACGAAATCAATGCGTGTTTTTCGCGTGATGGAGACAAGCTGACTTTTTCTTTCGCATCTGAGAGCACTTTAAATTATTGTCATAGTTATTCTAATATTTTAAAATACGTGTGCAAAACTTACTTCCCGGCATCTAATAGAGAGGTCTACATGAAGGAGTTTTTGGTCACCAGGGTTAACACCTGGTTTTGTAAGTTTTCTAGGATAGATACTTTTTTATTATACAAGGGGGTAGCCCACAAAGGTGTAAATAGTGAGCAATTTTACAGCGCAATGGAAGATGCATGGCACTACAAAAAGACTCTTGCAATGTGTAACAGCGAGAGGATTCTTCTTGAAGATTCCTCATCGGTCAATTACTGGTTCCCAAAAATGAGAGATATGGTCATAGTTCCTCTATTCGACATATCTCTCGACACCAGTAAAAGGACCCGCAAAGAAGTCTTAGTGTCAAAGGATTTTGTATTCACAGTTTTAAATCACATTCGCACTTATCAAGCCAAGGCACTTACATACTCCAATGTTTTATCCTTTGTCGAATCAATTCGTTCAAGGGTAATTATCAACGGAGTGACTGCCAGGTCTGAGTGGGATGTTGACAAATCTCTTTTGCAATCCTTGTCCATGACATTTTTCTTGCATACTAAGCTTGCCGTTTTAAAAGACGAATTGTTAATCAGCAAGTTTAGTTTGGGGCCAAAATCAGTAAGCCAGCATGTATGGGATGAGATTTCCCTGGCTTTTGGAAACGCATTTCCATCGATCAAGGAGAGACTGCTAAATCGGAAACTAATTAAAGTGTCGGGAGACGCATTAGAAATCAGGGTGCCTGATTTATATGTGACTTTTCACGATAGATTAGTGACTGAGTACAAAACATCGGTGGATATGCCAGTGCTTGATATCAGAAAGAGAATGGAGGAGACTGAGGTTATGTACAATGCATTGTCTGAGCTATCTGTGCTCAAGGAGTCGGACAAGTTCGACGTTGATGTTTTTTCCCGGATGTGCCAGACTTTGGAGGTAGACCCAATGACTGCAGCAAAGGTTATTGTGGCAGTGATGAGCAACGAGAGCGGACTGACTCTTACATTCGAACAGCCAACTGAAGCAAATGTCGCATTGGCACTTAAAGATTCAGAAAAAGCCTCTGAGGGTGCACTAGTGGTTACTTCTAGAGATGTTGAAGAACCATCCATGAAGGGTTCAATGGCAAGAGGAGAGTTACAATTGGCCGGTCTGTCTGGAGACCAACCAGAGTCTTCCTATACTCGGAACGAGGAAATAGAGTCATTAGAGCAATTCCACATGGCAACGGCTAGTTCGTTAATTCGGAAACAGATGAGTTCGATTGTGTACACGGGCCCCATTAAAGTTCAGCAAATGAAAAACTTTATTGATAGCCTGGTAGCATCACTCTCTGCTGCGGTGTCGAACCTAGTCAAGATCCTAAAGGATACAGCTGCTATAGATCTCGAAACCCGTCAGAAGTTTGGAGTCTTAGATGTTGCGACCAAAAGATGGTTAATTAAACCTTTAGCCAAGAATCACGCATGGGGCGTTATTGAAACACATGCTAGGAAGTACCACGTTGCACTTTTGGAGTATGATGAGCATGGAGTGGTAACTTGCGACAGTTGGAGAAGGGTGGCCGTGAGTTCTGAGTCAATGGTTTATTCTGATATGGCAAAGCTCAGAACACTGAGGAGATTATTAAGAGATGGTGAGCCTCATGTCAGCAGTGCTAAAGTCGTCCTAGTTGACGGTGTCCCGGGTTGTGGAAAGACAAAAGAGATTCTCTCGAAAGTAAATTTTGAGGAAGATCTGATCTTAGTACCGGGTAAGCAGGCTGCTGAAATGATAAAGAGGCGTGCTAATGCGTCAGGAATAATTCAAGCCACAAGAGATAATGTTCGTACTGTTGATTCATTTATAATGAATTACGGTAAAGGAACACGCTGTCAGTTCAAAAGGTTATTTATCGACGAAGGTCTGATGTTGCACACTGGTTGTGTGAATTTTCTTGTTTCTATGTCTCTGTGCGAAATTGCATATGTTTATGGAGACACACAACAAATTCCATACATCAACAGAGTATCCGGTTTTCCGTACCCTGCACATTTTGCAAAAATAGAGGTTGATGAGGTGGAAACTCGCAGAACTACGCTGCGTTGTCCAGCCGACATTACCCACTATCTTAACAGAAGGTACGAAGGACATGTCATGTGTACATCGTCGGTTAAAAAGTCAGTTTCTCAGGAAATGGTGAGCGGGGCCGCAATGATCAATCCTGTATCTAAGCCATTGAATGGGAAAGTTTTGACTTTCACTCAGTCTGATAAAGAGGCGCTGCTTTCTCGAGGATATACGGACGTCCATACAGTACATGAGGTACAAGGTGAGACATATGCAGATGTGTCGTTGGTCAGATTGACTCCGACACCTGTATCTATCATCGCAGGAGATAGTCCGCACGTTCTCGTAGCTTTGTCAAGGCATACCCAAACATTGAAGTATTACACCGTAGTGATGGATCCTCTTGTAAGTATAATTAGGGATTTAGAAAAACTTAGTTCTTACTTGTTAGATATGTATAAAGTAGATGCAGGGACCCAATAG
>MW314111
ATGGCATACACACAGACAGCTACCACATCCGCTTTGCTCGACACTGTCCGAGGTAACAATACCTTGGTCAATGATCTTGCGAAGCGGCGTCTTTATGACACAGCGGTCGACGAGTTCAACGCTCGTGATCGCAGGCCCAAAGTAAATTTTTCCAAAGTAATAAGTGAGGAACAGACGCTTATTGCTACTAGGGCATATCCAGAATTCCAGATAACCTTCTATAATACGCAGAACGCCGTGCATTCGCTTGCCGGTGGACTACGATCCTTAGAACTGGAATATCTAATGATGCAGATCCCGTACGGATCACTCACATATGATATAGGTGGGAATTTTGCATCTCATCTGTTCAAAGGACGGGCATATGTTCACTGCTGTATGCCCAATCTTGATGTCCGCGACATAATGCGGCACGAAGGCCAGAAAGACAGTATAGAATTATACCTTTCCAGGCTTGAGCGGGGCAACAAAGTTGTCCCAAATTTCCAAAAGGAAGCTTTTGACAGATACGCTGAAACGCCAGACGAAATTGTCTGTCACAGTACCTTCCAAACGTGTACGCACCAGCAGGTGGAAAACACAGGCAGGGTGTATGCTATTGCATTGCACAGTATATACGATATACCTGCTGATGAATTCGGAGCGGCACTTTTAAGGAAAAATGTCCATGTTTGTTACGCCGCCTTCCACTTTTCCGAGAATTTACTTCTCGAAGATTCACACGTCAACCTTGACGAAATCAACGCGTGTTTTTCGCGTGATGGAGACAAGCTGACTTTTTCTTTCGCATCTGAGAGCACTTTAAATTATTGTCATAGTTATTCTAATATTTTAAAATACGTGTGCAAAACTTACTTCCCGGCATCTAATAGAGAGGTCTACATGAAGGAGTTTTTAGTCACCAGGGTTAACACCTGGTTTTGTAAGTTTTCTAGGATAGATACTTTTTTATTATACAAGGGGGTAGCCCACAAAGGTGTAAATAGTGAGCAATTTTACAGCGCAATGGAAGATGCGTGGCACTACAAAAAGACTCTTGCAATGTGTAACAGCGAGAGGATTCTTCTTGAAGATTCCTCATCGGTCAATTACTGGTTCCCAAAAATGAGAGATATGGTCATAGTTCCTCTATTCGACATATCTCTCGACACCAGTAAAAGGACCCGCAAAGAAGTCTTAGTGTCAAAGGATTTTGTATTCACAGTTTTAAATCACATTCGCACTTATCAAGCCAAGGCACTTACATACTCCAATGTTTTATCCTTTGTCGAATCAATTCGTTCAAGGGTAATTATCAACGGAGTGACTGCCAGGTCTGAGTGGGATGTTGACAAATCTCTTTTGCAATCCTTGTCCATGACATTTTTCTTGCATACTAAGCTTGCCGTTTTAAAAGACGAATTGTTAATCAGCAAGTTTAGTTTGGGGCCAAAATCAGTAAGCCAGCATGTATGGGATGAGATTTCCCTGGCTTTTGGAAACGCATTTCCATCGATCAAGGAGAGACTGCTAAATCGGAAACTAATTAAAGTGTCGGGAGACGCATTAGAAATCAGGGTGCCTGATTTATATGTGACTTTTCACGATAGATTAGTGACTGAGTACAAAACATCGGTGGATATGCCAGTGCTTGATATCAGAAAGAGAATGGAGGAGACTGAGGTTATGTACAATGCATTGTCTGAGCTATCTGTGCTCAAGGAGTCGGACAAGTTCGACGTTGATGTTTTTTCCCGGATGTGCCAGACTTTGGAGGTAGACCCAATGACTGCAGCAAAGGTTATAGTGGCAGTGATGAGCAACGAGAGCGGACTGACTCTTACATTCGAACAGCCAACTGAAGCAAATGTCGCATTGGCACTTAAAGATTCAGAAAAAGCCTCTGAGGGTGCACTAGTGGTTACTTCTAGAGATGTTGAAGAACCATCCATGAAGGGTTCAATGGCAAGAGGAGAGTTACAATTGGCCGGTCTGTCTGGAGACCAACCAGAGTCTTCCTATACTCGGAACGAGGAAATAGAGTCATTAGAGCAATTCCACATGGCAACGGCTAGTTCGTTAATTCGGAAACAGATGAGTTCGATTGTGTACACGGGCCCCATTAAAGTTCAGCAAATGAAAAACTTTATTGATAGCCTAGTAGCATCACTCTCTGCTGCGGTGTCGAACCTAGTCAAGATCCTAAAGGATACAGCTGCTATAGATCTCGAAACCCGTCAGAAGTTCGGAGTCTTAGATGTTGCGACCAAAAGATGGTTAATTAAACCTTTAGCCAAGAATCACGCATGGGGCGTTATTGAAACACATGCTAGGAAGTATCACGTTGCACTTTTGGAGTATGATGAGCATGGAGTGGTAACTTGCGACAGTTGGAGAAGGGTGGCCGTGAGTTCTGAGTCAATGGTTTATTCTGATATGGCAAAGCTCAGAACACTGAGGAGATTATTAAGAGATGGTGAGCCTCATGTCAGCAGTGCTAAAGTCGTCCTAGTTGACGGTGTCCCGGGTTGTGGAAAGACAAAAGAGATTCTCTCGAAAGTAAATTTTGAGGAAGATCTAATCTTAGTACCGGGTAAGCAGGCTGCTGAAATGATAAAGAGGCGTGCTAATGCGTCAGGAATAATTCAAGCCACAAGAGATAATGTTCGTACTGTTGATTCATTTATAATGAACTACGGTAAAGGAACACGCTGTCAGTTCAAAAGGTTATTTATCGACGAAGGTCTGATGTTGCACACTGGTTGTGTGAATTTTCTTGTTTCTATGTCTCTGTGCGAAATTGCATATGTTTATGGAGACACACAACAAATTCCATACATCAACAGAGTATCCGGTTTTCCGTACCCTGCACATTTTGCAAAAATAGAGGTTGATGAGGTGGAAACTCGCAGAACTACGCTGCGTTGTCCAGCCGACATTACCCACTATCTTAACAGAAGGTACGAAGGACATGTCATGTGTACATCGTCGGTTAAAAAGTCAGTTTCTCAGGAAATGGTGAGCGGGGCCGCAATGATCAATCCTGTATCTAAGCCATTGAATGGGAAAGTTTTGACTTTCACTCAGTCTGATAAAGAGGCGCTGCTTTCTCGAGGATATACGGACGTCCATACAGTACATGAGGTACAAGGTGAGACATATGCAGATGTGTCGTTGGTCAGATTGACTCCGACACCTGTGTCTATCATCGCAGGAGATAGTCCGCACGTTCTCGTAGCTTTGTCAAGGCATACCCAAACATTGAAGTATTACACCGTAGTGATGGATCCTCTTGTAAGTATAATTAGGGATTTAGAAAAACTTAGTTCTTACTTGTTAGATATGTATAAAGTAGATGCAGGGACCCAATAG
>MW314112
ATGGCATACACACAGACAGCTACCACATCCGCTTTGCTCGACACTGTCCGAGGTAACAATACCTTGGTCAACGATCTTGCGAAGCGGCGTCTTTATGACACAGCGGTCGACGAGTTCAACGCTCGTGATCGCAGGCCCAAAGTAAATTTTTCCAAAGTAATAAGTGAGGAACAGACGCTTATTGCTACTAGGGCATATCCTGAATTCCAGATAACCTTCTATAATACGCAGAACGCCGTGCATTCGCTTGCCGGTGGACTACGATCCTTAGAACTGGAATATCTAATGATGCAGATCCCGTACGGATCACTCACATATGATATAGGTGGGAATTTTGCATCTCATCTGTTCAAAGGACGGGCATATGTTCACTGCTGTATGCCCAATCTTGATGTCCGCGACATAATGCGGCACGAAGGCCAGAAAGACAGTATAGAATTATACCTTTCCAGGCTTGAGCGGGGCAACAAAGTTGTCCCAAATTTCCAAAAGGAAGCTTTTGACAGATACGCTGAAACGCCAGACGAAGTTGTCTGTCACAGTACCTTCCAAACGTGTACGCACCAGCAGGTGGAAAACACAGGCAGGGTGTATGCTATTGCATTGCACAGTATATACGATATACCTGCTGATGAATTCGGAGCGGCACTTTTAAGGAAAAATGTCCATGTTTTTTACGCCGCCTTCCACTTTTCCGAGAATTTACTTCTCGAAGATTCACACGTCAACCTTGACGAAATCAACGCGTGTTTTTCGCGTGATGGAGACAAGCTGACTTTTTCTTTCGCATCTGAGAGCACTTTAAATTATTGTCATAGTTATTCTAATATTTTAAAATACGTGTGCAAAACTTACTTCCCGGCATCTAATAGAGAGGTCTACATGAAGGAGTTTTTGGTCACCAGGGTTAACACCTGGTTTTGTAAGTTTTCTAGGATAGATACTTTTTTATTATACAAGGGGGTAGCCCACAAAGGTGTAAATAGTGAGCAATTTTACAGCGCAATGGAAGATGCATGGCACTACAAAAAGACTCTTGCAATGTGTAACAGCGAGAGGATTCTTCTTGAAGATTCCTCATCGGTCAATTACTGGTTCCCAAAAATGAGAGATATGGTCATAGTTCCTCTATTCGACATATCTCTCGACACTAGTAAAAGGACCCGCAAAGAAGTCTTAGTGTCAAAGGATTTTGTATTCACAGTTTTAAATCACATTCGCACTTATCAAGCCAAGGCACTTACATACTCCAATGTTTTATCCTTTGTCGAATCAATTCGTTCAAGGGTAATTATCAACGGAGTGACTGCCAGGTCTGAGTGGGATGTTGACAAATCTCTTTTGCAATCCTTGTCCATGACATTTTTCTTGCATACTAAGCTTGCCGTTTTAAAAGACGAATTGTTAATCAGCAAGTTTAGTTTGGGGCCAAAATCAGTAAGCCAGCATGTATGGGATGAGATTTCCCTGGCTTTTGGAAACGCATTTCCATCGATCAAGGAGAGACTGCTAAATCGGAAACTAATTAAAGTGTCGGGAGACGCATTAGAAATCAGGGTGCCTGATTTATATGTGACTTTTCACGACAGATTAGTGACTGAGTACAAAACATCGGTGGATATGCCAGTGCTTGATATCAGAAAGAGAATGGAGGAGACTGAGGTTATGTACAATGCATTGTCTGAGCTATCTGTGCTCAAGGAGTCGGACAAGTTCGACGTTGATGTTTTTTCCCGGATGTGCCAGACTTTGGAGGTAGACCCAATGACTGCAGCAAAGGTTATTGTGGCAGTGATGAGCAACGAGAGCGGACTGACTCTTACATTCGAACAGCCAACTGAAGCAAATGTCGCATTGGCACTTAAAGATTCAGAAAAAGCCTCTGAGGGTGCACTAGTGGTTACTTCTAGAGATGTTGAAGAACCATCCATGAAGGGTTCAATGGCAAGAGGAGAGTTACAATTGGCCGGTCTGTCTGGAGACCAACCAGAGTCTTCCTATACTCGGAACGAGGAAATAGAGTCATTAGAGCAATTCCACATGGCAACGGCTGGTTCGTTAATTCGGAAACAGATGAGTTCGATTGTGTACACGGGCCCCATTAAAGTTCAGCAAATGAAAAACTTTATTGATAGCCTGGTAGCATCACTCTCTGCTGCGGTGTCGAACCTAGTCAAGATCCTAAAGGATACAGCTGCTATAGATCTCGAAACCCGTCAGAAGTTTGGAGTCTTAGATGTTGCGACCAAAAGATGGTTAATTAAACCTTTAGCCAAGAATCACGCATGGGGCGTTATTGAAACACATGCTAGGAAGTACCACGTTGCACTTTTGGAGTATGATGAGCATGGAGTGGTAACTAGCGACAGTTGGAGAAGGGTGGCCGTGAGTTCTGAGTCAATGGTTTATTCTGATATGGCAAAGCTCAGAACACTGAGGAGATTATTAAGAGATGGTGAGCCTCATGTCAGCAGTGCTAAAGTCGTCCTAGTTGACGGTGTCCCGGGTTGTGGAAAGACAAAAGAGATTCTCTCGAAAGTAAATTTTGAGGAAGATCTAATCTTAGTACCGGGTAAGCAGGCTGCTGAAATGATAAAGAGGCGTGCTAATGCGTCAGGAATAATTCAAGCCACAAGAGATAATGTTCGTACTGTTGATTCATTTATAATGAATTACGGTAAAGGAACACGCTGTCAGTTCAAAAGGTTATTTATCGACGAAGGTCTGATGTTGCACACTGGTTGTGTGAATTTTCTTGTTTCTATGTCTCTGTGCGAAATTGCATATGTTTATGGAGACACACAACAAATTCCATACATCAACAGAGTATCCGGTTTTCCGTACCCTGCACATTTTGCAAAAATAGAGGTTGATGAGGTGGAAACTCGCAGAACTACGCTGCGTTGTCCAGCCGACATTACCCACTATCTTAACAGAAGGTACGAAGGACATGTCATGTGTACATCGTCGGTTAAAAAGTCAGTTTCTCAGGAAATGGTGAGCGGGGCCGCAATGATCAATCCTGTATCTAAGCCATTGAATGGGAAAGTTTTGACTTTCACTCAGTCTGATAAAGAGGCGCTGCTTTCTCGAGGATATACGGACGTCCATACAGTACATGAGGTACAAGGTGAGACATATGCAGATGTGTCGTTGGTCAGATTGACTCCGACACCTGTATCTATCATCGCAGGAGATAGTCCGCACGTTCTCGTAGCTTTGTCAAGGCATACCCAAACATTGAAGTATTACACCGTAGTGATGGATCCTCTTGTAAGTATAATTAGGGATTTAGAAAAACTTAGTTCTTACTTGTTAGATATGTATAAAGTAGATGCAGGGACCCAATAG
>MW314118
ATGGCATACACACAGACAGCTACCACATCCGCTTTGCTCGACACTGTCCGAGGTAACAATACCTTGGTCAACGATCTTGCGAAGCGGCGTCTTTATGACACAGCGGTCGACGAGTTCAACGCTCGTGATCGCAGGCCCAAAGTAAATTTTTCCAAAGTAATAAGTGAGGAACAGACGCTTATTGCTACTAGGGCATATCCTGAATTCCAGATAACCTTCTATAATACGCAGAACGCCGTGCATTCGCTTGCCGGTGGACTACGATCCTTAGAACTGGAATATCTAATGATGCAGATCCCGTACGGATCACTCACATATGATATAGGTGGGAATTTTGCATCTCATCTGTTCAAAGGACGGGCATATGTTCACTGCTGTATGCCCAATCTTGATGTCCGCGACATAATGCGGCACGAAGGCCAGAAAGACAGTATAGAATTATACCTTTCCAGGCTTGAGCGGGGCAACAAAGTTGTCCCAAATTTCCAAAAGGAAGCTTTTGACAGATACGCTGAAACGCCAGACGAAGTTGTCTGTCACAGTACCTTCCAAACGTGTACGCACCAGCAGGTGGAAAACACAGGCAGGGTGTATGCTATTGCATTGCACAGTATATACGATATACCTGCTGATGAATTCGGAGCGGCACTTTTAAGGAAAAATGTCCATGTTTGTTACGCCGCCTTCCACTTTTCCGAGAATTTACTTCTCGAAGATTCACACGTCAACCTTGACGAAATCAACGCGTGTTTTTCGCGTGATGGAGACAAGCTGACTTTTTCTTTCGCATCTGAGAGCACTTTAAATTATTGTCATAGTTATTCTAATATTTTAAAATACGTGTGCAAAACTTACTTCCCGGCATCTAATAGAGAGGTCTACATGAAGGAGTTTTTGGTCACCAGGGTTAACACCTGGTTTTGTAAGTTTTCTAGGATAGATACTTTTTTATTATACAAGGGGGTAGCCCACAAAGGTGTAAATAGTGAGCAATTTTACAGCGCAATGGAAGATGCATGGCACTACAAAAAGACTCTTGCAATGTGTAACAGCGAGAGGATTCTTCTTGAAGATTCCTCATCGGTCAATTACTGGTTCCCAAAAATGAGAGATATGGTCATAGTTCCTCTATTCGACATATCTCTCGACACTAGTAAAAGGACCCGCAAAGAAGTCTTAGTGTCAAAGGATTTTGTATTCACAGTTTTAAATCACATTCGCACTTATCAAGCCAAGGCACTTACATACTCCAATGTTTTATCCTTTGTCGAATCAATTCGTTCAAGGGTAATTATCAACGGAGTGACTGCCAGGTCTGAGTGGGATGTTGACAAATCTCTTTTGCAATCCTTGTCCATGACATTTTTCTTGCATACTAAGCTTGCCGTTTTAAAAGACGAATTGTTAATCAGCAAGTTTAGTTTGGGGCCAAAATCAGTAAGCCAGCATGTATGGGATGAGATTTCCCTGGCTTTTGGAAACGCATTTCCATCGATCAAGGAGAGACTGCTAAATCGGAAACTAATTAAAGTGTCGGGAGACGCATTAGAAATCAGGGTGCCTGATTTATATGTGACTTTTCACGATAGATTAGTGACTGAGTACAAAACATCGGTGGATATGCCAGTGCTTGATATCAGAAAGAGAATGGAGGAGACTGAGGTTATGTACAATGCATTGTCTGAGCTATCTGTGCTCAAGGAGTCGGACAAGTTCGACGTTGATGTTTTTTCCCGGATGTGCCAGACTTTGGAGGTAGACCCAATGACTGCAGCAAAGGTTATTGTGGCAGTGATGAGCAACGAGAGCGGACTGACTCTTACATTCGAACAGCCAACTGAAGCAAATGTCGCATTGGCACTTAAAGATTCAGAAAAAGCCTCTGAGGGTGCACTAGTGGTTACTTCTAGAGATGTTGAAGAACCATCCATGAAGGGTTCAATGGCAAGAGGAGAGTTACAATTGGCCGGTCTGTCTGGAGACCAACCAGAGTCTTCCTATACTCGGAACGAGGAAATAGAGTCATTAGAGCAATTCCACATGGCAACGGCTGGTTCGTTAATTCGGAAACAGATGAGTTCGATTGTGTACACGGGCCCCATTAAAGTTCAGCAAATGAAAAACTTTATTGATAGCCTGGTAGCATCACTCTCTGCTGCGGTGTCGAACCTAGTCAAGATCCTAAAGGATACAGCTGCTATAGATCTCGAAACCCGTCAGAAGTTTGGAGTCTTAGATGTTGCGACCAAAAGATGGTTAATTAAACCTTTAGCCAAGAATCACGCATGGGGCGTTATTGAAACACATGCTAGGAAGTACCACGTTGCACTTTTGGAGTATGATGAGCATGGAGTGGTAACTTGCGACAGTTGGAGAAGGGTGGCCGTGAGTTCTGAGTCAATGGTTTATTCTGATATGGCAAAGCTCAGAACACTGAGGAGATTATTAAGAGATGGTGAGCCTCATGTCAGTAGTGCTAAAGTCGTCCTAGTTGACGGTGTCCCGGGTTGTGGAAAGACAAAAGAGATTCTCTCGAAAGTAAATTTTGAGGAAGATCTAATCTTAGTACCGGGTAAGCAGGCTGCTGAAATGATAAAGAGGCGTGCTAATGCGTCAGGAATAATTCAAGCCACAAGAGATAATGTTCGTACTGTTGATTCATTTATAATGAATTACGGTAAAGGAACACGCTGTCAGTTCAAAAGGTTATTTATCGACGAAGGTCTGATGTTGCACACTGGTTGTGTGAATTTTCTTGTTTCTATGTCTCTGTGCGAAATTGCATATGTTTATGGAGACACACAACAAATTCCATACATCAACAGAGTATCCGGTTTTCCGTACCCTGCACATTTTGCAAAAATAGAGGTTGATGAGGTGGAAACTCGCAGAACTACGCTGCGTTGTCCAGCCGACATTACCCACTATCTTAACAGAAGGTACGAAGGACATGTCATGTGTACATCGTCGGTTAAAAAGTCAGTTTCTCAGGAAATGGTGAGCGGGGCCGCAATGATCAATCCTGTATCTAAGCCATTGAATGGGAAAGTTTTGACTTTCACTCAGTCTGATAAAGAGGCGCTGCTTTCTCGAGGATATACGGACGTCCATACAGTACATGAGGTACAAGGTGAGACATATGCAGATGTGTCGTTGGTCAGATTGACTCCGACACCTGTATCTATCATCGCAGGAGATAGTCCGCACGTTCTCGTAGCTTTGTCAAGGCATACCCAAACATTGAAGTATTACACCGTAGTGATGGATCCTCTTGTAAGTATAATTAGGGATTTAGAAAAACTTAGTTCTTACTTGTTAGATATGTATAAAGTAGATGCAGGGACCCAATAG
>MW314119
ATGGCATACACACAGACAGCTACCACATCCGCTTTGCTCGACACTGTCCGAGGTAACAATACCTTGGTCAACGATCTTGCGAAGCGGCGTCTTTATGACACAGCGGTCGACGAGTTCAACGCTCGTGATCGCAGGCCCAAAGTAAATTTTTCCAAAGTAATAAGTGAGGAACAGACGCTTATTGCTACTAGGGCATATCCTGAATTCCAGATAACCTTCTATAATACGCAGAACGCCGTGCATTCGCTTGCCGGTGGACTACGATCCTTAGAACTGGAATATCTAATGATGCAGATCCCGTACGGATCACTCACATATGATATAGGTGGGAATTTTGCATCTCATCTGTTCAAAGGACGGGCATATGTTCACTGCTGTATGCCCAATCTTGATGTCCGCGACATAATGCGGCACGAAGGCCAGAAAGACAGTATAGAATTATACCTTTCCAGGCTTGAGCGGGGCAACAAAGTTGTCCCAAATTTCCAAAAGGAAGCTTTTGACAGATACGCTGAAACGCCAGACGAAGTTGTCTGTCACAGTACCTTCCAAACGTGTACGCACCAGCAGGTGGAAAACACAGGCAGGGTGTATGCTATTGCATTGCACAGTATATACGATATACCTGCTGATGAATTCGGAGCAGCACTTTTAAGGAAAAATGTCCATGTTTGTTACGCCGCCTTCCACTTTTCCGAGAATTTACTTCTCGAAGATTCACACGTCAACCTTGACGAAATCAACGCGTGTTTTTCGCGTGATGGAGACAAGCTGACTTTTTCTTTCGCATCTGAGAGCACTTTAAATTATTGTCATAGTTATTCTAATATTTTAAAATACGTGTGCAAAACTTACTTCCCGGCATCTAATAGAGAGGTCTACATGAAGGAGTTTTTGGTCACCAGGGTTAACACCTGGTTTTGTAAGTTTTCTAGGATAGATACTTTTTTATTATACAAGGGGGTAGCCCACAAAGGTGTAAATAGTGAGCAATTTTACAGCGCAATGGAAGATGCATGGCACTACAAAAAGACTCTTGCAATGTGTAACAGCGAGAGGATTCTTCTTGAAGATTCCTCATCGGTCAATTACTGGTTCCCAAAAATGAGAGATATGGTCATAGTTCCTCTATTCGACATATCTCTCGACACTAGTAAAAGGACCCGCAAAGAAGTCTTAGTGTCAAAGGATTTTGTATTCACAGTTTTAAATCACATTCGCACTTATCAAGCCAAGGCACTTACATACTCCAATGTTTTATCCTTTGTCGAATCAATTCGTTCAAGGGTAATTATCAACGGAGTGACTGCCAGGTCTGAGTGGGATGTTGACAAATCTCTTTTGCAATCCTTGTCCATGACATTTTTCTTGCATACTAAGCTTGCCGTTTTAAAAGACGAATTGTTAATCAGCAAGTTTAGTTTGGGGCCAAAATCAGTAAGCCAGCATGTATGGGATGAGATTTCCCTGGCTTTTGGAAACGCATTTCCATCGATCAAGGAGAGACTGCTAAATCGGAAACTAATTAAAGTGTCGGGAGACGCATTAGAAATCAGGGTGCCTGATTTATATGTGACTTTTCACGATAGATTAGTGACTGAGTACAAAACATCGGTGGATATGCCAGTGCTTGATATCAGAAAGAGAATGGAGGAGACTGAGGTTATGTACAATGCATTGTCTGAGCTATCTGTGCTCAAGGAGTCGGACAAGTTCGACGTTGATGTTTTTTCCCGGATGTGCCAGACTTTGGAGGTAGACCCAATGACTGCAGCAAAGGTTATTGTGGCAGTGATGAGCAACGAGAGCGGACTGACTCTTACATTCGAACAGCCAACTGAAGCAAATGTCGCATTGGCACTTAAAGATTCAGAAAAAGCCTCTGAGGGTGCACTAGTGGTTACTTCTAGAGATGTTGAAGAACCATCCATGAAGGGTTCAATGGCAAGAGGAGAGTTACAATTGGCCGGTCTGTCTGGAGACCAACCAGAGTCTTCCTATACTCGGAACGAGGAAATAGAGTCATTAGAGCAATTCCACATGGCAACGGCTGGTTCGTTAATTCGGAAACAGATGAGTTCGATTGTGTACACGGGCCCCATTAAAGTTCAGCAAATGAAAAACTTTATTGATAGCCTGGTAGCATCACTCTCTGCTGCGGTGTCGAACCTAGTCAAGATCCTAAAGGATACAGCTGCTATAGATCTCGAAACCCGTCAGAAGTTTGGAGTCTTAGATGTTGCGACCAAAAGATGGTTAATTAAACCTTTAGCCAAGAATCACGCATGGGGCGTTATTGAAACACATGCTAGGAAGTACCACGTTGCACTTTTGGAGTATGATGAGCATGGAGTGGTAACTTGCGACAGTTGGAGAAGGGTGGCCGTGAGTTCTGAGTCAATGGTTTATTCTGATATGGCAAAGCTCAGAACACTGAGGAGATTATTAAGAGATGGTGAGCCTCATGTCAGTAGTGCTAAAGTCGTCCTAGTTGACGGTGTCCCGGGTTGTGGAAAGACAAAAGAGATTCTCTCGAAAGTAAATTTTGAGGAAGATCTAATCTTAGTACCGGGTAAGCAGGCTGCTGAAATGATAAAGAGGCGTGCTAATGCGTCAGGAATAATTCAAGCCACAAGAGATAATGTTCGTACTGTTGATTCATTTATAATGAATTACGGTAAAGGAACACGCTGTCAGTTCAAAAGGTTATTTATCGACGAAGGTCTGATGTTGCACACTGGTTGTGTGAATTTTCTTGTTTCTATGTCTCTGTGCGAAATTGCATATGTTTATGGAGACACACAACAAATTCCATACATCAACAGAGTATCCGGTTTTCCGTACCCTGCACATTTTGCAAAAATAGAGGTTGATGAGGTGGAAACTCGCAGAACTACGCTGCGTTGTCCAGCCGACATTACCCACTATCTTAACAGAAGGTACGAAGGACATGTCATGTGTACATCGTCGGTTAAAAAGTCAGTTTCTCAGGAAATGGTGAGCGGGGCCGCAATGATCAATCCTGTATCTAAGCCATTGAATGGGAAAGTTTTGACTTTCACTCAGTCTGATAAAGAGGCGCTGCTTTCTCGAGGATATACGGACGTCCATACAGTACATGAGGTACAAGGTGAGACATATGCAGATGTGTCGTTGGTCAGATTGACTCCGACACCTGTATCTATCATCGCAGGAGATAGTCCGCACGTTCTCGTAGCTTTGTCAAGGCATACCCAAACATTGAAGTATTACACCGTAGTGATGGATCCTCTTGTAAGTATAATTAGGGATTTAGAAAAACTTAGTTCTTACTTGTTAGATATGTATAAAGTAGATGCAGGGACCCAATAG
>MW314123
ATGGCATACACACAGACAGCTACCACATCCGCTTTGCTCGACACTGTCCGAGGTAACAATACCTTGGTCAATGATCTTGCGAAGCGGCGTCTTTATGACACAGCGGTCGACGAGTTCAACGCTCGTGATCGCAGGCCCAAAGTAAATTTTTCCAAAGTAATAAGTGAGGAACAGACGCTTATTGCTACTAGGGCATATCCAGAATTCCAGATAACCTTCTATAATACGCAGAACGCCGTGCATTCGCTTGCCGGTGGACTACGATCCTTAGAACTGGAATATCTAATGATGCAGATCCCGTACGGATCACTCACATATGATATAGGTGGGAATTTTGCATCACATCTGTTCAAAGGACGGGCATATGTTCACTGCTGTATGCCCAATCTTGATGTCCGCGACATAATGCGGCACGAAGGCCAGAAAGACAGTATAGAATTATACCTTTCCAGGCTTGAGCGGGGCAACAAAGTTGTCCCAAATTTCCAAAAGGAAGCTTTTGACAGATACGCTGAAACGCCAGACGAAGTTGTCTGTCACAGTACCTTCCAAACGTGTACGCACCAGCAGGTGGAAAACACAGGCAGGGTGTATGCTATTGCATTGCACAGTATATACGATATACCTGCTGATGAATTCGGAGCGGCACTTTTAAGGAAAAATGTCCATGTTTGTTACGCCGCCTTCCACTTTTCCGAGAATTTACTTCTCGAAGATTCACACGTCAACCTTGACGAAATCAACGCGTGTTTTTCGCGTGATGGAGACAAGCTGACTTTTTCTTTCGCATCTGAGAGCACTTTAAATTATTGTCATAGTTATTCTAATATTTTAAAATACGTGTGCAAAACTTACTTCCCGGCATCTAATAGAGAGGTCTACATGAAGGAGTTTTTAGTCACCAGGGTTAACACCTGGTTTTGTAAGTTTTCTAGGATTGATACTTTTTTATTATACAAGGGGGTAGCCCACAAAGGTGTAAATAGTGAGCAATTTTACAGCGCAATGGAAGATGCATGGCACTACAAAAAGACTCTTGCAATGTGTAACAGCGAGAGGATTCTTCTTGAAGATTCCTCATCGGTCAATTACTGGTTCCCAAAAATGAGAGATATGGTCATAGTTCCTCTATTCGACATATCTCTCGACACCAGTAAAAGGACCCGCAAAGAAGTCTTAGTGTCAAAGGATTTTGTATTCACAGTTTTAAATCACATTCGCACTTATCAAGCCAAGGCACTTACATACTCCAATGTTTTATCCTTTGTCGAATCAATTCGTTCAAGGGTAATTATCAACGGAGTGACTGCTAGGTCTGAGTGGGATGTTGACAAATCTCTTTTGCAATCCTTGTCCATGACATTTTTCTTGCATACTAAGCTTGCCGTTTTAAAAGACGAATTGTTAATCAGCAAGTTTAGTTTGGGGCCAAAATCAGTAAGCCAGCATGTATGGGATGAGATTTCCCTGGCTTTTGGAAACGCATTTCCATCGATCAAGGAGAGACTGCTAAATCGGAAACTAATTAAAGTGTCGGGAGACGCATTAGAAATCAGGGTGCCTGATTTATATGTGACTTTTCACGATAGATTAGTGACTGAGTACAAAACATCGGTGGATATGCCAGTGCTTGATATCAGAAAGAGAATGGAGGAGACTGAGGTTATGTACAATGCATTGTCTGAGCTATCTGTGCTCAAGGAGTCGGACAAGTTCGACGTTGATGTTTTTTCCCGGATGTGCCAGACTTTGGAGGTAGACCCAATGACTGCAGCAAAGGTTATAGTGGCAGTGATGAGCAACGAGAGCGGACTGACTCTTACATTCGAACAGCCAACTGAAGCAAATGTCGCATTGGCACTTAAAGATTCAGAAAAAGCCTCTGAGGGTGCACTAGTGGTTACTTCTAGAGATGTTGAAGAACCATCCATGAAGGGTTCAATGGCAAGAGGAGAGTTACAATTGGCCGGTCTGTCTGGAGACCAACCAGAGTCTTCCTATACTCGGAACGAGGAAATAGAGTCATTAGAGCAATTCCACATGGCAACGGCTAGTTCGTTAATTCGGAAACAGATGAGTTCGATTGTGTACACGGGCCCCATTAAAGTTCAGCAAATGAAAAACTTTATTGATAGCCTGGTAGCATCACTCTCTGCTGCGGTGTCGAACCTAGTCAAGATCCTAAAGGATACAGCTGCTATAGATCTCGAAACCCGTCAGAAGTTTGGAGTCTTAGATGTTGCGACCAAAAGATGGTTAATTAAACCTTTAGCCAAAAATCACGCATGGGGCGTTATTGAAACACATGCTAGGAAGTACCACGTTGCACTTTTGGAGTATGATGAGCATGGAGTGGTAACTTGCGACAGTTGGAGAAGGGTGGCCGTGAGTTCTGAGTCAATGGTTTATTCTGATATGGCAAAGCTCAGAACACTGAGGAGATTATTAAGAGATGGTGAGCCTCATGTCAGCAGTGCTAAAGTCGTCCTAGTTGACGGTGTCCCGGGTTGTGGAAAGACAAAAGAGATTCTCTCGAAAGTAAATTTTGAGGAAGATCTAATCTTAGTACCGGGTAAGCAGGCTGCTGAAATGATAAAGAGGCGTGCTAATGCGTCAGGAATAATTCAAGCCACAAGAGATAATGTTCGTACTGTTGATTCATTTATAATGAATTACGGTAAAGGAACACGCTGTCAGTTCAAAAGGTTATTTATCGACGAAGGTCTGATGTTGCACACTGGTTGTGTGAATTTTCTTGTTTCTATGTCTCTGTGCGAAATTGCATATGTATATGGAGACACACAACAAATTCCATACATCAACAGAGTATCCGGTTTTCCGTACCCTGCACATTTTGCAAAAATAGAGGTTGATGAGGTGGAAACTCGCAGAACTACGCTGCGTTGTCCAGCCGACATTACCCACTATCTTAACAGAAGGTACGAAGGACATGTCATGTGTACATCGTCGGTTAAAAAGTCAGTTTCTCAGGAAATGGTGAGCGGGGCCGCAATGATCAATCCTGTATCTAAGCCATTGAATGGGAAAGTTTTGACTTTCACTCAGTCCGATAAAGAGGCGCTGCTTTCTCGAGGATATACGGACGTCCATACAGTACATGAGGTACAAGGTGAGACATATGCAGATGTGTCGTTGGTCAGATTGACTCCGACACCTGTATCTATCATCGCAGGAGATAGTCCGCACGTTCTCGTAGCTTTGTCAAGGCATACCCAAACATTGAAGTATTACACCGTAGTGATGGATCCTCTTGTAAGTATAATTAGGGATTTAGAAAAACTTAGTTCTTACTTGTTAGATATGTATAAAGTAGATGCAGGGACCCAATAG
>MW314132
ATGGCATACACACAGACAGCTACCACATCCGCTTTGCTCGACACTGTCCGAGGTAACAATACCTTGGTCAACGATCTTGCGAAGCGGCGTCTTTATGACACAGCGGTCGACGAGTTCAACGCTCGTGATCGCAGGCCCAAAGTAAATTTTTCCAAAGTAATAAGTGAGGAACAGACGCTTATTGCTACTAGGGCATATCCTGAATTCCAGATAACCTTCTATAATACGCAGAACGCCGTGCATTCGCTTGCCGGTGGACTACGATCCTTAGAACTGGAATATCTAATGATGCAGATCCCGTACGGATCACTCACATATGATATAGGTGGGAATTTTGCATCTCATCTGTTCAAGGGACGGGCATATGTTCACTGCTGTATGCCCAATCTTGATGTCCGCGACATAATGCGGCACGAAGGCCAGAAAGACAGTATAGAATTATACCTTTCCAGGCTTGAGCGGGGCAACAAAGTTGTCCCAAATTTCCAAAAGGAAGCTTTTGACAGATACGCTGAAACGCCAGACGAAGTTGTCTGTCACAGTACCTTCCAAACGTGTACGCACCAGCAGGTGGAAAACACAGGCAGGGTGTATGCTATTGCATTGCACAGTATATACGATATACCTGCTGATGAATTCGGAGCGGCACTTTTAAGGAAAAATGTCCATGTTTGTTACGCCGCCTTCCACTTTTCCGAGAATTTACTTCTCGAAGATTCACACGTCAACCTTGACGAAATCAACGCGTGTTTTTCGCGTGATGGAGACAAGCTGACTTTTTCTTTCGCATCTGAGAGCACTTTAAATTATTGTCATAGTTATTCTAATATTTTAAAATACGTGTGCAAAACTTACTTCCCGGCATCTAATAGAGAGGTCTACATGAAGGAGTTTTTGGTCACCAGGGTTAACACCTGGTTTTGTAAGTTTTCTAGGATAGATACTTTTTTATTATACAAGGGGGTAGCCCACAAAGGTGTAAATAGTGAGCAATTTTACAGCGCAATGGAAGATGCATGGCACTACAAAAAGACTCTTGCAATGTGTAACAGCGAGAGGATTCTTCTTGAAGATTCCTCATCGGTCAATTACTGGTTCCCAAAAATGAGAGATATGGTCATAGTTCCTCTATTCGACATATCTCTCGACACTAGTAAAAGGACCCGCAAAGAAGTCTTAGTGTCAAAGGATTTTGTATTCACAGTTTTAAATCACATTCGCACTTATCAAGCCAAGGCACTTACATACTCCAATGTTTTATCCTTTGTCGAATCAATTCGTTCAAGGGTAATTATCAACGGAGTGACTGCCAGGTCTGAGTGGGATGTTGACAAATCTCTTTTGCAATCCTTGTCCATGACATTTTTCTTGCATACTAAGCTTGCCGTTTTAAAAGACGAATTGTTAATCAGCAAGTTTAGTTTGGGGCCAAAATCAGTAAGCCAGCATGTATGGGATGAGATTTCCCTGGCTTTTGGAAACGCATTTCCATCGATCAAGGAGAGACTGCTAAATCGGAAACTAATTAAAGTGTCGGGAGACGCATTAGAAATCAGGGTGCCTGATTTATATGTGACTTTTCACGATAGATTAGTGACTGAGTACAAAACATCGGTGGATATGCCAGTGCTTGATATCAGAAAGAGAATGGAGGAGACTGAGGTTATGTACAATGCATTGTCTGAGCTATCTGTGCTCAAGGAGTCGGACAAGTTCGACGTTGATGTTTTTTCCCGGATGTGCCAGACTTTGGAGGTAGACCCAATGACTGCAGCAAAGGTTATTGTGGCAGTGATGAGCAACGAGAGCGGACTGACTCTTACATTCGAACAGCCAACTGAAGCAAATGTCGCATTGGCACTTAAAGATTCAGAAAAAGCCTCTGAGGGTGCACTAGTGGTTACTTCTAGAGATGTTGAAGAACCATCCATGAAGGGTTCAATGGCAAGAGGAGAGTTACAATTGGCCGGTCTGTCTGGAGACCAACCAGAGTCTTCCTATACTCGGAACGAGGAAATAGAGTCATTAGAGCAATTCCACATGGCAACGGCTGGTTCGTTAATTCGGAAACAGATGAGTTCGATTGTGTACACGGGCCCCATTAAAGTTCAGCAAATGAAAAACTTTATTGATAGCCTGGTAGCATCACTCTCTGCTGCGGTGTCGAACCTAGTCAAGATCCTAAAGGATACAGCTGCTATAGATCTCGAAACCCGTCAGAAGTTTGGAGTCTTAGATGTTGCGACCAAAAGATGGTTAATTAAACCTTTAGCCAAGAATCACGCATGGGGCGTTATTGAAACACATGCTAGGAAGTACCACGTTGCACTTTTGGAGTATGATGAGCATGGAGTGGTAACTTGCGACAGTTGGAGAAGGGTGGCCGTGAGTTCTGAGTCAATGGTTTATTCTGATATGGCAAAGCTCAGAACACTGAGGAGATTGTTAAGAGATGGTGAGCCTCATGTCAGCAGTGCTAAAGTCGTCCTAGTTGACGGTGTCCCGGGTTGTGGAAAGACAAAAGAGATTCTCTCGAAAGTAAATTTTGAGGAAGATCTAATCTTAGTACCGGGTAAGCAGGCTGCTGAAATGATAAAGAGGCGTGCTAATGCGTCAGGAATAATTCAAGCCACAAGAGATAATGTTCGTACTGTTGATTCATTTATAATGAATTACGGTAAAGGAACACGCTGTCAGTTCAAAAGGTTATTTATCGACGAAGGTCTGATGTTGCACACTGGTTGTGTGAATTTTCTTGTTTCTATGTCTCTGTGCGAAATTGCATATGTTTATGGAGACACACAACAAATTCCATACATCAACAGAGTATCCGGTTTTCCGTACCCTGCACATTTTGCAAAAATAGAGGTTGATGAGGTGGAAACTCGCAGAACTACGCTGCGTTGTCCAGCCGACATTACCCACTATCTTAACAGAAGGTACGAAGGACATGTCATGTGTACATCGTCGGTTAAAAAGTCAGTTTCTCAGGAAATGGTGAGCGGGGCCGCAATGATCAATCCTGTATCTAAGCCATTGAATGGGAAAGTTTTGACTTTCACTCAGTCTGATAAAGAGGCGCTGCTTTCTCGAGGATATACGGACGTCCATACAGTACATGAGGTACAAGGTGAGACATATGCAGATGTGTCGTTGGTCAGATTGACTCCGACACCTGTATCTATCATCGCAGGAGATAGTCCGCACGTTCTCGTAGCTTTGTCAAGGCATACCCAAACATTGAAGTATTACACCGTAGTGATGGATCCTCTTGTAAGTATAATTAGGGATTTAGAAAAACTTAGTTCTTACTTGTTAGATATGTATAAAGTAGATGCAGGGACCCAATAG
>MW314136
ATGGCATACACACAGACAGCTACCACATCCGCTTTGCTCGACACTGTCCGAGGTAACAATACCTTGGTCAACGATCTTGCGAAGCGGCGTCTTTATGACACAGCGGTCGACGAGTTCAACGCTCGTGATCGCAGGCCCAAAGTAAATTTTTCCAAAGTAATAAGTGAGGAACAGACGCTTATTGCTACTAGGGCATATCCAGAATTCCAGATAACCTTTTATAATACGCAGAACGCCGTGCATTCGCTTGCCGGTGGACTACGATCCTTAGAACTGGAATATCTAATGATGCAGATCCCGTACGGATCACTCACATATGATATAGGTGGGAATTTTGCATCTCATCTGTTCAAAGGACGGGCATATGTTCACTGCTGTATGCCCAATCTTGATGTCCGCGACATAATGCGGCACGAAGGCCAGAAAGACAGTATAGAATTATACCTTTCCAGGCTTGAGCGGGGCAACAAAGTTGTCCCAAATTTCCAAAAGGAAGCTTTTGACAGATACGCTGAAACGCCAGACGAAGTTGTCTGTCACAGTACCTTCCAAACGTGTACGCACCAGCAGGTGGAAAACACAGGCAGGGTGTATGCTATTGCACTGCACAGTATATACGATATACCTGCTGATGAATTCGGAGCGGCACTTTTAAGGAAAAATGTCCATGTTTGTTACGCCGCCTTCCACTTTTCCGAGAATTTACTTCTCGAAGATTCACACGTCAACCTTGACGAAATCAATGCGTGTTTTTCGCGTGATGGAGACAAGCTGACTTTTTCTTTCGCATCTGAGAGCACTTTAAATTATTGTCATAGTTATTCTAATATTTTAAAATACGTGTGCAAAACTTACTTCCCGGCATCTAATAGAGAGGTCTACATGAAGGAGTTTTTGGTCACCAGGGTTAACACCTGGTTTTGTAAGTTTTCTAGGATAGATACTTTTTTATTATACAAGGGGGTAGCCTACAAAGGTGTAAATAGTGAGCAATTTTACAGCGCAATGGAAGATGCATGGCACTACAAAAAGACTCTTGCAATGTGTAACAGCGAGAGGATTCTTCTTGAAGATTCCTCATCGGTCAATTACTGGTTCCCAAAAATGAGAGATATGGTCATAGTTCCTCTATTCGACATATCTCTCGACACCAGTAAAAGGACCCGCAAAGAAGTCTTAGTGTCAAAGGATTTTGTATTCACAGTTTTAAATCACATTCGCACTTATCAAGCCAAGGCACTTACATACTCCAATGTTTTATCCTTTGTCGAATCAATTCGTTCAAGGGTAATTATCAACGGAGTGACTGCCAGGTCTGAGTGGGATGTTGACAAATCTCTTTTGCAATCCTTGTCCATGACATTTTTCTTGCATACTAAGCTTGCCGTTTTAAAAGACGAATTGTTAATCAGCAAGTTTAGTTTGGGGCCAAAATCAGTAAGCCAGCATGTATGGGATGAGATTTCCCTGGCTTTTGGAAACGCATTTCCATCGATCAAGGAGAGACTGCTAAATCGGAAACTAATTAAAGTGTCGGGAGACGCATTAGAAATCAGGGTGCCTGATTTATATGTGACTTTTCACGATAGATTAGTGGCTGAGTACAAAACATCGGTGGATATGCCAGTGCTTGATATCAGAAAGAGAATGGAGGAGACTGAGGTTATGTACAATGCATTGTCTGAGCTATCTGTGCTCAAGGAGTCGGACAAGTTCGACGTTGATGTTTTTTCCCGGATGTGCCAGACTTTGGAGGTAGACCCAATGACTGCAGCAAAGGTTATTGTGGCAGTGATGAGCAACGAGAGCGGACTGACTCTTACATTCGAACAGCCAACTGAAGCAAATGTCGCATTGGCACTTAAAGATTCAGAAAAAGCCTCTGAGGGTGCACTAGTGGTTACTTCTAGAGATGTTGAAGAACCATCCATGAAGGGTTCAATGGCAAGAGGAGAGTTACAATTGGCCGGTCTGTCTGGAGACCAACCAGAGTCTTCCTATACTCGGAACGAGGAAATAGAGTCATTAGAGCAATTCCACATGGCAACGGCTAGTTCGTTAATTCGGAAACAGATGAGTTCGATTGTGTACACGGGCCCCATTAAAGTTCAGCAAATGAAAAACTTTATTGATAGCCTGGTAGCATCACTCTCTGCTGCGGTGTCGAACCTAGTCAAGATCCTAAAGGATACAGCTGCTATAGATCTCGAAACCCGTCAGAAGTTTGGAGTCTTAGATGTTGCGACCAAAAGATGGTTAATTAAACCTTTAGCCAAGAATCACGCATGGGGCGTTATTGAAACACATGCTAGGAAGTACCACGTTGCACTTTTGGAGTATGATGAGCATGGAGTGGTAACTTGCGACAGTTGGAGAAGGGTGGCCGTGAGTTCTGAGTCAATGGTTTATTCTGATATGGCAAAGCTCAGAACACTGAGGAGATTATTAAGAGATGGTGAGCCTCATGTCAGCAGTGCTAAAGTCGTCCTAGTTGACGGTGTCCCGGGTTGTGGAAAGACAAAAGAGATTCTCTCGAAAGTAAATTTTGAGGAAGATCTAATCTTAGTACCGGGTAAGCAGGCTGCTGAAATGATAAAGAGGCGTGCTAATGCGTCAGGAATAATTCAAGCCACAAGAGATAATGTTCGCACTGTTGATTCATTTATAATGAATTACGGTAAAGGAACACGCTGTCAGTTCAAAAGGTTATTTATCGACGAAGGTCTGATGTTGCACACTGGTTGTGTGAATTTTCTTGTTTCTATGTCTCTGTGCGAAATTGCATATGTTTATGGAGACACACAACAAATTCCATACATCAACAGAGTATCCGGTTTTCCGTACCCTGCACATTTTGCAAAAATAGAGGTTGATGAGGTGGAAACTCGCAGAACTACGCTGCGTTGTCCAGCCGACATTACCCACTATCTTAACAGAAGGTACGAAGGACATGTCATGTGTACATCGTCGGTTAAAAAGTCAGTTTCTCAGGAAATGGTGAGCGGGGCCGCAATGATCAATCCTGTATCTAAGCCATTGAATGGGAAAGTTTTGACTTTCACTCAGTCTGATAAAGAGGCGCTGCTTTCTCGAGGATATACGGACGTCCATACAGTACATGAGGTACAAGGTGAGACATATGCAGATGTGTCGTTGGTCAGATTGACTCCGACACCTGTATCTATCATCGCAGGAGATAGTCCGCACGTTCTCGTAGCTTTGTCAAGGCATACCCAAACATTGAAGTATTACACCGTAGTGATGGATCCTCTTGTAAGTATAATTAGGGATTTAGAAAAACTTAGTTCTTACTTGTTAGATATGTATAAAGTAGATGCAGGGACCCAATAG
>MZ004925
ATGGCATACACACAGACAGCTACCACATCCGCTTTGCTCGACACTGTCCGAGGTAACAATACCTTGGTCAACGATCTTGCGAAGCGGCGTCTTTATGACACAGCGGTCGACGAGTTCAACGCTCGTGATCGCAGGCCCAAAGTAAATTTTTCCAAAGTAATAAGTGAGGAACAGACGCTTATTGCTACTAGGGCATATCCAGAATTCCAGATAACCTTCTATAATACGCAGAACGCCGTGCATTCGCTTGCCGGTGGACTACGATCCTTAGAACTGGAATATCTAATGATGCAGATCCCGTACGGATCACTCACATATGATATAGGTGGGAATTTTGCATCTCATCTGTTCAAAGGACGGGCATATGTTCACTGCTGTATGCCCAATCTTGATGTCCGCGACATAATGCGGCACGAAGGCCAGAAAGACAGTATAGAATTATACCTTTCCAGGCTTGAGCGGGGCAACAAAGTTGTCCCAAATTTCCAAAAGGAAGCTTTTGACAGATACGCTGAAACGCCAGACGAAGTTGTCTGTCACAGTACCTTCCAAACGTGTACGCACCAGCAGGTGGAAAACACAGGCAGGGTGTATGCTATTGCATTGCACAGTATATACGATATACCTGCTGATGAATTCGGAGCGGCACTTTTAAGGAAAAATGTCCATGTTTGTTACGCCGCCTTCCACTTTTCCGAGAATTTACTTCTCGAAGATTCACACGTCAACCTTGACGAAATCAACGCGTGTTTTTCGCGTGATGGAGACAAGCTGACTTTTTCTTTCGCATCTGAGAGCACTTTAAATTATTGTCATAGTTATTCTAATATTTTAAAATACGTGTGCAAAACTTACTTCCCGGCATCTAATAGAGAGGTCTACATGAAGGAGTTTTTGGTCACCAGGGTTAACACCTGGTTTTGTAAGTTTTCTAGGATAGATACTTTTTTATTATACAAGGGGGTAGCCCACAAAGGTGTAAATAGTGAGCAATTTTACAGCGCAATGGAAGATGCATGGCACTACAAAAAGACTCTTGCAATGTGTAACAGCGAGAGGATTCTTCTTGAAGATTCCTCATCGGTCAATTACTGGTTCCCAAAAATGAGAGATATGGTCATAGTTCCTCTATTCGACATATCTCTCGACACCAGTAAAAGGACCCGCAAAGAAGTCTTAGTGTCAAAGGATTTTGTATTCACAGTTTTAAATCACATTCGCACTTATCAAGCCAAGGCACTTACATACTCCAATGTTTTATCCTTTGTCGAATCAATTCGTTCAAGGGTAATTATCAACGGAGTGACTGCCAGGTCTGAGTGGGATGTTGACAAATCTCTTTTGCAATCCTTGTCCATGACATTTTTCTTGCATACTAAGCTTGCCGTTTTAAAAGACGAATTGTTAATCAGCAAGTTTAGTTTGGGGCCAAAATCAGTAAGCCAGCATGTATGGGATGAGATTTCCCTGGCTTTTGGAAACGCATTTCCATCGATCAAGGAGAGACTGCTAAATCGGAAACTAATTAAAGTGTCGGGAGACGCATTAGAAATCAGGGTGCCTGATTTATATGTGACTTTTCACGATAGATTAGTGACTGAGTACAAAACATCGGTGGATATGCCAGTGCTTGATATCAGAAAGAGAATGGAGGAGACTGAGGTTATGTACAATGCATTGTCTGAGCTATCTGTGCTCAAGGAGTCGGACAAGTTCGACGTTGATGTTTTTTCCCGGATGTGCCAGACTTTGGAGGTAGACCCAATGACTGCAGCAAAGGTTATTGTGGCAGTGATGAGCAACGAGAGCGGACTGACTCTTACATTCGAACAGCCAACTGAAGCAAATGTCGCATTGGCACTTAAAGATTCAGAAAAAGCCTCTGAGGGTGCACTAGTGGTTACTTCTAGAGATGTTGAAGAACCATCCATGAAGGGTTCAATGGCAAGAGGAGAGTTACAATTGGCCGGTCTGTCTGGAGACCAACCAGAGTCTTCCTATACTCGGAACGAGGAAATAGAGTCATTAGAGCAATTCCACATGGCAACGGCTAGTTCGTTAATTCGGAAACAGATGAGTTCGATTGTGTACACGGGCCCCATTAAAGTTCAGCAAATGAAAAACTTTATTGATAGCCTGGTAGCATCACTCTCTGCTGCGGTGTCGAACCTAGTCAAGATCCTAAAGGATACAGCTGCTATAGATCTCGAAACCCGTCAGAAGTTTGGAGTCTTAGATGTTGCGACCAAAAGATGGTTAATTAAACCTTTAGCCAAGAATCACGCATGGGGCGTTATTGAAACACATGCTAGGAAGTACCACGTTGCACTTTTGGAGTATGATGAGCATGGAGTGGTAACTTGCGACAGTTGGAGAAGGGTGGCCGTGAGTTCTGAGTCAATGGTTTATTCTGATATGGCAAAGCTCAGAACACTGAGGAGATTATTAAGAGATGGTGAGCCTCATGTCAGCAGTGCTAAAGTCGTCCTAGTTGACGGTGTCCCGGGTTGTGGAAAGACAAAAGAGATTCTCTCGAAAGTAAATTTTGAGGAAGATCTAATCTTAGTACCGGGTAAGCAGGCTGCTGAAATGATAAAGAGGCGTGCTAATGCGTCAGGAATAATTCAAGCCACAAGAGATAATGTTCGTACTGTTGATTCATTTATAATGAATTACGGTAAAGGAACACGCTGTCAGTTCAAAAGGTTATTTATCGACGAAGGTCTGATGTTGCACACTGGTTGTGTGAATTTTCTTGTTTCTATGTCTCTGTGCGAAATTGCATATGTTTATGGAGACACACAACAAATTCCATACATCAACAGAGTATCCGGTTTTCCGTACCCTGCACATTTTGCAAAAATAGAGGTTGATGAGGTGGAAACTCGCAGAACTACGCTGCGTTGTCCAGCCGACATTACTCACTATCTTAACAGAAGGTACGATGGACATGTCATGTGTACATCGTCGGTTAAAAAGTCAGTTTCTCAGGAAATGGTGAGCGGGGCCGCAATGATCAATCCTGTATCTAAGCCATTGAATGGGAAAGTTTTGACTTTCACTCAGTCTGATAAAGAGGCGCTGCTTTCTCGAGGATATACGGACGTCCATACAGTACATGAGGTACAAGGTGAGACATATGCAGATGTGTCGTTGGTCAGATTGACTCCGACACCTGTATCTATCATCGTAGGAGATAGTCCGCACGTTCTCGTAGCTTTGTCAAGGCATACCCAAACATTGAAGTATTACACCGTAGTGATGGATCCTCTTGTAAGTATAATTAGGGATTTAGAAAAACTTAGTTCTTACTTGTTAGATATGTATAAAGTAGATGCAGGGACCCAATAG
>MZ323110
ATGGCATACACACAGACAGCTACCACATCCGCTTTGCTCGACACTGTCCGAGGTAACAATACCTTGGTCAATGATCTTGCGAAGCGGCGTCTTTATGACACAGCGGTCGACGAGTTCAACGCTCGTGATCGCAGGCCCAAAGTAAATTTTTCCAAAGTAATAAGTGAGGAACAGACGCTTATTGCTACTAGGGCATATCCAGAATTCCAGATAACCTTCTATAATACGCAGAACGCCGTGCATTCGCTTGCCGGTGGACTACGATCCTTAGAACTGGAATATCTAATGATGCAGATCCCGTATGGATCACTCACATATGATATAGGTGGGAATTTTGCATCTCATCTGTTCAAAGGACGGGCATATGTTCACTGCTGTATGCCCAATCTTGATGTCCGCGACATAATGCGGCACGAAGGCCAGAAAGACAGTATAGAATTATACCTTTCCAGGCTTGAGCGGGGCAACAAAGTTGTCCCAAATTTCCAAAAGGAAGCTTTTGACAGATACGCTGAAACGCCAGACGAAGTTGTCTGTCACAGTACCTTCCAAACGTGTACGCACCAGCAGGTGGAAAACACAGGCAGAGTGTATGCTATTGCATTGCACAGTATATACGATATACCTGCTGATGAATTCGGAGCGGCACTTTTAAGGAAAAATGTCCATGTTTGTTACGCCGCCTTCCACTTTTCCGAGAATTTACTTCTCGAAGATTCACACGTCAACCTTGACGAAATCAACGCGTGTTTTTCGCGTGATGGAGACAAGCTGACTTTTTCTTTCGCATCTGAGAGCACTTTAAATTATTGTCATAGTTATTCTAATATTTTAAAATACGTGTGCAAAACTTACTTCCCGGCATCTAATAGAGAGGTCTACATGAAGGAGTTTTTGGTCACCAGGGTTAACACCTGGTTTTGTAAGTTTTCTAGGATAGACACTTTTTTATTATACAAGGGGGTAGCCCACAAAGGTGTAAATAGTGAGCAATTTTACAGCGCAATGGAAGATGCATGGCACTACAAAAAGACTCTTGCAATGTGTAACAGCGAGAGGATTCTTCTTGAAGATTCCTCATCGGTCAATTACTGGTTCCCAAAAATGAGAGATATGGTCATAGTTCCTCTATTCGACATATCTCTCGACACCAGTAAAAGGACCCGCAAAGAAGTCTTAGTGTCAAAGGATTTTGTATTCACAGTTTTAAATCACATTCGCACTTATCAAGCCAAGGCACTTACATACTCCAATGTTTTATCCTTTGTCGAATCAATTCGTTCAAGGGTAATTATCAACGGAGTGACTGCCAGGTCTGAGTGGGATGTTGACAAATCTCTTTTGCAATCCTTGTCCATGACATTTTTCTTGCATACTAAGCTTGCCGTTTTAAAAGACGAATTGTTAATCAGCAAGTTTAGTTTGGGGCCAAAATCAGTAAGCCAGCATGTATGGGATGAGATTTCCCTGGCTTTTGGAAACGCATTTCCATCGATCAAGGAGAGACTGCTAAATCGGAAACTAATTAAAGTGTCGGGAGACGCATTAGAAATCAGGGTGCCTGATTTATATGTGACTTTTCACGATAGATTAGTGACTGAGTACAAAACATCGGTGGATATGCCAGTGCTTGATATCAGAAAGAGAATGGAGGAGACTGAGGTTATGTACAATGCATTGTCTGAGCTATCTGTGCTCAAGGAGTCGGACAAGTTCGACGTTGATGTTTTTTCCCGGATGTGCCAGACTTTGGAGGTTGACCCAATGACTGCAGCAAAGGTTATTGTGGCAGTGATGAGCAACGAGAGCGGACTGACTCTTACATTCGAACAGCCAACTGAAGCAAATGTCGCATTGGCACTTAAAGATTCAGAAAAAGCCTCTGAGGGTGCACTAGTGGTTACTTCTAGAGATGTTGAAGAACCATCCATGAAGGGTTCAATGGCAAGAGGAGAGTTACAATTGGCCGGTCTGTCTGGAGACCAACCAGAGTCTTCCTATACTCGGAACGAGGAAATAGAGTCATTAGAGCAATTCCACATGGCAACGGCTAGTTCGTTAATTCGGAAACAGATGAGTTCGATTGTGTACACGGGCCCCATTAAAGTTCAGCAAATGAAAAACTTTATTGATAGCCTGGTAGCATCACTCTCTGCTGCGGTGTCGAACCTAGTCAAGATCCTAAAGGATACAGCTGCTATAGATCTCGAAACCCGTCAGAAGTTTGGAGTCTTAGATGTTGCAACCAAAAGATGGTTAATTAAACCTTTAGCCAAGAATCACGCATGGGGCGTTATTGAAACACATGCTAGGAAGTACCACGTTGCACTTTTGGAGTATGATGAGCATGGAGTGGTAACTTGCGACAGTTGGAGAAGGGTGGCCGTGAGTTCTGAGTCAATGGTTTATTCTGATATGGCAAAGCTCAGAACACTGAGGAGATTATTAAGAGATGGTGAGCCTCATGTCAGCAGTGCTAAAGTCGTCCTAGTCGACGGTGTCCCGGGTTGTGGAAAGACAAAAGAGATTCTCTCGAAAGTAAATTTTGAGGAAGATCTAATCTTAGTACCGGGTAAGCAGGCTGCTGAAATGATAAAGAGGCGTGCTAATGCGTCAGGAATAATTCAAGCCACAAGAGATAATGTTCGTACTGTTGATTCATTTATAATGAATTACGGTAAAGGAACACGCTGTCAGTTCAAAAGGTTATTTATCGACGAAGGTCTGATGTTGCACACTGGTTGTGTGAATTTTCTTGTTTCTATGTCTCTGTGCGAAATTGCATATGTTTATGGAGACACACAACAAATTCCATACATCAACAGAGTATCCGGTTTTCCGTACCCTGCACATTTTGCAAAAATAGAGGTTGATGAGGTGGAAACTCGCAGAACTACGCTGCGTTGTCCAGCCGACATTACCCACTATCTTAACAGAAGGTACGAAGGATATGTCATGTGTACATCGTCGGTTAAAAAGTCAGTTTCTCAGGAAATGGTGAGCGGGGCCGCAATGATCAATCCTGTATCTAAGCCATTGAATGGGAAAGTTTTGACTTTCACTCAGTCTGATAAAGAGGCGCTGCTTTCTCGAGGATATACGGACGTCCATACAGTACATGAGGTACAAGGTGAGACATATGCAGATGTGTCGTTGGTCAGATTGACTCCGACACCTGTATCTATCATCGCAGGAGATAGTCCGCACGTTCTCGTAGCTTTGTCAAGGCATACCCAAACATTGAAGTATTACACCGTAGTGATGGATCCTCTTGTAAGTATAATTAGGGATTTAGAAAAACTTAGTTCTTACTTGTTAGATATGTATAAAGTAGATGCAGGGACCCAATAG
>MZ438228
ATGGCATACACACAGACAGCTACCACATCCGCTTTGCTCGACACTGTCCGAGGTAACAATACCTTGGTCAATGATCTTGCGAAGCGGCGTCTTTATGACACAGCGGTCGACGAGTTCAACGCTCGTGATCGCAGGCCCAAAGTAAATTTTTCCAAAGTAATAAGTGAGGAACAGACGCTTATTGCTACTAGGGCATATCCAGAATTCCAGATAACCTTCTATAATACGCAGAACGCCGTGCATTCGCTTGCCGGTGGACTACGATCCTTAGAACTGGAATATCTAATGATGCAGATCCCGTATGGATCACTCACATATGATATAGGTGGGAATTTTGCATCTCATCTGTTCAAAGGACGGGCATATGTTCACTGCTGTATGCCCAATCTTGATGTCCGCGACATAATGCGGCACGAAGGCCAGAAAGACAGTATAGAATTATACCTTTCCAGGCTTGAGCGGGGCAACAAAGTTGTCCCAAATTTCCAAAAGGAAGCTTTTGACAGATACGCTGAAACGCCAGACGAAGTTGTCTGTCACAGTACCTTCCAAACGTGTACGCACCAGCAGGTGGAAAACACAGGCAGAGTGTATGCTATTGCATTGCACAGTATATACGATATACCTGCTGATGAATTCGGAGCGGCACTTTTAAGGAAAAATGTCCATGTTTGTTACGCCGCCTTCCACTTTTCCGAGAATTTACTTCTCGAAGATTCACACGTCAACCTTGACGAAATCAACGCGTGTTTTTCGCGTGATGGAGACAAGCTGACTTTTTCTTTCGCATCTGAGAGCACTTTAAATTATTGTCATAGTTATTCTAATATTTTAAAATACGTGTGCAAAACTTACTTCCCGGCATCTAATAGAGAGGTCTACATGAAGGAGTTTTTGGTCACCAGGGTTAACACCTGGTTTTGTAAGTTTTCTAGGATAGATACTTTTTTATTATACAAGGGGGTAGCCCACAAAGGTGTAAATAGTGAGCAATTTTACAGCGCAATGGAAGATGCATGGCACTACAAAAAGACTCTTGCAATGTGTAACAGCGAGAGGATTCTTCTTGAAGATTCCTCATCGGTCAATTACTGGTTCCCAAAAATGAGAGATATGGTCATAGTTCCTCTATTCGACATATCTCTCGACACCAGTAAAAGGACCCGCAAAGAAGTCTTAGTGTCAAAGGATTTTGTATTCACAGTTTTAAATCACATTCGCACTTATCAAGCCAAGGCACTTACATACTCCAATGTTTTATCCTTTGTCGAATCAATTCGTTCAAGGGTAATTATCAACGGAGTGACTGCCAGGTCTGAGTGGGATGTTGACAAATCTCTTTTGCAATCCTTGTCCATGACATTTTTCTTGCATACTAAGCTTGCCGTTTTAAAAGACGAATTGTTAATCAGCAAGTTTAGTTTGGGGCCAAAATCAGTAAGCCAGCATGTATGGGATGAGATTTCCCTGGCTTTTGGAAACGCATTTCCATCGATCAAGGAGAGACTGCTAAATCGGAAACTAATTAAAGTGTCGGGAGACGCATTAGAAATCAGGGTGCCTGATTTATATGTGACTTTTCACGATAGATTAGTGACTGAGTACAAAACATCGGTGGATATGCCAGTGCTTGATATCAGAAAGAGAATGGAGGAGACTGAGGTTATGTACAATGCATTGTCTGAGCTATCTGTGCTCAAGGAGTCGGACAAGTTCGACGTTGATGTTTTTTCCCGGATGTGCCAGACTTTGGAGGTTGACCCAATGACTGCAGCAAAGGTTATTGTGGCAGTGATGAGCAACGAGAGCGGACTGACTCTTACATTCGAACAGCCAACTGAAGCAAATGTCGCATTGGCACTTAAAGATTCAGAAAAAGCCTCTGAGGGTGCACTAGTGGTTACTTCTAGAGATGTTGAAGAACCATCCATGAAGGGTTCAATGGCAAGAGGAGAGTTACAATTGGCCGGTCTGTCTGGAGACCAACCAGAGTCTTCCTATACTCGGAACGAGGAAATAGAGTCATTAGAGCAATTCCACATGGCAACGGCTAGTTCGTTAATTCGGAAACAGATGAGTTCGATTGTGTACACGGGCCCCATTAAAGTTCAGCAAATGAAAAACTTTATTGATAGCCTGGTAGCATCACTCTCTGCTGCGGTGTCGAACCTAGTCAAGATCCTAAAGGATACAGCTGCTATAGATCTCGAAACCCGTCAGAAGTTTGGAGTCTTAGATGTTGCAACCAAAAGATGGTTAATTAAACCTTTAGCCAAGAATCACGCATGGGGCGTTATTGAAACACATGCTAGGAAGTACCACGTTGCACTTTTGGAGTATGATGAGCATGGAGTGGTAACTTGCGACAGTTGGAGAAGGGTGGCCGTGAGTTCTGAGTCAATGGTTTATTCTGATATGGCAAAGCTCAGAACACTGAGGAGATTATTAAGAGATGGTGAGCCTCATGTCAGCAGTGCTAAAGTCGTCCTAGTCGACGGTGTCCCGGGTTGTGGAAAGACAAAAGAGATTCTCTCGAAAGTAAATTTTGAGGAAGATCTAATCTTAGTACCGGGTAAGCAGGCTGCTGAAATGATAAAGAGGCGTGCTAATGCGTCAGGAATAATTCAAGCCACAAGAGATAATGTTCGTACTGTTGATTCATTTATAATGAATTACGGTAAAGGAACACGCTGTCAGTTCAAAAGGTTATTTATCGACGAAGGTCTGATGTTGCACACTGGTTGTGTGAATTTTCTTGTTTCTATGTCTCTGTGCGAAATTGCATATGTTTATGGAGACACACAACAAATTCCATACATCAACAGAGTATCCGGTTTTCCGTACCCTGCACATTTTGCAAAAATAGAGGTTGATGAGGTGGAAACTCGCAGAACTACGCTGCGTTGTCCAGCCGACATTACCCACTATCTTAACAGAAGGTACGAAGGATATGTCATGTGTACATCGTCGGTTAAAAAGTCAGTTTCTCAGGAAATGGTGAGCGGGGCCGCAATGATCAATCCTGTATCTAAGCCATTGAATGGGAAAGTTTTGACTTTCACTCAGTCTGATAAAGAGGCGCTGCTTTCTCGAGGATATACGGACGTCCATACAGTACATGAGGTACAAGGTGAGACATATGCAGATGTGTCGTTGGTCAGATTGACTCCGACACCTGTATCTATCATCGCAGGAGATAGTCCGCACGTTCTCGTAGCTTTGTCAAGGCATACCCAAACATTGAAGTATTACACCGTAGTGATGGATCCTCTTGTAAGTATAATTAGGGATTTAGAAAAACTTAGTTCTTACTTGTTAGATATGTATAAAGTAGATGCAGGGACCCAATAG
>MZ945420
ATGGCATACACACAGACAGCTACCACATCCGCTTTGCTCGACACTGTCCGAGGTAACAATACCTTGGTCAACGATCTTGCGAAGCGGCGTCTTTATGACACAGCGGTCGACGAGTTCAACGCTCGTGATCGCAGGCCCAAAGTAAATTTTTCCAAAGTAATAAGTGAGGAACAGACGCTTATTGCTACTAGGGCATATCCTGAATTCCAGATAACCTTCTATAATACGCAGAACGCCGTGCATTCGCTTGCTGGTGGACTACGATCCTTAGAACTGGAATATCTAATGATGCAGATCCCGTACGGATCACTCACATATGATATAGGTGGGAATTTTGCATCTCATCTGTTCAAAGGACGGGCATATGTTCACTGCTGTATGCCCAATCTTGATGTCCGCGACATAATGCGGCACGAAGGCCAGAAAGACAGTATAGAATTATACCTTTCCAGGCTTGAGCGGGGCAACAAAGTTGTCCCAAATTTCCAAAAGGAAGCTTTTGACAGATACGCTGAAACGCCAGACGAAGTTGTCTGTCACAGTACCTTCCAAACGTGTACGCACCAGCAGGTGGAAAACACAGGCAGGGTGTATGCTATTGCATTGCACAGTATATACGATATACCTGCTGATGAATTCGGAGCGGCACTTTTAAGGAAAAATGTCCATGTTTGTTACGCCGCCTTCCACTTTTCCGAGAATTTACTTCTCGAAGATTCACACGTCAACCTTGACGAAATCAACGCGTGTTTTTCGCGTGATGGAGACAAGCTGACTTTTTCTTTCGCATCTGAGAGCACTTTAAATTATTGTCATAGTTATTCTAATATTTTAAAATACGTGTGCAAAACTTACTTCCCGGCATCTAATAGAGAGGTCTACATGAAGGAGTTTTTGGTCACCAGGGTTAACACCTGGTTTTGTAAGTTTTCTAGGATAGATACTTTTTTATTATACAAGGGGGTAGCCCACAAAGGTGTAAATAGTGAGCAATTTTACAGCGCAATGGAAGATGCATGGCACTACAAAAAGACTCTTGCAATGTGTAACAGCGAGAGGATTCTTCTTGAAGATTCCTCATCGGTCAATTACTGGTTCCCAAAAATGAGAGATATGGTCATAGTTCCTCTATTCGACATATCTCTCGACACTAGTAAAAGGACCCGCAAAGAAGTCTTAGTGTCAAAGGATTTTGTATTCACAGTTTTAAATCACATTCGCACTTATCAAGCCAAGGCACTTACATACTCCAATGTTTTATCCTTTGTCGAATCAATTCGTTCAAGGGTAATTATCAACGGAGTGACTGCCAGGTCTGAGTGGGATGTTGACAAATCTCTTTTGCAATCCTTGTCCATGACATTTTTCTTGCATACTAAGCTTGCCGTTTTAAAAGACGAATTGTTAATCAGCAAGTTTAGTTTGGGGCCAAAATCAGTAAGCCAGCATGTATGGGATGAGATTTCCCTGGCTTTTGGAAACGCATTTCCATCGATCAAGGAGAGACTGCTAAATCGGAAACTAATTAAAGTGTCGGGAGACGCATTAGAAATCAGGGTGCCTGATTTATATGTGACTTTTCACGATAGATTAGTGACTGAGTACAAAACATCGGTGGATATGCCAGTGCTTGATATCAGAAAGAGAATGGAGGAGACTGAGGTTATGTACAATGCATTGTCTGAGCTATCTGTGCTCAAGGAGTCGGACAAGTTCGACGTTGATGTTTTTTCCCGGATGTGCCAGACTTTGGAGGTAGACCCAATGACTGCAGCAAAGGTTATTGTGGCAGTGATGAGCAACGAGAGCGGACTGACTCTTACATTCGAACAGCCAACTGAAGCAAATGTCGCATTGGCACTTAAAGATTCAGAAAAAGCCTCTGAGGGTGCACTAGTGGTTACTTCTAGAGATGTTGAAGAACCATCCATGAAGGGTTCAATGGCAAGAGGAGAGTTACAATTGGCCGGTCTGTCTGGAGACCAACCAGAGTCTTCCTATACTCGGAACGAGGAAATAGAGTCGTTAGAGCAATTCCACATGGCAACGGCTGGTTCGTTAATTCGGAAACAGATGAGTTCGATTGTGTACACGGGCCCCATTAAAGTTCAGCAAATGAAAAACTTTATTGATAGCCTGGTAGCATCACTCTCTGCTGCGGTGTCGAACCTAGTCAAGATCCTAAAGGATACAGCTGCTATAGATCTCGAAACCCGTCAGAAGTTTGGAGTCTTAGATGTTGCGACCAAAAGATGGTTAATTAAACCTTTAGCCAAGAATCACGCATGGGGCGTTATTGAAACACATGCTAGGAAGTACCACGTTGCACTTTTGGAGTATGATGAGCATGGAGTGGTAACTTGCGACAGTTGGAGAAGGGTGGCCGTGAGTTCTGAGTCAATGGTTTATTCTGATATGGCAAAGCTCAGAACACTGAGGAGATTATTAAGAGATGGTGAGCCTCATGTCAGCAGTGCTAAAGTCGTCCTAGTTGACGGTGTCCCGGGTTGTGGAAAGACAAAAGAGATTCTCTCGAAAGTAAATTTTGAGGAAGATCTAATCTTAGTACCGGGTAAGCAGGCTGCTGAAATGATAAAGAGGCGTGCTAATGCGTCAGGAATAATTCAAGCCACAAGAGATAATGTTCGTACTGTTGATTCATTTATAATGAATTACGGTAAAGGAACACGCTGTCAGTTCAAAAGGTTATTTATCGACGAAGGTCTGATGTTGCACACTGGTTGTGTGAATTTTCTTGTTTCTATGTCTCTGTGCGAAATTGCATATGTTTATGGAGACACACAACAAATTCCATACATCAACAGAGTATCCGGTTTTCCGTACCCTGCACATTTTGCAAAAATAGAGGTTGATGAGGTGGAAACTCGCAGAACTACGCTGCGTTGTCCAGCCGACATTACCCACTATCTTAACAGAAGGTACGAAGGACATGTCATGTGTACATCGTCGGTTAAAAAGTCAGTTTCTCAGGAAATGGTGAGCGGGGCCGCAATGATCAATCCTGTATCTAAGCCATTGAATGGGAAAGTTTTGACTTTCACTCAGTCTGATAAAGAGGCGCTGCTTTCTCGAGGATATACGGACGTCCATACAGTACATGAGGTACAAGGTGAGACATATGCAGATGTGTCGTTGGTCAGATTGACTCCGACACCTATATCTATCATCGCAGGAGATAGTCCGCACGTTCTCGTAGCTTTGTCAAGGCATACCCAAACATTGAAGTATTACACCGTAGTGATGGATCCTCTTGTAAGTATAATTAGGGATTTAGAAAAACTTAGTTCTTACTTGTTAGATATGTATAAAGTAGATGCAGGGACCCAATAG
>NC_028478
ATGGCATACACACAGACAGCTACCACATCCGCTTTGCTCGACACTGTCCGAGGTAACAATACCTTGGTCAACGATCTTGCGAAGCGGCGTCTTTATGACACAGCGGTCGACGAGTTCAACGCTCGTGATCGCAGGCCCAAAGTAAATTTTTCCAAAGTAATAAGTGAGGAACAGACGCTTATTGCTACTAGGGCATATCCAGAATTCCAGATAACCTTCTATAATACGCAGAACGCCGTGCATTCGCTTGCCGGTGGACTACGATCCTTAGAACTGGAATATCTAATGATGCAGATCCCGTACGGATCACTCACATATGATATAGGTGGGAATTTTGCATCTCATCTGTTCAAAGGACGGGCATATGTTCACTGCTGTATGCCCAATCTTGATGTCCGCGACATAATGCGGCACGAAGGCCAGAAAGACAGTATAGAATTATACCTTTCCAGGCTTGAGCGGGGCAACAAAGTTGTCCCAAATTTCCAAAAGGAAGCTTTTGACAGATACGCTGAAACGCCAGACGAAGTTGTCTGTCACAGTACCTTCCAAACGTGTACGCACCAGCAGGTGGAAAACACAGGCAGGGTGTATGCTATTGCATTGCACAGTATATACGATATACCTGCTGATGAATTCGGAGCGGCACTTTTAAGGAAAAATGTCCATGTTTGTTACGCCGCCTTCCACTTTTCCGAGAATTTACTTCTCGAAGATTCACACGTCAACCTTGACGAAATCAACGCGTGTTTTTCGCGTGATGGAGACAAGCTGACTTTTTCTTTCGCATCTGAGAGCACTTTAAATTATTGTCATAGTTATTCTAATATTTTAAAATACGTGTGCAAAACTTACTTCCCGGCATCTAATAGAGAGGTCTACATGAAGGAGTTTTTGGTCACCAGGGTTAACACCTGGTTTTGTAAGTTTTCTAGGATAGATACTTTTTTATTATACAAGGGGGTAGCCCACAAAGGTGTAAATAGTGAGCAATTTTACAGCGCAATGGAAGATGCATGGCACTACAAAAAGACTCTTGCAATGTGTAACAGCGAGAGGATTCTTCTTGAAGATTCCTCATCGGTCAATTACTGGTTCCCAAAAATGAGAGATATGGTCATAGTTCCTCTATTCGACATATCTCTCGACACCAGTAAAAGGACCCGCAAAGAAGTCTTAGTGTCAAAGGATTTTGTATTCACAGTTTTAAATCACATTCGCACTTATCAAGCCAAGGCACTTACATACTCCAATGTTTTATCCTTTGTCGAATCAATTCGTTCAAGGGTAATTATCAACGGAGTGACTGCCAGGTCTGAGTGGGATGTTGACAAATCTCTTTTGCAATCCTTGTCCATGACATTTTTCTTGCATACTAAGCTTGCCGTTTTAAAAGACGAATTGTTAATCAGCAAGTTTAGTTTGGGGCCAAAATCAGTAAGCCAGCATGTATGGGATGAGATTTCCCTGGCTTTTGGAAACGCATTTCCATCGATCAAGGAGAGACTGCTAAATCGGAAACTAATTAAAGTGTCGGGAGACGCATTAGAAATCAGGGTGCCTGATTTATATGTGACTTTTCACGATAGATTAGTGACTGAGTACAAAACATCGGTGGATATGCCAGTGCTTGATATCAGAAAGAGAATGGAGGAGACTGAGGTTATGTACAATGCATTGTCTGAGCTATCTGTGCTCAAGGAGTCGGACAAGTTCGACGTTGATGTTTTTTCCCGGATGTGCCAGACTTTGGAGGTAGACCCAATGACTGCAGCAAAGGTTATTGTGGCAGTGATGAGCAACGAGAGCGGACTGACTCTTACATTCGAACAGCCAACTGAAGCAAATGTCGCATTGGCACTTAAAGATTCAGAAAAAGCCTCTGAGGGTGCACTAGTGGTTACTTCTAGAGATGTTGAAGAACCATCCATGAAGGGTTCAATGGCAAGAGGAGAGTTACAATTGGCCGGTCTGTCTGGAGACCAACCAGAGTCTTCCTATACTCGGAACGAGGAAATAGAGTCATTAGAGCAATTCCACATGGCAACGGCTAGTTCGTTAATTCGGAAACAGATGAGTTCGATTGTGTACACGGGCCCCATTAAAGTTCAGCAAATGAAAAACTTTATTGATAGCCTGGTAGCATCACTCTCTGCTGCGGTGTCGAACCTAGTCAAGATCCTAAAGGATACAGCTGCTATAGATCTCGAAACCCGTCAGAAGTTTGGAGTCTTAGATGTTGCGACCAAAAGATGGTTAATTAAACCTTTAGCCAAGAATCACGCATGGGGCGTTATTGAAACACATGCTAGGAAGTACCACGTTGCACTTTTGGAGTATGATGAGCATGGAGTGGTAACTTGCGACAGTTGGAGAAGGGTGGCCGTGAGTTCTGAGTCAATGGTTTATTCTGATATGGCAAAGCTCAGAACACTGAGGAGATTATTAAGAGATGGTGAGCCTCATGTCAGCAGTGCTAAAGTCGTCCTAGTTGACGGTGTCCCGGGTTGTGGAAAGACAAAAGAGATTCTCTCGAAAGTAAATTTTGAGGAAGATCTAATCTTAGTACCGGGTAAGCAGGCTGCTGAAATGATAAAGAGGCGTGCTAATGCGTCAGGAATAATTCAAGCCACAAGAGATAATGTTCGTACTGTTGATTCATTTATAATGAATTACGGTAAAGGAACACGCTGTCAGTTCAAAAGGTTATTTATCGACGAAGGTCTGATGTTGCACACTGGTTGTGTGAATTTTCTTGTTTCTATGTCTCTGTGCGAAATTGCATATGTTTATGGAGACACACAACAAATTCCATACATCAACAGAGTATCCGGTTTTCCGTACCCTGCACATTTTGCAAAAATAGAGGTTGATGAGGTGGAAACTCGCAGAACTACGCTGCGTTGTCCAGCCGACATTACCCACTATCTTAACAGAAGGTACGAAGGATATGTCATGTGTACATCGTCGGTTAAAAAGTCAGTTTCTCAGGAAATGGTGAGCGGGGCCGCAATGATCAATCCTGTATCTAAGCCATTGAATGGGAAAGTTTTGACTTTCACTCAGTCTGATAAAGAGGCGCTGCTTTCTCGAGGATATACGGACGTCCATACAGTACATGAGGTACAAGGTGAGACATATGCAGATGTGTCGTTGGTCAGATTGACTCCGACACCTGTATCTATCATCGCAGGAGATAGTCCGCACGTTCTCGTAGCTTTGTCAAGGCATACCCAAACATTGAAGTATTACACCGTAGTGATGGATCCTCTTGTAAGTATAATTAGGGATTTAGAAAAACTTAGTTCTTACTTGTTAGATATGTATAAAGTAGATGCAGGGACCCAATAG
>OK339579
ATGGCATACACACAGACAGCTACCACATCCGCTTTGCTCGACACTGTCCGAGGTAACAATACCTTGGTCAACGATCTTGCGAAGCGGCGTCTTTATGACACAGCGGTCGACGAGTTCAACGCTCGTGATCGCAGGCCCAAAGTAAATTTTTCCAAAGTAATAAGTGAGGAACAGACGCTTATTGCTACTAGGGCATATCCAGAATTCCAGATAACCTTCTATAATACGCAGAACGCCGTGCATTCGCTTGCCGGTGGACTACGATCCTTAGAACTGGAATATCTAATGATGCAGATCCCGTACGGATCACTCACATATGATATAGGTGGGAATTTTGCATCTCATCTGTTCAAAGGACGGGCATATGTTCACTGCTGTATGCCCAATCTTGATGTCCGCGACATAATGCGGCACGAAGGCCAGAAAGACAGTATAGAATTATACCTTTCCAGGCTTGAGCGGGGCAACAAAGTTGTCCCAAATTTCCAAAAGGAAGCTTTTGACAGATACGCTGAAACGCCAGACGAAGTTGTCTGTCACAGTACCTTCCAAACGTGTACGCACCAGCAGGTGGAAAACACAGGCAGGGTGTATGCTATTGCATTGCACAGTATATACGATATACCTGCTGATGAATTCGGAGCGGCACTTTTAAGGAAAAATGTCCATGTTTGTTACGCCGCCTTCCACTTTTCCGAGAATTTACTTCTCGAAGATTCACACGTCAACCTTGACGAAATCAACGCGTGTTTTTCGCGTGATGGAGACAAGCTGACTTTTTCTTTCGCATCTGAGAGCACTTTAAATTATTGTCATAGTTATTCTAATATTTTAAAATACGTGTGCAAAACTTACTTCCCGGCATCTAATAGAGAGGTCTACATGAAGGAGTTTTTGGTCACCAGGGTTAACACCTGGTTTTGTAAGTTTTCTAGGATAGATACTTTTTTATTATACAAGGGGGTAGCCCACAAAGGTGTAAATAGTGAGCAATTTTACAGCGCAATGGAAGATGCATGGCACTACAAAAAGACTCTTGCAATGTGTAACAGCGAGAGGATTCTTCTTGAAGATTCCTCATCGGTCAATTACTGGTTCCCAAAAATGAGAGATATGGTCATAGTTCCTCTATTCGACATATCTCTCGACACCAGTAAAAGGACCCGCAAAGAAGTCTTAGTGTCAAAGGATTTTGTATTCACAGTTTTAAATCACATTCGCACTTATCAAGCCAAGGCACTTACATACTCCAATGTTTTATCCTTTGTCGAATCAATTCGTTCAAGGGTAATTATCAACGGAGTGACTGCCAGGTCTGAGTGGGATGTTGACAAATCTCTTTTGCAATCCTTGTCCATGACATTTTTCTTGCATACTAAGCTTGCCGTTTTAAAAGACGAATTGTTAATCAGCAAGTTTAGTTTAGGGCCAAAATCAGTAAGCCAGCATGTATGGGATGAGATTTCCCTGGCTTTTGGAAACGCATTTCCATCGATCAAGGAGAGACTGCTAAATCGGAAACTAATTAAAGTGTCGGGAGACGCATTAGAAATCAGGGTGCCTGATTTATATGTGACTTTTCACGATAGATTAGTGACTGAGTACAAAACATCGGTGGATATGCCAGTGCTTGATATCAGAAAGAGAATGGAGGAGACTGAGGTTATGTACAATGCATTGTCTGAGCTATCTGTGCTCAAGGAGTCGGACAAGTTCGACGTTGATGTTTTTTCCCGGATGTGCCAGACTTTGGAGGTAGACCCAATGACTGCAGCAAAGGTTATTGTGGCAGTGATGAGCAACGAGAGCGGACTGACTCTTACATTCGAACAGCCAACTGAAGCAAATGTCGCATTGGCACTTAAAGATTCAGAAAAAGCCTCTGAGGGTGCACTAGTGGTTACTTCTAGAGATGTTGAAGAACCATCCATGAAGGGTTCAATGGCAAGAGGAGAGTTACAATTGGCCGGTCTGTCTGGAGACCAACCAGAGTCTTCCTATACTCGGAACGAGGAAATAGAGTCATTAGAGCAATTCCACATGGCAACGGCTAGTTCGTTAATTCGGAAACAGATGAGTTCGATTGTGTACACGGGCCCCATTAAAGTTCAGCAAATGAAAAACTTTATTGATAGCCTGGTAGCATCACTCTCTGCTGCGGTGTCGAACCTAGTCAAGATCCTAAAGGATACAGCTGCTATAGATCTCGAAACCCGTCAGAAGTTTGGAGTCTTAGATGTTGCGACCAAAAGATGGTTAATTAAACCTTTAGCCAAGAATCACGCATGGGGCGTTATTGAAACACATGCTAGGAAGTACCACGTTGCACTTTTGGAGTATGATGAGCATGGAGTGGTAACTTGCGACAGTTGGAGAAGGGTGGCCGTGAGTTCTGAGTCAATGGTTTATTCTGATATGGCAAAGCTCAGAACACTGAGGAGATTATTAAGGGATGGTGAGCCTCATGTCAGCAGTGCTAAAGTCGTCCTAGTTGACGGTGTCCCGGGTTGTGGAAAGACAAAAGAGATTCTCTCGAAAGTAAATTTTGAGGAAGATCTAATCTTAGTACCGGGTAAGCAGGCTGCTGAAATGATAAAGAGGCGTGCTAATGCGTCAGGAATAATTCAAGCCACAAGAGATAATGTTCGTACTGTTGATTCATTTATAATGAATTACGGTAAAGGAACACGCTGTCAGTTCAAAAGGTTATTTATCGACGAAGGTCTGATGTTGCACACTGGTTGTGTGAATTTTCTTGTTTCTATGTCTCTGTGCGAAATTGCATATGTTTATGGAGACACACAACAAATTCCATACATCAACAGAGTATCCGGTTTTCCGTACCCTGCACATTTTGCAAAAATAGAGGTTGATGAGGTGGAAACTCGCAGAACTACGCTGCGTTGTCCAGCCGACATTACCCACTATCTTAACAGAAGGTACGAAGGACATGTCATGTGTACATCGTCGGTTAAAAAGTCAGTTTCTCAGGAAATGGTGAGCGGGGCCGCAATGATCAATCCTGTATCTAAGCCACTGAATGGGAAAGTTTTGACTTTCACTCAGTCTGATAAAGAGGCGCTGCTTTCTCGAGGATATACGGACGTCCATACAGTACATGAGGTACAAGGTGAGACATATGCAGATGTGTCGTTGGTCAGATTGACTCCGACACCTGTATCTATCATCGCAGGAGATAGTCCGCACGTTCTCGTAGCTTTGTCAAGGCATACCCAAACATTGAAGTATTACACCGTAGTGATGGATCCTCTTGTAAGTATAATTAGGGATTTAGAAAAACTTAGTTCTTACTTGTTAGATATGTATAAAGTAGATGCAGGAACCCAATAG
>OK624678
ATGGCATACACACAGACAGCTACCACATCCGCTTTGCTCGACACTGTCCGAGGTAACAATACCTTGGTCAACGATCTTGCGAAGCGGCGTCTTTATGACACAGCGGTCGACGAGTTCAACGCTCGTGATCGCAGGCCCAAAGTAAATTTTTCCAAAGTAATAAGTGAGGAACAGACGCTTATTGCTACTAGGGCATATCCAGAATTCCAGATAACCTTCTATAATACGCAGAACGCCGTGCATTCGCTTGCCGGTGGACTACGATCCTTAGAACTGGAATATCTAATGATGCAGATCCCGTACGGATCACTCACATATGATATAGGTGGGAATTTTGCATCTCATCTGTTCAAAGGACGGGCATATGTTCACTGCTGTATGCCCAATCTTGATGTCCGCGACATAATGCGGCACGAAGGCCAGAAAGACAGTATAGAATTATACCTTTCCAGGCTTGAGCGGGGCAACAAAGTTGTCCCAAATTTCCAAAAGGAAGCTTTTGACAGATACGCTGAAACGCCAGACGAAGTTGTCTGTCACAGTACCTTCCAAACGTGTACGCACCAGCAGGTGAAAAACACAGGCAGGGTGTATGCTATTGCATTGCACAGTATATACGATATACCTGCTGATGAATTCGGAGCGGCACTTTTAAGGAAAAATGTCCATGTTTGTTACGCCGCCTTCCACTTTTCCGAGAATTTACTTCTCGAAGATTCACACGTCAACCTTGACGAAATCAACGCGTGTTTTTCGCGTGATGGAGACAAGCTGACTTTTTCTTTCGCATCTGAGAGCACTTTAAATTATTGTCATAGTTATTCTAATATTTTAAAATACGTGTGCAAAACTTACTTCCCGGCATCTAATAGAGAGGTCTACATGAAGGAGTTTTTGGTCACCAGGGTTAACACCTGGTTTTGTAAGTTTTCTAGGATAGATACTTTTTTATTATACAAGGGGGTAGCCCACAAAGGTGTAAATAGTGAGCAATTTTACAACGCAATGGAAGATGCATGGCACTACAAAAAGACTCTTGCAATGTGTAACAGCGAGAGGATTCTTCTTGAAGATTCCTCATCGGTCAATTACTGGTTCCCAAAAATGAGAGATATGGTCATAGTTCCTCTATTCGACATATCTCTCGACACCAGTAAAAGGACCCGCAAAGAAGTCTTAGTGTCAAAGGATTTTGTATTCACAGTTTTAAATCACATTCGCACTTATCAAGCCAAGGCACTTACATACTCCAATGTTTTATCCTTTGTCGAATCAATTCGTTCAAGGGTAATTATCAACGGAGTGACTGCCAGGTCTGAGTGGGATGTTGACAAATCTCTTTTGCAATCCTTGTCCATGACATTTTTCTTGCATACTAAGCTTGCCGTTTTAAAAGACGAATTGTTAATCAGCAAGTTTAGTTTGGGGCCAAAATCAGTAAGCCAGCATGTATGGGATGAGATTTCCCTGGCTTTTGGAAACGCATTTCCATCGATCAAGGAGAGACTGCTAAATCGGAAACTAATTAAAGTGTCGGGAGACGCATTAGAAATCAGGGTGCCTGATTTATATGTGACTTTCCACGATAGATTAGTGACTGAGTACAAAACATCGGTGGATATGCCAGTGCTTGATATCAGAAAGAGAATGGAGGAGACTGAGGTTATGTACAATGCATTGTCTGAGCTATCTGTGCTCAAGGAGTCGGACAAGTTCGACGTTGATGTTTTTTCCCGGATGTGCCAGACTTTGGAGGTAGACCCAATGACTGCAGCAAAGGTTATTGTGGCAGTGATGAGCAACGAGAGCGGACTGACTCTTACATTCGAACAGCCAACTGAAGCAAATGTCGCATTGGCACTTAAAGATTCAGAAAAAGCCTCTGAGGGTGCACTAGTGGTTACTTCTAGAGATGTTGAAGAACCATCCATGAAGGGTTCAATGGCAAGAGGAGAGTTACAATTGGCCGGTCTGTCTGGAGACCAACCAGAGTCTTCCTATACTCGGAACGAGGAAATAGAGTCATTAGAGCAATTCCACATGGCAACGGCTAGTTCGTTAATTCGGAAACAGATGAGTTCGATTGTGTACACGGGCCCCATTAAAGTTCAGCAAATGAAAAACTTTATTGATAGCCTGGTAGCATCACTCTCTGCTGCGGTGTCGAACCTAGTCAAGATCCTAAAGGATACAGCTGCTATAGACCTCGAAACCCGTCAGAAGTTTGGAGTCTTAGATGTTGCGACCAAAAGATGGTTAATTAAACCTTTAGCCAAGAATCACGCATGGGGCGTTATTGAAACACATGCTAGGAAGTACCACGTTGCACTTTTGGAGTATGATGAGCATGGAGTGGTAACTTGCGACAGTTGGAGAAGGGTGGCCGTGAGTTCTGAGTCAGTGGTTTATTCTGATATGGCAAAGCTCAGAACACTGAGGAGATTATTAAGAGATGGTGAGCCTCATGTCAGCAGTGCTAAAGTCGTCCTAGTTGACGGTGTCCCGGGTTGTGGAAAGACAAAAGAGATTCTCTCGAAAGTAAATTTTGAGGAAGATCTAATCTTAGTACCGGGTAAGCAGGCTGCTGAAATGATAAAGAGGCGTGCTAATGCGTCAGGAATAATTCAAGCCACAAGAGATAATGTTCGTACTGTTGATTCATTTATAATGAATTACGGTAAAGGAACACGCTGTCAGTTCAAAAGGTTATTTATCGACGAAGGTCTGATGTTGCACACTGGTTGTGTGAATTTTCTTGTTTCTATGTCTCTGTGCGAAATTGCATATGTTTATGGAGACACACAACAAATTCCATACATCAACAGAGTATCCGGTTTTCCGTACCCTGCACATTTTGCAAAAATAGAGGTTGATGAGGTGGAAACTCGCAGAACTACGCTGCGTTGTCCAGCCGACATTACCCACTATCTTAACAGAAGGTACGAAGGACATGTCATGTGTACATCGTCGGTTAAAAAGTCAGTTTCTCAGGAAATGGTGAGCGGGGCCGCAATGATCAATCCTGTATCTAAGCCACTGAATGGGAAAGTTTTGACTTTCACTCAGTCTGATAAAGAGGCGCTGCTTTCTCGAGGATATACGGACGTCCATACAGTACATGAGGTACAAGGTGAGACATATGCAGATGTGTCGTTGGTCAGATTGACTCCGACACCTGTATCTATCATCGCAGGAGATAGTCCACACGTTCTCGTAGCTTTGTCAAGGCATACCCAAACATTGAAGTATTACACCGTAGTGATGGATCCTCTTGTAAGTATAATTAGGGATTTAGAAAAACTTAGTTCTTACTTGTTAGATATGTATAAAGTAGATGCAGGGACCCAATAG
>OM515232
ATGGCATACACACAGACAGCTACCACATCCGCTTTGCTCGACACTGTCCGAGGTAACAATACCTTGGTCAATGATCTTGCGAAGCGGCGTCTTTATGACACAGCGGTCGACGAGTTCAACGCTCGTGATCGCAGGCCAAAAGTAAATTTTTCCAAAGTAATAAGTGAGGAACAGACGCTTATTGCTACTAGGGCATATCCAGAATTCCAGATAACCTTCTATAATACGCAGAACGCCGTGCATTCGCTTGCCGGTGGACTACGATCCTTAGAACTGGAATATCTAATGATGCAGATCCCGTACGGATCACTCACATATGATATAGGTGGGAATTTTGCATCTCATCTGTTCAAAGGACGGGCATATGTTCACTGCTGTATGCCCAATCTTGATGTCCGCGACATAATGCGGCACGAAGGCCAGAAAGACAGTATAGAATTATACCTTTCCAGGCTTGAGCGGGGCAACAAAGTTGTCCCAAATTTCCAAAAGGAAGCTTTTGACAGATACGCTGAAACGCCAGACGAAGTTGTCTGTCACAGTACCTTCCAAACGTGTACGCACCAGCAGGTGGAAAACACAGGCAGGGTGTATGCTATTGCATTGCACAGTATATACGATATACCTGCTGATGAATTCGGAGCGGCACTTTTAAGGAAAAATGTCCATGTTTGTTACGCCGCCTTCCACTTTTCCGAGAATTTACTTCTCGAAGATTCACACGTCAACCTTGACGAAATCAACGCGTGTTTTTCGCGTGATGGAGACAAGCTGACTTTTTCTTTCGCATCTGAGAGCACTTTAAATTATTGTCATAGTTATTCTAATATTTTAAAATACGTGTGCAAAACTTACTTCCCGGCATCTAATAGAGAGGTCTACATGAAGGAGTTTTTGGTCACCAGGGTTAACACCTGGTTTTGTAAGTTTTCTAGGATAGATACTTTTTTATTATACAAGGGGGTAGCCCACAAAGGTGTAAATAGTGAGCAATTTTACAGCGCAATGGAAGATGCATGGCACTACAAAAAGACTCTTGCAATGTGTAACAGCGAGAGGATTCTTCTTGAAGATTCCTCATCGGTCAATTACTGGTTCCCAAAAATGAGAGATATGGTCATAGTTCCTCTATTCGACATATCTCTCGACACCAGTAAAAGGACCCGCAAAGAAGTCTTAGTGTCAAAGGATTTTGTATTCACAGTTTTAAATCACATTCGCACTTATCAAGCCAAGGCACTTACATACTCCAATGTTTTATCCTTTGTCGAATCAATTCGTTCAAGGGTAATTATCAACGGAGTGACTGCCAGGTCTGAGTGGGATGTTGACAAATCTCTTTTGCAATCCTTGTCCATGACATTTTTCTTGCATACTAAGCTTGCCGTTTTAAAAGACGAATTGTTAATCAGCAAGTTTAGTTTGGGGCCAAAATCAGTAAGCCAGCATGTATGGGATGAGATTTCCCTGGCTTTTGGAAACGCATTTCCATCGATCAAGGAGAGACTGCTAAATCGGAAACTAATTAAAGTGTCGGGAGACGCATTAGAAATCAGGGTGCCTGATTTATATGTGACTTTTCACGATAGATTAGTGACTGAGTACAAAACATCGGTGGATATGCCAGTGCTTGATATCAGAAAGAGAATGGAGGAGACTGAGGTTATGTACAATGCATTGTCTGAGCTATCTGTGCTCAAGGAGTCGGACAAGTTCGACGTTGATGTTTTTTCCCGGATGTGCCAGACTTTGGAGGTAGACCCAATGACTGCAGCAAAGGTTATTGTGGCAGTGATGAGCAACGAGAGCGGACTGACTCTTACATTCGAACAGCCAACTGAAGCAAATGTCGCATTGGCACTTAAAGATTCAGAAAAAGCCTCTGAGGGTGCACTAGTGGTTACTTCTAGAGATGTTGAAGAACCATCCATGAAGGGTTCAATGGCAAGAGGAGAGTTACAATTGGCCGGTCTGTCTGGAGACCAACCAGAGTCTTCCTATACTCGGAACGAGGAAATAGAGTCATTAGAGCAATTCCACATGGCAACGGCTAGTTCGTTAATTCGGAAACAGATGAGTTCGATTGTGTACACGGGCCCCATTAAAGTTCAGCAAATGAAAAACTTTATTGATAGCCTGGTAGCATCACTCTCTGCTGCGGTGTCGAACCTAGTCAAGATCCTAAAGGATACAGCTGCTATAGACCTCGAAACCCGTCAGAAGTTTGGAGTCTTAGATGTTGCGACCAAAAGATGGTTAATTAAACCTTTAGCCAAGAATCACGCATGGGGCGTTATTGAAACACATGCTAGGAAGTACCACGTTGCACTTTTGGAGTATGATGAGCATGGAGTGGTAACTTGCGACAGTTGGAGAAGGGTGGCCGTGAGTTCTGAGTCAGTGGTTTATTCTGATATGGCAAAGCTCAGAACACTGAGGAGATTATTAAGAGATGGTGAGCCTCATGTCAGCAGTGCTAAAGTCGTCCTAGTTGACGGTGTCCCGGGTTGTGGAAAGACAAAAGAGATTCTCTCGAAAGTAAATTTTGAGGAAGATCTAATCTTAGTACCGGGTAAGCAGGCTGCTGAAATGATAAAGAGGCGTGCTAATGCGTCAGGAATAATTCAAGCCACAAGAGATAATGTTCGTACTGTTGATTCATTTATAATGAATTACGGTAAAGGAACACGCTGTCAGTTCAAAAGGTTATTTATCGACGAAGGTCTGATGTTGCACACTGGTTGTGTGAATTTTCTTGTTTCTATGTCTCTGTGCGAAATTGCATATGTTTATGGAGACACACAACAAATTCCATACATCAACAGAGTATCCGGTTTTCCGTACCCTGCACATTTTGCAAAAATAGAGGTTGATGAGGTGGAAACTCGCAGAACTACGCTGCGTTGTCCAGCCGACATTACCCACTATCTTAACAGAAGGTACGAAGGACATGTCATGTGTACATCGTCGGTTAAAAAGTCAGTTTCTCAGGAAATGGTGAGCGGGGCCGCAATGATCAATCCTGTATCTAAGCCACTGAATGGGAAAGTTTTGACTTTCACTCAGTCTGATAAAGAGGCGCTGCTTTCTCGAGGATATACGGACGTCCATACAGTACATGAGGTACAAGGTGAGACATATGCAGATGTGTCGTTGGTCAGATTGACTCCGACACCTGTATCTATCATCGCAGGAGATAGTCCGCACGTTCTCGTAGCTTTGTCAAGGCATACCCAAACATTGAAGTATTACACCGTAGTGATGGATCCTCTTGTAAGTATAATTAGGGATTTAGAAAAACTTAGTTCTTACTTGTTAGATATGTATAAAGTAGATGCAGGGACCCAATAG
>OM515233
ATGGCATACACACAGACAGCTACCACATCCGCTTTGCTCGACACTGTCCGAGGTAACAATACCTTGGTCAATGATCTTGCGAAGCGGCGTCTTTATGACACAGCGGTCGACGAGTTCAACGCTCGTGATCGCAGGCCCAAAGTAAATTTTTCCAAAGTAATAAGTGAGGAACAGACGCTTATTGCTACTAGGGCATATCCAGAATTCCAGATAACCTTCTATAATACGCAGAACGCCGTGCATTCGCTTGCCGGTGGACTACGATCCTTAGAACTGGAATATCTAATGATGCAGATCCCGTACGGATCACTCACATATGATATAGGTGGGAATTTTGCATCTCATCTGTTCAAAGGACGGGCATATGTTCACTGCTGTATGCCCAATCTTGATGTCCGCGACATAATGCGGCACGAAGGCCAGAAAGACAGTATAGAATTATACCTTTCCAGGCTTGAGCGGGGCAACAAAGTTGTCCCAAATTTCCAAAAGGAAGCTTTTGACAGATACGCTGAAACGCCAGATGAAGTTGTCTGTCACAGTACCTTCCAAACGTGTACGCACCAGCAGGTGGAAAACACAGGCAGGGTGTATGCTATTGCATTGCACAGTATATACGATATACCTGCTGATGAATTCGGAGCGGCACTTTTAAGGAAAAATGTCCATGTTTGTTACGCCGCCTTCCACTTTTCCGAGAATTTACTTCTCGAAGATTCACACGTCAACCTTGACGAAATCAACGCGTGTTTTTCGCGTGATGGAGACAAGCTGACTTTTTCTTTCGCATCTGAGAGCACTTTAAATTATTGTCATAGTTATTCTAATATTTTAAAATACGTGTGCAAAACTTACTTCCCGGCATCTAATAGAGAGGTCTACATGAAGGAGTTTTTAGTCACCAGGGTTAACACCTGGTTTTGTAAGTTTTCTAGGATAGATACTTTTTTATTATACAAGGGGGTAGCCCACAAAGGTGTAAATAGTGAGCAATTTTACAGCGCAATGGAAGATGCATGGCACTACAAAAAGACTCTTGCAATGTGTAACAGCGAGAGGATTCTTCTTGAAGATTCCTCATCGGTCAATTACTGGTTCCCAAAAATGAGAGATATGGTCATAGTTCCTCTATTCGACATATCTCTCGACACCAGTAAAAGGACCCGCAAAGAAGTCTTAGTGTCAAAGGATTTTGTATTCACAGTTTTAAATCACATTCGCACTTATCAAGCCAAGGCACTTACATACTCCAATGTTTTATCCTTTGTCGAATCAATTCGTTCAAGGGTAATTATCAACGGAGTGACTGCCAGGTCTGAGTGGGATGTTGACAAATCTCTTTTGCAATCCTTGTCCATGACATTTTTCTTGCATACTAAGCTTGCCGTTTTAAAAGACGAATTGTTAATCAGCAAGTTTAGTTTGGGGCCAAAATCAGTAAGCCAGCATGTATGGGATGAGATTTCCCTGGCTTTTGGAAACGCATTTCCATCGATCAAGGAGAGACTGCTAAATCGGAAACTAATTAAAGTGTCGGGAGACGCATTAGAAATCAGGGTGCCTGATTTATATGTGACTTTTCACGATAGATTAGTGACTGAGTACAAAACATCGGTGGATATGCCAGTGCTTGATATCAGAAAGAGAATGGAGGAGACTGAGGTTATGTACAATGCATTGTCTGAGCTATCTGTGCTCAAGGAGTCGGACAAGTTCGACGTTGATGTTTTTTCCCGGATGTGCCAGACTTTGGAGGTAGACCCAATGACTGCAGCAAAGGTTATAGTGGCAGTGATGAGCAACGAGAGCGGACTGACTCTTACATTCGAACAGCCAACTGAAGCAAATGTCGCATTGGCACTTAAAGATTCAGAAAAAGCCTCTGAGGGTGCACTAGTGGTTACTTCTAGAGATGTTGAAGAACCATCCATGAAGGGTTCAATGGCAAGAGGAGAGTTACAATTGGCCGGTCTGTCTGGAGACCAACCAGAGTCTTCCTATACTCGGAACGAGGAAATAGAGTCATTAGAGCAATTCCACATGGCAATGGCTAGTTCGTTAATTCGGAAACAGATGAGTTCGATTGTGTACACGGGCCCCATTAAAGTTCAGCAAATGAAAAACTTTATTGATAGCCTGGTAGCATCACTCTCTGCTGCGGTGTCGAACCTAGTCAAGATCCTAAAGGATACAGCTGCTATAGATCTCGAAACCCGTCAGAAGTTTGGAGTCTTAGATGTTGCGACCAAAAGATGGTTAATTAAACCTTTAGCCAAGAATCACGCATGGGGCGTTATTGAAACACATGCTAGGAAGTACCACGTTGCACTTTTGGAGTATGATGAGCATGGAGTGGTAACTTGCGACAGTTGGAGAAGAGTGGCCGTGAGTTCTGAGTCAATGGTTTATTCTGATATGGCAAAGCTCAGAACACTGAGGAGATTATTAAGAGATGGTGAGCCTCATGTCAGCAGTGCTAAAGTCGTCCTAGTTGACGGTGTCCCGGGTTGTGGAAAGACAAAAGAGATTCTCTCGAAAGTAAATTTTGAGGAAGATCTAATCTTAGTACCGGGTAAGCAGGCTGCTGAAATGATAAAGAGGCGTGCTAATGCGTCAGGAATAATTCAAGCCACAAGAGATAATGTTCGTACTGTTGATTCATTTATAATGAATTACGGTAAAGGAACACGCTGTCAGTTCAAAAGGTTATTTATCGACGAAGGTCTGATGTTGCACACTGGTTGTGTGAATTTTCTTGTTTCTATGTCTCTGTGCGAAATTGCATATGTTTATGGAGACACACAACAAATTCCATACATCAACAGAGTATCCGGTTTTCCGTACCCTGCACATTTTGCAAAAATAGAGGTTGATGAGGTGGAAACTCGCAGAACTACGCTGCGTTGTCCAGCCGACATTACCCACTATCTTAACAGAAGGTACGAAGGACATGTCATGTGTACATCGTCGGTTAAAAAGTCAGTTTCTCAGGAAATGGTGAGCGGGGCCGCAATGATCAATCCTGTATCTAAGCCATTGAATGGGAAAGTTTTGACTTTCACTCAGTCTGATAAAGAGGCGCTGCTTTCTCGAGGATATACGGACGTCCATACAGTACATGAGGTACAAGGTGAGACATATGCAGATGTGTCGTTGGTCAGATTGACTCCGACACCTGTATCTATCATCGCAGGAGATAGTCCGCACGTTCTCGTAGCTTTGTCAAGGCATACCCAAACATTGAAGTATTACACCGTAGTGATGGATCCTCTTGTAAGTATAATTAGGGATTTAGAAAAACTTAGTTCTTACTTGTTAGATATGTATAAAGTAGATGCAGGGACCCAATAG
>OM515235
ATGGCATACACACAGACAGCTACCACATCCGCTTTGCTCGACACTGTCCGAGGTAACAATACCTTGGTCAATGATCTTGCGAAGCGGCGTCTTTATGACACAGCGGTCGACGAGTTCAACGCTCGTGATCGCAGGCCCAAAGTAAATTTTTCCAAAGTAATAAGTGAGGAACAGACGCTTATTGCTACTAGGGCATATCCAGAATTCCAGATAACCTTCTATAATACGCAGAACGCCGTGCATTCGCTTGCCGGTGGACTACGATCCTTAGAACTGGAATATCTAATGATGCAGATCCCGTACGGATCACTCACATATGATATAGGTGGGAATTTTGCATCTCATCTGTTCAAAGGACGGGCATATGTTCACTGCTGTATGCCCAATCTTGATGTCCGCGACATAATGCGGCACGAAGGCCAGAAAGACAGTATAGAATTATACCTTTCCAGGCTTGAGCGGGGCAACAAAGTTGTCCCAAATTTCCAAAAGGAAGCTTTTGACAGATACGCTGAAACGCCAGACGAAGTTGTCTGTCACAGTACCTTCCAAACGTGTACGCACCAGCAGGTGGAAAACTCAGGCAGGGTGTATGCTATTGCATTGCACAGTATATACGATATACCTGCTGATGAATTCGGAGCGGCACTTTTAAGGAAAAATGTCCATGTTTGTTACGCCGCCTTCCACTTTTCCGAGAATTTACTTCTCGAAGATTCACACGTCAACCTTGACGAAATCAACGCGTGTTTTTCGCGTGATGGAGACAAGCTGACTTTTTCTTTCGCATCTGAGAGCACTTTAAATTATTGTCATAGTTATTCTAATATTTTAAAATACGTGTGCAAAACTTACTTCCCGGCATCTAATAGAGAGGTCTACATGAAGGAGTTTTTAGTCACCAGGGTTAACACCTGGTTTTGTAAGTTTTCTAGGATAGATACTTTTTTATTATACAAGGGGGTAGCCCACAAAGGTGTAAATAGTGAGCAATTTTACAGCGCAATGGAAGATGCATGGCACTACAAAAAGACTCTTGCAATGTGTAACAGCGAGAGGATTCTTCTTGAAGATTCCTCATCGGTCAATTACTGGTTCCCAAAAATGAGAGATATGGTCATAGTTCCTCTATTCGACATATCTCTCGACACCAGTAAAAGGACCCGCAAAGAAGTCTTAGTGTCAAAGGATTTTGTATTCACAGTTTTAAATCACATTCGCACTTATCAAGCCAAGGCACTTACATACTCCAATGTTTTATCCTTTGTCGAATCAATTCGTTCAAGGGTAATTATCAACGGAGTGACTGCCAGGTCTGAGTGGGATGTTGACAAATCTCTTTTGCAATCCTTGTCCATGACATTTTTCTTGCATACTAAGCTTGCCGTTTTAAAAGACGAATTGTTAATCAGCAAGTTTAGTTTGGGGCCAAAATCAGTAAGCCAGCATGTATGGGATGAGATTTCCCTGGCTTTTGGAAACGCATTTCCATCGATCAAGGAGAGACTGCTAAATCGGAAACTAATTAAAGTGTCGGGAGACGCATTAGAAATCAGGGTGCCTGATTTATATGTGACTTTTCACGATAGATTAGTGACTGAGTACAAAACATCGGTGGATATGTCAGTGCTTGATATCAGAAAGAGAATGGAGGAGACTGAGGTTATGTACAATGCATTGTCTGAGCTATCTGTGCTCAAGGAGTCGGACAAGTTCGACGTTGATGTTTTTTCCCGGATGTGCCAGACTTTGGAGGTAGACCCAATGACTGCAGCAAAGGTTATAGTGGCAGTGATGAGCAACGAGAGCGGACTGACTCTTACATTCGAACAGCCAACTGAAGCAAATGTCGCATTGGCACTTAAAGATTCAGAAAAAGCCTCTGAGGGTGCACTAGTGGTTACTTCTAGAGATGTTGAAGAACCATCCATGAAGGGTTCAATGGCAAGAGGAGAGTTACAATTGGCCGGTCTGTCTGGAGACCAACCAGAGTCTTCCTATACTCGGAACGAGGAAATAGAGTCATTAGAGCAATTCCACATGGCAACGGCTAGTTCGTTAATTCGGAAACAGATGAGTTCGATTGTGTACACGGGCCCCATTAAAGTTCAGCAAATGAAAAACTTTATTGATAGCCTGGTAGCATCACTCTCTGCTGCGGTGTCGAACCTAGTCAAGATCCTAAAGGATACAGCTGCTATAGATCTCGAAACCCGTCAGAAGTTTGGAGTCTTAGATGTTGCGACCAAAAGATGGTTAATTAAACCTTTAGCCAAGAATCACGCATGGGGCGTTATTGAAACACATGCTAGGAAGTACCACGTTGCACTTTTGGAGTATGATGAGCATGGAGTGGTAACTTGCGACAGTTGGAGAAGGGTGGCCGTGAGTTCTGAGTCAATGGTTTATTCTGATATGGCAAAGCTCAGAACACTGAGGAGATTATTAAGAGATGGTGAGCCTCATGTCAGCAGTGCTAAAGTCGTCCTAGTTGACGGTGTCCCGGGTTGTGGAAAGACAAAAGAGATTCTCTCGAAAGTAAATTTTGAGGAAGATCTAATCTTAGTACCGGGTAAGCAGGCTGCTGAAATGATAAAGAGGCGTGCTAATGCGTCAGGAATAATTCAAGCCACAAGAGATAATGTTCGTACTGTTGATTCATTTATAATGAACTACGGTAAAGGAACACGCTGTCAGTTCAAAAGGTTATTTATCGACGAAGGTCTGATGTTGCACACTGGTTGTGTGAATTTTCTTGTTTCTATGTCTCTGTGCGAAATTGCATATGTTTATGGAGACACACAACAAATTCCATACATCAACAGAGTATCCGGTTTTCCGTACCCTGCACATTTTGCAAAAATAGAGGTTGATGAGGTGGAAACTCGCAGAACTACGCTGCGTTGTCCAGCCGACATTACCCACTATCTTAACAGAAGGTACGAAGGACATGTCATGTGTACATCGTCGGTTAAAAAGTCAGTTTCTCAGGAAATGGTGAGCGGGGCCGCAATGATCAATCCTGTATCTAAGCCATTGAATGGGAAAGTTTTGACTTTCACTCAGTCTGATAAAGAGGTGCTGCTTTCTCGAGGATATACGGACGTCCATACAGTACATGAGGTACAAGGTGAGACATATGCAGATGTGTCGTTGGTCAGATTGACTCCGACACCTGTATCTATCATCGCAGGAGATAGTCCGCACGTTCTCGTAGCTTTGTCAAGGCATACCCAAACATTGAAGTATTACACCGTAGTGATGGATCCTCTTGTAAGTATAATTAGGGATTTAGAAAAACTTAGTTCTTACTTGTTAGATATGTATAAAGTAGATGCAGGGACCCAATAG
>OM515248
ATGGCATACACACAGACAGCTACCACATCCGCTTTGCTCGACACTGTCCGAGGTAACAATACCTTGGTCAACGATCTTGCGAAGCGGCGTCTTTATGACACAGCGGTCGACGAGTTCAACGCTCGTGATCGCAGGCCCAAAGTAAATTTTTCCAAAGTAATAAGTGAGGAACAGACGCTTATTGCTACTAGGGCATATCCAGAATTCCAGATAACCTTCTATAATACGCAGAACGCCGTGCATTCGCTTGCCGGTGGACTACGATCCTTAGAACTGGAATATCTAATGATGCAGATCCCGTACGGATCACTCACATATGATATAGGTGGGAATTTTGCATCTCATCTGTTCAAAGGACGGGCATATGTTCACTGCTGTATGCCCAATCTTGATGTCCGCGACATAATGCGGCACGAAGGCCAGAAAGACAGTATAGAATTATACCTTTCCAGGCTTGAGCGGGGCAACAAAGTTGTCCCAAATTTCCAAAAGGAAGCTTTTGACAGATACGCTGAAACGCCAGACGAAGTTGTCTGTCACAGTACCTTTCAAACGTGTACGCACCAGCAGGTGGAAAACACAGGCAGGGTGTATGCTATTGCATTGCACAGTATATACGATATACCTGCTGATGAATTCGGAGCGGCACTTTTAAGGAAAAATGTCCATGTTTGTTACGCCGCCTTCCACTTTTCCGAGAATTTACTTCTCGAAGATTCACACGTCAACCTTGACGAAATCAACGCGTGTTTTTCGCGTGATGGAGACAAGCTGACTTTTTCTTTCGCATCTGAGAGCACTTTAAATTATTGTCATAGTTATTCTAATATTTTAAAATACGTGTGCAGAACTTACTTCCCGGCATCTAATAGAGAGGTCTACATGAAGGAGTTTTTGGTCACCAGGGTTAACACCTGGTTTTGTAAGTTTTCTAGGATAGATACTTTTTTATTATACAAGGGGGTAGCCCACAAAGGTGTAAATAGTGAGCAATTTTACAGCGCAATGGAAGATGCATGGCACTACAAAAAGACTCTTGCAATGTGTAACAGCGAGAGGATTCTTCTTGAAGATTCCTCATCGGTCAATTACTGGTTCCCAAAAATGAGAGATATGGTCATAGTTCCTCTATTCGACATATCTCTCGACACCAGTAAAAGGACCCGCAAAGAAGTCTTAGTGTCAAAGGATTTTGTATTCACAGTTTTAAATCACATTCGCACTTATCAAGCCAAGGCACTTACATACTCCAATGTTTTATCCTTTGTCGAATCAATTCGTTCAAGGGTAATTATCAACGGAGTGACTGCCAGGTCTGAGTGGGATGTTGACAAATCTCTTTTGCAATCCTTGTCCATGACATTTTTCTTGCATACTAAGCTTGCCGTTTTAAAAGACGAATTGTTAATCAGCAAGTTTAGTTTGGGGCCAAAATCAGTAAGCCAGCATGTATGGGATGAGATTTCCCTGGCTTTTGGAAACGCATTTCCATCGATCAAGGAGAGACTGCTAAATCGGAAACTAATTAAAGTGTCGGGAGACGCATTAGAAATCAGGGTGCCTGATTTATATGTGACTTTTCACGATAGATTAGTGACTGAGTACAAAACATCGGTGGATATGCCAGTGCTTGATATCAGAAAGAGAATGGAGGAGACTGAGGTTATGTACAATGCACTGTCTGAGCTATCTGTGCTCAAGGAGTCGGACAAGTTCGACGTTGATGTTTTTTCCCGGATGTGCCAGACTTTGGAGGTAGACCCAATGACTGCAGCAAAGGTTATTGTGGCAGTGATGAGCAACGAGAGCGGACTGACTCTTACATTCGAACAGCCAACTGAAGCAAATGTCGCATTGGCACTTAAAGATTCAGAAAAAGCCTCTGAGGGTGCACTAGTGGTTACTTCTAGAGATGTTGAAGAACCGTCCATGAAGGGTTCAATGGCAAGAGGAGAGTTACAATTGGCCGGTCTGTCTGGAGACCAACCAGAGTCTTCCTATACTCGGAACGAGGAAATAGAGTCATTAGAGCAATTCCACATGGCAACGGCTAGTTCGTTAATTCGGAAACAGATGAGTTCGATTGTGTACACGGGCCCCATTAAAGTTCAGCAAATGAAAAACTTTATTGATAGCCTGGTAGCATCACTCTCTGCTGCGGTGTCGAACCTAGTCAAGATCCTAAAGGATACAGCTGCTATAGATCTCGAAACCCGTCAGAAGTTTGGAGTCTTAGATGTTGCGACCAAAAGATGGTTAATTAAACCTTTAGCCAAGAATCACGCATGGGGCGTTATTGAAACACATGCTAGGAAGTACCACGTTGCACTTTTGGAGTATGATGAGCATGGAGTGGTAACTTGCGACAGTTGGAGAAGGGTGGCCGTGAGTTCTGAGTCAATGGTTTATTCTGATATGGCAAAGCTCAGAACACTGAGGAGATTATTAAGGGATGGTGAGCCTCATGTCAGCAGTGCTAAAGTCGTCCTAGTTGACGGTGTCCCGGGTTGTGGAAAGACAAAAGAGATTCTCTCAAAAGTAAATTTTGAGGAAGATCTAATCTTAGTACCGGGTAAGCAGGCTGCTGAAATGATAAAGAGGCGTGCTAATGCGTCAGGAATAATTCAAGCCACAAGAGATAATGTTCGTACTGTTGATTCATTTATAATGAATTACGGTAAAGGAACACGCTGTCAGTTCAAAAGGTTATTTATCGACGAAGGTCTGATGTTGCACACTGGTTGTGTGAATTTTCTTGTTTCTATGTCTCTGTGCGAAATTGCATATGTTTATGGAGACACACAACAAATTCCATACATCAACAGAGTATCCGGTTTTCCGTACCCTGCACATTTTGCAAAAATAGAGGTTGATGAGGTGGAAACTCGCAGAACTACGCTGCGTTGTCCAGCCGACATTACCCACTATCTTAACAGAAGGTACGAAGGACATGTCATGTGTACATCGTCGGTTAAAAAGTCAGTTTCTCAGGAAATGGTGAGCGGGGCCGCAATGATCAATCCTGTATCTAAGCCACTGAATGGGAAAGTTTTGACTTTCACTCAGTCTGATAAAGAGGCGCTGCTTTCTCGAGGATATACGGACGTCCATACAGTACATGAGGTACAAGGTGAGACATATGCAGATGTGTCGTTGGTCAGATTGACTCCGACACCTGTATCTATCATCGCAGGAGATAGTCCGCACGTTCTCGTAGCTTTGTCAAGGCATACCCAAACATTGAAGTATTACACCGTAGTGATGGATCCTCTTGTAAGTATAATTAGGGATTTAGAAAAACTTAGTTCTTACTTGTTAGATATGTATAAAGTAGATGCAGGGACCCAATAG
>OM515258
ATGGCATACACACAGACAGCTACCACATCCGCTTTGCTCGACACTGTCCGAGGTAACAATACCTTGGTCAATGATCTTGCGAAGCGGCGTCTTTATGACACAGCGGTCGACGAGTTCAACGCTCGTGATCGCAGGCCCAAAGTAAATTTTTCCAAAGTAATAAGTGAGGAACAGACGCTTATTGCTACTAGGGCATATCCAGAATTCCAGATAACCTTCTATAATACGCAGAACGCCGTGCATTCGCTTGCCGGTGGACTACGATCCTTAGAACTGGAATATCTAATGATGCAGATCCCGTACGGATCACTCACATATGATATAGGTGGGAATTTTGCATCTCATCTGTTCAAAGGACGGGCATATGTTCACTGCTGTATGCCCAATCTTGATGTCCGCGACATAATGCGGCACGAAGGCCAGAAAGACAGTATAGAATTATACCTTTCCAGGCTTGAGCGGGGCAACAAAGTTGTCCCAAATTTCCAAAAGGAAGCTTTTGACAGATACGCTGAAACGCCAGACGAAGTTGTCTGTCACAGTACCTTCCAAACGTGTACGCACCAGCAGGTGGAAAACACAGGCAGGGTGTATGCTATTGCATTGCACAGTATATACGATATACCTGCTGATGAATTCGGAGCGGCACTTTTAAGGAAAAATGTCCATGTTTGTTACGCCGCCTTCCACTTTTCCGAGAATTTACTTCTCGAAGATTCACACGTCAACCTTGACGAAATCAACGCGTGTTTTTCGCGTGATGGAGACAAGCTGACTTTTTCTTTCGCATCTGAGAGCACTTTAAATTATTGTCATAGTTATTCTAATATTTTAAAATACGTGTGCAAAACTTACTTCCCGGCATCTAATAGAGAGGTCTACATGAAGGAGTTTTTAGTCACCAGGGTTAACACCTGGTTTTGTAAGTTTTCTAGGATAGATACTTTTTTATTATACAAGGGGGTAGCCCACAAAGGTGTAAATAGTGAGCAATTTTACAGCGCAATGGAAGATGCATGGCACTACAAAAAGACTCTTGCAATGTGTAACAGCGAGAGGATTCTTCTTGAAGATTCCTCATCGGTCAATTACTGGTTCCCAAAAATGAGAGATATGGTCATAGTTCCTCTATTCGACATATCTCTCGACACCAGTAAAAGGACCCGCAAAGAAGTCTTAGTGTCAAAGGATTTTGTATTCACAGTTTTAAATCACATTCGCACTTATCAAGCCAAGGCACTTACATACTCCAATGTTTTATCCTTTGTCGAATCAATTCGTTCAAGGGTAATTATCAACGGAGTGACTGCCAGGTCTGAGTGGGATGTTGACAAATCTCTTTTGCAATCCTTGTCCATGACATTTTTCTTGCATACTAAGCTTGCCGTTTTAAAAGACGAATTGTTAATCAGCAAGTTTAGTTTGGGGCCAAAATCAGTAAGCCAGCATGTATGGGATGAGATTTCCCTGGCTTTTGGAAACGCATTTCCATCGATCAAGGAGAGACTGCTAAATCGGAAACTAATTAAAGTGTCGGGAGACGCATTAGAAATCAGGGTGCCTGATTTATATGTGACTTTTCACGATAGATTAGTGACTGAGTACAAAACATCGGTGGATATGCCAGTGCTTGATATCAGAAAGAGAATGGAGGAGACTGAGGTTATGTACAATGCATTGTCTGAGCTATCTGTGCTCAAGGAGTCGGACAAGTTCGACGTTGATGTTTTTTCCCGGATGTGCCAGACTTTGGAGGTAGACCCAATGACTGCAGCAAAGGTTATAGTGGCAGTGATGAGCAACGAGAGCGGACTGACTCTTACATTCGAACAGCCAACTGAAGCAAATGTCGCATTGGCACTTAAAGATTCAGAAAAAGCCTCTGAGGGTGCACTAGTGGTTACTTCTAGAGATGTTGAAGAACCATCCATGAAGGGTTCAATGGCAAGAGGAGAGTTACAATTGGCCGGTCTGTCTGGAGACCAACCAGAGTCTTCCTATACTCGGAACGAGGAAATAGAGTCATTAGAGCAATTCCACATGGCAACGGCTAGTTCGTTAATTCGGAAACAGATGAGTTCGATTGTGTACACGGGCCCCATTAAAGTTCAGCAAATGAAAAACTTTATTGATAGCCTGGTAGCATCACTCTCTGCTGCGGTGTCGAACCTAGTCAAGATCCTAAAGGATACAGCTGCTATAGATCTCGAAACCCGTCAGAAGTTTGGAGTCTTAGATGTTGCGACCAAAAGATGGTTAATTAAACCTTTAGCCAAGAATCACGCATGGGGCGTTATTGAAACACATGCTAGGAAGTACCACGTTGCACTTTTGGAGTATGATGAGCATGGAGTGGTAACTTGCGACAGTTGGAGAAGGGTGGCCGTGAGTTCTGAGTCAATGGTTTATTCTGATATGGCAAAGCTCAGAACACTGAGGAGATTATTAAGAGATGGTGAGCCTCATGTCAGCAGTGCTAAAGTCGTCCTAGTTGACGGTGTCCCGGGTTGTGGAAAGACAAAAGAGATTCTCTCGAAAGTAAATTTTGAGGAAGATCTAATCTTAGTACCGGGTAAGCAGGCTGCTGAAATGATAAAGAGGCGTGCTAATGCGTCAGGAATAATTCAAGCCACAAGAGATAATGTTCGTACTGTTGATTCATTTATAATGAACTACGGTAAAGGAACACGCTGTCAGTTCAAAAGGTTATTTATCGACGAAGGTCTGATGTTGCACACTGGTTGTGTGAATTTTCTTGTTTCTATGTCTCTGTGCGAAATTGCATATGTTTATGGAGACACACAACAAATTCCATACATCAACAGAGTATCCGGTTTTCCGTACCCTGCACATTTTGCAAAAATAGAGGTTGATGAGGTGGAAACTCGCAGAACTACGCTGCGTTGTCCAGCCGACATTACCCACTATCTTAACAGAAGGTACGAAGGACATGTCATGTGTACATCGTCGGTTAAAAAGTCAGTTTCTCAGGAAATGGTGAGCGGGGCCGCAATGATCAATCCTGTATCTAAGCCATTGAATGGGAAAGTTTTGACTTTCACTCAGTCTGATAAAGAGGCGCTGCTTTCTCGAGGATATACGGACGTCCATACAGTACATGAGGTACAAGGTGAGACATATGCAGATGTGTCGTTGGTCAGATTGACTCCGACACCTGTATCTATCATCGCAGGAGATAGTCCGCACGTTCTCGTAGCTTTGTCAAGGCATACCCAAACATTGAAGTATTACACCGTAGTGATGGATCCTCTTGTAAGTATAATTAGGGATTTAGAAAAACTTAGTTCTTACTTGTTAGATATGTATAAAGTAGATGCAGGGACCCAATAG
>OM515261
ATGGCATACACACAGACAGCTACCACATCCGCTTTGCTCGACACTGTCCGAGGTAACAATACCTTGGTCAACGATCTTGCGAAGCGGCGTCTTTATGATACAGCGGTCGACGAGTTCAACGCTCGTGATCGCAGGCCCAAAGTAAATTTTTCCAAAGTAATAAGTGAGGAACAGACGCTTATTGCTACTAGGGCATATCCTGAATTCCAGATAACCTTCTATAATACGCAGAACGCCGTGCATTCGCTTGCCGGTGGACTACGATCCTTAGAACTGGAATATCTAATGATGCAGATCCCGTACGGATCACTCACATATGATATAGGTGGGAATTTTGCATCTCATCTGTTCAAAGGACGGGCATATGTTCACTGCTGTATGCCCAATCTTGATGTCCGCGACATAATGCGGCACGAAGGCCAGAAAGACAGTATAGAATTATACCTTTCCAGGCTTGAGCGGGGCAACAAAGTTGTCCCAAATTTCCAAAAGGAAGCTTTTGACAGATACGCTGAAACGCCAGACGAAGTTGTCTGTCACAGTACCTTCCAAACGTGTACACACCAGCAGGTGGAAAACACAGGCAGGGTGTATGCTATTGCATTGCACAGTATATACGATATACCTGCTGATGAATTCGGAGCGGCACTTTTAAGGAAAAATGTCCATGTTTGTTACGCCGCCTTCCACTTTTCCGAGAATTTACTTCTCGAAGATTCACACGTCAACCTTGACGAAATCAACGCGTGTTTTTCGCGTGATGGAGACAAGCTGACTTTTTCTTTCGCATCTGAGAGCACTTTAAATTATTGTCATAGTTATTCTAATATTTTAAAATACGTGTGCAAAACTTACTTCCCGGCATCTAATAGAGAGGTCTACATGAAGGAGTTTTTGGTCACCAGGGTTAACACCTGGTTTTGTAAGTTTTCTAGGATAGATACTTTTTTATTATACAAGGGGGTAGCCCACAAAGGTGTAAATAGTGAGCAATTTTACAGCGCAATGGAAGATGCATGGCACTACAAAAAGACTCTTGCAATGTGTAACAGCGAGAGGATTCTTCTTGAAGATTCCTCATCGGTCAATTACTGGTTCCCAAAAATGAGAGATATGGTCATAGTTCCTCTATTCGACATATCTCTCGACACTAGTAAAAGGACCCGCAAAGAAGTCTTAGTGTCAAAGGATTTTGTATTCACAGTTTTAAATCACATTCGCACTTATCAAGCCAAGGCACTTACATACTCCAATGTTTTATCCTTTGTCGAATCAATTCGTTCAAGGGTAATTATCAACGGAGTGACTGCCAGGTCTGAGTGGGATGTTGACAAATCTCTTTTGCAATCCTTGTCCATGACATTTTTCTTGCATACTAAGCTTGCCGTTTTAAAAGACGAATTGTTAATCAGCAAGTTTAGTTTGGGGCCAAAATCAGTAAGCCAGCATGTATGGGATGAGATTTCCCTGGCTTTTGGAAACGCATTTCCATCGATCAAGGAGAGACTGCTAAATCGGAAACTAATTAAAGTGTCGGGAGACGCATTAGAAATCAGGGTGCCTGATTTATATGTGACTTTTCACGATAGATTAGTGACTGAGTACAAAACATCGGTGGATATGCCAGTGCTTGATATCAGAAAGAGAATGGAGGAGACTGAGGTTATGTACAATGCATTGTCTGAGCTATCTGTGCTCAAGGAGTCGGACAAGTTCGACGTTGATGTTTTTTCCCGGATGTGCCAGACTTTGGAGGTAGACCCAATGACTGCAGCAAAGGTTATTGTGGCAGTGATGAGCAACGAGAGCGGACTGACTCTTACATTCGAACAGCCAACTGAAGCAAATGTCGCATTGGCACTTAAAGATTCAGAAAAAGCCTCTGAGGGTGCACTAGTGGTTACTTCTAGAGATGTTGAAGAACCATCCATGAAGGGTTCAATGGCAAGAGGAGAGTTACAATTGGCCGGTCTGTCTGGAGACCAACCAGAGTCTTCCTATACTCGGAACGAGGAAATAGAGTCATTAGAGCAATTCCACATGGCAACGGCTGGTTCGTTAATTCGGAAACAGATGAGTTCGATTGTGTACACGGGCCCCATTAAAGTTCAGCAAATGAAAAACTTTATTGATAGCCTGGTAGCATCACTCTCTGCTGCGGTGTCGAACCTAGTCAAGATCCTAAAGGATACAGCTGCTATAGATCTCGAAACCCGTCAGAAGTTTGGAGTCTTAGATGTTGCGACCAAAAGATGGTTAATTAAACCTTTAGCCAAGAATCACGCATGGGGCGTTATTGAAACACATGCTAGGAAGTACCACGTTGCACTTTTGGAGTATGATGAGCATGGAGTGGTAACTAGCGACAGTTGGAGAAGGGTGGCCGTGAGTTCTGAGTCAATGGTTTATTCTGATATGGCAAAGCTCAGAACACTGAGGAGATTATTAAGAGATGGTGAGCCTCATGTCAGCAGTGCTAAAGTCGTCCTAGTTGACGGTGTCCCGGGTTGTGGAAAGACAAAAGAGATTCTCTCGAAAGTAAATTTTGAGGAAGATCTAATCTTAGTACCGGGTAAGCAGGCTGCTGAAATGATAAAGAGGCGTGCTAATGCGTCAGGAATAATTCAAGCCACAAGAGATAATGTTCGTACTGTTGATTCATTTATAATGAATTACGGTAAAGGAACACGCTGTCAGTTCAAAAGGTTATTTATCGACGAAGGTCTGATGTTGCACACTGGTTGTGTGAATTTTCTTGTTTCAATGTCTCTGTGCGAAATTGCATATGTTTATGGAGACACACAACAAATTCCATACATCAACAGAGTATCCGGTTTTCCGTACCCTGCACATTTTGCAAAAATAGAGGTTGATGAGGTGGAAACTCGCAGAACTACGCTGCGTTGTCCAGCCGACATTACCCACTATCTTAACAGAAGGTACGAAGGACATGTCATGTGTACATCGTCGGTTAAAAAGTCAGTTTCTCAGGAAATGGTGAGCGGGGCCGCAATGATCAATCCTGTATCTAAGCCATTGAATGGGAAAGTTTTGACTTTCACTCAGTCTGATAAAGAGGCGCTGCTTTCTCGAGGATATACGGACGTCCATACAGTACATGAGGTACAAGGTGAGACATATGCAGATGTGTCGTTGGTCAGATTGACTCCGACACCTGTATCTATCATCGCAGGAGATAGTCCGCACGTTCTCGTAGCTTTGTCAAGGCATACCCAAACATTGAAGTATTACACCGTAGTGATGGATCCTCTTGTAAGTATAATTAGGGATTTAGAAAAACTTAGTTCTTACTTGTTAGATATGTATAAAGTAGATGCAGGGACCCAATAG
>OM515264
ATGGCATACACACAGACAGCTACCACATCCGCTTTGCTCGACACTGTCCGAGGTAACAATACCTTGGTCAATGATCTTGCGAAGCGGCGTCTTTATGACACAGCGGTCGACGAGTTCAACGCTCGTGATCGCAGGCCCAAAGTAAATTTTTCCAAAGTAATAAGTGAGGAACAGACGCTTATTGCTACTAGGGCATATCCAGAATTCCAGATAACCTTCTATAATACGCAGAACGCCGTGCATTCGCTTGCCGGTGGACTACGATCCTTAGAACTGGAATATCTAATGATGCAGATCCCGTACGGATCACTCACATATGATATAGGTGGGAATTTTGCATCACATCTGTTCAAAGGACGGGCATATGTTCACTGCTGTATGCCCAATCTTGATGTCCGCGACATAATGCGGCACGAAGGCCAGAAAGACAGTATAGAATTATACCTTTCCAGGCTTGAGCGGGGCAACAAAGTTGTCCCAAATTTCCAAAAGGAAGCTTTTGACAGATACGCTGAAACGCCAGACGAAGTTGTCTGTCACAGTACCTTCCAAACGTGTACGCACCAGCAGGTGGAAAACACAGGCAGGGTGTATGCTATTGCATTGCACAGTATATACGATATACCTGCTGATGAATTCGGAGCGGCACTTTTAAGGAAAAATGTCCATGTTTGTTACGCCGCCTTCCACTTTTCCGAGAATTTACTTCTCGAAGATTCACACGTCAACCTTGACGAAATCAACGCGTGTTTTTCGCGTGATGGAGACAAGCTGACTTTTTCTTTCGCATCTGAGAGCACTTTAAATTATTGTCATAGTTATTCTAATATTTTAAAATACGTGTGCAAAACTTACTTCCCGGCATCTAATAGAGAGGTCTACATGAAGGAGTTTTTAGTCACCAGGGTTAACACCTGGTTTTGTAAGTTTTCTAGGATTGATACTTTTTTATTATACAAGGGGGTAGCCCACAAAGGTGTAAATAGTGAGCAATTTTACAGCGCAATGGAAGATGCATGGCACTACAAAAAGACTCTTGCAATGTGTAACAGCGAGAGGATTCTTCTTGAAGATTCCTCATCGGTCAATTACTGGTTCCCAAAAATGAGAGATATGGTCATAGTTCCTCTATTCGACATATCTCTCGACACCAGTAAAAGGACCCGCAAAGAAGTCTTAGTGTCAAAGGATTTTGTATTCACAGTTTTAAATCACATTCGCACTTATCAAGCCAAGGCACTTACATACTCCAATGTTTTATCCTTTGTCGAATCAATTCGTTCAAGGGTAATTATCAACGGAGTGACTGCTAGGTCTGAGTGGGATGTTGACAAATCTCTTTTGCAATCCTTGTCCATGACATTTTTCTTGCATACTAAGCTTGCCGTTTTAAAAGACGAAATGTTAATCAGCAAGTTTAGTTTGGGGCCAAAATCAGTAAGCCAGCATGTATGGGATGAGATTTCCCTGGCTTTTGGAAACGCATTTCCATCGATCAAGGAGAGACTGCTAAATCGGAAACTAATTAAAGTGTCGGGAGACGCATTAGAAATCAGGGTGCCTGATTTATATGTGACTTTTCACGATAGATTAGTGACTGAGTACAAAACATCGGTGGATATGCCAGTGCTTGATATCAGAAAGAGAATGGAGGAGACTGAGGTTATGTACAATGCATTGTCTGAGCTATCTGTGCTCAAGGAGTCGGACAAGTTCGACGTTGATGTTTTTTCCCGGATGTGCCAGACTTTGGAGGTAGACCCAATGACTGCAGCAAAGGTTATAGTGGCAGTGATGAGCAACGAGAGCGGACTGACTCTTACATTCGAACAGCCAACTGAAGCAAATGTCGCATTGGCACTTAAAGATTCAGAAAAAGCCTCTGAGGGTGCACTAGTGGTTACTTCTAGAGATGTTGAAGAACCATCCATGAAGGGTTCAATGGCAAGAGGAGAGTTACAATTGGCCGGTCTGTCTGGAGACCAACCAGAGTCTTCCTATACTCGGAACGAGGAAATAGAGTCATTAGAGCAATTCCACATGGCAACGGCTAGTTCGTTAATTCGGAAACAGATGAGTTCGATTGTGTACACGGGCCCCATTAAAGTTCAGCAAATGAAAAACTTTATTGATAGCCTGGTAGCATCACTCTCTGCTGCGGTGTCGAACCTAGTCAAGATCCTAAAGGATACAGCTGCTATAGATCTCGAAACCCGTCAGAAGTTTGGAGTCTTAGATGTTGCGACCAAAAGATGGTTAATTAAACCTTTAGCCAAAAATCACGCATGGGGCGTTATTGAAACACATGCTAGGAAGTACCACGTTGCACTTTTGGAGTATGATGAGCATGGAGTGGTAACTTGCGACAGTTGGAGAAGGGTGGCCGTGAGTTCTGAGTCAATGGTTTATTCTGATATGGCAAAGCTCAGAACACTGAGGAGATTATTAAGAGATGGTGAGCCTCATGTCAGCAGTGCTAAAGTCGTCCTAGTTGACGGTGTCCCGGGTTGTGGAAAGACAAAAGAGATTCTCTCGAAAGTAAATTTTGAGGAAGATCTAATCTTAGTACCGGGTAAGCAGGCTGCTGAAATGATAAAGAGGCGTGCTAATGCGTCAGGAATAATTCAAGCCACAAGAGATAATGTTCGTACTGTTGATTCATTTATAATGAATTACGGTAAAGGAACACGCTGTCAGTTCAAAAGGTTATTTATCGACGAAGGTCTGATGTTGCACACTGGTTGTGTGAATTTTCTTGTTTCTATGTCTCTGTGCGAAATTGCATATGTATATGGAGACACACAACAAATTCCATACATCAACAGAGTATCCGGTTTTCCGTACCCTGCACATTTTGCAAAAATAGAGGTTGATGAGGTGGAAACTCGCAGAACTACGCTGCGTTGTCCAGCCGACATTACCCACTATCTTAACAGAAGGTACGAAGGACATGTCATGTGTACATCGTCGGTTAAAAAGTCAGTTTCTCAGGAAATGGTGAGCGGGGCCGCAATGATCAATCCTGTATCTAAGCCATTGAATGGGAAAATTTTGACTTTCACTCAGTCCGATAAAGAGGCGCTGCTTTCTCGAGGATATACGGACGTCCATACAGTACATGAGGTACAAGGTGAGACATATGCAGATGTGTCGTTGGTCAGATTGACTCCGACACCTGTATCTATCATCGCAGGAGATAGTCCGCACGTTCTCGTAGCTTTGTCAAGGCATACCCAAACATTGAAGTATTACACCGTAGTGATGGATCCTCTTGTAAGTATAATTAGGGATTTAGAAAAACTTAGTTCTTACTTGTTAGATATGTATAAAGTAGATGCAGGGACCCAATAG
>OM515269
ATGGCATACACACAGACAGCTACCACATCCGCTTTGCTCGACACTGTCCGAGGTAACAATACCTTGGTCAACGATCTTGCGAAGCGGCGTCTTTATGACACAGCGGTCGACGAGTTCAACGCTCGTGATCGCAGGCCCAAAGTAAATTTTTCCAAAGTAATAAGTGAGGAACAGACGCTTATTGCTACTAGGGCATATCCAGAATTCCAGATAACCTTCTATAATACGCAGAACGCCGTGCATTCGCTTGCCGGTGGACTACGATCCTTAGAACTGGAATATCTAATGATGCAGATCCCGTACGGATCACTCACATATGATATAGGTGGGAATTTTGCATCTCATCTGTTCAAAGGACGGGCATATGTTCACTGCTGTATGCCCAATCTTGATGTCCGCGACATAATGCGGCACGAAGGCCAGAAAGACAGTATAGAATTATACCTTTCCAGGCTTGAGCGGGGCAACAAAGTTGTCCCAAATTTCCAAAAGGAAGCTTTTGACAGATACGCTGAAACGCCAGACGAAGTTGTCTGTCACAGTACCTTTCAAACGTGTACGCACCAGCAGGTGGAAAACACAGGCAGGGTGTATGCTATTGCATTGCACAGTATATACGATATACCTGCTGATGAATTCGGAGCGGCACTTTTAAGGAAAAATGTCCATGTTTGTTACGCCGCCTTCCACTTTTCCGAGAATTTACTTCTCGAAGATTCACACGTCAACCTTGACGAAATCAACGCGTGTTTTTCGCGTGATGGAGACAAGCTGACTTTTTCTTTCGCATCTGAGAGCACTTTAAATTATTGTCATAGTTATTCTAATATTTTAAAATACGTGTGCAGAACTTACTTCCCGGCATCTAATAGAGAGGTCTACATGAAGGAGTTTTTGGTCACCAGGGTTAACACCTGGTTTTGTAAGTTTTCTAGGATAGATACTTTTTTATTATACAAGGGGGTAGCCCACAAAGGTGTAAATAGTGAGCAATTTTACAGCGCAATGGAAGATGCATGGCACTACAAAAAGACTCTTGCAATGTGTAACAGCGAGAGGATTCTTCTTGAAGATTCCTCATCGGTCAATTACTGGTTCCCAAAAATGAGAGATATGGTCATAGTTCCTCTATTCGACATATCTCTCGACACCAGTAAAAGGACCCGCAAAGAAGTCTTAGTGTCAAAGGATTTTGTATTCACAGTTTTAAATCACATTCGCACTTATCAAGCCAAGGCACTTACATACTCCAATGTTTTATCCTTTGTCGAATCAATTCGTTCAAGGGTAATTATCAACGGAGTGACTGCCAGGTCTGAGTGGGATGTTGACAAATCTCTTTTGCAATCCTTGTCCATGACATTTTTCTTGCATACTAAGCTTGCCGTTTTAAAAGACGAATTGTTAATCAGCAAGTTTAGTTTGGGGCCAAAATCAGTAAGCCAGCATGTATGGGATGAGATTTCCCTGGCTTTTGGAAACGCATTTCCATCGATCAAGGAGAGACTGCTAAATCGGAAACTAATTAAAGTGTCGGGAGACGCATTAGAAATCAGGGTGCCTGATTTATATGTGACTTTTCACGATAGATTAGTGACTGAGTACAAAACATCGGTGGATATGCCAGTGCTTGATATCAGAAAGAGAATGGAGGAGACTGAGGTTATGTACAATGCACTGTCTGAGCTATCTGTGCTCAAGGAGTCGGACAAGTTCGACGTTGATGTTTTTTCCCGGATGTGCCAGACTTTGGAGGTAGACCCAATGACTGCAGCAAAGGTTATTGTGGCAGTGATGAGCAACGAGAGCGGACTGACTCTTACATTCGAACAGCCAACTGAAGCAAATGTCGCATTGGCACTTAAAGATTCAGAAAAAGCCTCTGAGGGTGCACTAGTGGTTACTTCTAGAGATGTTGAAGAACCGTCCATGAAGGGTTCAATGGCAAGAGGAGAGTTACAATTGGCCGGTCTGTCTGGAGACCAACCAGAGTCTTCCTATACTCGGAACGAGGAAATAGAGTCATTAGAGCAATTCCACATGGCAACGGCTAGTTCGTTAATTCGGAAACAGATGAGTTCGATTGTGTACACGGGCCCCATTAAAGTTCAGCAAATGAAAAACTTTATTGATAGCCTGGTAGCATCACTCTCTGCTGCGGTGTCGAACCTAGTCAAGATCCTAAAGGATACAGCTGCTATAGATCTCGAAACCCGTCAGAAGTTTGGAGTCTTAGATGTTGCGACCAAAAGATGGTTAATTAAACCTTTAGCCAAGAATCACGCATGGGGCGTTATTGAAACACATGCTAGGAAGTACCACGTTGCACTTTTGGAGTATGATGAGCATGGAGTGGTAACTTGCGACAGTTGGAGAAGGGTGGCCGTGAGTTCTGAGTCAATGGTTTATTCTGATATGGCAAAGCTCAGAACACTGAGGAGATTATTAAGGGATGGTGAGCCTCATGTCAGCAGTGCTAAAGTCGTCCTAGTTGACGGTGTCCCGGGTTGTGGAAAGACAAAAGAGATTCTCTCAAAAGTAAATTTTGAGGAAGATCTAATCTTAGTACCGGGTAAGCAGGCTGCTGAAATGATAAAGAGGCGTGCTAATGCGTCAGGAATAATTCAAGCCACAAGAGATAATGTTCGTACTGTTGATTCATTTATAATGAATTACGGTAAAGGAACACGCTGTCAGTTCAAAAGGTTATTTATCGACGAAGGTCTGATGTTGCACACTGGTTGTGTGAATTTTCTTGTTTCTATGTCTCTGTGCGAAATTGCATATGTTTATGGAGACACACAACAAATTCCATACATCAACAGAGTATCCGGTTTTCCGTACCCTGCACATTTTGCAAAAATAGAGGTTGATGAGGTGGAAACTCGCAGAACTACGCTGCGTTGTCCAGCCGACATTACCCACTATCTTAACAGAAGGTACGAAGGACATGTCATGTGTACATCGTCGGTTAAAAAGTCAGTTTCTCAGGAAATGGTGAGCGGGGCCGCAATGATCAATCCTGTATCTAAGCCACTGAATGGGAAAGTTTTGACTTTCACTCAGTCTGATAAAGAGGCGCTGCTTTCTCGAGGATATACGGACGTCCATACAGTACATGAGGTACAAGGTGAGACATATGCAGATGTGTCGTTGGTCAGATTGACTCCGACACCTGTATCTATCATCGCAGGAGATAGTCCGCACGTTCTCGTAGCTTTGTCAAGGCATACCCAAACATTGAAGTATTACACCGTAGTGATGGATCCTCTTGTAAGTATAATTAGGGATTTAGAAAAACTTAGTTCTTACTTGTTAGATATGTATAAAGTAGATGCAGGGACCCAATAG
>OM515270
ATGGCATACACACAGACAGCTACCACATCCGCTTTGCTCGACACTGTCCGAGGTAACAATACCTTGGTCAACGATCTTGCGAAGCGGCGTCTTTATGATACAGCGGTCGACGAGTTCAACGCTCGTGATCGCAGGCCCAAAGTAAATTTTTCCAAAGTAATAAGTGAGGAACAGACGCTTATTGCTACTAGGGCATATCCTGAATTCCAGATAACCTTCTATAATACGCAGAACGCCGTGCATTCGCTTGCCGGTGGACTACGATCCTTAGAACTGGAATATCTAATGATGCAGATCCCGTACGGATCACTCACATATGATATAGGTGGGAATTTTGCATCTCATCTGTTCAAAGGACGGGCATATGTTCACTGCTGTATGCCCAATCTTGATGTCCGCGACATAATGCGGCACGAAGGCCAGAAAGACAGTATAGAATTATACCTTTCCAGGCTTGAGCGGGGCAACAAAGTTGTCCCAAATTTCCAAAAGGAAGCTTTTGACAGATACGCTGAAACGCCAGACGAAGTTGTCTGTCACAGTACCTTCCAAACGTGTACACACCAGCAGGTGGAAAACACAGGCAGGGTGTATGCTATTGCATTGCACAGTATATACGATATACCTGCTGATGAATTCGGAGCGGCACTTTTAAGGAAAAATGTCCATGTTTGTTACGCCGCCTTCCACTTTTCCGAGAATTTACTTCTCGAAGATTCACACGTCAACCTTGACGAAATCAACGCGTGTTTTTCGCGTGATGGAGACAAGCTGACTTTTTCTTTCGCATCTGAGAGCACTTTAAATTATTGTCATAGTTATTCTAATATTTTAAAATACGTGTGCAAAACTTACTTCCCGGCATCTAATAGAGAGGTCTACATGAAGGAGTTTTTGGTCACCAGGGTTAACACCTGGTTTTGTAAGTTTTCTAGGATAGATACTTTTTTATTATACAAGGGGGTAGCCCACAAAGGTGTAAATAGTGAGCAATTTTACAGCGCAATGGAAGATGCATGGCACTACAAAAAGACTCTTGCAATGTGTAACAGCGAGAGGATTCTTCTTGAAGATTCCTCATCGGTCAATTACTGGTTCCCAAAAATGAGAGATATGGTCATAGTTCCTCTATTCGACATATCTCTCGACACTAGTAAAAGGACCCGCAAAGAAGTCTTAGTGTCAAAGGATTTTGTATTCACAGTTTTAAATCACATTCGCACTTATCAAGCCAAGGCACTTACATACTCCAATGTTTTATCCTTTGTCGAATCAATTCGTTCAAGGGTAATTATCAACGGAGTGACTGCCAGGTCTGAGTGGGATGTTGACAAATCTCTTTTGCAATCCTTGTCCATGACATTTTTCTTGCATACTAAGCTTGCCGTTTTAAAAGACGAATTGTTAATCAGCAAGTTTAGTTTGGGGCCAAAATCAGTAAGCCAGCATGTATGGGATGAGATTTCCCTGGCTTTTGGAAACGCATTTCCATCGATCAAGGAGAGACTGCTAAATCGGAAACTAATTAAAGTGTCGGGAGACGCATTAGAAATCAGGGTGCCTGATTTATATGTGACTTTTCACGATAGATTAGTGACTGAGTACAAAACATCGGTGGATATGCCAGTGCTTGATATCAGAAAGAGAATGGAGGAGACTGAGGTTATGTACAATGCATTGTCTGAGCTATCTGTGCTCAAGGAGTCGGACAAGTTCGACGTTGATGTTTTTTCCCGGATGTGCCAGACTTTGGAGGTAGACCCAATGACTGCAGCAAAGGTTATTGTGGCAGTGATGAGCAACGAGAGCGGACTGACTCTTACATTCGAACAGCCAACTGAAGCAAATGTCGCATTGGCACTTAAAGATTCAGAAAAAGCCTCTGAGGGTGCACTAGTGGTTACTTCTAGAGATGTTGAAGAACCATCCATGAAGGGTTCAATGGCAAGAGGAGAGTTACAATTGGCCGGTCTGTCTGGAGACCAACCAGAGTCTTCCTATACTCGGAACGAGGAAATAGAGTCATTAGAGCAATTTCACATGGCAACGGCTGGTTCGTTAATTCGGAAACAGATGAGTTCGATTGTGTACACGGGCCCCATTAAAGTTCAGCAAATGAAAAACTTTATTGATAGCCTGGTAGCATCACTCTCTGCTGCGGTGTCGAACCTAGTCAAGATCCTAAAGGATACAGCTGCTATAGATCTCGAAACCCGTCAGAAGTTTGGAGTCTTAGATGTTGCGACCAAAAGATGGTTAATTAAACCTTTAGCCAAGAATCACGCATGGGGCGTTATTGAAACACATGCTAGGAAGTACCACGTTGCACTTTTGGAGTATGATGAGCATGGAGTGGTAACTAGCGACAGTTGGAGAAGGGTGGCCGTGAGTTCTGAGTCAATGGTTTATTCTGATATGGCAAAGCTCAGAACACTGAGGAGATTATTAAGAGATGGTGAGCCTCATGTCAGCAGTGCTAAAGTCGTCCTAGTTGACGGTGTCCCGGGTTGTGGAAAGACAAAAGAGATTCTCTCGAAAGTAAATTTTGAGGAAGATCTAATCTTAGTACCGGGTAAGCAGGCTGCTGAAATGATAAAGAGGCGTGCTAATGCGTCAGGAATAATTCAAGCCACAAGAGATAATGTTCGTACTGTTGATTCATTTATAATGAATTACGGTAAAGGAACACGCTGTCAGTTCAAAAGGTTATTTATCGACGAAGGTCTGATGTTGCACACTGGTTGTGTGAATTTTCTTGTTTCAATGTCTCTGTGCGAAATTGCATATGTTTATGGAGACACACAACAAATTCCATACATCAACAGAGTATCCGGTTTTCCGTACCCTGCACATTTTGCAAAAATAGAGGTTGATGAGGTGGAAACTCGCAGAACTACGCTGCGTTGTCCAGCCGACATTACCCACTATCTTAACAGAAGGTACGAAGGACATGTCATGTGTACATCGTCGGTTAAAAAGTCAGTTTCTCAGGAAATGGTGAGCGGGGCCGCAATGATCAATCCTGTATCTAAGCCATTGAATGGGAAAGTTTTGACTTTCACTCAGTCTGATAAAGAGGCGCTGCTTTCTCGAGGATATACGGACGTCCATACAGTACATGAGGTACAAGGTGAGACATATGCAGATGTGTCGTTGGTCAGATTGACTCCGACACCTGTATCTATCATCGCAGGAGATAGTCCGCACGTTCTCGTAGCTTTGTCAAGGCATACCCAAACATTGAAGTATTACACCGTAGTGATGGATCCTCTTGTAAGTATAATTAGGGATTTAGAAAAACTTAGTTCTTACTTGTTAGATATGTATAAAGTAGATGCAGGGACCCAATAG
>OM515272
ATGGCATACACACAGACAGCTACCACATCCGCTTTGCTCGACACTGTCCGAGGTAACAATACCTTGGTCAACGATCTTGCGAAGCGGCGTCTTTATGACACAGCGGTCGACGAGTTCAACGCTCGTGATCGCAGGCCCAAAGTAAATTTTTCCAAAGTAATAAGTGAGGAACAGACGCTTATTGCTACTAGGGCATATCCAGAATTCCAGATAACCTTCTATAATACGCAGAACGCCGTGCATTCGCTTGCCGGTGGACTACGATCCTTAGAACTGGAATATCTAATGATGCAGATCCCGTACGGATCACTCACATATGATATAGGTGGGAATTTTGCATCTCATCTGTTCAAAGGACGGGCATATGTTCACTGCTGTATGCCCAATCTTGATGTCCGCGACATAATGCGGCACGAAGGCCAGAAAGACAGTATAGAATTATACCTTTCCAGGCTTGAGCGGGGCAACAAAGTTGTCCCAAATTTCCAAAAGGAAGCTTTTGACAGATACGCTGAAACGCCAGACGAAATTGTCTGTCACAGTACCTTCCAAACGTGTACGCACCAGCAGGTGGAAAACACAGGCAGGGTGTATGCTATTGCATTGCACAGTATATACGATATACCTGCTGATGAATTCGGAGCGGCACTTTTAAGGAAAAATGTCCATGTTTGTTACGCCGCCTTCCACTTTTCCGAGAATTTACTTCTCGAAGATTCACACGTCAACCTTGACGAAATCAACGCGTGTTTTTCGCGTGATGGAGACAAGCTGACTTTTTCTTTCGCATCTGAGAGCACTTTAAATTATTGTCATAGTTATTCTAATATTTTAAAATACGTGTGCAGAACTTACTTCCCGGCATCTAATAGAGAGGTCTACATGAAGGAGTTTTTGGTCACCAGGGTTAACACCTGGTTTTGTAAGTTTTCTAGGATAGATACTTTTTTATTATACAAGGGGGTAGCCCACAAAGGTGTAAATAGTGAGCAATTTTACAGCGCAATGGAAGATGCATGGCACTACAAAAAGACTCTTGCAATGTGTAACAGCGAGAGGATTATTCTTGAAGATTCCTCATCGGTCAATTACTGGTTCCCAAAAATGAGAGATATGGTCATAGTTCCTCTATTCGACATATCTCTCGACACCAGTAAAAGGACCCGCAAAGAAGTCTTAGTGTCAAAGGATTTTGTATTCACAGTTTTAAATCACATTCGCACTTATCAAGCCAAGGCACTTACATACTCCAATGTTTTATCCTTTGTCGAATCAATTCGTTCAAGGGTAATTATCAACGGAGTGACTGCCAGGTCTGAGTGGGATGTTGACAAATCTCTTTTGCAATCCTTGTCCATGACATTTTTCTTGCATACTAAGCTTGCCGTTTTAAAAGACGAATTGTTAATCAGCAAGTTTAGTTTGGGGCCAAAATCAGTAAGCCAGCATGTATGGGATGAGATTTCCCTGGCTTTTGGAAACGCATTTCCATCGATCAAGGAGAGACTGCTAAATCGGAAACTAATTAAAGTGTCGGGAGACGCATTAGAAATCAGGGTGCCTGATTTATATGTGACTTTTCACGATAGATTAGTGACTGAGTACAAAACATCGGTGGATATGCCAGTGCTTGATATCAGAAAGAGAATGGAGGAGACTGAGGTTATGTACAATGCATTGTCTGAGCTATCTGTGCTCAAGGAGTCGGACAAGTTCGACGTTGATGTTTTTTCCCGGATGTGCCAGACTTTGGAGGTAGACCCAATGACTGCAGCAAAGGTTATTGTGGCAGTGATGAGCAACGAGAGCGGACTGACTCTTACATTCGAACAGCCAACTGAAGCAAATGTCGCATTGGCACTTAAAGATTCAGAAAAAGCCTCTGAGGGTGCACTAGTGGTTACTTCTAGAGATGTTGAAGAACCGTCCATGAAGGGTTCAATGGCAAGAGGAGAGTTACAATTGGCCGGTCTGTCTGGAGACCAACCAGAGTCTTCCTATACTCGGAACGAGGAAATAGAGTCATTAGAGCAATTCCACATGGCAACGGCTAGTTCGTTAATTCGGAAACAGATGAGTTCGATTGTGTACACGGGCCCCATTAAAGTTCAGCAAATGAAAAACTTTATTGATAGCCTGGTAGCATCACTCTCTGCTGCGGTGTCGAACCTAGTCAAGATCCTAAAGGATACAGCTGCTATAGATCTCGAAACCCGTCAGAAGTTTGGAGTCTTAGATGTTGCGACCAAAAGATGGTTAATTAAACCTTTAGCCAAGAATCACGCATGGGGCGTTATTGAAACACATGCTAGGAAGTACCACGTTGCACTTTTGGAGTATGATGAGCATGGAGTGGTAACTTGCGACAGTTGGAGAAGGGTGGCCGTGAGTTCTGAGTCAATGGTTTATTCTGATATGGCAAAGCTCAGAACACTGAGGAGATTATTAAGGGATGGTGAGCCTCATGTCAGTAGTGCTAAAGTCGTCCTAGTTGACGGTGTCCCGGGTTGTGGAAAGACAAAAGAGATTCTCTCAAAAGTAAATTTTGAGGAAGATCTAATCTTAGTACCGGGTAAGCAGGCTGCTGAAATGATAAAGAGGCGTGCTAATGCGTCAGGAATAATTCAAGCCACAAGAGATAATGTTCGTACTGTTGATTCATTTATAATGAATTACGGTAAAGGAACACGCTGTCAGTTCAAAAGGTTATTTATCGACGAAGGTCTGATGTTGCACACTGGTTGTGTGAATTTTCTTGTTTCTATGTCTCTGTGCGAAATTGCATATGTTTATGGAGACACACAACAAATTCCATACATCAACAGAGTATCCGGTTTTCCGTACCCTGCACATTTTGCAAAAATAGAGGTTGATGAGGTGGAAACTCGCAGAACTACGCTGCGTTGTCCAGCCGACATTACCCACTATCTTAACAGAAGGTACGAAGGACATGTCATGTGTACATCGTCGGTTAAAAAGTCAGTTTCTCAGGAAATGGTGAGCGGGGCCGCAATGATCAATCCTGTATCTAAGCCACTGAATGGGAAAGTTTTGACTTTCACTCAGTCTGATAAAGAGGCGCTGCTTTCTCGAGGATATACGGACGTCCATACAGTACATGAGGTACAAGGTGAGACATATGCAGATGTGTCGTTGGTCAGATTGACTCCGACACCTGTATCTATCATCGCAGGAGATAGTCCGCACGTTCTCGTAGCTTTGTCAAGGCATACCCAAACATTGAAGTATTACACCGTAGTGATGGATCCTCTTGTAAGTATAATTAGGGATTTAGAAAAACTTAGTTCTTACTTGTTAGATATGTATAAAGTAGATGCAGGGACCCAATAG
>OM718704
ATGGCATACACACAGACAGCTACCACATCCGCTTTGCTCGACACTGTCCGAGGTAACAATACCTTGGTCAACGATCTTGCGAAGCGGCGTCTTTATGACACAGCGGTCGACGAGTTCAACGCTCGTGATCGCAGGCCCAAAGTAAATTTTTCCAAAGTAATAAGTGAGGAACAGACGCTTATTGCTACTAGGGCATATCCAGAATTCCAGATAACCTTCTATAATACGCAGAACGCCGTGCATTCGCTTGCCGGTGGACTACGATCCTTAGAACTGGAATATCTAATGATGCAGATCCCGTACGGATCACTCACATATGATATAGGTGGGAATTTTGCATCTCATCTGTTCAAAGGACGGGCATATGTTCACTGCTGTATGCCCAATCTTGATGTCCGCGACATAATGCGGCACGAAGGCCAGAAAGACAGTATAGAATTATACCTTTCCAGGCTTGAGCGGGGCAACAAAGTTGTCCCAAATTTCCAAAAGGAAGCTTTTGACAGATACGCTGAAACGCCAGACGAAGTTGTCTGTCACAGTACCTTCCAAACGTGTACGCACCAGCAGGTGGAAAACACAGGCAGGGTGTATGCTATTGCATTGCACAGTATATACGATATACCTGCTGATGAATTCGGAGCGGCACTTTTAAGGAAAAATGTCCATGTTTGTTACGCCGCCTTCCACTTTTCCGAGAATTTACTTCTCGAAGATTCACACGTCAACCTTGACGAAATCAACGCGTGTTTTTCGCGTGATGGAGACAAGCTGACTTTTTCTTTCGCATCTGAGAGCACTTTAAATTATTGTCATAGTTATTCTAATATTTTAAAATACGTGTGCAGAACTTACTTCCCGGCATCTAATAGAGAGGTCTACATGAAGGAGTTTTTGGTCACCAGGGTTAACACCTGGTTTTGTAAGTTTTCTAGGATAGATACTTTTTTATTATACAAGGGGGTAGCCCACAAAGGTGTAGATAGTGAGCAATTTTACAGCGCAATGGAAGATGCATGGCACTACAAAAAGACTCTTGCAATGTGTAACAGCGAGAGGATTATTCTTGAAGATTCCTCATCGGTCAATTACTGGTTCCCAAAAATGAGAGATATGGTCATAGTTCCTCTATTCGACATATCTCTCGACACCAGTAAAAGGACCCGCAAAGAAGTCTTAGTGTCAAAGGATTTTGTATTCACAGTTTTAAATCACATTCGCACTTATCAAGCCAAGGCACTTACATACTCCAATGTTTTATCCTTTGTCGAATCAATTCGTTCAAGGGTAATTATCAACGGAGTGACTGCCAGGTCTGAGTGGGATGTTGACAAATCTCTTTTGCAATCCTTGTCCATGACATTTTTCTTGCATACTAAGCTTGCCGTTTTAAAAGACGAATTGTTAATCAGCAAGTTTAGTTTGGGGCCAAAATCAGTAAGCCAGCATGTATGGGATGAGATTTCCCTGGCTTTTGGAAACGCATTTCCATCGATCAAGGAGAGACTGCTAAATCGGAAACTAATTAAAGTGTCGGGAGACGCATTAGAAATCAGGGTGCCTGATTTATATGTGACTTTTCACGATAGATTAGTGACTGAGTACAAAACATCGGTGGATATGCCAGTGCTTGATATCAGAAAGAGAATGGAGGAGACTGAGGTTATGTACAATGCATTGTCTGAGCTATCTGTGCTCAAGGAGTCGGACAAGTTCGACGTTGATGTTTTTTCCCGGATGTGCCAGACTTTGGAGGTAGACCCAATGACTGCAGCAAAGGTTATTGTGGCAGTGATGAGCAACGAGAGCGGACTGACTCTTACATTCGAACAGCCAACTGAAGCAAATGTCGCATTGGCACTTAAAGATTCAGAAAAAGCCTCTGAGGGTGCACTAGTGGTTACTTCTAGAGATGTTGAAGAACCGTCCATGAAGGGTTCAATGGCAAGAGGAGAGTTACAATTGGCCGGTCTGTCTGGAGACCAACCAGAGTCTTCCTATACTCGGAACGAGGAAATAGAGTCATTAGAGCAATTCCACATGGCAACGGCTAGTTCGTTAATTCGGAAACAGATGAGTTCGATTGTGTACACGGGCCCCATTAAAGTTCAGCAAATGAAAAACTTTATTGATAGCCTGGTAGCATCACTCTCTGCTGCGGTGTCGAACCTAGTCAAGATCCTAAAGGATACAGCTGCTATAGATCTCGAAACCCGTCAGAAGTTTGGAGTCTTAGATGTTGCGACCAAAAGATGGTTAATTAAACCTTTAGCCAAGAATCACGCATGGGGCGTTATTGAAACACATGCTAGGAAGTACCACGTTGCACTTTTGGAGTATGATGAGCATGGAGTGGTAACTTGCGACAGTTGGAGAAGGGTGGCCGTGAGTTCTGAGTCAATGGTTTATTCTGATATGGCAAAGCTCAGAACACTGAGGAGATTATTAAGGGATGGTGAGCCTCATGTCAGCAGTGCTAAAGTCGTCCTAGTTGACGGTGTCCCGGGTTGTGGAAAGACAAAAGAGATTCTCTCAAAAGTAAATTTTGAGGAAGATCTAATCTTAGTACCGGGTAAGCAGGCTGCTGAAATGATAAAGAGGCGTGCTAATGCGTCAGGAATAATTCAAGCCACAAGAGATAATGTTCGTACTGTTGATTCATTTATAATGAATTACGGTAAAGGAACACGCTGTCAGTTCAAAAGGTTATTTATCGACGAAGGTCTGATGTTGCACACTGGTTGTGTGAATTTTCTTGTTTCTATGTCTCTGTGCGAAATTGCATATGTTTATGGAGACACACAACAAATTCCATACATCAACAGAGTATCCGGTTTTCCGTACCCTGCACATTTTGCAAAAATAGAGGTTGATGAGGTGGAAACTCGCAGAACTACGCTGCGTTGTCCAGCCGACATTACCCACTATCTTAACAGAAGGTACGAAGGACATGTCATGTGTACATCGTCGGTTAAAAAGTCAGTTTCTCAGGAAATGGTGAGCGGGGCCGCAATGATCAATCCTGTATCTAAGCCACTGAATGGGAAAGTTTTGACTTTCACTCAGTCTGATAAAGAGGCGCTGCTTTCTCGAGGATATACGGACGTCCATACAGTACATGAGGTACAAGGTGAGACATATGCAGATGTGTCGTTGGTCAGATTGACTCCGACACCTGTATCTATCATCGCAGGAGATAGTCCGCACGTTCTCGTAGCTTTGTCAAGGCATACCCAAACATTGAAGTATTACACCGTAGTGATGGATCCTCTTGTAAGTATAATTAGGGATTTAGAAAAACTTAGTTCTTACTTGTTAGATATGTATAAAGTAGATGCAGGGACCCAATAG
>OM892671
ATGGCATACACACAGACAGCTACCACATCCGCTTTGCTCGACACTGTCCGAGGTAACAATACCTTGGTCAACGATCTTGCGAAGCGGCGTCTTTATGACACAGCGGTCGACGAGTTCAACGCTCGTGATCGCAGGCCCAAAGTAAATTTTTCCAAAGTAATAAGTGAGGAACAGACGCTTATTGCTACTAGGGCATATCCAGAATTCCAGATAACCTTCTATAATACGCAGAACGCCGTGCATTCGCTTGCCGGTGGACTACGATCCTTAGAACTGGAATATCTAATGATGCAGATCCCGTACGGATCACTCACATATGATATAGGTGGGAATTTTGCATCTCATCTGTTCAAAGGACGGGCATATGTTCACTGCTGTATGCCCAATCTTGATGTCCGCGACATAATGCGGCACGAAGGCCAGAAAGACAGTATAGAATTATACCTTTCCAGGCTTGAGCGGGGCAACAAAGTTGTCCCAAATTTCCAAAAGGAAGCTTTTGACAGATACGCTGAAACGCCAGACGAAGTTGTCTGTCACAGTACCTTCCAAACGTGTACGCACCAGCAGGTGGAAAACACAGGCAGGGTGTATGCTATTGCATTGCACAGTATATACGATATACCTGCTGATGAATTCGGAGCGGCACTTTTAAGGAAAAATGTCCATGTTTGTTACGCCGCCTTCCACTTTTCCGAGAATTTACTTCTCGAAGATTCACACGTCAACCTTGACGAAATCAACGCGTGTTTTTCGCGTGATGGAGACAAGCTGACTTTTTCTTTCGCATCTGAGAGCACTTTAAATTATTGTCATAGTTATTCTAATATTTTAAAATACGTGTGCAAAACTTACTTCCCGGCATCTAATAGAGAGGTCTACATGAAGGAGTTTTTGGTCACCAGGGTTAACACCTGGTTTTGTAAGTTTTCTAGGATAGATACTTTTTTATTATACAAGGGGGTAGCCCACAAAGGTGTAAATAGTGAGCAATTTTACAGCGCAATGGAAGATGCATGGCACTACAAAAAGACTCTTGCAATGTGTAACAGCGAGAGGATTCTTCTTGAAGATTCCTCATCGGTCAATTACTGGTTCCCAAAAATGAGAGATATGGTCATAGTTCCTCTATTCGACATATCTCTCGACACCAGTAAAAGGACCCGCAAAGAAGTCTTAGTGTCAAAGGATTTTGTATTCACAGTTTTAAATCACATTCGCACTTATCAAGCCAAGGCACTTACATACTCCAATGTTTTATCCTTTGTCGAATCAATTCGTTCAAGGGTAATTATCAACGGAGTGACTGCCAGGTCTGAGTGGGATGTTGACAAATCTCTTTTGCAATCCTTGTCCATGACATTTTTCTTGCATACTAAGCTTGCCGTTTTAAAAGACGAATTGTTAATCAGCAAGTTTAGTTTGGGGCCAAAATCAGTAAGCCAGCATGTATGGGATGAGATTTCCCTGGCTTTTGGAAACGCATTTCCATCGATCAAGGAGAGACTGCTAAATCGGAAACTAATTAAAGTGTCGGGAGACGCATTAGAAATCAGGGTGCCTGATTTATATGTGACTTTTCACGATAGATTAGTGACTGAGTACAAAACATCGGTGGATATGCCAGTGCTTGATATCAGAAAGAGAATGGAGGAGACTGAGGTTATGTACAATGCATTGTCTGAGCTATCTGTGCTCAAGGAGTCGGACAAGTTCGACGTTGATGTTTTTTCCCGGATGTGCCAGACTTTGGAGGTAGACCCAATGACTGCAGCAAAGGTTATTGTGGCAGTGATGAGCAACGAGAGCGGACTGACTCTTACATTCGAACAGCCAACTGAAGCAAATGTCGCATTGGCACTTAAAGATTCAGAAAAAGCCTCTGAGGGTGCACTAGTGGTTACTTCTAGAGATGTTGAAGAACCATCCATGAAGGGTTCAATGGCAAGAGGAGAGTTACAATTGGCCGGTCTGTCTGGAGACCAACCAGAGTCTTCCTATACTCGGAACGAGGAAATAGAGTCATTAGAGCAATTCCACATGGCAACGGCTAGTTCGTTAATTCGGAAACAGATGAGTTCGATTGTGTACACGGGCCCCATTAAAGTTCAGCAAATGAAAAACTTTATTGATAGCCTGGTAGCATCACTCTCTGCTGCGGTGTCGAACCTAGTCAAGATCCTAAAGGATACAGCTGCTATAGATCTCGAAACCCGTCAGAAGTTTGGAGTCTTAGATGTTGCGACCAAAAGATGGTTAATTAAACCTTTAGCCAAGAATCACGCATGGGGCGTTATTGAAACACATGCTAGGAAGTACCACGTTGCACTTTTGGAGTATGATGAGCATGGAGTGGTAACTTGCGACAGTTGGAGAAGGGTGGCCGTGAGTTCTGAGTCAATGGTTTATTCTGATATGGCAAAGCTCAGAACACTGAGGAGATTATTAAGGGATGGTGAGCCTCATGTCAGCAGTGCTAAAGTCGTCCTAGTTGACGGTGTCCCGGGTTGTGGAAAGACAAAAGAGATTCTCTCGAAAGTAAATTTTGAGGAAGATCTAATCTTAGTACCGGGTAAGCAGGCTGCTGAAATGATAAAGAGGCGTGCTAATGCGTCAGGAATAATTCAAGCCACAAGAGATAATGTTCGTACTGTTGATTCATTTATAATGAATTACGGTAAAGGAACACGCTGTCAGTTCAAAAGGTTATTTATCGACGAAGGTCTGATGTTGCACACTGGTTGTGTGAATTTTCTTGTTTCTATGTCTCTGTGCGAAATTGCATATGTTTATGGAGACACACAACAAATTCCATACATCAACAGAGTATCCGGTTTTCCGTACCCTGCACATTTTGCAAAAATAGAGGTTGATGAGGTGGAAACTCGCAGAACTACGCTGCGTTGTCCAGCCGACATTACCCACTATCTTAACAGAAGGTACGAAGGATATGTCATGTGTACATCGTCGGTTAAAAAGTCAGTTTCTCAGGAAATGGTGAGCGGGGCCGCAATGATCAATCCTGTATCTAAGCCACTGAATGGGAAAGTTTTGACTTTCACTCAGTCTGATAAAGAGGCGCTGCTTTCTCGAGGATATACGGACGTCCATACAGTACATGAGGTACAAGGTGAGACATATGCAGATGTGTCGTTGGTCAGATTGACTCCGACACCTGTATCTATCATCGCAGGAGATAGTCCGCACGTTCTCGTAGCTTTGTCAAGGCATACCCAAACATTGAAGTATTACACCGTAGTGATGGATCCTCTTGTAAGTATAATTAGGGATTTAGAAAAACTTAGTTCTTACTTGTTAGATATGTATAAAGTAGATGCAGGGACCCAATAG
>OM892672
ATGGCATACACACAGACAGCTACCACATCCGCTTTGCTCGACACTGTCCGAGGTAACAATACCTTGGTCAACGATCTTGCGAAGCGGCGTCTTTATGACACAGCGGTCGACGAGTTCAACGCTCGTGATCGCAGGCCCAAAGTAAATTTTTCCAAAGTAATAAGTGAGGAACAGACGCTTATTGCTACTAGGGCATATCCAGAATTCCAGATAACCTTCTATAATACGCAGAACGCCGTGCATTCGCTTGCCGGTGGACTACGATCCTTAGAACTGGAATATCTAATGATGCAGATCCCGTACGGATCACTCACATATGATATAGGTGGGAATTTTGCATCTCATCTGTTCAAAGGACGGGCATATGTTCACTGCTGTATGCCCAATCTTGATGTCCGCGACATAATGCGGCACGAAGGCCAGAAAGACAGTATAGAATTATACCTTTCCAGGCTTGAGCGGGGCAACAAAGTTGTCCCAAATTTCCAAAAGGAAGCTTTTGACAGATACGCTGAAACGCCAGACGAAGTTGTCTGTCACAGTACCTTCCAAACGTGTACGCACCAGCAGGTGGAAAACACAGGCAGGGTGTATGCTATTGCATTGCACAGTATATACGATATACCTGCTGATGAATTCGGAGCGGCACTTTTAAGGAAAAATGTCCATGTTTGTTACGCCGCCTTCCACTTTTCCGAGAATTTACTTCTCGAAGATTCACACGTCAACCTTGACGAAATCAACGCGTGTTTTTCGCGTGATGGAGACAAGCTGACTTTTTCTTTCGCATCTGAGAGCACTTTAAATTATTGTCATAGTTATTCTAATATTTTAAAATACGTGTGCAAAACTTACTTCCCGGCATCTAATAGAGAGGTCTACATGAAGGAGTTTTTGGTCACCAGGGTTAACACCTGGTTTTGTAAGTTTTCTAGGATAGATACTTTTTTATTATACAAGGGGGTAGCCCACAAAGGTGTAAATAGTGAGCAATTTTACAGCGCAATGGAAGATGCATGGCACTACAAAAAGACTCTTGCAATGTGTAACAGCGAGAGGATTCTTCTTGAAGATTCCTCATCGGTCAATTACTGGTTCCCAAAAATGAGAGATATGGTCATAGTTCCTCTATTCGACATATCTCTCGACACCAGTAAAAGGACCCGCAAAGAAGTCTTAGTGTCAAAGGATTTTGTATTCACAGTTTTAAATCACATTCGCACTTATCAAGCCAAGGCACTTACATACTCCAATGTTTTATCCTTTGTCGAATCAATTCGTTCAAGGGTAATTATCAACGGAGTGACTGCCAGGTCTGAGTGGGATGTTGACAAATCTCTTTTGCAATCCTTGTCCATGACATTTTTCTTGCATACTAAGCTTGCCGTTTTAAAAGACGAATTGTTAATCAGCAAGTTTAGTTTGGGGCCAAAATCAGTAAGCCAGCATGTATGGGATGAGATTTCACTGGCTTTTGGAAACGCATTTCCATCGATCAAGGAGAGACTGCTAAATCGGAAACTAATTAAAGTGTCGGGAGACGCATTAGAAATCAGGGTGCCTGATTTATATGTGACTTTTCACGATAGATTAGTGACTGAGTACAAAACATCGGTGGATATGCCAGTGCTTGATATCAGAAAGAGAATGGAGGAGACTGAGGTTATGTACAATGCATTGTCTGAGCTATCTGTGCTCAAGGAGTCGGACAAGTTCGACGTTGATGTTTTTTCCCGGATGTGCCAGACTTTGGAGGTAGACCCAATGACTGCAGCAAAGGTTATTGTGGCAGTGATGAGCAACGAGAGCGGACTGACTCTTACATTCGAACAGCCAACTGAAGCAAATGTCGCATTGGCACTTAAAGATTCAGAAAAAGCCTCTGAGGGTGCACTAGTGGTTACTTCTAGAGATGTTGAAGAACCATCCATGAAGGGTTCAATGGCAAGAGGAGAGTTACAATTGGCCGGTCTGTCTGGAGACCAACCAGAGTCTTCCTATACTCGGAACGAGGAAATAGAGTCATTAGAGCAATTCCACATGGCAACGGCTAGTTCGTTAATTCGGAAACAGATGAGTTCGATTGTGTACACGGGCCCCATTAAAGTTCAGCAAATGAAAAACTTTATTGATAGCCTGGTAGCATCACTCTCTGCTGCGGTGTCGAACCTAGTCAAGATCCTAAAGGATACAGCTGCTATAGATCTCGAAACCCGTCAGAAGTTTGGAGTCTTAGATGTTGCGACCAAAAGATGGTTAATTAAACCTTTAGCCAAGAATCACGCATGGGGCGTTATTGAAACACATGCTAGGAAGTACCACGTTGCACTTTTGGAGTATGATGAGCATGGAGTGGTAACTTGCGACAGTTGGAGAAGGGTGGCCGTGAGTTCTGAGTCAATGGTTTATTCTGATATGGCAAAGCTCAGAACACTGAGGAGATTATTAAGGGATGGTGAGCCTCATGTCAGCAGTGCTAAAGTCGTCCTAGTTGACGGTGTCCCGGGTTGTGGAAAGACAAAAGAGATTCTCTCGAAAGTAAATTTTGAGGAAGATCTAATCTTAGTACCGGGTAAGCAGGCTGCTGAAATGATAAAGAGGCGTGCTAATGCGTCAGGAATAATTCAAGCCACAAGAGATAATGTTCGTACTGTTGATTCATTTATAATGAATTACGGTAAAGGAACACGCTGTCAGTTCAAAAGGTTATTTATCGACGAAGGTCTGATGTTGCACACTGGTTGTGTGAATTTTCTTGTTTCTATGTCTCTGTGCGAAATTGCATATGTTTATGGAGACACACAACAAATTCCATACATCAACAGAGTATCCGGTTTTCCGTACCCTGCACATTTTGCAAAAATAGAGGTTGATGAGGTGGAAACTCGCAGAACTACGCTGCGTTGTCCAGCCGACATTACCCACTATCTTAACAGAAGGTACGAAGGACATGTCATGTGTACATCGTCGGTTAAAAAGTCAGTTTCTCAGGAAATGGTGAGCGGGGCCGCAATGATCAATCCTGTATCTAAGCCACTGAATGGGAAAGTTTTGACTTTCACTCAGTCTGATAAAGAGGCGCTGCTTTCTCGAGGATATACGGACGTCCATACAGTACATGAGGTACAAGGTGAGACATATGCAGATGTGTCGTTGGTCAGATTGACTCCGACACCTGTATCTATCATCGCAGGAGATAGTCCGCACGTTCTCGTAGCTTTGTCAAGGCATACCCAAACATTGAAGTATTACACCGTAGTGATGGATCCTCTTGTAAGTATAATTAGGGATTTAGAAAAACTTAGTTCTTACTTGTTAGATATGTATAAAGTAGATGCAGGGACCCAATAG
>OM892674
ATGGCATACACACAGACAGCTACCACATCCGCTTTGCTCGACACTGTCCGAGGTAACAATACCTTGGTCAATGATCTTGCGAAGCGGCGTCTTTATGACACAGCGGTCGACGAGTTCAACGCTCGTGATCGCAGGCCCAAAGTAAATTTTTCCAAAGTAATAAGTGAGGAACAGACGCTTATTGCTACTAGGGCATATCCAGAATTCCAGATAACCTTCTATAATACGCAGAACGCCGTGCATTCGCTTGCCGGTGGACTACGATCCTTAGAACTGGAATATCTAATGATGCAGATCCCGTACGGATCACTCACATATGATATAGGTGGGAATTTTGCATCTCATCTGTTCAAAGGACGGGCATATGTTCACTGCTGTATGCCCAATCTTGATGTCCGCGACATAATGCGGCACGAAGGCCAGAAAGACAGTATAGAATTATACCTTTCCAGGCTTGAGCGGGGCAACAAAGTTGTCCCAAATTTCCAAAAGGAAGCTTTTGACAGATACGCTGAAACGCCAGACGAAGTTGTCTGTCACAGTACCTTCCAAACGTGTACGCACCAGCAGGTGGAAAACACAGGCAGGGTGTATGCTATTGCATTGCACAGTATATACGATATACCTGCTGATGAATTCGGAGCGGCACTTTTAAGGAAAAATGTCCATGTTTGTTACGCCGCCTTCCACTTTTCCGAGAATTTACTTCTCGAAGATTCACACGTCAACCTTGACGAAATCAACGCGTGTTTTTCGCGTGATGGAGACAAGCTGACTTTTTCTTTCGCATCTGAGAGCACTTTAAATTATTGTCATAGTTATTCTAATATTTTAAAATACGTGTGCAAAACTTACTTCCCGGCATCTAATAGAGAGGTCTACATGAAGGAGTTTTTAGTCACCAGGGTTAACACCTGGTTTTGTAAGTTTTCTAGGATAGATACTTTTTTATTATACAAGGGGGTAGCCCACAAAGGTGTAAATAGTGAGCAATTTTACAGCGCAATGGAAGATGCATGGCACTACAAAAAGACTCTTGCAATGTGTAACAGCGAGAGGATTCTTCTTGAAGATTCCTCATCGGTCAATTACTGGTTCCCAAAAATGAGAGATATGGTCATAGTTCCTCTATTCGACATATCTCTCGACACCAGTAAAAGGACCCGCAAAGAAGTCTTAGTGTCAAAGGATTTTGTATTCACAGTTTTAAATCACATTCGCACTTATCAAGCCAAGGCACTTACATACTCCAATGTTTTATCCTTTGTCGAATCAATTCGTTCAAGGGTAATTATCAACGGAGTGACTGCCAGGTCTGAGTGGGATGTTGACAAATCTCTTTTGCAATCCTTGTCCATGACATTTTTCTTGCATACTAAGCTTGCCGTTTTAAAAGACGAATTGTTAATCAGCAAGTTTAGTTTGGGGCCAAAATCAGTAAGCCAGCATGTATGGGATGAGATTTCCCTGGCTTTTGGAAACGCATTTCCATCGATCAAGGAGAGACTGCTAAATCGGAAACTAATTAAAGTGTCGGGAGACGCATTAGAAATCAGGGTGCCTGATTTATATGTGACTTTTCACGATAGATTAGTGACTGAGTACAAAACATCGGTGGATATGTCAGTGCTTGATATCAGAAAGAGAATGGAGGAGACTGAGGTTATGTACAATGCATTGTCTGAGCTATCTGTGCTCAAGGAGTCGGACAAGTTCGACGTTGATGTTTTTTCCCGGATGTGCCAGACTTTGGAGGTAGACCCAATGACTGCAGCAAAGGTTATAGTGGCAGTGATGAGCAACGAGAGCGGACTGACTCTTACATTCGAACAGCCAACTGAAGCAAATGTCGCATTGGCACTTAAAGATTCAGAAAAAGCCTCTGAGGGTGCACTAGTGGTTACTTCTAGAGATGTTGAAGAACCATCCATGAAGGGTTCAATGGCAAGAGGAGAGTTACAATTGGCCGGTCTGTCTGGAGACCAACCAGAGTCTTCCTATACTCGGAACGAGGAAATAGATTCATTAGAGCAATTCCACATGGCAACGGCTAGTTCGTTAATTCGGAAACAGATGAGTTCGATTGTGTACACGGGCCCCATTAAAGTTCAGCAAATGAAAAACTTTATTGATAGCCTGGTAGCATCACTCTCTGCTGCGGTGTCGAACCTAGTCAAGATCCTAAAGGATACAGCTGCTATAGATCTCGAAACCCGTCAGAAGTTTGGAGTCTTAGATGTTGCGACCAAAAGATGGTTAATTAAACCTTTAGCCAAGAATCACGCATGGGGCGTTATTGAAACACATGCTAGGAAGTACCACGTTGCACTTTTGGAGTATGATGAGCATGGAGTGGTAACTTGCGACAGTTGGAGAAGGGTGGCCGTGAGTTCTGAGTCAATGGTTTATTCTGATATGGCAAAGCTCAGAACACTGAGGAGATTATTAAGAGATGGTGAGCCTCATGTCAGCAGTGCTAAAGTCGTCCTAGTTGACGGTGTCCCGGGTTGTGGAAAGACAAAAGAGATTCTCTCGAAAGTAAATTTTGAGGAAGATCTAATCTTAGTACCGGGTAAGCAGGCTGCTGAAATGATAAAGAGGCGTGCTAATGCGTCAGGAATAATTCAAGCCACAAGAGATAATGTTCGTACTGTTGATTCATTTATAATGAACTACGGTAAAGGAACACGCTGTCAGTTCAAAAGGTTATTTATCGACGAAGGTCTGATGTTGCACACTGGTTGTGTGAATTTTCTTGTTTCTATGTCTCTGTGCGAAATTGCATATGTTTATGGAGACACACAACAAATTCCATACATCAACAGAGTATCCGGTTTTCCGTACCCTGCACATTTTGCAAAAATAGAGGTTGATGAGGTGGAAACTCGCAGAACTACGCTGCGTTGTCCAGCCGACATTACCCACTATCTTAACAGAAGGTACGAAGGACATGTCATGTGTACATCGTCGGTTAAAAAGTCAGTTTCTCAGGAAATGGTGAGCGGGGCCGCAATGATCAATCCTGTATCTAAGCCATTGAATGGGAAAGTTTTGACTTTCACTCAGTCTGATAAAGAGGCGCTGCTTTCTCGAGGATATACGGACGTCCATACAGTACATGAGGTACAAGGTGAGACATATGCAGATGTGTCGTTGGTCAGATTGACTCCGACACCTGTATCTATCATCGCAGGAGATAGTCCGCACGTTCTCGTAGCTTTGTCAAGGCATACCCAAACATTGAAGTATTACACCGTAGTGATGGATCCTCTTGTAAGTATAATTAGGGATTTAGAAAAACTTAGTTCTTACTTGTTAGATATGTATAAAGTAGATGCAGGGACCCAATAG
>OM892675
ATGGCATACACACAGACAGCTACCACATCCGCTTTGCTCGACACTGTCCGAGGTAACAATACCTTGGTCAACGATCTTGCGAAGCGGCGTCTTTATGACACAGCGGTCGACGAGTTCAACGCTCGTGATCGCAGGCCCAAAGTAAATTTTTCCAAAGTAATAAGTGAGGAACAGACGCTTATTGCTACTAGGGCATATCCAGAATTCCAGATAACCTTCTATAATACGCAGAACGCCGTGCATTCGCTTGCCGGTGGACTACGATCCTTAGAACTGGAATATCTAATGATGCAGATCCCGTACGGATCACTCACATATGATATAGGTGGGAATTTTGCATCTCATCTGTTCAAAGGACGGGCATATGTTCACTGCTGTATGCCCAATCTTGATGTCCGCGACATAATGCGGCACGAAGGCCAGAAAGACAGTATAGAATTATACCTTTCCAGGCTTGAACGGGGCAACAAAGTTGTCCCAAATTTCCAAAAGGAAGCTTTTGACAGATACGCTGAAACGCCAGACGAAGTTGTCTGTCACAGTACCTTCCAAACGTGTACGCACCAGCAGGTGGAAAACACAGGCAGGGTGTATGCTATTGCATTGCACAGTATATACGATATACCTGCTGATGAATTCGGAGCGGCACTTTTAAGGAAAAATGTCCATGTTTGTTACGCCGCCTTCCACTTTTCCGAGAATTTACTTCTCGAAGATTCACACGTCAACCTTGACGAAATCAACGCGTGTTTTTCGCGTGATGGAGACAAGCTGACTTTTTCTTTCGCATCTGAGAGCACTTTAAATTATTGTCATAGTTATTCTAATATTTTAAAATACGTGTGCAAAACTTACTTCCCGGCATCTAATAGAGAGGTCTACATGAAGGAGTTTTTGGTCACCAGGGTTAACACCTGGTTTTGTAAGTTTTCTAGAATAGATACTTTTTTATTATACAAGGGGGTAGCCCACAAAGGTGTAAATAGTGAGCAATTTTACAGCGCAATGGAAGATGCATGGCACTACAAAAAGACTCTTGCAATGTGTAACAGCGAGAGGATTCTTCTTGAAGATTCCTCATCGGTCAATTACTGGTTCCCAAAAATGAGAGATATGGTCATAGTTCCTCTATTCGACATATCTCTCGACACCAGTAAAAGGACCCGCAAAGAAGTCTTAGTGTCAAAGGATTTTGTATTCACAGTTTTAAATCACATTCGCACTTATCAAGCCAAGGCACTTACATACTCCAATGTTTTATCCTTTGTCGAATCAATTCGTTCAAGGGTAATTATCAACGGAGTGACTGCCAGGTCTGAGTGGGATGTTGACAAATCTCTTTTGCAATCCTTGTCCATGACATTTTTCTTGCATACTAAGCTTGCCGTTTTAAAAGACGAATTGTTAATCAGCAAGTTTAGTTTGGGGCCAAAATCAGTAAGCCAGCATGTATGGGATGAGATTTCCCTGGCTTTTGGAAACGCATTTCCATCGATCAAGGAGAGACTGCTAAATCGGAAACTAATTAAAGTGTCGGGAGACGCATTAGAAATCAGGGTGCCTGATTTATATGTGACTTTTCACGATAGATTAGTGACTGAGTACAAAACATCGGTGGATATGCCAGTGCTTGATATCAGAAAGAGAATGGAGGAGACTGAGGTTATGTACAATGCATTGTCTGAGCTATCTGTGCTCAAGGAGTCGGACAAGTTCGACGTTGATGTTTTTTCCCGGATGTGCCAGACTTTGGAGGTAGACCCAATGACTGCAGCAAAGGTTATTGTGGCAGTGATGAGCAACGAGAGCGGACTGACTCTTACATTCGAACAGCCAACTGAAGCAAATGTCGCATTGGCACTTAAAGATTCAGAAAAAGCCTCTGAGGGTGCACTAGTGGTTACTTCTAGAGATGTTGAAGAACCATCCATGAAGGGTTCAATGGCAAGAGGAGAGTTACAATTGGCCGGTCTGTCTGGAGACCAACCAGAGTCTTCCTATACTCGGAACGAGGAAATAGAGTCATTAGAGCAATTCCACATGGCAACGGCTAGTTCGTTAATTCGGAAACAGATGAGTTCGATTGTGTACACGGGCCCCATTAAAGTTCAGCAAATGAAAAACTTTATTGATAGCCTGGTAGCATCACTCTCTGCTGCGGTGTCGAACCTAGTCAAGATCCTAAAGGATACAGCTGCTATAGATCTCGAAACCCGTCAGAAGTTTGGAGTCTTAGATGTTGCGACCAAAAGATGGTTAATTAAACCTTTAGCCAAGAATCACGCATGGGGCGTTATTGAAACACATGCTAGGAAGTACCACGTTGCACTTTTGGAGTATGATGAGCATGGAGTGGTAACTTGCGACAGTTGGAGAAGGGTGGCCGTGAGTTCTGAGTCAATGGTTTATTCTGATATGGCAAAGCTCAGAACACTGAGGAGATTATTAAGGGATGGTGAGCCTCATGTCAGCAGTGCTAAAGTCGTCCTAGTTGACGGTGTCCCGGGTTGTGGAAAGACAAAAGAGATTCTCTCGAAAGTAAATTTTGAGGAAGATCTAATCTTAGTACCGGGTAAGCAAGCTGCTGAAATGATAAAGAGGCGTGCTAATGCGTCAGGAATAATTCAAGCCACAAGAGATAATGTTCGTACTGTTGATTCATTTATAATGAATTACGGTAAAGGAACACGCTGTCAGTTCAAAAGGTTATTTATCGACGAAGGTCTGATGTTGCACACTGGTTGTGTGAATTTTCTTGTTTCTATGTCTCTGTGCGAAATTGCATATGTTTATGGAGACACACAACAAATTCCATACATCAACAGAGTATCCGGTTTTCCGTACCCTGCACATTTTGCAAAAATAGAGGTTGATGAGGTGGAAACTCGCAGAACTACGCTGCGTTGTCCAGCCGACATTACCCACTATCTTAACAGAAGGTACGAAGGACATGTCATGTGTACATCGTCGGTTAAAAAGTCAGTTTCTCAGGAAATGGTGAGCGGGGCCGCAATGATCAATCCTGTATCTAAGCCACTGAATGGGAAAGTTTTGACTTTCACTCAGTCTGATAAAGAGGCGCTGCTTTCTCGAGGATATACGGACGTCCATACAGTACATGAGGTACAAGGTGAGACATATGCAGATGTGTCGTTGGTCAGATTGACTCCGACACCTGTATCTATCATCGCAGGAGATAGTCCGCACGTTCTCGTAGCTTTGTCAAGGCATACCCAAACATTGAAGTATTACACCGTAGTGATGGATCCTCTTGTAAGTATAATTAGGGATTTAGAAAAACTTAGTTCTTACTTGTTAGATATGTATAAAGTAGATGCAGGGACCCAATAG
>OM892676
ATGGCATACACACAGACAGCTACCACATCCGCTTTGCTCGACACTGTCCGAGGTAACAATACCTTGGTCAATGATCTTGCGAAGCGGCGTCTTTATGACACAGCGGTCGACGAGTTCAACGCTCGTGATCGCAGGCCCAAAGTAAATTTTTCCAAAGTAATAAGTGAGGAACAGACGCTTATTGCTACTAGGGCATATCCAGAATTCCAGATAACCTTCTATAATACGCAGAACGCCGTGCATTCGCTTGCCGGTGGACTACGATCCTTAGAACTGGAATATCTAATGATGCAGATCCCGTACGGATCACTCACATATGATATAGGTGGGAATTTTGCATCTCATCTGTTCAAAGGACGGGCATATGTTCACTGCTGTATGCCTAATCTTGATGTCCGCGACATAATGCGGCACGAAGGCCAGAAAGACAGTATAGAATTATACCTTTCCAGGCTTGAGCGGGGCAACAAAGTTGTCCCAAATTTCCAAAAGGAAGCTTTTGACAGATACGCTGAAACGCCAGACGAAGTTGTCTGTCACAGTACCTTCCAAACGTGTACGCACCAGCAGGTGGAAAACACAGGCAGGGTGTATGCTATTGCATTGCACAGTATATACGATATACCTGCTGATGAATTCGGAGCGGCACTTTTAAGGAAAAATGTCCATGTTTGTTACGCCGCCTTCCACTTTTCCGAGAATTTACTTCTCGAAGATTCACACGTCAACCTTGACGAAATCAACGCGTGTTTTTCGCGTGATGGAGACAAGCTGACTTTTTCTTTCGCATCTGAGAGCACTTTAAATTATTGTCATAGTTATTCTAATATTTTAAAATACGTGTGCAAAACTTACTTCCCGGCATCTAATAGAGAGGTCTACATGAAGGAGTTTTTAGTCACCAGGGTTAACACCTGGTTTTGTAAGTTTTCTAGGATAGATACTTTTTTATTATACAAGGGGGTAGCCCACAAAGGTGTAAATAGTGAGCAATTTTACAGCGCAATGGAAGATGCATGGCACTACAAAAAGACTCTTGCAATGTGTAACAGCGAGAGGATTCTTCTTGAAGATTCCTCATCGGTCAATTACTGGTTCCCAAAAATGAGAGATATGGTCATAGTTCCTCTATTCGACATATCTCTCGACACCAGTAAAAGGACCCGCAAAGAAGTCTTAGTGTCAAAGGATTTTGTATTCACAGTTTTAAATCACATTCGCACTTATCAAGCCAAGGCACTTACATACTCCAATGTTTTATCCTTTGTCGAATCAATTCGTTCAAGGGTAATTATCAACGGAGTGACTGCCAGGTCTGAGTGGGATGTTGACAAATCTCTTTTGCAATCCTTGTCCATGACATTTTTCTTGCATACTAAGCTTGCCGTTTTAAAAGACGAATTGTTAATCAGCAAGTTTAGTTTGGGGCCAAAATCAGTAAGCCAGCATGTATGGGATGAGATTTCCCTGGCTTTTGGAAACGCATTTCCATCGATCAAGGAGAGACTGCTAAATCGGAAACTAATTAAAGTGTCGGGAGACGCATTAGAAATCAGGGTGCCTGATTTATATGTGACTTTTCACGATAGATTAGTGACTGAGTACAAAACATCGGTGGATATGCCAGTGCTTGATATCAGAAAGAGAATGGAGGAGACTGAGGTTATGTACAATGCATTGTCTGAGCTATCTGTGCTCAAGGAGTCGGACAAGTTCGACGTTGATGTTTTTTCCCGGATGTGCCAGACTTTGGAGGTAGACCCAATGACTGCAGCAAAGGTTATAGTGGCAGTGATGAGCAACGAGAGCGGACTGACTCTTACATTCGAACAGCCAACTGAAGCAAATGTCGCATTGGCACTAAAAGATTCAGAAAAAGCCTCTGAGGGTGCACTAGTGGTTACTTCTAGAGATGTTGAAGAACCATCCATGAAGGGTTCAATGGCAAGAGGAGAGTTACAATTGGCCGGTCTGTCTGGAGACCAACCAGAGTCTTCCTATACTCGGAACGAGGAAATAGAGTCATTAGAGCAATTCCACATGGCAACGGCTAGTTCGTTAATTCGGAAACAGATGAGTTCGATTGTGTACACGGGCCCCATTAAAGTTCAGCAAATGAAAAACTTTATTGATAGCCTGGTAGCATCACTCTCTGCTGCGGTGTCGAACCTAGTCAAGATCCTAAAGGATACAGCTGCTATAGATCTCGAAACCCGTCAGAAGTTTGGAGTCTTAGATGTTGCGACCAAAAGATGGTTAATTAAACCTTTAGCCAAAAATCACGCATGGGGCGTTATTGAAACACATGCTAGGAAGTACCACGTTGCACTTTTGGAGTATGATGAGCATGGAGTGGTAACTTGCGACAGTTGGAGAAGGGTGGCCGTGAGTTCTGAGTCAATGGTTTATTCTGATATGGCAAAGCTCAGAACACTGAGGAGATTATTAAGAGATGGTGAGCCTCATGTCAGCAGTGCTAAAGTCGTCCTAGTTGACGGTGTCCCGGGTTGTGGAAAGACAAAAGAGATTCTCTCGAAAGTAAATTTTGAGGAAGATCTAATCTTAGTACCGGGTAAGCAGGCTGCTGAAATGATAAAGAGGCGTGCTAATGCGTCAGGAATAATTCAAGCCACAAGAGATAATGTTCGTACTGTTGATTCATTTATAATGAATTACGGTAAAGGAACACGCTGTCAGTTCAAAAGGTTATTTATCGACGAAGGTCTGATGTTGCACACTGGTTGTGTGAATTTTCTTGTTTCTATGTCTCTGTGCGAAATTGCATATGTATATGGAGACACACAACAAATTCCATACATCAACAGAGTATCCGGTTTTCCGTACCCTGCACATTTTGCAAAAATAGAGGTTGATGAGGTGGAAACACGCAGAACTACGCTGCGTTGTCCAGCCGACATTACCCACTATCTTAACAGAAGGTACGAAGGACATGTCATGTGTACATCGTCGGTTAAAAAGTCAGTTTCTCAGGAAATGGTGAGCGGGGCCGCAATGATCAATCCTGTATCTAAGCCATTGAATGGGAAAGTTTTGACTTTCACTCAGTCTGATAAAGAGGCGCTGCTTTCTCGAGGATATACGGACGTCCATACAGTACATGAGGTACAAGGTGAGACATATGCAGATGTGTCGTTGGTCAGATTGACTCCGACACCTGTATCTATCATCGCAGGAGATAGTCCGCACGTTCTCGTAGCTTTGTCAAGGCATACCCAAACATTGAAGTATTACACTGTAGTGATGGATCCTCTTGTAAGTATAATTAGGGATTTAGAAAAACTTAGTTCTTACTTGTTAGATATGTATAAAGTAGATGCAGGGACCCAATAG
>OM892678
ATGGCATACACACAGACAGCTACCACATCCGCTTTGCTCGACACTGTCCGAGGTAACAATACCTTGGTCAATGATCTTGCGAAGCGGCGTCTTTATGACACAGCGGTCGACGAGTTCAACGCTCGTGATCGCAGGCCCAAAGTAAATTTTTCCAAAGTAATAAGTGAGGAACAGACGCTTATTGCTACTAGGGCATATCCAGAATTCCAGATAACCTTCTATAATACGCAGAACGCCGTGCATTCGCTTGCCGGTGGACTACGATCCTTAGAACTGGAATATCTAATGATGCAGATCCCGTACGGATCACTCACATATGATATAGGTGGGAATTTTGCATCTCATCTGTTCAAAGGACGGGCATATGTTCACTGCTGTATGCCTAATCTTGATGTCCGCGACATAATGCGGCACGAAGGCCAGAAAGACAGTATAGAATTATACCTTTCCAGGCTTGAGCGGGGCAACAAAGTTGTCCCAAATTTCCAAAAGGAAGCTTTTGACAGATACGCTGAAACGCCAGACGAAGTTGTCTGTCACAGTACCTTCCAAACGTGTACGCACCAGCAGGTGGAAAACACAGGCAGGGTGTATGCTATTGCATTGCACAGTATATACGATATACCTGCTGATGAATTCGGAGCGGCACTTTTAAGGAAAAATGTCCATGTTTGTTACGCCGCCTTCCACTTTTCCGAGAATTTACTTCTCGAAGATTCACACGTCAACCTTGACGAAATCAACGCGTGTTTTTCGCGTGATGGAGACAAGCTGACTTTTTCTTTCGCATCTGAGAGCACTTTAAATTATTGTCATAGTTATTCTAATATTTTAAAATACGTGTGCAAAACTTACTTCCCGGCATCTAATAGAGAGGTCTACATGAAGGAGTTTTTAGTCACCAGGGTTAACACCTGGTTTTGTAAGTTTTCTAGGATAGATACTTTTTTATTATACAAGGGGGTAGCCCACAAAGGTGTAAATAGTGAGCAATTTTACAGCGCAATGGAAGATGCATGGCACTACAAAAAGACTCTTGCAATGTGTAACAGCGAGAGGATTCTTCTTGAAGATTCCTCATCGGTCAATTACTGGTTCCCAAAAATGAGAGATATGGTCATAGTTCCTCTATTCGACATATCTCTCGACACCAGTAAAAGGACCCGCAAAGAAGTCTTAGTGTCAAAGGATTTTGTATTCACAGTTTTAAATCACATTCGCACTTATCAAGCCAAGGCACTTACATACTCCAATGTTTTATCCTTTGTCGAATCAATTCGTTCAAGGGTAATTATCAACGGAGTGACTGCCAGGTCTGAGTGGGATGTTGACAAATCTCTTTTGCAATCCTTGTCCATGACATTTTTCTTGCATACTAAGCTTGCCGTTTTAAAAGACGAATTGTTAATCAGCAAGTTTAGTTTGGGGCCAAAATCAGTAAGCCAGCATGTATGGGATGAGATTTCCCTGGCTTTTGGAAACGCATTTCCATCGATCAAGGAGAGACTGCTAAATCGGAAACTAATTAAAGTGTCGGGAGACGCATTAGAAATCAGGGTGCCTGATTTATATGTGACTTTTCACGATAGATTAGTGACTGAGTACAAAACATCGGTGGATATGCCAGTGCTTGATATCAGAAAGAGAATGGAGGAGACTGAGGTTATGTACAATGCATTGTCTGAGCTATCTGTGCTCAAGGAGTCGGACAAGTTCGACGTTGATGTTTTTTCCCGGATGTGCCAGACTTTGGAGGTAGACCCAATGACTGCAGCAAAGGTTATAGTGGCAGTGATGAGCAACGAGAGCGGACTGACTCTTACATTCGAACAGCCAACTGAAGCAAATGTCGCATTGGCACTAAAAGATTCAGAAAAAGCCTCTGAGGGTGCACTAGTGGTTACTTCTAGAGATGTTGAAGAACCATCCATGAAGGGTTCAATGGCAAGAGGAGAGTTACAATTGGCCGGTCTGTCTGGAGACCAACCAGAGTCTTCCTATACTCGGAACGAGGAAATAGAGTCATTAGAGCAATTCCACATGGCAACGGCTAGTTCGTTAATTCGGAAACAGATGAGTTCGATTGTGTACACGGGCCCCATTAAAGTTCAGCAAATGAAAAACTTTATTGATAGCCTGGTAGCATCACTCTCTGCTGCGGTGTCGAACCTAGTCAAGATCCTAAAGGATACAGCTGCTATAGATCTCGAAACCCGTCAGAAGTTTGGAGTCTTAGATGTTGCGACCAAAAGATGGTTAATTAAACCTTTAGCCAAAAATCACGCATGGGGCGTTATTGAAACACATGCTAGGAAGTACCACGTTGCACTTTTGGAGTATGATGAGCATGGAGTGGTAACTTGCGACAGTTGGAGAAGGGTGGCCGTGAGTTCTGAGTCAATGGTTTATTCTGATATGGCAAAGCTCAGAACACTGAGGAGATTATTAAGAGATGGTGAGCCTCATGTCAGCAGTGCTAAAGTCGTCCTAGTTGACGGTGTCCCGGGTTGTGGAAAGACAAAAGAGATTCTCTCGAAAGTAAATTTTGAGGAAGATCTAATCTTAGTACCGGGTAAGCAGGCTGCTGAAATGATAAAGAGGCGTGCTAATGCGTCAGGAATAATTCAAGCCACAAGAGATAATGTTCGTACTGTTGATTCATTTATAATGAATTACGGTAAAGGAACACGCTGTCAGTTCAAAAGGTTATTTATCGACGAAGGTCTGATGTTGCACACTGGTTGTGTGAATTTTCTTGTTTCTATGTCTCTGTGCGAAATTGCATATGTATATGGAGACACACAACAAATTCCATACATCAACAGAGTATCCGGTTTTCCGTACCCTGCACATTTTGCAAAAATAGAGGTTGATGAGGTGGAAACACGCAGAACTACGCTGCGTTGTCCAGCCGACATTACCCACTATCTTAACAGAAGGTACGAAGGACATGTCATGTGTACATCGTCGGTTAAAAAGTCAGTTTCTCAGGAAATGGTGAGCGGGGCCGCAATGATCAATCCTGTATCTAAGCCATTGAATGGGAAAGTTTTGACTTTCACTCAGTCTGATAAAGAGGCGCTGCTTTCTCGAGGATATACGGACGTCCATACAGTACATGAGGTACAAGGTGAGACATATGCAGATGTGTCGTTGGTCAGATTGACTCCGACACCTGTATCTATCATCGCAGGAGATAGTCCGCACGTTCTCGTAGCTTTGTCAAGGCATACCCAAACATTGAAGTATTACACTGTAGTGATGGATCCTCTTGTAAGTATAATTAGGGATTTAGAAAAACTTAGTTCTTACTTGTTAGATATGTATAAAGTAGATGCAGGGACCCAATAG
>OM892679
ATGGCATACACACAGACAGCTACCACATCCGCTTTGCTCGACACTGTCCGAGGTAACAATACCTTGGTCAACGATCTTGCGAAGCGGCGTCTTTATGACACAGCGGTCGACGAGTTCAACGCTCGTGATCGCAGGCCCAAAGTAAATTTTTCCAAAGTAATAAGTGAGGAACAGACGCTTATTGCTACTAGGGCATATCCAGAATTCCAGATAACCTTCTATAATACGCAGAACGCCGTGCATTCGCTTGCCGGTGGACTACGATCCTTAGAACTGGAATATCTAATGATGCAGATCCCGTACGGATCACTCACATATGATATAGGTGGGAATTTTGCATCTCATCTGTTCAAAGGACGGGCATATGTTCACTGCTGTATGCCCAATCTTGATGTCCGCGACATAATGCGGCACGAAGGCCAGAAAGACAGTATAGAATTATACCTTTCCAGGCTTGAGCGGGGCAACAAAGTTGTCCCAAATTTCCAAAAGGAAGCTTTTGACAGATACGCTGAAACGCCAGACGAAGTTGTCTGTCACAGTACCTTCCAAACGTGTACGCACCAGCAGGTGGAAAACACAGGCAGGGTGTATGCTATTGCATTGCACAGTATATACGATATACCTGCTGATGAATTCGGAGCGGCACTTTTAAGGAAAAATGTCCATGTTTGTTACGCCGCCTTCCACTTTTCCGAGAATTTACTTCTCGAAGATTCACACGTCAACCTTGACGAAATCAACGCGTGTTTTTCGCGTGATGGAGACAAGCTGACTTTTTCTTTCGCATCTGAGAGCACTTTAAATTATTGTCATAGTTATTCTAATATTTTAAAATACGTGTGCAAAACTTACTTCCCGGCATCTAATAGAGAGGTCTACATGAAGGAGTTTTTGGTCACCAGGGTTAACACCTGGTTTTGTAAGTTTTCTAGGATAGATACTTTTTTATTATACAAGGGGGTAGCCCACAAAGGTGTAAATAGTGAGCAATTTTACAGCGCAATGGAAGATGCATGGCACTACAAAAAGACTCTTGCAATGTGTAACAGCGAGAGGATTCTTCTTGAAGATTCCTCATCGGTCAATTACTGGTTCCCAAAAATGAGAGATATGGTCATAGTTCCTCTATTCGACATATCTCTCGACACCAGTAAAAGGACCCGCAAAGAAGTCTTAGTGTCAAAGGATTTTGTATTCACAGTTTTAAATCACATTCGCACTTATCAAGCCAAGGCACTTACATACTCCAATGTTTTATCCTTCGTCGAATCAATTCGTTCAAGGGTAATTATCAACGGAGTGACTGCCAGGTCTGAGTGGGATGTTGACAAATCTCTTTTGCAATCCTTGTCCATGACATTTTTCTTGCATACTAAGCTTGCCGTTTTAAAAGACGAATTGTTAATCAGCAAGTTTAGTTTGGGGCCAAAATCAGTAAGCCAGCATGTATGGGATGAGATTTCCCTGGCTTTTGGAAACGCATTTCCATCGATCAAGGAGAGACTGCTAAATCGGAAACTAATTAAAGTGTCGGGAGACGCATTAGAAATCAGGGTGCCTGATTTATATGTGACTTTTCACGATAGATTAGTGACTGAGTACAAAACATCGGTGGATATGCCAGTGCTTGATATCAGAAAGAGAATGGAGGAGACTGAGGTTATGTACAATGCATTGTCTGAGCTATCTGTGCTCAAGGAGTCGGACAAGTTCGACGTTGATGTTTTTTCCCGGATGTGCCAGACTTTGGAGGTAGACCCAATGACTGCAGCAAAGGTTATTGTGGCAGTGATGAGCAACGAGAGCGGACTGACTCTTACATTCGAACAGCCAACTGAAGCAAATGTCGCATTGGCACTTAAAGATTCAGAAAAAGCCTCTGAGGGTGCACTAGTGGTTACTTCTAGAGATGTTGAAGAACCATCCATGAAGGGTTCAATGGCAAGAGGAGAGTTACAATTGGCCGGTCTGTCTGGAGACCAACCAGAGTCTTCCTATACTCGGAACGAGGAAATAGAGTCATTAGAGCAATTCCACATGGCAACGGCTAGTTCGTTAATTCGGAAACAGATGAGTTCGATTGTGTACACGGGCCCCATTAAAGTTCAGCAAATGAAAAACTTTATTGATAGCCTGGTAGCATCACTCTCTGCTGCGGTGTCGAACCTAGTCAAGATCCTAAAGGATACAGCTGCTATAGATCTCGAAACCCGTCAGAAGTTTGGAGTCTTAGATGTTGCGACCAAAAGATGGTTAATTAAACCTTTAGCCAAGAATCACGCATGGGGCGTTATTGAAACACATGCTAGGAAGTACCACGTTGCACTTTTGGAGTATGATGAGCATGGAGTGGTAACTTGCGACAGTTGGAGAAGGGTGGCCGTGAGTTCTGAGTCAATGGTTTATTCTGATATGGCAAAGCTCAGAACACTGAGGAGATTATTAAGGGATGGTGAGCCTCATGTCAGCAGTGCTAAAGTCGTCCTAGTTGACGGTGTCCCGGGTTGTGGAAAGACAAAAGAGATTCTCTCGAAAGTAAATTTTGAGGAAGATCTAATCTTAGTACCGGGTAAGCAGGCTGCTGAAATGATAAAGAGGCGTGCTAATGCGTCAGGAATAATTCAAGCCACAAGAGATAATGTTCGTACTGTTGATTCATTTATAATGAATTACGGTAAAGGAACACGCTGTCAGTTCAAAAGGTTATTTATCGACGAAGGTCTGATGTTGCACACTGGTTGTGTGAATTTTCTTGTTTCTATGTCTCTGTGCGAAATTGCATATGTTTATGGAGACACACAACAAATTCCATACATCAACAGAGTATCCGGTTTTCCGTACCCTGCACATTTTGGAAAAATAGAGGTTGATGAGGTGGAAACTCGCAGAACTACGCTGCGTTGTCCAGCCGACATTACCCACTATCTTAACAGAAGGTACGAAGGATATGTCATGTGTACATCGTCGGTTAAAAAGTCAGTTTCTCAGGAAATGGTGAGCGGGGCCGCAATGATCAATCCTGTATCTAAGCCACTGAATGGGAAAGTTTTGACTTTCACTCAGTCTGATAAAGAGGCGCTGCTTTCTCGAGGATATACGGACGTCCATACAGTACATGAGGTACAAGGTGAGACATATGCAGATGTGTCGTTGGTCAGATTGACTCCGACACCTGTATCTATCATCGCAGGAGATAGTCCGCACGTTCTCGTAGCTTTGTCAAGGCATACCCAAACATTGAAGTATTACACCGTAGTGATGGATCCTCTTGTAAGTATAATTAGGGATTTAGAAAAACTTAGTTCTTACTTGTTAGATATGTATAAAGTAGATGCAGGGACCCAATAG
>OM892682
ATGGCATACACACAGACAGCTACCACATCCGCTTTGCTCGACACTGTCCGAGGTAACAATACCTTGGTCAACGATCTTGCGAAGCGGCGTCTTTATGACACAGCGGTCGACGAGTTCAACGCTCGTGATCGCAGGCCCAAAGTAAATTTTTCCAAAGTAATAAGTGAGGAACAGACGCTTATTGCTACTAGGGCATATCCAGAATTCCAGATAACCTTCTATAATACGCAGAACGCCGTGCATTCGCTTGCCGGTGGACTACGATCCTTAGAACTGGAATATCTAATGATGCAGATCCCGTACGGATCACTCACATATGATATAGGTGGGAATTTTGCATCTCATCTGTTCAAAGGACGGGCATATGTTCACTGCTGTATGCCCAATCTTGATGTCCGCGACATAATGCGGCACGAAGGCCAGAAAGACAGTATAGAATTATACCTTTCCAGGCTTGAGCGGGGCAACAAAGTTGTCCCAAATTTCCAAAAGGAAGCTTTTGACAGATACGCTGAAACGCCAGACGAAGTTGTCTGTCACAGTACCTTCCAAACGTGTACGCACCAGCAGGTGGAAAACACAGGCAGGGTGTATGCTATTGCATTGCACAGTATATACGATATACCTGCTGATGAATTCGGAGCGGCACTTTTAAGGAAAAATGTCCATGTTTGTTACGCCGCCTTCCACTTTTCCGAGAATTTACTTCTCGAAGATTCACACGTCAACCTTGACGAAATCAACGCGTGTTTTTCGCGTGATGGAGACAAGCTGACTTTTTCTTTCGCATCTGAGAGCACTTTAAATTATTGTCATAGTTATTCTAATATTTTAAAATACGTGTGCAAAACTTACTTCCCGGCATCTAATAGAGAGGTCTACATGAAGGAGTTTTTGGTCACCAGGGTTAACACCTGGTTTTGTAAGTTTTCTAGGATAGATACTTTTTTATTATACAAGGGGGTAGCCCACAAAGGTGTAAATAGTGAGCAATTTTACAGCGCAATGGAAGATGCATGGCACTACAAAAAGACTCTTGCAATGTGTAACAGCGAGAGGATTCTTCTTGAAGATTCCTCATCGGTCAATTACTGGTTCCCAAAAATGAGAGATATGGTCATAGTTCCTCTATTCGACATATCTCTCGACACCAGTAAAAGGACCCGCAAAGAAGTCTTAGTGTCAAAGGATTTTGTATTCACAGTTCTAAATCACATTCGCACTTATCAAGCCAAGGCACTTACATACTCCAATGTTTTATCCTTTGTCGAATCAATTCGTTCAAGGGTAATTATCAACGGAGTGACTGCCAGGTCTGAGTGGGATGTTGACAAATCTCTTTTGCAATCCTTGTCCATGACATTTTTCTTGCATACTAAGCTTGCCGTTTTAAAAGACGAATTGTTAATCAGCAAGTTTAGTTTGGGGCCAAAATCAGTAAGCCAGCATGTATGGGATGAGATTTCCCTGGCTTTTGGAAACGCATTTCCATCGATCAAGGAGAGACTGCTAAATCGGAAACTAATTAAAGTGTCGGGAGACGCATTAGAAATCAGGGTGCCTGATTTATATGTGACTTTTCACGATAGATTAGTGACTGAGTACAAAACATCGGTGGATATGCCAGTGCTTGATATCAGAAAGAGAATGGAGGAGACTGAGGTTATGTACAATGCATTGTCTGAGCTATCTGTGCTCAAGGAGTCGGACAAGTTCGACGTTGATGTTTTTTCCCGGATGTGCCAGACTTTGGAGGTAGACCCAATGACTGCAGCAAAGGTTATTGTGGCAGTGATGAGCAACGAGAGCGGACTGACTCTCACATTCGAACAGCCAACTGAAGCAAATGTCGCATTGGCACTTAAAGATTCAGAAAAAGCCTCTGAGGGTGCACTAGTGGTTACTTCTAGAGATGTTGAAGAACCATCCATGAAGGGTTCAATGGCAAGAGGAGAGTTACAATTGGCCGGTCTGTCTGGAGACCAACCAGAGTCTTCCTATACTCGGAACGAGGAAATAGAGTCATTAGAGCAATTCCACATGGCAACGGCTAGTTCGTTAATTCGGAAACAGATGAGTTCGATTGTGTACACGGGCCCCATTAAAGTTCAGCAAATGAAAAACTTTATTGATAGCCTGGTAGCATCACTCTCTGCTGCGGTGTCGAACCTAGTCAAGATCCTAAAGGATACAGCTGCTATAGATCTCGAAACCCGTCAGAAGTTTGGAGTCTTAGATGTTGCGACCAAAAGATGGTTAATTAAACCTTTAGCCAAGAATCACGCATGGGGCGTTATTGAAACACATGCTAGGAAGTACCACGTTGCACTTTTGGAGTATGATGAGCATGGAGTGGTAACTTGCGACAGTTGGAGAAGGGTGGCCGTGAGTTCTGAGTCAATGGTTTATTCTGATATGGCAAAGCTCAGAACACTGAGGAGATTATTAAGAGATGGTGAGCCTCATGTCAGCAGTGCTAAAGTCGTCCTAGTTGACGGTGTCCCGGGTTGTGGAAAGACAAAAGAGATTCTCTCGAAAGTAAATTTTGAGGAAGATCTAATCTTAGTACCGGGTAAGCAGGCTGCTGAAATGATAAAGAGGCGTGCTAATGCGTCAGGAATAATTCAAGCCACAAGAGATAATGTTCGTACTGTTGATTCATTTATAATGAATTACGGTAAAGGAACACGCTGTCAGTTCAAAAGGTTATTTATCGACGAAGGTCTGATGTTGCACACTGGTTGTGTGAATTTTCTTGTTTCTATGTCTCTGTGCGAAATTGCATATGTTTATGGAGACACACAACAAATTCCATACATCAACAGAGTATCCGGTTTTCCGTACCCTGCACATTTTGCAAAAATAGAGGTTGATGAGGTGGAAACTCGCAGAACTACGCTGCGTTGTCCAGCCGACATTACCCACTATCTTAACAGAAGGTACGAAGGACATGTCATGTGTACATCGTCGGTTAAAAAGTCAGTTTCTCAGGAAATGGTGAGCGGGGCCGCAATGATCAATCCTGTATCTAAGCCATTGAATGGGAAAGTTTTGACTTTCACTCAGTCTGACAAAGAGGCGCTGCTTTCTCGAGGATATACGGACGTCCATACAGTACATGAGGTACAAGGTGAGACATATGCAGATGTGTCGTTGGTCAGATTGACTCCGACACCTGTATCTATTATCGCAGGAGATAGTCCGCACGTTCTCGTAGCTTTGTCAAGGCATACCCAAACATTGAAGTATTACACCGTAGTGATGGATCCTCTTGTAAGTATAATTAGGGATTTAGAAAAACTTAGTTCTTACTTGTTAGATATGTATAAAGTAGATGCAGGGACCCAATAG
>OM892683
ATGGCATACACACAGACAGCTACCACATCCGCTTTGCTCGACACTGTCCGAGGTAACAATACCTTGGTCAACGATCTTGCGAAGCGGCGTCTTTATGACACAGCGGTCGACGAGTTCAACGCTCGTGATCGCAGGCCCAAAGTAAATTTTTCCAAAGTAATAAGTGAGGAACAGACGCTTATTGCTACTAGGGCATATCCAGAATTCCAGATAACCTTCTATAATACGCAGAACGCCGTGCATTCGCTTGCCGGTGGACTACGATCCTTAGAACTGGAATATCTAATGATGCAGATCCCGTACGGATCACTCACATATGATATAGGTGGGAATTTTGCATCTCATCTGTTCAAAGGACGGGCATATGTTCACTGCTGTATGCCCAATCTTGATGTCCGCGACATAATGCGGCACGAAGGCCAGAAAGACAGTATAGAATTATACCTTTCCAGGCTTGAGCGGGGCAACAAAGTTGTCCCAAATTTCCAAAAGGAAGCTTTTGACAGATACGCTGAAACGCCAGACGAAGTTGTCTGTCACAGTACCTTCCAAACGTGTACGCACCAGCAGGTGGAAAACACAGGCAGGGTGTATGCTATTGCATTGCACAGTATATACGATATACCTGCTGATGAATTCGGAGCGGCACTTTTAAGAAAAAATGTCCATGTTTGTTACGCCGCCTTCCACTTTTCCGAGAATTTACTTCTCGAAGATTCACACGTCAACCTTGACGAAATCAACGCGTGTTTTTCGCGTGATGGAGACAAGCTGACTTTTTCTTTCGCATCTGAGAGCACTTTAAATTATTGTCATAGTTATTCTAATATTTTAAAATACGTGTGCAAAACTTACTTCCCGGCATCTAATAGAGAGGTCTACATGAAGGAGTTTTTGGTCACCAGGGTTAACACCTGGTTTTGTAAGTTTTCTAGGATAGATACTTTTTTATTATACAAGGGGGTAGCCCACAAAGGTGTAAATAGTGAGCAATTTTACAGCGCAATGGAAGATGCATGGCACTACAAAAAGACTCTTGCAATGTGTAACAGCGAGAGGATTCTTCTTGAAGATTCCTCATCGGTCAATTACTGGTTCCCAAAAATGAGAGATATGGTCATAGTTCCTCTATTCGACATATCTCTCGACACCAGTAAAAGGACCCGCAAAGAAGTCTTAGTGTCAAAGGATTTTGTATTCACAGTTCTAAATCACATTCGCACTTATCAAGCCAAGGCACTTACATACTCCAATGTTTTATCCTTTGTCGAATCAATTCGTTCAAGGGTAATTATCAACGGAGTGACTGCCAGGTCTGAGTGGGATGTTGACAAATCTCTTTTGCAATCCTTGTCCATGACATTTTTCTTGCATACTAAGCTTGCCGTTTTAAAAGACGAATTGTTAATCAGCAAGTTTAGTTTGGGGCCAAAATCAGTAAGCCAGCATGTATGGGATGAGATTTCCCTGGCTTTTGGAAACGCATTTCCATCGATCAAGGAGAGACTGCTAAATCGGAAACTAATTAAAGTGTCGGGAGACGCATTAGAAATCAGGGTGCCTGATTTATATGTGACTTTTCACGATAGATTAGTGACTGAGTACAAAACATCGGTGGATATGCCAGTGCTTGATATCAGAAAGAGAATGGAGGAGACTGAGGTTATGTACAATGCATTGTCTGAGCTATCTGTGCTCAAGGAGTCGGACAAGTTCGACGTTGATGTTTTTTCCCGGATGTGCCAGACTTTGGAGGTAGACCCAATGACTGCAGCAAAGGTTATTGTGGCAGTGATGAGCAACGAGAGCGGACTGACTCTCACATTCGAACAGCCAACTGAAGCAAATGTCGCATTGGCACTTAAAGATTCAGAAAAAGCCTCTGAGGGTGCACTAGTGGTTACTTCTAGAGATGTTGAAGAACCATCCATGAAGGGTTCAATGGCAAGAGGAGAGTTACAATTGGCCGGTCTGTCTGGAGACCAACCAGAGTCTTCCTATACTCGGAACGAGGAAATAGAGTCATTAGAGCAATTCCACATGGCAACGGCTAGTTCGTTAATTCGGAAACAGATGAGTTCGATTGTGTACACGGGCCCCATTAAAGTTCAGCAAATGAAAAACTTTATTGATAGCCTGGTAGCATCACTCTCTGCTGCGGTGTCGAACCTAGTCAAGATCCTAAAGGATACAGCTGCTATAGATCTCGAAACCCGTCAGAAGTTTGGAGTCTTAGATGTTGCGACCAAAAGATGGTTAATTAAACCTTTAGCCAAGAATCACGCATGGGGCGTTATTGAAACACATGCTAGGAAGTACCACGTTGCACTTTTGGAGTATGATGAGCATGGAGTGGTAACTTGCGACAGTTGGAGAAGGGTGGCCGTGAGTTCTGAGTCAATGGTTTATTCTGATATGGCAAAGCTCAGAACACTGAGGAGATTATTAAGAGATGGTGAGCCTCATGTCAGCAGTGCTAAAGTCGTCCTAGTTGACGGTGTCCCGGGTTGTGGAAAGACAAAAGAGATTCTCTCGAAAGTAAATTTTGAGGAAGATCTAATCTTAGTACCGGGTAAGCAGGCTGCTGAAATGATAAAGAGGCGTGCTAATGCGTCAGGAATAATTCAAGCCACAAGAGATAATGTTCGTACTGTTGATTCATTTATAATGAATTACGGTAAAGGAACACGCTGTCAGTTCAAAAGGTTATTTATCGACGAAGGTCTGATGTTGCACACTGGTTGTGTGAATTTTCTTGTTTCTATGTCTCTGTGCGAAATTGCATATGTTTATGGAGACACACAACAAATTCCATACATCAACAGAGTATCCGGTTTTCCGTACCCTGCACATTTTGCAAAAATAGAGGTTGATGAGGTAGAAACTCGCAGAACTACGCTGCGTTGTCCAGCCGACATTACCCACTATCTTAACAGAAGGTACGAAGGACATGTCATGTGTACATCGTCGGTTAAAAAGTCAGTTTCTCAGGAAATGGTGAGCGGGGCCGCAATGATCAATCCTGTATCTAAGCCATTGAATGGGAAAGTTTTGACTTTCACTCAGTCTGACAAAGAGGCGCTGCTTTCTCGAGGATATACGGACGTCCATACAGTACATGAGGTACAAGGTGAGACATATGCAGATGTGTCGTTGGTCAGATTGACTCCGACACCTGTATCTATTATCGCAGGAGATAGTCCGCACGTTCTCGTAGCTTTGTCAAGGCATACCCAAACATTGAAGTATTACACCGTAGTGATGGATCCTCTTGTAAGTATAATTAGGGATTTAGAAAAACTTAGTTCTTACTTGTTAGATATGTATAAAGTAGATGCAGGGACCCAATAG
>OM892686
ATGGCATACACACAGACAGCTACCACATCCGCTTTGCTCGACACTGTCCGAGGTAACAATACCTTGGTCAACGATCTTGCGAAGCGGCGTCTTTATGACACAGCGGTCGACGAGTTCAACGCTCGTGATCGCAGGCCCAAAGTAAATTTTTCCAAAGTAATAAGTGAGGAACAGACGCTTATTGCTACTAGGGCATATCCAGAATTCCAGATAACCTTCTATAATACGCAGAACGCCGTGCATTCGCTTGCCGGTGGACTACGATCCTTAGAACTGGAATATCTAATGATGCAGATCCCGTACGGATCACTCACATATGATATAGGTGGGAATTTTGCATCTCATCTGTTCAAAGGACGGGCATATGTTCACTGCTGTATGCCCAATCTTGATGTCCGCGACATAATGCGGCACGAAGGCCAGAAAGACAGTATAGAATTATACCTTTCCAGGCTTGAGCGGGGCAACAAAGTTGTCCCAAATTTCCAAAAGGAAGCTTTTGACAGATACGCTGAAACGCCAGACGAAGTTGTCTGTCACAGTACCTTCCAAACGTGTACGCACCAGCAGGTGGAAAACACAGGCAGGGTGTATGCTATTGCATTGCACAGTATATACGATATACCTGCTGATGAATTCGGAGCGGCACTTTTAAGGAAAAATGTCCATGTTTGTTACGCCGCCTTCCACTTTTCCGAGAATTTACTTCTCGAAGATTCACACGTCAACCTTGACGAAATCAACGCGTGTTTTTCGCGTGATGGAGACAAGCTGACTTTTTCTTTCGCATCTGAGAGCACTTTAAATTATTGTCATAGTTATTCTAATATTTTAAAATACGTGTGCAAAACTTACTTCCCGGCATCTAATAGAGAGGTCTACATGAAGGAGTTTTTGGTCACCAGGGTTAACACCTGGTTTTGTAAGTTTTCTAGGATAGATACTTTTTTATTATACAAGGGGGTAGCCCACAAAGGTGTAAATAGTGAGCAATTTTACAGCGCAATGGAAGATGCATGGCACTACAAAAAGACTCTTGCAATGTGTAACAGCGAGAGGATTCTTCTTGAAGATTCCTCATCGGTCAATTACTGGTTCCCAAAAATGAGAGATATGGTCATAGTTCCTCTATTCGACATATCTCTCGACACCAGTAAAAGGACCCGCAAAGAAGTCTTAGTGTCAAAGGATTTTGTATTCACAGTTTTAAATCACATTCGCACTTATCAAGCCAAGGCACTTACATACTCCAATGTTTTATCCTTTGTCGAATCAATTCGTTCAAGGGTAATTATCAACGGAGTGACTGCCAGGTCTGAGTGGGATGTTGACAAATCTCTTTTGCAATCCTTGTCCATGACATTTTTCTTGCATACTAAGCTTGCCGTTTTAAAAGACGAATTGTTAATCAGCAAGTTTAGTTTGGGGCCAAAATCAGTAAGCCAGCATGTATGGGATGAGATTTCCCTGGCTTTTGGAAACGCATTTCCATCGATCAAGGAGAGACTGCTAAATCGGAAACTAATTAAAGTGTCGGGAGACGCATTAGAAATCAGGGTGCCTGATTTATATGTGACTTTTCACGATAGATTAGTGACTGAGTACAAAACATCGGTGGATATGCCAGTGCTTGATATCAGAAAGAGAATGGAGGAGACTGAGGTTATGTACAATGCATTGTCTGAGCTATCTGTGCTCAAGGAGTCGGACAAGTTCGACGTTGATGTTTTTTCCCGGATGTGCCAGACTTTGGAGGTAGACCCAATGACTGCAGCAAAGGTTATTGTGGCAGTGATGAGCAACGAGAGCGGACTGACTCTTACATTCGAACAGCCAACTGAAGCAAACGTCGCATTGGCACTTAAAGATTCAGAAAAAGCCTCTGAGGGTGCACTAGTGGTTACTTCTAGAGATGTTGAAGAACCATCCATGAAGGGTTCAATGGCAAGAGGAGAGTTACAATTGGCCGGTCTGTCTGGAGACCAACCAGAGTCTTCCTATACTCGGAACGAGGAAATAGAGTCATTAGAGCAATTCCACATGGCAACGGCTAGTTCGTTAATTCGGAAACAGATGAGTTCGATTGTGTACACGGGCCCCATTAAAGTTCAGCAAATGAAAAACTTTATTGATAGCCTGGTAGCATCACTCTCTGCTGCGGTGTCGAACCTAGTCAAGATCCTAAAGGATACAGCTGCTATAGATCTCGAAACCCGTCAGAAGTTTGGAGTCTTAGATGTTGCGACCAAAAGATGGTTAATTAAACCTTTAGCCAAGAATCACGCATGGGGCGTTATTGAAACACATGCTAGGAAGTACCACGTTGCACTTTTGGAGTATGATGAGCATGGAGTGGTAACTTGCGACAGTTGGAGAAGGGTGGCCGTGAGTTCTGAGTCAATGGTTTATTCTGATATGGCAAAGCTCAGAACACTGAGGAGATTACTAAGGGATGGTGAGCCTCATGTCAGCAGTGCTAAAGTCGTCCTAGTTGACGGTGTCCCGGGTTGTGGAAAGACAAAAGAGATTCTCTCGAAAGTAAATTTTGAGGAAGATCTAATCTTAGTACCGGGTAAGCAGGCTGCTGAAATGATAAAGAGGCGTGCTAATGCGTCAGGAATAATTCAAGCCACAAGAGATAATGTTCGTACTGTTGATTCATTTATAATGAATTACGGTAAAGGAACACGCTGTCAGTTCAAAAGGTTATTTATCGACGAAGGTCTGATGTTGCACACTGGTTGTGTGAATTTTCTTGTTTCTATGTCTCTGTGCGAAATTGCATATGTTTATGGAGACACACAACAAATTCCATACATCAACAGAGTATCCGGTTTTCCGTACCCTGCACATTTTGCAAAAATAGAGGTTGATGAGGTGGAAACTCGCAGAACTACGCTGCGTTGTCCAGCCGACATTACCCACTATCTTAACAGAAGGTACGAAGGACATGTCATGTGTACATCGTCGGTTAAAAAGTCAGTTTCTCAGGAAATGGTGAGCGGGGCCGCAATGATCAATCCTGTATCTAAGCCACTGAATGGGAAAGTTTTGACTTTCACTCAGTCTGATAAAGAGGCGCTGCTTTCTCGAGGATATACGGACGTCCATACAGTACATGAGGTACAAGGTGAGACATATGCAGATGTGTCGTTGGTCAGATTGACTCCGACACCTGTATCTATCATCGCAGGAGATAGTCCGCACGTTCTCGTAGCTTTGTCAAGGCATACCCAAACATTGAAGTATTACACCGTAGTGATGGATCCTCTTGTAAGTATAATTAGGGATTTAGAAAAACTTAGTTCTTACTTGTTAGATATGTATAAAGTAGATGCAGGGACCCAATAG
>OP557566
ATGGCATACACACAGACAGCTACCACATCCGCTTTGCTCGACACTGTCCGAGGTAACAATACCTTGGTCAACGATCTTGCGAAGCGGCGTCTTTATGACACAGCGGTCGACGAGTTCAACGCTCGTGATCGCAGGCCCAAAGTAAATTTTTCCAAAGTAATAAGTGAGGAACAGACGCTTATTGCTACTAGGGCATATCCAGAATTCCAGATAACCTTCTATAATACGCAGAACGCCGTGCATTCGCTTGCCGGTGGACTACGATCCTTAGAACTGGAATATCTAATGATGCAGATCCCGTACGGATCACTCACATATGATATAGGTGGGAATTTTGCATCTCATCTGTTCAAAGGACGGGCATATGTTCACTGCTGTATGCCCAATCTTGATGTCCGCGACATAATGCGGCACGAAGGCCAGAAAGACAGTATAGAATTATACCTTTCCAGGCTTGAGCGGGGCAACAAAGTTGTCCCAAATTTCCAAAAGGAAGCTTTTGACAGATACGCTGAAACGCCAGACGAAGTTGTCTGTCACAGTACCTTCCAAACGTGTACGCACCAGCAGGTGGAAAACACAGGCAGGGTGTATGCTATTGCATTGCACAGTATATACGATATACCTGCTGATGAATTCGGAGCGGCACTTTTAAGGAAAAATGTCCATGTTTGTTACGCCGCCTTCCACTTTTCCGAGAATTTACTTCTCGAAGATTCACACGTCAACCTTGACGAAATCAACGCGTGTTTTTCGCGTGATGGAGACAAGCTGACTTTTTCTTTCGCATCTGAGAGCACTTTAAATTATTGTCATAGTTATTCTAATATTTTAAAATACGTGTGCAAAACTTACTTCCCGGCATCTAATAGAGAGGTCTACATGAAGGAGTTTTTGGTCACCAGGGTTAACACCTGGTTTTGTAAGTTTTCTAGGATAGATACTTTTTTATTATACAAGGGGGTAGCCCACAAAGGTGTAAATAGTGAGCAATTTTACAGCGCAATGGAAGATGCATGGCACTACAAAAAGACTCTTGCAATGTGTAACAGCGAGAGGATTCTTCTTGAAGATTCCTCATCGGTCAATTACTGGTTCCCAAAAATGAGAGATATGGTCATAGTTCCTCTATTCGACATATCTCTCGACACCAGTAAAAGGACCCGCAAAGAAGTCTTAGTGTCAAAGGATTTTGTATTCACAGTTTTAAATCACATTCGCACTTATCAAGCCAAGGCACTTACATACTCCAATGTTTTATCCTTTGTCGAATCAATTCGTTCAAGGGTAATTATCAACGGAGTGACTGCCAGGTCTGAGTGGGATGTTGACAAATCTCTTTTGCAATCCTTGTCCATGACATTTTTCTTGCATACTAAGCTTGCCGTTTTAAAAGACGAATTGTTAATCAGCAAGTTTAGTTTGGGGCCAAAATCAGTAAGCCAGCATGTATGGGATGAGATTTCCCTGGCTTTTGGAAACGCATTTCCATCGATCAAGGAGAGACTGCTAAATCGGAAACTAATTAAAGTGTCGGGAGACGCATTAGAAATCAGAGTGCCTGATTTATATGTGACTTTTCACGATAGATTAGTGGCTGAGTACAAAACATCGGTGGATATGCCAGTGCTTGATATCAGAAAGAGAATGGAGGAGACTGAGGTTATGTACAATGCATTGTCTGAGCTATCTGTGCTCAAGGAATCGGACAAGTTCGACGTTGATGTTTTTTCCCGGATGTGCCAGACTTTGGAGGTAGACCCAATGACTGCAGCAAAGGTTATTGTGGCAGTGATGAGCAACGAGAGCGGACTGACTCTTACATTCGAACAGCCAACTGAAGCAAATGTCGCATTGGCACTTAAAGATTCAGAAAAAGCCTCTGAGGGTGCACTAGTGGTTACTTCTAGAGATGTTGAAGAACCATCCATGAAGGGTTCAATGGCAAGAGGAGAGTTACAATTGGCCGGTCTGTCTGGAGACCAACCAGAGTCTTCCTATACTCGGAACGAGGAAATAGAGTCATTAGAGCAATTCCACATGGCAACGGCTAGTTCGTTAATTCGGAAACAGATGAGTTCGATTGTGTACACGGGCCCCACTAAAGTTCAGCAAATGAAAAACTTTATTGATAGCCTGGTAGCATCACTCTCTGCTGCGGTGTCGAACCTAGTCAAGATCCTAAAGGATACAGCTGCTATAGATCTCGAAACCCGTCAGAAGTTTGGAGTCTTAGATGTTGCGACCAAAAGATGGTTAATTAAACCTTTAGCCAAGAATCACGCATGGGGCGTTATTGAAACACATGCTAGGAAGTACCACGTTGCACTTTTGGAGTATGATGAGCATGGAGTGGTAACTTGCGACAGTTGGAGAAGGGTGGCCGTGAGTTCTGAGTCAATGGTTTATTCTGATATGGCAAAGCTCAGAACACTGAGGAGATTATTAAGAGATGGTGAGCCTCATGTCAGCAGTGCTAAAGTCGTCCTAGTTGACGGTGTCCCGGGTTGTGGAAAGACAAAAGAGATTCTCTCGAAAGTAAATTTTGAGGAAGATCTAATCTTAGTACCGGGTAAGCAGGCTGCTGAAATGATAAAGAGGCGTGCTAATGCGTCAGGAATAATTCAAGCCACAAGAGATAATGTTCGTACTGTTGATTCATTTATAATGAATTACGGTAAAGGAACACGCTGTCAGTTCAAAAGGTTATTTATCGACGAAGGTCTGATGTTGCACACTGGTTGTGTGAATTTTCTTGTTTCTATGTCTCTGTGCGAAATTGCATATGTTTATGGAGACACACAACAAATTCCATACATCAACAGAGTATCCGGTTTTCCGTACCCTGCACATTTTGCAAAAATAGAGGTTGATGAGGTGGAAACTCGCAGAACTACGCTGCGTTGTCCAGCCGACATTACCCACTATCTTAACAGAAGGTACGAAGGATATGTCATGTGTACATCGTCGGTTAAAAAGTCAGTTTCTCAGGAAATGGTGAGCGGGGCCGCAATGATCAATCCTGTATCTAGGCCATTGAATGGGAAAGTTTTGACTTTCACTCAGTCTGATAAAGAGGCGCTGCTTTCTCGAGGATATACGGACGTCCATACAGTACATGAGGTACAAGGTGAGACATATGCAGATGTGTCGTTGGTCAGATTGACTCCGACACCTATATCTATCATCGCAGGAGATAGTCCGCACGTTCTCGTAGCTTTGTCAAGGCATACCCAAACATTGAAGTATTACACCGTAGTGATGGATCCTCTTGTAAGTATAATTAGGGATTTAGAAAAACTTAGTTCTTACTTGTTAGATATGTATAAAGTAGATGCAGGGACCCAATAG
