# Supplementary material for: Revealing an Iranian Isolate of Tomato Brown Rugose Fruit Virus: Complete Genome Analysis and Mechanical Transmission
Source: Microorganisms. 2023 Sep 28;11(10):2434. doi: 10.3390/microorganisms11102434 (PMC10608917; doi:10.3390/microorganisms11102434)
Supplement: Supplementary file 1 [file microorganisms-11-02434-s001.zip › microorganisms-2602812-Supplementary file/PhyloAnalysis-CP.fas]

>KT383474
ATGTCTTACACAATCGCAACTCCATCGCAATTTGTGTTTTTGTCATCAGCATGGGCCGACCCTATAGAATTAATAAATTTATGTACTAATTCACTAGGTAATCAGTTCCAAACACAACAAGCTAGAACAACCGTTCAACGGCAATTTAGCGAAGTGTGGAAACCTGTCCCTCAAGTCACTGTTAGGTTTCCTGACAGTGGTTTTAAGGTGTATAGGTACAATGCGGTACTAGATCCTCTAGTTACTGCTTTGTTAGGAGCTTTCGATACTAGAAATAGGATTATAGAAGTCGAAAATCAGGCGAACCCGACAACCGCCGAAACGTTAGACGCTACTCGTAGAGTAGATGACGCAACGGTGGCTATAAGGAGCGCTATAAATAATTTAGTAGTAGAATTGGTCAAAGGAACAGGTTTGTACAATCAGAGCACATTTGAAAGTGCATCCGGTTTACAATGGTCCTCTGCACCTGCATCTTGA
>KX619418
ATGTCTTACACAATCGCAACTCCATCGCAATTTGTGTTTTTGTCATCAGCATGGGCCGACCCTATAGAATTAATAAATTTATGTACTAATTCACTAGGTAATCAGTTCCAAACACAACAAGCTAGAACAACCGTTCAACGGCAATTTAGCGAAGTGTGGAAACCTGTCCCTCAAGTCACTGTTAGGTTTCCTGACAGTGGTTTTAAGGTGTATAGGTACAATGCGGTACTAGATCCTCTAGTTACTGCTTTGTTAGGAGCTTTCGATACTAGAAATAGGATTATAGAAGTCGAAAATCAGGCGAACCCGACAACCGCCGAAACGTTAGACGCTACTCGTAGAGTAGATGACGCAACGGTGGCTATAAGGAGCGCTATAAATAATTTAGTAGTAGAATTGGTCAAAGGAACAGGTTTGTACAATCAGAGCACATTTGAAAGTGCATCCGGTTTACAATGGTCCTCTGCACCTGCATCTTGA
>MK133095
ATGTCTTACACAATCGCAACTCCATCGCAATTTGTGTTTTTGTCATCAGCATGGGCCGACCCTATAGAATTAATAAATTTATGTACTAATTCACTAGGTAATCAGTTCCAAACACAACAAGCTAGAACAACCGTTCAACGGCAATTTAGCGAAGTGTGGAAACCTGTCCCTCAAGTCACTGTTAGGTTTCCTGACAGTGGTTTTAAGGTGTATAGGTACAATGCGGTACTAGATCCTCTAGTTACTGCTTTGTTAGGAGCTTTCGATACTAGAAATAGGATTATAGAAGTCGAAAATCAGGCGAACCCGACAACCGCCGAAACGTTAGACGCTACTCGTAGAGTAGATGACGCAACGGTGGCTATAAGGAGCGCTATAAATAATTTAGTAGTAGAATTGGTCAAAGGAACAGGTTTGTACAATCAGAGCACATTTGAAAGTGCATCCGGTTTACAATGGTCCTCTGCACCTGCATCTTGA
>MK165457
ATGTCTTACACAATCGCAACTCCATCGCAATTTGTGTTTTTGTCATCAGCATGGGCCGACCCTATAGAATTAATAAATTTATGTACTAATTCACTAGGTAATCAGTTCCAAACACAACAAGCTAGAACAACCGTTCAACGGCAATTTAGCGAAGTGTGGAAACCTGTCCCTCAAGTCACTGTTAGGTTTCCTGACAGTGGTTTTAAGGTGTATAGGTACAATGCGGTACTAGATCCTCTAGTTACTGCTTTGTTAGGAGCTTTCGATACTAGAAATAGGATTATAGAAGTCGAAAATCAGGCGAACCCGACAACCGCCGAAACGTTAGACGCTACTCGTAGAGTAGATGACGCAACGGTGGCTATAAGGAGCGCTATAAATAATTTAGTAGTAGAATTGGTCAAAGGAACAGGTTTGTACAATCAGAGCACATTTGAAAGTGCATCCGGTTTACAATGGTCCTCTGCACCTGCATCTTGA
>MK319944
ATGTCTTACACAATCGCAACTCCATCGCAATTTGTGTTTTTGTCATCAGCATGGGCCGACCCTATAGAATTAATAAATTTATGTACTAATTCACTAGGTAATCAGTTCCAAACACAACAAGCTAGAACAACCGTTCAACGGCAATTTAGCGAAGTGTGGAAACCTGTCCCTCAAGTCACTGTTAGGTTTCCTGACAGTGGTTTTAAGGTGTATAGGTACAATGCGGTACTAGATCCTCTAGTTACTGCTTTGTTAGGAGCTTTCGATACTAGAAATAGGATTATAGAAGTCGAAAATCAGGCGAACCCGACAACCGCCGAAACGTTAGACGCTACTCGTAGAGTAGATGACGCAACGGTGGCTATAAGGAGCGCTATAAATAATTTAGTAGTAGAATTGGTCAAAGGAACAGGTTTGTACAATCAGAGCACATTTGAAAGTGCATCCGGTTTACAATGGTCCTCTGCACCTGCATCTTGA
>MN167466
ATGTCTTACACAATCGCAACTCCATCGCAATTTGTGTTTTTGTCATCAGCATGGGCCGACCCTATAGAATTAATAAATTTATGTACTAATTCACTAGGTAATCAGTTCCAAACACAACAAGCTAGAACAACCGTTCAACGGCAATTTAGCGAAGTGTGGAAACCTGTCCCTCAAGACACTGTTAGGTTTCCTGACAGTGGTTTTAAGGTGTATAGGTACAATGCGGTACTAGATCCTCTAGTTACTGCTTTGTTAGGAGCTTTCGATACTAGAAATAGGATTATAGAAGTCGAAAATCAGGCGAACCCGACAACCGCCGAAACGTTAGACGCTACTCGTAGAGTAGATGACGCAACGGTGGCTATAAGGAGCGCTATAAATAATTTAGTAGTAGAATTGGTCAAAGGAACAGGTTTGTACAATCAGAGCACATTTGAAAGTGCATCCGGTTTACAATGGTCCTCTGCACCTGCATCTTGA
>MN549395
ATGTCTTACACAATCGCAACTCCATCGCAATTTGTGTTTTTGTCATCAGCATGGGCCGACCCTATAGAATTAATAAATTTATGTACTAATTCACTAGGTAATCAGTTCCAAACACAACAAGCTAGAACAACCGTTCAACGGCAATTTAGCGAAGTGTGGAAACCTGTCCCTCAAGTCACTGTTAGGTTTCCTGACAGTGGTTTTAAGGTGTATAGGTACAATGCGGTACTAGATCCTCTTGTTACTGCTTTGTTAGGAGCTTTCGATACTAGAAATAGGATTATAGAAGTCGAAAATCAGGCGAACCCGACGACCGCCGAAACGTTAGACGCTACTCGTAGAGTAGATGACGCAACGGTGGCTATAAGGAGCGCTATAAATAATTTAGTAGTAGAATTGGTCAAAGGAACAGGTTTGTACAATCAGAGCACATTTGAAAGTGCATCCGGTTTACAATGGTCCTCTGCACCTGCATCTTGA
>MN549396
ATGTCTTACACAATCGCAACTCCATCGCAATTTGTGTTTTTGTCATCAGCATGGGCCGACCCTATAGAATTAATAAATTTATGTACTAATTCACTAGGTAATCAGTTCCAAACACAACAAGCTAGAACAACCGTTCAACGGCAATTTAGCGAAGTGTGGAAACCTGTCCCTCAAGTCACTGTTAGGTTTCCTGACAGTGGTTTTAAGGTGTATAGGTACAATGCGGTACTAGATCCTCTAGTTACTGCTTTGTTAGGAGCTTTCGATACTAGAAATAGGATTATAGAAGTCGAAAATCAGGCGAACCCGACAACCGCCGAAACGTTAGACGCTACTCGTAGAGTAGATGACGCAACGGTGGCTATAAGGAGCGCTATAAATAATTTAGTAGTAGAATTGGTCAAAGGAACAGGTTTGTACAATCAGAGCACATTTGAAAGTGCATCCGGTTTACAATGGTCCTCTGCACCTGCATCTTGA
>MN882011
ATGTCTTACACAATCGCAACTCCATCGCAATTTGTGTTTTTGTCATCAGCATGGGCCGACCCTATAGAATTAATAAATTTATGTACTAATTCACTAGGTAATCAGTTCCAAACACAACAAGCTAGAACAACCGTTCAACGGCAATTTAGCGAAGTGTGGAAACCTGTCCCTCAAGTCACTGTTAGGTTTCCTGACAGTGGTTTTAAGGTGTATAGGTACAATGCGGTACTAGATCCTCTAGTTACTGCTTTGTTAGGAGCTTTCGATACTAGAAATAGGATTATAGAAGTCGAAAATCAGGCGAACCCGACAACCGCCGAAACGTTAGACGCTACTCGTAGAGTAGATGACGCAACGGTGGCTATAAGGAGCGCTATAAATAATTTAGTAGTAGAATTGGTCAAAGGAACAGGTTTGTACAATCAGAGCACATTTGAAAGTGCATCCGGTTTACAATGGTCCTCTGCACCTGCATCTTGA
>MN882013
ATGTCTTACACAATCGCAACTCCATCGCAATTTGTGTTTTTGTCATCAGCATGGGCCGACCCTATAGAATTAATAAATTTATGTACTAATTCACTAGGTAATCAATTCCAAACACAACAAGCTAGAACAACCGTTCAACGGCAATTTAGCGAAGTGTGGAAACCTGTCCCTCAAGTCACTGTTAGGTTTCCTGACAGTGGTTTTAAGGTGTATAGGTACAATGCGGTACTAGATCCTCTAGTTACTGCTTTGTTAGGAGCTTTCGATACTAGAAATAGGATTATAGAAGTCGAAAATCAGGCGAACCCGACAACCGCCGAAACGTTAGACGCTACTCGTAGAGTAGATGACGCAACGGTGGCTATAAGGAGCGCTATAAATAATTTAGTAGTAGAATTGGTCAAAGGAACAGGTTTGTACAATCAGAGCACATTTGAAAGTGCATCCGGTTTACAATGGTCCTCTGCACCTGCATCTTGA
>MN882016
ATGTCTTACACAATCGCAACTCCATCGCAATTTGTGTTTTTGTCATCAGCATGGGCCGACCCTATAGAATTAATAAATTTATGTACTAATTCACTAGGTAATCAATTCCAAACACAACAAGCTAGAACAACCGTTCAACGGCAATTTAGCGAAGTGTGGAAACCTGTCCCTCAAGTCACTGTTAGGTTTCCTGACAGTGGTTTTAAGGTGTATAGGTACAATGCGGTACTAGATCCTCTAGTTACTGCTTTGTTAGGAGCTTTCGATACTAGAAATAGGATTATAGAAGTCGAAAATCAGGCGAACCCGACAACCGCCGAAACGTTAGACGCTACTCGTAGAGTAGATGACGCAACGGTGGCTATAAGGAGCGCTATAAATAATTTAGTAGTAGAATTGGTCAAAGGAACAGGTTTGTACAATCAGAGCACATTTGAAAGTGCATCCGGTTTACAATGGTCCTCTGCACCTGCATCTTGA
>MN882020
ATGTCTTACACAATCGCAACTCCATCGCAATTTGTGTTTTTGTCATCAGCATGGGCCGACCCTATAGAATTAATAAATTTATGTACTAATTCACTAGGTAATCAGTTCCAAACACAACAAGCTAGAACAACCGTTCAACGGCAATTTAGCGAAGTGTGGAAACCTGTCCCTCAAGTCACTGTTAGGTTTCCTGACAGTGGTTTTAAGGTGTATAGGTACAATGCGGTACTAGATCCTCTAGTTACTGCTTTGTTAGGAGCTTTCGATACTAGAAATAGGATTATAGAAGTCGAAAATCAGGCGAACCCGACAACCGCCGAAACGTTAGACGCTACTCGTAGAGTAGATGACGCAACGGTGGCTATAAGGAGCGCTATAAATAATTTAGTAGTAGAATTGGTCAAAGGAACAGGTTTGTACAATCAGAGCACATTTGAAAGTGCATCCGGTTTACAATGGTCCTCTGCACCTGCATCTTGA
>MN882028
ATGTCTTACACAATCGCAACTCCATCGCAATTTGTGTTTTTGTCATCAGCATGGGCCGACCCTATAGAATTAATAAATTTATGTACTAATTCACTAGGTAATCAGTTCCAAACACAACAAGCTAGAACAACCGTTCAACGGCAATTTAGCGAAGTGTGGAAACCTGTCCCTCAAGTCACTGTTAGGTTTCCTGACAGTGGTTTTAAGGTGTATAGGTACAATGCGGTACTAGATCCTCTAGTTACTGCTTTGTTAGGAGCTTTCGATACTAGAAATAGGATTATAGAAGTCGAAAATCAGGCGAACCCGACAACCGCCGAAACGTTAGACGCTACTCGTAGAGTAGATGACGCAACGGTGGCTATAAGGAGCGCTATAAATAATTTAGTAGTAGAATTGGTCAAAGGAACAGGTTTGTACAATCAGAGCACATTTGAAAGTGCATCCGGTTTACAATGGTCCTCTGCACCTGCATCTTGA
>MN882030
ATGTCTTACACAATCGCAACTCCATCGCAATTTGTGTTTTTGTCATCAGCATGGGCCGACCCTATAGAATTAATAAATTTATGTACTAATTCACTAGGTAATCAGTTCCAAACACAACAAGCTAGAACAACCGTTCAACGGCAATTTAGCGAAGTGTGGAAACCTGTCCCTCAAGTCACTGTTAGGTTTCCTGACAGTGGTTTTAAGGTGTATAGGTACAATGCGGTACTAGATCCTCTAGTTACTGCTTTGTTAGGAGCTTTCGATACTAGAAATAGGATTATAGAAGTCGAAAATCAGGCGAACCCGACAACCGCCGAAACGTTAGACGCTACTCGTAGAGTAGATGACGCAACGGTGGCTATAAGGAGCGCTATAAATAATTTAGTAGTAGAATTGGTCAAAGGAACAGGTTTGTACAATCAGAGCACATTTGAAAGTGCATCCGGTTTACAATGGTCCTCTGCACCTGCATCTTGA
>MN882041
ATGTCTTACACAATCGCAACTCCGTCGCAATTTGTGTTTTTGTCATCAGCATGGGCCGACCCTATAGAATTAATAAATTTATGTACTAATTCACTAGGTAATCAATTCCAAACACAACAAGCTAGAACAACCGTTCAACGGCAATTTAGCGAAGTGTGGAAACCTGTCCCTCAAGTCACTGTTAGGTTTCCTGACAGTGGTTTTAAGGTGTATAGGTACAATGCGGTACTAGATCCTCTAGTTACTGCTTTGTTAGGAGCTTTCGATACTAGAAATAGGATTATAGAAGTCGAAAATCAGGCGAACCCGACAACCGCCGAAACGTTAGACGCTACTCGTAGAGTAGATGACGCAACGGTGGCTATAAGGAGCGCTATAAATAATTTAGTAGTAGAATTGGTCAAAGGAACAGGTTTGTACAATCAGAGCACATTTGAAAGTGCATCCGGATTACAATGGTCCTCTGCACCTGCATCTTGA
>MN882042
ATGTCTTACACAATCGCAACTCCATCGCAATTTGTGTTTTTGTCATCAGCATGGGCCGACCCTATAGAATTAATAAATTTATGTACTAATTCACTAGGCAATCAGTTCCAAACACAACAAGCTAGAACAACCGTTCAACGGCAATTTAGCGAAGTGTGGAAACCTGTCCCTCAAGTCACTGTTAGGTTTCCTGACAGTGGTTTTAAGGTGTATAGGTACAATGCGGTACTAGATCCTCTAGTTACTGCTTTGTTGGGAGCTTTCGATACTAGAAATAGGATTATAGAAGTCGAAAATCAGGCGAACCCGACAACCGCCGAAACGTTAGACGCTACTCGTAGAGTAGATGACGCAACGGTGGCTATAAGGAGCGCTATAAATAATTTAGTAGTAGAATTGGTCAAAGGAACAGGTTTGTACAATCAGAGCACATTTGAAAGTGCATCCGGTTTACAATGGTCCTCTGCACCTGCATCTTGA
>MN882043
ATGTCTTACACAATCGCAACTCCATCGCAATTTGTGTTTTTGTCATCAGCATGGGCCGACCCTATAGAATTAATAAATTTATGTACTAATTCACTAGGCAATCAGTTCCAAACACAACAAGCTAGAACAACCGTTCAACGGCAATTTAGCGAAGTGTGGAAACCTGTCCCTCAAGTCACTGTTAGGTTTCCTGACAGTGGTTTTAAGGTGTATAGGTACAATGCGGTACTAGATCCTCTAGTTACTGCTTTGTTGGGAGCTTTCGATACTAGAAATAGGATTATAGAAGTCGAAAATCAGGCGAACCCGACAACCGCCGAAACGTTAGACGCTACTCGTAGAGTAGATGACGCAACGGTGGCTATAAGGAGCGCTATAAATAATTTAGTAGTAGAATTGGTCAAAGGAACAGGTTTGTACAATCAGAGCACATTTGAAAGTGCATCCGGTTTACAATGGTCCTCTGCACCTGCATCTTGA
>MN882045
ATGTCTTACACAATCGCAACTCCATCGCAATTTGTGTTTTTGTCATCAGCATGGGCCGACCCTATAGAATTAATAAATTTATGTACTAATTCACTAGGTAATCAATTCCAAACACAACAAGCTAGAACAACCGTTCAACGGCAATTTAGCGAAGTGTGGAAACCTGTCCCTCAAGTCACTGTTAGGTTTCCTGACAGTGGTTTTAAGGTGTATAGGTACAATGCGGTACTAGATCCTCTAGTTACTGCTTTGTTAGGAGCTTTCGATACTAGAAATAGGATTATAGAAGTCGAAAATCAGGCGAACCCGACAACCGCCGAAACGTTAGACGCTACTCGTAGAGTAGATGACGCAACGGTGGCTATAAGGAGCGCTATAAATAATTTAGTAGTAGAATTGGTCAAAGGAACAGGTTTGTACAATCAGAGCACATTTGAAAGTGCATCCGGTTTACAATGGTCCTCTGCACCTGCATCTTGA
>MN882050
ATGTCTTACACAATCGCAACTCCATCGCAATTTGTGTTTTTGTCATCAGCATGGGCCGACCCTATAGAATTAATAAATTTATGTACTAATTCACTAGGTAATCAGTTCCAAACACAACAAGCTAGAACAACCGTTCAACGGCAATTTAGCGAAGTGTGGAAACCTGTCCCTCAAGTCACTGTTAGGTTTCCTGACAGTGGTTTTAAGGTGTATAGGTACAATGCGGTACTAGATCCTCTAGTTACTGCTTTGTTAGGAGCTTTCGATACTAGAAATAGGATTATAGAAGTCGAAAATCAGGCGAACCCGACAACCGCCGAAACGTTAGACGCTACTCGTAGAGTAGATGACGCAACGGTGGCTATAAGGAGCGCTATAAATAATTTAGTAGTAGAATTGGTCAAAGGAACAGGTTTGTACAATCAGAGCACATTTGAAAGTGCATCTGGTTTACAATGGTCCTCTGCACCTGCATCTTGA
>MN882053
ATGTCTTACACAATCGCAACTCCATCGCAATTTGTGTTTTTGTCATCAGCATGGGCCGACCCTATAGAATTAATAAATTTATGTACTAATTCACTAGGTAATCAATTCCAAACACAACAAGCTAGAACAACCGTTCAACGGCAATTTAGCGAAGTGTGGAAACCTGTCCCTCAAGTCACTGTTAGGTTTCCTGACAGTGGTTTTAAGGTGTATAGGTACAATGCGGTACTAGATCCTCTAGTTACTGCTTTGTTAGGAGCTTTCGATACTAGAAATAGGATTATAGAAGTCGAAAATCAGGCGAACCCGACAACCGCCGAAACGTTAGACGCTACTCGTAGAGTAGATGACGCAACGGTGGCTATAAGGAGCGCTATAAATAATTTAGTAGTAGAATTGGTCAAAGGAACAGGTTTGTACAATCAGAGCACATTTGAAAGTGCATCCGGTTTACAATGGTCCTCTGCACCTGCATCTTGA
>MN882058
ATGTCTTACACAATCGCAACTCCATCGCAATTTGTGTTTTTGTCATCAGCATGGGCCGACCCTATAGAATTAATAAATTTATGTACTAATTCACTAGGTAATCAATTCCAAACACAACAAGCTAGAACAACCGTTCAACGGCAATTTAGCGAAGTGTGGAAACCTGTCCCTCAAGTCACTGTTAGGTTTCCTGACAGTGGTTTTAAGGTGTATAGGTACAATGCGGTACTAGATCCTCTAGTTACTGCTTTGTTAGGAGCTTTCGATACTAGAAATAGGATTATAGAAGTCGAAAATCAGGCGAACCCGACAACCGCCGAAACGTTAGACGCTACTCGTAGAGTAGATGACGCAACGGTGGCTATAAGGAGCGCTATAAATAATTTAGTAGTAGAATTGGTCAAAGGAACAGGTTTGTACAATCAGAGCACATTTGAAAGTGCATCCGGTTTACAATGGTCCTCTGCACCTGCATCTTGA
>MN882059
ATGTCTTACACAATCGCAACTCCATCGCAATTTGTGTTTTTGTCATCAGCATGGGCCGACCCTATAGAATTAATAAATTTATGTACTAATTCACTAGGTAATCAATTCCAAACACAACAAGCTAGAACAACCGTTCAACGGCAATTTAGCGAAGTGTGGAAACCTGTCCCTCAAGTCACTGTTAGGTTTCCTGACAGTGGTTTTAAGGTGTATAGGTACAATGCGGTACTAGATCCTCTAGTTACTGCTTTGTTAGGAGCTTTCGATACTAGAAATAGGATTATAGAAGTCGAAAATCAGGCGAACCCGACAACCGCCGAAACGTTAGACGCTACTCGTAGAGTAGATGACGCAACGGTGGCTATAAGGAGCGCTATAAATAATTTAGTAGTAGAATTGGTCAAAGGAACAGGTTTGTACAATCAGAGCACATTTGAAAGTGCATCCGGTTTACAATGGTCCTCTGCACCTGCATCTTGA
>MN882062
ATGTCTTACACAATCGCAACTCCATCGCAATTTGTGTTTTTGTCATCAGCATGGGCCGACCCTATAGAATTAATAAATTTATGTACTAATTCACTAGGTAATCAATTCCAAACACAACAAGCTAGAACAACCGTTCAACGGCAATTTAGCGAAGTGTGGAAACCTGTCCCTCAAGTCACTGTTAGGTTTCCTGACAGTGGTTTTAAGGTGTATAGGTACAATGCGGTACTAGATCCTCTAGTTACTGCTTTGTTAGGAGCTTTCGATACTAGAAATAGGATTATAGAAGTCGAAAATCAGGCGAACCCGACAACCGCCGAAACGTTAGACGCTACTCGTAGAGTAGATGACGCAACGGTGGCTATAAGGAGCGCTATAAATAATTTAGTAGTAGAATTGGTCAAAGGAACAGGTTTGTACAATCAGAGCACATTTGAAAGTGCATCCGGTTTACAATGGTCCTCTGCACCTGCATCTTGA
>MT002973
ATGTCTTACACAATCGCAACTCCATCGCAATTTGTGTTTTTGTCATCAGCATGGGCCGACCCTATAGAATTAATAAATTTATGTACTAATTCACTAGGTAATCAGTTCCAAACACAACAAGCTAGAACAACCGTTCAACGGCAATTTAGCGAAGTGTGGAAACCTGTCCCTCAAGTCACTGTTAGGTTTCCTGACAGTGGTTTTAAGGTGTATAGGTACAATGCGGTACTAGATCCTCTAGTTACTGCTTTGTTAGGAGCTTTCGATACTAGAAATAGGATTATAGAAGTCGAAAATCAGGCGAACCCGACAACCGCCGAAACGTTAGACGCTACTCGTAGAGTAGATGACGCAACGGTGGCTATAAGGAGCGCTATAAATAATTTAGTAGTAGAATTGGTCAAAGGAACAGGTTTGTACAATCAGAGCACATTTGAAAGTGCATCCGGTTTACAATGGTCCTCTGCACCTGCATCTTGA
>MT018320
ATGTCTTACACAATCGCAACTCCATCGCAATTTGTGTTTTTGTCATCAGCATGGGCCGACCCTATAGAATTAATAAATTTATGTACTAATTCACTAGGTAATCAGTTCCAAACACAACAAGCTAGAACAACCGTTCAACGGCAATTTAGCGAAGTGTGGAAACCTGTCCCTCAAGTCACTGTTAGGTTTCCTGACAGTGGTTTTAAGGTGTATAGGTACAATGCGGTACTAGATCCTCTAGTTACTGCTTTGTTAGGAGCTTTCGATACTAGAAATAGGATTATAGAAGTCGAAAATCAGGCGAACCCGACAACCGCCGAAACGTTAGACGCTACTCGTAGAGTAGATGACGCAACGGTGGCTATAAGGAGCGCTATAAATAATTTAGTAGTAGAATTGGTCAAAGGAACAGGTTTGTACAATCAGAGCACTTTTGAAAGTGCATCCGGTTTACAATGGTCCTCTGCACCTGCATCTTGA
>MT118666
ATGTCTTACACAATCGCAACTCCATCGCAATTTGTGTTTTTGTCATCAGCATGGGCCGACCCTATAGAATTAATAAATTTATGTACTAATTCACTAGGTAATCAGTTCCAAACACAACAAGCTAGAACAACCGTTCAACGGCAATTTAGCGAAGTGTGGAAACCTGTCCCTCAAGTCACTGTTAGGTTTCCTGACAGTGGTTTTAAGGTGTATAGGTACAATGCGGTACTAGATCCTCTAGTTACTGCTTTGTTAGGAGCTTTCGATACTAGAAATAGGATTATAGAAGTCGAAAATCAGGCGAACCCGACAACCGCCGAAACGTTAGACGCTACTCGTAGAGTAGATGACGCAACGGTGGCTATAAGGAGCGCTATAAATAATTTAGTAGTAGAATTGGTCAAAGGAACAGGTTTGTACAATCAGAGCACATTTGAAAGTGCATCCGGTTTACAATGGTCCTCTGCACCTGCATCTTGA
>MW314091
ATGTCTTACACAATTGCAACTCCATCGCAATTTGTGTTTTTGTCATCAGCATGGGCCGACCCTATAGAATTAATAAATTTATGTACTAATTCACTAGGTAATCAGTTCCAAACACAACAAGCTAGAACAACCGTTCAACGGCAATTTAGCGAAGTGTGGAAACCTGTCCCTCAAGTCACTGTTAGGTTTCCTGACAGTGGTTTTAAGGTGTATAGGTACAATGCGGTACTAGATCCTCTAGTTACTGCTTTGTTAGGAGCTTTCGATACTAGAAATAGGATTATAGAAGTCGAAAATCAGGCGAACCCGACAACCGCCGAAACGTTAGACGCTACTCGTAGAGTAGATGACGCAACGGTGGCTATAAGGAGCGCTATAAATAATTTAGTAGTAGAATTGGTCAAAGGAACAGGTTTGTACAATCAGAGCACATTTGAAAGTGCATCCGGTTTACAATGGTCCTCTGCACCTGCATCTTGA
>MW314092
ATGTCTTACACAATCGCAACTCCATCGCAATTTGTGTTTTTGTCATCAGCATGGGCCGACCCTATAGAATTAATAAATTTATGTACTAATTCACTAGGTAATCAGTTCCAAACACAACAAGCTAGAACAACCGTTCAACGGCAATTTAGCGAAGTGTGGAAACCTGTCCCTCAAGTCACTGTTAGGTTTCCTGACAGTGGTTTTAAGGTGTATAGGTACAATGCGGTACTAGATCCTCTAGTTACTGCTTTGTTAGGAGCTTTCGATACTAGAAATAGGATTATAGAAGTCGAAAATCAGGCGAACCCGACAACCGCCGAAACGTTAGACGCTACTCGTAGAGTAGATGACGCAACGGTGGCTATAAGGAGCGCTATAAATAATTTAGTAGTAGAATTGGTCAAAGGAACAGGTTTGTACAATCAGAGCACATTTGAAAGTGCATCCGGTTTACAATGGTCCTCTGCACCTGCATCTTGA
>MW314094
ATGTCTTACACAATCGCAACTCCATCGCAATTTGTGTTTTTGTCATCAGCATGGGCCGACCCTATAGAATTAATAAATTTATGTACTAATTCACTAGGTAATCAGTTCCAAACACAACAAGCTAGAACAACCGTTCAACGGCAATTTAGCGAAGTGTGGAAACCTGTCCCTCAAGTCACTGTTAGGTTTCCTGACAGTGGTTTTAAGGTGTATAGGTACAATGCGGTACTAGATCCTCTAGTTACTGCTTTGTTAGGAGCTTTCGATACTAGAAATAGGATTATAGAAGTCGAAAATCAGGCGAACCCGACAACCGCCGAAACGTTAGACGCTACTCGTAGAGTAGATGACGCAACGGTGGCTATAAGGAGCGCTATAAATAATTTAGTAGTAGAATTGGTCAAAGGAACAGGTTTGTACAATCAGAGCACATTTGAAAGTGCATCCGGTTTACAATGGTCCTCTGCACCTGCATCTTGA
>MW314098
ATGTCTTACACAATCGCAACTCCATCGCAATTTGTGTTTTTGTCATCAGCATGGGCCGACCCTATAGAATTAATAAATTTATGTACTAATTCACTAGGTAATCAGTTCCAAACACAACAAGCTAGAACAACCGTTCAACGGCAATTTAGCGAAGTGTGGAAACCTGTCCCTCAAGTCACTGTTAGGTTTCCTGACAGTGGTTTTAAGGTGTATAGGTACAATGCGGTACTAGATCCTCTAGTTACTGCTTTGTTAGGAGCTTTCGATACTAGAAATAGGATTATAGAAGTCGAAAATCAGGCGAACCCGACAACCGCCGAAACGTTAGACGCTACTCGTAGAGTAGATGACGCAACGGTGGCTATAAGGAGCGCTATAAATAATTTAGTAGTAGAATTGGTCAAAGGAACAGGTTTGTACAATCAGAGCACATTTGAAAGTGCATCCGGTTTACAATGGTCCTCTGCACCTGCATCTTGA
>MW314111
ATGTCTTACACAATCGCAACTCCATCGCAATTTGTGTTTTTGTCATCAGCATGGGCCGACCCTATAGAATTAATAAATTTATGTACTAATTCACTAGGTAATCAGTTCCAAACACAACAAGCTAGAACAACCGTTCAACGGCAATTTAGCGAAGTGTGGAAACCTGTCCCTCAAGTCACTGTTAGGTTTCCTGACAGTGGTTTTAAGGTGTATAGGTACAATGCGGTACTAGATCCTCTAGTTACTGCTTTGTTAGGAGCTTTCGATACTAGAAATAGGATTATAGAAGTCGAAAATCAGGCGAACCCGACAACCGCCGAAACGTTAGACGCTACTCGTAGAGTAGATGACGCAACGGTGGCTATAAGGAGCGCTATAAATAATTTAGTAGTAGAATTGGTCAAAGGAACAGGTTTGTACAATCAGAGCACATTTGAAAGTGCATCCGGTTTACAATGGTCCTCTGCACCTGCATCTTGA
>MW314112
ATGTCTTACACAATCGCAACTCCATCGCAATTTGTGTTTTTGTCATCAGCATGGGCCGACCCTATAGAATTAATAAATTTATGTACTAATTCACTAGGTAATCAATTCCAAACACAACAAGCTAGAACAACCGTTCAACGGCAATTTAGCGAAGTGTGGAAACCTGTCCCTCAAGTCACTGTTAGGTTTCCTGACAGTGGTTTTAAGGTGTATAGGTACAATGCGGTACTAGAACCTCTAGTTACTGCTTTGTTAGGAGCTTTCGATACTAGAAATAGGATTATAGAAGTCGAAAATCAGGCGAACCCGACAACCGCCGAAACGTTAGACGCTACTCGTAGAGTAGATGACGCAACGGTGGCTATAAGGAGCGCTATAAATAATTTAGTAGTAGAATTGGTCAAAGGAACAGGTTTGTACAATCAGAGCACATTTGAAAGTGCATCCGGTTTACAATGGTCCTCTGCACCTGCATCTTGA
>MW314118
ATGTCTTACACAATCGCAACTCCATCGCAATTTGTGTTTTTGTCATCAGCATGGGCCGACCCTATAGAATTAATAAATTTATGTACTAATTCACTAGGTAATCAATTCCAAACACAACAAGCTAGAACAACCGTTCAACGGCAATTTAGCGAAGTGTGGAAACCTGTCCCTCAAGTCACTGTTAGGTTTCCTGACAGTGGTTTTAAGGTGTATAGGTACAATGCGGTACTAGATCCTCTAGTTACTGCTTTGTTAGGAGCTTTCGATACTAGAAATAGGATTATAGAAGTCGAAAATCAGGCGAACCCGACAACCGCCGAAACGTTAGACGCTACTCGTAGAGTAGATGACGCAACGGTGGCTATAAGGAGCGCTATAAATAATTTAGTAGTAGAATTGGTCAAAGGAACAGGTTTGTACAATCAGAGCACATTTGAAAGTGCATCCGGTTTACAATGGTCCTCTGCACCTGCATCTTGA
>MW314119
ATGTCTTACACAATCGCAACTCCATCGCAATTTGTGTTTTTGTCATCAGCATGGGCCGACCCTATAGAATTAATAAATTTATGTACTAATTCACTAGGTAATCAATTCCAAACACAACAAGCTAGAACAACCGTTCAACGGCAATTTAGCGAAGTGTGGAAACCTGTCCCTCAAGTCACTGTTAGGTTTCCTGACAGTGGTTTTAAGGTGTATAGGTACAATGCGGTACTAGATCCTCTAGTTACTGCTTTGTTAGGAGCTTTCGATACTAGAAATAGGATTATAGAAGTCGAAAATCAGGCGAACCCGACAACCGCCGAAACGTTAGACGCTACTCGTAGAGTAGATGACGCAACGGTGGCTATAAGGAGCGCTATAAATAATTTAGTAGTAGAATTGGTCAAAGGAACAGGTTTGTACAATCAGAGCACATTTGAAAGTGCATCCGGTTTACAATGGTCCTCTGCACCTGCATCTTGA
>MW314123
ATGTCTTACACAATCGCAACTCCATCGCAATTTGTGTTTTTGTCATCAGCATGGGCCGACCCTATAGAATTAATAAATTTATGTACTAATTCACTAGGCAATCAGTTCCAAACACAACAAGCTAGAACAACCGTTCAACGGCAATTTAGCGAAGTGTGGAAACCTGTCCCTCAAGTCACTGTTAGGTTTCCTGACAGTGGTTTTAAGGTGTATAGGTACAATGCGGTACTAGATCCTCTAGTTACTGCTTTGTTGGGAGCTTTCGATACTAGAAATAGGATTATAGAAGTCGAAAATCAGGCGAACCCGACAACCGCCGAAACGTTAGACGCTACTCGTAGAGTAGATGACGCAACGGTGGCTATAAGGAGCGCTATAAATAATTTAGTAGTAGAATTGGTCAAAGGAACAGGTTTGTACAATCAGAGCACATTTGAAAGTGCATCCGGTTTACAATGGTCCTCTGCACCTGCATCTTGA
>MW314132
ATGTCTTACACAATCGCAACTCCATCGCAATTTGTGTTTTTGTCATCAGCATGGGCCGACCCTATAGAATTAATAAATTTATGTACTAATTCACTAGGTAATCAATTCCAAACACAACAAGCTAGAACAACCGTTCAACGGCAATTTAGCGAAGTGTGGAAACCTGTCCCTCAAGTCACTGTTAGGTTTCCTGACAGTGGTTTTAAGGTGTATAGGTACAATGCGGTACTAGATCCTCTAGTTACTGCTTTGTTAGGAGCTTTCGATACTAGAAATAGGATTATAGAAGTCGAAAATCAGGCGAACCCGACAACCGCCGAAACGTTAGACGCTACTCGTAGAGTAGATGACGCAACGGTGGCTATAAGGAGCGCTATAAATAATTTAGTAGTAGAATTGGTCAAAGGAACAGGTTTGTACAATCAGAGCACATTTGAAAGTGCATCCGGTTTACAATGGTCCTCTGCACCTGCATCTTGA
>MW314136
ATGTCTTACACAATCGCAACTCCATCGCAATTTGTGTTTTTGTCATCAGCATGGGCCGACCCTATAGAATTAATAAATTTATGTACTAATTCACTAGGTAATCAGTTCCAAACACAACAAGCTAGAACAACCGTTCAACGGCAATTTAGCGAAGTGTGGAAACCTGTCCCTCAAGTCACTGTTAGGTTTCCTGACAGTGGTTTTAAGGTGTATAGGTACAATGCGGTACTAGATCCTCTAGTTACTGCTTTGTTAGGAGCTTTCGATACTAGAAATAGGATTATAGAAGTCGAAAATCAGGCGAACCCGACAACCGCCGAAACGTTAGACGCTACTCGTAGAGTAGATGACGCAACGGTGGCTATAAGGAGCGCTATAAATAATTTAGTAGTAGAATTGGTCAAAGGAACAGGTTTGTACAATCAGAGCACATTTGAAAGTGCATCCGGTTTACAATGGTCCTCTGCACCTGCATCTTGA
>MZ004925
ATGTCTTACACAATCGCAACTCCATCGCAATTTGTGTTTTTGTCATCAGCATGGGCCGACCCTATAGAATTAATAAATTTATGTACTAATTCACTAGGTAATCAGTTCCAAACACAACAAGCTAGAACAACCGTTCAACGGCAATTTAGCGAAGTGTGGAAACCTGTCCCTCAAGTCACTGTTAGGTTTCCTGACAGTGGTTTTAAGGTGTATAGGTACAATGCGGTACTAGATCCTCTAGTTACTGCTTTGTTAGGAGCTTTCGATACTAGAAATAGGATTATAGAAGTCGAAAATCAGGCGAACCCGACAACCGCCGAAACGTTAGACGCTACTCGTAGAGTAGATGACGCAACGGTGGCTATAAGGAGCGCTATAAATAATTTAGTAGTAGAATTGGTCAAAGGAACAGGTTTGTACAATCAGAGCACATTTGAAAGTGCATCCGGTTTACAATGGTCCTCTGCACCTGCATCTTGA
>MZ323110
ATGTCTTACACAATCGCAACTCCATCGCAATTTGTGTTTTTGTCATCAGCATGGGCCGACCCTATAGAATTAATAAATTTATGTACTAATTCACTAGGTAATCAGTTCCAAACACAACAAGCTAGAACAACCGTTCAACGGCAATTTAGCGAAGTGTGGAAACCTGTCCCTCAAGTCACTGTTAGGTTTCCTGACAGTGGTTTTAAGGTGTATAGGTACAATGCGGTACTAGATCCTCTAGTTACTGCTTTGTTAGGAGCTTTCGATACTAGAAATAGGATTATAGAAGTCGAAAATCAGGCGAACCCGACAACCGCCGAAACGTTAGACGCTACTCGTAGAGTAGATGACGCAACGGTGGCTATAAGGAGCGCTATAAATAATTTAGTAGTAGAATTGGTCAAAGGAACAGGTTTGTACAATCAGAGCACATTTGAAAGTGCATCCGGTTTACAATGGTCCTCTGCACCTGCATCTTGA
>MZ438228
ATGTCTTACACAATCGCAACTCCATCGCAATTTGTGTTTTTGTCATCAGCATGGGCCGACCCTATAGAATTAATAAATTTATGTACTAATTCACTAGGTAATCAGTTCCAAACACAACAAGCTAGAACAACCGTTCAACGGCAATTTAGCGAAGTGTGGAAACCTGTCCCTCAAGTCACTGTTAGGTTTCCTGACAGTGGTTTTAAGGTGTATAGGTACAATGCGGTACTAGATCCTCTAGTTACTGCTTTGTTAGGAGCTTTCGATACTAGAAATAGGATTATAGAAGTCGAAAATCAGGCGAACCCGACAACCGCCGAAACGTTAGACGCTACTCGTAGAGTAGATGACGCAACGGTGGCTATAAGGAGCGCTATAAATAATTTAGTAGTAGAATTGGTCAAAGGAACAGGTTTGTACAATCAGAGCACATTTGAAAGTGCATCCGGTTTACAATGGTCCTCTGCACCTGCATCTTGA
>MZ945420
ATGTCTTACACAATCGCAACTCCATCGCAATTTGTGTTTTTGTCATCAGCATGGGCCGACCCTATAGAATTAATAAATTTATGTACTAATTCACTAGGTAATCAATTCCAAACACAACAAGCTAGAACAACCGTTCAACGGCAATTTAGCGAAGTGTGGAAACCTGTCCCTCAAGTCACTGTTAGGTTTCCTGACAGTGGTTTTAAGGTGTATAGGTACAATGCGGTACTAGATCCTCTAGTTACTGCTTTGTTAGGAGCTTTCGATACTAGAAATAGGATTATAGAAGTCGAAAATCAGGCGAACCCGACAACCGCCGAAACGTTAGACGCTACTCGTAGAGTAGATGACGCAACGGTGGCTATAAGGAGCGCTATAAATAATTTAGTAGTAGAATTGGTCAAAGGAACAGGTTTGTACAATCAGAGCACATTTGAAAGTGCATCCGGTTTACAATGGTCCTCTGCACCAGCATCTTGA
>NC_028478
ATGTCTTACACAATCGCAACTCCATCGCAATTTGTGTTTTTGTCATCAGCATGGGCCGACCCTATAGAATTAATAAATTTATGTACTAATTCACTAGGTAATCAGTTCCAAACACAACAAGCTAGAACAACCGTTCAACGGCAATTTAGCGAAGTGTGGAAACCTGTCCCTCAAGTCACTGTTAGGTTTCCTGACAGTGGTTTTAAGGTGTATAGGTACAATGCGGTACTAGATCCTCTAGTTACTGCTTTGTTAGGAGCTTTCGATACTAGAAATAGGATTATAGAAGTCGAAAATCAGGCGAACCCGACAACCGCCGAAACGTTAGACGCTACTCGTAGAGTAGATGACGCAACGGTGGCTATAAGGAGCGCTATAAATAATTTAGTAGTAGAATTGGTCAAAGGAACAGGTTTGTACAATCAGAGCACATTTGAAAGTGCATCCGGTTTACAATGGTCCTCTGCACCTGCATCTTGA
>OK339579
ATGTCTTACACAATCGCAACTCCATCGCAATTTGTGTTTTTGTCATCAGCATGGGCCGACCCTATAGAATTAATAAATTTATGTACTAATTCACTAGGAAATCAGTTCCAAACACAACAAGCTAGAACAACCGTTCAACGGCAATTTAGCGAAGTGTGGAAACCTGTCCCTCAAGTCACTGTTAGGTTTCCTGACAGTGGTTTTAAGGTGTATAGGTACAATGCGGTACTAGATCCTCTAGTTACTGCTTTGTTAGGAGCTTTCGATACTAGAAATAGGATTATAGAAGTCGAAAATCAGGCGAACCCGACAACCGCCGAAACGTTAGACGCTACTCGTAGAGTAGATGACGCAACGGTGGCTATAAGGAGCGCTATAAATAATTTAGTAGTAGAATTGGTCAAAGGAACAGGTTTGTACAATCAGAGCACATTTGAAAGTGCATCCGGTTTACAATGGTCCTCTGCACCTGCATCTTGA
>OK624678
ATGTCTTACACAATCGCAACTCCATCGCAATTTGTGTTTTTGTCATCAGCATGGGCCGACCCTATAGAATTAATAAATTTATGTACTAATTCACTAGGTAATCAGTTCCAAACACAACAAGCTAGAACAACCGTTCAACGGCAATTTAGCGAAGTGTGGAAACCTGTCCCTCAAGTCACTGTTAGGTTTCCTGACAGTGGTTTTAAGGTGTATAGGTACAATGCGGTACTAGATCCTCTAGTTACTGCTTTGTTAGGAGCTTTCGATACTAGAAATAGGATTATAGAAGTCGAAAATCAGGCGAACCCGACAACCGCCGAAACGTTAGACGCTACTCGTAGAGTAGATGACGCAACGGTGGCTATAAGGAGCGCTATAAATAATTTAGTAGTAGAATTGGTCAAAGGAACAGGTTTGTACAATCAGAGCACATTTGAAAGTGCATCCGGTTTACAATGGTCCTCTGCACCTGCATCTTGA
>OM515232
ATGTCTTACACAATCGCAACTCCATCGCAATTTGTGTTTTTGTCATCAGCATGGGCCGACCCTATAGAATTAATAAATTTATGTACTAATTCACTAGGTAATCAGTTCCAAACACAACAAGCTAGAACAACCGTTCAACGGCAATTTAGCGAAGTGTGGAAACCTGTCCCTCAAGTCACTGTTAGGTTTCCTGACAGTGGTTTTAAGGTGTATAGGTACAATGCGGTACTAGATCCTCTAGTTACTGCTTTGTTAGGAGCTTTCGATACTAGAAATAGGATTATAGAAGTCGAAAATCAGGCGAACCCGACAACCGCCGAAACGTTAGACGCTACTCGTAGAGTAGATGACGCAACGGTGGCTATAAGGAGCGCTATAAATAATTTAGTAGTAGAATTGGTCAAAGGAACAGGTTTGTACAATCAGAGCACATTTGAAAGTGCATCCGGTTTACAATGGTCCTCTGCACCTGCATCTTGA
>OM515233
ATGTCTTACACAATCGCAACTCCATCGCAATTTGTGTTTTTGTCATCAGCATGGGCCGACCCTATAGAATTAATAAATTTATGTACTAATTCACTAGGTAATCAGTTCCAAACACAACAAGCTAGAACAACCGTTCAACGGCAATTTAGCGAAGTGTGGAAACCTGTCCCTCAAGTCACTGTTAGGTTTCCTGACAGTGGTTTTAAGGTGTATAGGTACAACGCGGTACTAGATCCTCTAGTTACTGCTTTGTTAGGAGCTTTCGATACTAGAAATAGGATTATAGAAGTCGAAAATCAGGCGAACCCGACAACCGCCGAAACGTTAGACGCTACTCGTAGAGTAGATGACGCAACGGTGGCTATAAGGAGCGCTATAAATAATTTAGTAGTAGAATTGGTCAAAGGAACAGGTTTGTACAATCAAAGCACATTTGAAAGTGCATCTGGTTTACAATGGTCCTCTGCACCTGCATCTTGA
>OM515235
ATGTCTTACACAATCGCAACTCCATCGCAATTTGTGTTTTTGTCATCAGCATGGGCCGACCCTATAGAATTAATAAATTTATGTACTAATTCACTAGGTAATCAGTTCCAAACACAACAAGCTAGAACAACCGTTCAACGGCAATTTAGCGAAGTGTGGAAACCTGTCCCTCAAGTCACTGTTAGGTTTCCTGACAGTGGTTTTAAGGTGTATAGGTACAATGCGGTACTAGATCCTCTAGTTACTGCTTTGTTAGGAGCTTTCGATACTAGAAATAGGATTATAGAAGTCGAAAATCAGGCGAACCCGACAACCGCCGAAACGTTAGACGCTACTCGTAGAGTAGATGACGCAACGGTGGCTATAAGGAGCGCTATAAATAATTTAGTAGTAGAATTGGTCAAAGGAACAGGTTTGTACAATCAGAGCACATTTGAAAGTGCATCCGGTTTACAATGGTCCTCTGCACCTGCATCTTGA
>OM515248
ATGTCTTACACAATCGCAACTCCATCGCAATTTGTGTTTTTGTCATCAGCATGGGCCGACCCTATAGAATTAATAAATTTATGTACTAATTCACTAGGTAATCAGTTCCAAACACAACAAGCTAGAACAACCGTTCAACGGCAATTTAGCGAAGTGTGGAAACCTGTCCCTCAAGTCACTGTTAGGTTTCCTGACAGTGGTTTTAAGGTGTATAGGTACAATGCGGTACTAGATCCTCTAGTTACTGCTTTGTTAGGAGCTTTCGATACTAGAAATAGGATTATAGAAGTCGAAAATCAGGCGAACCCGACAACCGCCGAAACGTTAGACGCTACTCGTAGAGTAGATGACGCAACGGTGGCTATAAGGAGCGCTATAAATAATTTAGTAGTAGAATTGGTCAAAGGAACAGGTTTGTACAATCAGAGCACATTTGAAAGTGCATCCGGTTTACAATGGTCCTCTGCACCTGCATCTTGA
>OM515258
ATGTCTTACACAATCGCAACTCCATCGCAATTTGTGTTTTTGTCATCAGCATGGGCCGACCCTATAGAATTAATAAATTTATGTACTAATTCACTAGGTAATCAGTTCCAAACACAACAAGCTAGAACAACCGTTCAACGGCAATTTAGCGAAGTGTGGAAACCTGTCCCTCAAGTCACTGTTAGGTTTCCTGACAGTGGTTTTAAGGTGTATAGGTACAATGCGGTACTAGATCCTCTAGTTACTGCTTTGTTAGGAGCTTTCGATACTAGAAATAGGATTATAGAAGTCGAAAATCAGGCGAACCCGACAACCGCCGAAACGTTAGACGCTACTCGTAGAGTAGATGACGCAACGGTGGCTATAAGGAGCGCTATAAATAATTTAGTAGTAGAATTGGTCAAAGGAACAGGTTTGTACAATCAGAGCACATTTGAAAGTGCATCCGGTTTACAATGGTCCTCTGCACCTGCATCTTGA
>OM515261
ATGTCTTACACAATCGCAACTCCATCGCAATTTGTGTTTTTGTCATCAGCATGGGCCGACCCTATAGAATTAATAAATTTATGTACTAATTCACTAGGTAATCAATTCCAAACACAACAAGCTAGAACAACCGTTCAACGGCAATTTAGCGAAGTGTGGAAACCTGTCCCTCAAGTCACTGTTAGGTTTCCTGACAGTGGTTTTAAGGTGTATAGGTACAATGCGGTACTAGATCCTCTAGTTACTGCTTTGTTAGGAGCTTTCGATACTAGAAATAGGATTATAGAAGTCGAAAATCAGGCGAACCCGACAACCGCCGAAACGTTAGACGCTACTCGTAGAGTAGATGACGCAACGGTGGCTATAAGGAGCGCTATAAATAATTTAGTAGTAGAATTGGTCAAAGGAACAGGTTTGTACAATCAGAGCACATTTGAAAGTGCATCCGGTTTACAATGGTCCTCTGCACCTGCATCTTGA
>OM515264
ATGTCTTACACAATCGCAACTCCATCGCAATTTGTGTTTTTGTCATCAGCATGGGCCGACCCTATAGAATTAATAAATTTATGTACTAATTCACTAGGCAATCAGTTCCAAACACAACAAGCTAGAACAACCGTTCAACGGCAATTTAGCGAAGTGTGGAAACCTGTCCCTCAAGTCACTGTTAGGTTTCCTGACAGTGGTTTTAAGGTGTATAGGTACAATGCGGTACTAGATCCTCTAGTTACTGCTTTGTTGGGAGCTTTCGATACTAGAAATAGGATTATAGAAGTCGAAAATCAGGCGAACCCGACAACCGCCGAAACGTTAGACGCTACTCGTAGAGTAGATGACGCAACGGTGGCTATAAGGAGCGCTATAAATAATTTAGTAGTAGAATTGGTCAAAGGAACAGGTTTGTACAATCAGAGCACATTTGAAAGTGCATCCGGTTTACAATGGTCCTCTGCACCTGCATCTTGA
>OM515269
ATGTCTTACACAATCGCAACTCCATCGCAATTTGTGTTTTTGTCATCAGCATGGGCCGACCCTATAGAATTAATAAATTTATGTACTAATTCACTAGGTAATCAGTTCCAAACACAACAAGCTAGAACAACCGTTCAACGGCAATTTAGCGAAGTGTGGAAACCTGTCCCTCAAGTCACTGTTAGGTTTCCTGACAGTGGTTTTAAGGTGTATAGGTACAATGCGGTACTAGATCCTCTAGTTACTGCTTTGTTAGGAGCTTTCGATACTAGAAATAGGATTATAGAAGTCGAAAATCAGGCGAACCCGACAACCGCCGAAACGTTAGACGCTACTCGTAGAGTAGATGACGCAACGGTGGCTATAAGGAGCGCTATAAATAATTTAGTAGTAGAATTGGTCAAAGGAACAGGTTTGTACAATCAGAGCACATTTGAAAGTGCATCCGGTTTACAATGGTCCTCTGCACCTGCATCTTGA
>OM515270
ATGTCTTACACAATCGCAACTCCATCGCAATTTGTGTTTTTGTCATCAGCATGGGCCGACCCTATAGAATTAATAAATTTATGTACTAATTCACTAGGTAATCAATTCCAAACACAACAAGCTAGAACAACCGTTCAACGGCAATTTAGCGAAGTGTGGAAACCTGTCCCTCAAGTCACTGTTAGGTTTCCTGACAGTGGTTTTAAGGTGTATAGGTACAATGCGGTACTAGATCCTCTAGTTACTGCTTTGTTAGGAGCTTTCGATACTAGAAATAGGATTATAGAAGTCGAAAATCAGGCGAACCCGACAACCGCCGAAACGTTAGACGCTACTCGTAGAGTAGATGACGCAACGGTGGCTATAAGGAGCGCTATAAATAATTTAGTAGTAGAATTGGTCAAAGGAACAGGTTTGTACAATCAGAGCACATTTGAAAGTGCATCCGGTTTACAATGGTCCTCTGCACCTGCATCTTGA
>OM515272
ATGTCTTACACAATCGCAACTCCATCGCAATTTGTGTTTTTGTCATCAGCATGGGCCGACCCTATAGAATTAATAAATTTATGTACTAATTCACTAGGTAATCAGTTCCAAACACAACAAGCTAGAACAACCGTTCAACGGCAATTTAGCGAAGTGTGGAAACCTGTCCCTCAAGTCACTGTTAGGTTTCCTGACAGTGGTTTTAAGGTGTATAGGTACAATGCGGTACTAGATCCTCTAGTTACTGCTTTGTTAGGAGCTTTCGATACTAGAAATAGGATTATAGAAGTCGAAAATCAGGCGAACCCGACAACCGCCGAAACGTTAGACGCTACTCGTAGAGTAGATGACGCAACGGTGGCTATAAGGAGCGCTATAAATAATTTAGTAGTAGAATTGGTCAAAGGAACAGGTTTGTACAATCAGAGCACATTTGAAAGTGCATCCGGTTTACAATGGTCCTCTGCACCTGCATCTTGA
>OM718704
ATGTCTTACACAATCGCAACTCCATCGCAATTTGTGTTTTTGTCATCAGCATGGGCCGACCCTATAGAATTAATAAATTTATGTACTAATTCACTAGGTAATCAGTTCCAAACACAACAAGCTAGAACAACCGTTCAACGGCAATTTAGCGAAGTGTGGAAACCTGTCCCTCAAGTCACTGTTAGGTTTCCTGACAGTGGTTTTAAGGTGTATAGGTACAATGCGGTACTAGATCCTCTAGTTACTGCTTTGTTAGGAGCTTTCGATACTAGAAATAGGATTATAGAAGTCGAAAATCAGGCGAACCCGACAACCGCCGAAACGTTAGACGCTACTCGTAGAGTAGATGACGCAACGGTGGCTATAAGGAGCGCTATAAATAATTTAGTAGTAGAATTGGTCAAAGGAACAGGTTTGTACAATCAGAGCACATTTGAAAGTGCATCCGGTTTACAATGGTCCTCTGCACCTGCATCTTGA
>OM892671
ATGTCTTACACAATCGCAACTCCATCGCAATTTGTGTTTTTGTCATCAGCATGGGCCGACCCTATAGAATTAATAAATTTATGTACTAATTCACTAGGTAATCAGTTCCAAACACAACAAGCTAGAACAACCGTTCAACGGCAATTTAGCGAAGTGTGGAAACCTGTCCCTCAAGTCACTGTTAGGTTTCCTGACAGTGGTTTTAAGGTGTATAGGTACAATGCGGTACTAGATCCTCTAGTTACTGCTTTGTTAGGAGCTTTCGATACTAGAAATAGGATTATAGAAGTCGAAAATCAGGCGAACCCGACAACCGCCGAAACGTTAGACGCTACTCGTAGAGTAGATGACGCAACGGTGGCTATAAGGAGCGCTATAAATAATTTAGTAGTAGAATTGGTCAAAGGAACAGGTTTGTACAATCAGAGCACATTTGAAAGTGCATCCGGTTTACAATGGTCCTCTGCACCTGCATCTTGA
>OM892672
ATGTCTTACACAATCGCAACTCCATCGCAATTTGTGTTTTTGTCATCAGCATGGGCCGACCCTATAGAATTAATAAATTTATGTACTAATTCACTAGGTAATCAGTTCCAAACACAACAAGCTAGAACAACCGTTCAACGGCAATTTAGCGAAGTGTGGAAACCTGTCCCTCAAGTCACTGTTAGGTTTCCTGACAGTGGTTTTAAGGTGTATAGGTACAATGCGGTACTAGATCCTCTAGTTACTGCTTTGTTAGGAGCTTTCGATACTAGAAATAGGATTATAGAAGTCGAAAATCAGGCGAACCCGACAACCGCCGAAACGTTAGACGCTACTCGTAGAGTAGATGACGCAACGGTGGCTATAAGGAGCGCTATAAATAATTTAGTAGTAGAATTGGTCAAAGGAACAGGTTTGTACAATCAGAGCACATTTGAAAGTGCATCCGGTTTACAATGGTCCTCTGCACCTGCATCTTGA
>OM892674
ATGTCTTACACAATCGCAACTCCATCGCAATTTGTGTTTTTGTCATCAGCATGGGCCGACCCTATAGAATTAATAAATTTATGTACTAATTCACTAGGTAATCAGTTCCAAACACAACAAGCTAGAACAACCGTTCAACGGCAATTTAGCGAAGTGTGGAAACCTGTCCCTCAAGTCACTGTTAGGTTTCCTGACAGTGGTTTTAAGGTGTATAGGTACAATGCGGTACTAGATCCTCTAGTTACTGCTTTGTTAGGAGCTTTCGATACTAGAAATAGGATTATAGAAGTCGAAAATCAGGCGAACCCGACAACCGCCGAAACGTTAGACGCTACTCGTAGAGTAGATGACGCAACGGTGGCTATAAGGAGCGCTATAAATAATTTAGTAGTAGAATTGGTCAAAGGAACAGGTTTGTACAATCAGAGCACATTTGAAAGTGCATCCGGTTTACAATGGTCCCCTGCACCTGCATCTTGA
>OM892675
ATGTCTTACACAATCGCAACTCCATCGCAATTTGTGTTTTTGTCATCAGCATGGGCCGACCCTATAGAATTAATAAATTTATGTACTAATTCACTAGGTAATCAGTTCCAAACACAACAAGCTAGAACAACCGTTCAACGGCAATTTAGCGAAGTGTGGAAACCTGTCCCTCAAGTCACTGTTAGGTTTCCTGACAGTGGTTTTAAGGTGTATAGGTACAATGCGGTACTAGATCCTCTAGTTACTGCTTTGTTAGGAGCTTTCGATACTAGAAATAGGATTATAGAAGTCGAAAATCAGGCGAACCCGACAACCGCCGAAACGTTAGACGCTACTCGTAGAGTAGATGACGCAACGGTGGCTATAAGGAGCGCTATAAATAATTTAGTAGTAGAATTGGTCAAAGGAACAGGTTTGTACAATCAGAGCACATTTGAAAGTGCATCCGGTTTACAATGGTCCTCTGCACCTGCATCTTGA
>OM892676
ATGTCTTACACAATCGCAACTCCATCGCAATTTGTGTTTTTGTCATCAGCATGGGCCGACCCTATAGAATTAATAAATTTATGTACTAATTCACTAGGTAATCAGTTCCAAACACAACAAGCTAGAACAACCGTTCAACGGCAATTTAGCGAAGTGTGGAAACCTGTCCCTCAAGTCACTGTTAGGTTTCCTGACAGTGGTTTTAAGGTGTATAGGTACAATGCGGTACTAGATCCTCTAGTTACTGCTTTGTTAGGAGCTTTCGATACTAGAAATAGGATTATAGAAGTCGAAAATCAGGCGAACCCGACAACCGCCGAAACGTTAGACGCTACTCGTAGAGTAGATGACGCAACGGTGGCTATAAGGAGCGCTATGAATAATTTAGTAGTAGAATTGGTCAAAGGAACAGGTTTGTACAATCAGAGCACATTTGAAAGTGCATCCGGTTTACAATGGTCCTCTGCACCTGCATCTTGA
>OM892678
ATGTCTTACACAATCGCAACTCCATCGCAATTTGTGTTTTTGTCATCAGCATGGGCCGACCCTATAGAATTAATAAATTTATGTACTAATTCACTAGGTAATCAGTTCCAAACACAACAAGCTAGAACAACCGTTCAACGGCAATTTAGCGAAGTGTGGAAACCTGTCCCTCAAGTCACTGTTAGGTTTCCTGACAGTGGTTTTAAGGTGTATAGGTACAATGCGGTACTAGATCCTCTAGTTACTGCTTTGTTAGGAGCTTTCGATACTAGAAATAGGATTATAGAAGTCGAAAATCAGGCGAACCCGACAACCGCCGAAACGTTAGACGCTACTCGTAGAGTAGATGACGCAACGGTGGCTATAAGGAGCGCTATGAATAATTTAGTAGTAGAATTGGTCAAAGGAACAGGTTTGTACAATCAGAGCACATTTGAAAGTGCATCCGGTTTACAATGGTCCTCTGCACCTGCATCTTGA
>OM892679
ATGTCTTACACAATCGCAACTCCATCGCAATTTGTGTTTTTGTCATCAGCATGGGCCGACCCTATAGAATTAATAAATTTATGTACTAATTCACTAGGTAATCAGTTCCAAACACAACAAGCTAGAACAACCGTTCAACGGCAATTTAGCGAAGTGTGGAAACCTGTCCCTCAAGTCACTGTTAGGTTTCCTGACAGTGGTTTTAAGGTGTATAGGTACAATGCGGTACTAGATCCTCTAGTTACTGCTTTGTTAGGAGCTTTCGATACTAGAAATAGGATTATAGAAGTCGAAAATCAGGCGAACCCGACAACCGCCGAAACGTTAGACGCTACTCGTAGAGTAGATGACGCAACGGTGGCTATAAGGAGCGCTATAAATAATTTAGTAGTAGAATTGGTCAAAGGAACAGGTTTGTACAATCAGAGCACATTTGAAAGTGCATCCGGTTTACAATGGTCCTCTGCACCTGCATCTTGA
>OM892682
ATGTCTTACACAATCGCAACTCCATCGCAATTTGTGTTTTTGTCATCAGCATGGGCCGACCCTATAGAATTAATAAATTTATGTACTAATTCACTAGGTAATCAGTTCCAAACACAACAAGCTAGAACAACCGTTCAACGGCAATTTAGCGAAGTGTGGAAACCTGTCCCTCAAGTCACTGTTAGGTTTCCTGACAGTGGTTTTAAGGTGTATAGGTACAATGCGGTACTAGATCCTCTAGTTACTGCTTTGTTAGGAGCTTTCGATACTAGAAATAGGATTATAGAAGTCGAAAATCAGGCGAACCCGACAACCGCCGAAACGTTAGACGCTACTCGTAGAGTAGATGACGCAACGGTGGCTATAAGGAGCGCTATAAATAATTTAGTAGTAGAATTGGTCAAAGGAACAGGTTTGTACAATCAGAGCACATTTGAAAGTGCATCCGGTTTACAATGGTCCTCTGCACCTGCATCTTGA
>OM892683
ATGTCTTACACAATCGCAACTCCATCGCAATTTGTGTTTTTGTCATCAGCATGGGCCGACCCTATAGAATTAATAAATTTATGTACTAATTCACTAGGTAATCAGTTCCAAACACAACAAGCTAGAACAACCGTTCAACGGCAATTTAGCGAAGTGTGGAAACCTGTCCCTCAAGTCACTGTTAGGTTTCCTGACAGTGGTTTTAAGGTGTATAGGTACAATGCGGTACTAGATCCTCTAGTTACTGCTTTGTTAGGAGCTTTCGATACTAGAAATAGGATTATAGAAGTCGAAAATCAGGCGAACCCGACAACCGCCGAAACGTTAGACGCTACTCGTAGAGTAGATGACGCAACGGTGGCTATAAGGAGCGCTATAAATAATTTAGTAGTAGAATTGGTCAAAGGAACAGGTTTGTACAATCAGAGCACATTTGAAAGTGCATCCGGTTTACAATGGTCCTCTGCACCTGCATCTTGA
>OM892686
ATGTCTTACACAATCGCAACTCCATCGCAATTTGTGTTTTTGTCATCAGCATGGGCCGACCCTATAGAATTAATAAATTTATGTACTAATTCACTAGGTAATCAGTTCCAAACACAACAAGCTAGAACAACCGTTCAACGGCAATTTAGCGAAGTGTGGAAACCTGTCCCTCAAGTCACTGTTAGGTTTCCTGACAGTGGTTTTAAGGTGTATAGGTACAATGCGGTACTAGATCCTCTAGTTACTGCTTTGTTAGGAGCTTTCGATACTAGAAATAGGATTATAGAAGTCGAAAATCAGGCGAACCCGACAACCGCCGAAACGTTAGACGCTACTCGTAGAGTAGATGACGCAACGGTGGCTATAAGGAGCGCTATAAATAATTTAGTAGTAGAATTGGTCAAAGGAACAGGTTTGTACAATCAGAGCACATTTGAAAGTGCATCCGGTTTACAATGGTCCTCTGCACCTGCATCTTGA
>OP557566
ATGTCTTACACAATCGCAACTCCATCGCAATTTGTGTTTTTGTCATCAGCATGGGCAGACCCTATAGAATTAATAAATTTATGTACTAATTCACTAGGTAATCAGTTCCAAACACAACAAGCTAGAACAACCGTTCAACGGCAATTTAGCGAAGTGTGGAAACCTGTCCCTCAAGTCACTGTTAGGTTTCCTGACAGTGGTTTTAAGGTGTATAGGTACAATGCGGTACTAGATCCTCTAGTTACTGCTTTGTTAGGAGCTTTCGATACTAGAAATAGGATTATAGAAGTCGAAAATCAGGCGAACCCGACAACCGCCGAAACGTTAGACGCTACTCGTAGAGTAGATGACGCAACGGTGGCTATAAGGAGCGCTATAAATAATTTAGTAGTAGAATTGGTCAAAGGAACAGGTTTGTACAATCAGAGCACATTTGAAAGTGCATCCGGTTTACAATGGTCCTCTGCACCTGCATCTTGA
