# Supplementary material for: Revealing an Iranian Isolate of Tomato Brown Rugose Fruit Virus: Complete Genome Analysis and Mechanical Transmission
Source: Microorganisms. 2023 Sep 28;11(10):2434. doi: 10.3390/microorganisms11102434 (PMC10608917; doi:10.3390/microorganisms11102434)
Supplement: Supplementary file 1 [file microorganisms-11-02434-s001.zip › microorganisms-2602812-Supplementary file/PhyloAnalysis-MP.fas]

>KT383474
ATGGCTCTTGTTAAGGGTAAAGTCAATATTAATGAGTTCATAGACTTGTCAAAATCAGAAAAATTTCTTCCGTCTATGTTCACACCTGTTAAGAGTGTCATGATCTCCAAGGTTGATAAGATATTGGTTCATGAAGATGAATCTTTGTCCGAAGTCAATTTACTCAAAGGTGTAAAACTCATTGATGGTGGCTATGTACATCTTGCTGGTCTTGTGGTGACAGGTGAATGGAATTTGCCAGATAATTGTCGTGGTGGTGTCAGTGTCTGTTTGGTCGATAAGAGAATGGAGAGAGCGGACGAGGCAACTCTTGCTTCATACTATACCGCAGCGGCTAAGAAAAGGTTTCAGTTCAAAGTCGTTCCAAATTACAACATCACTACCAAGGACGCAGAAAAGGCAGTTTGGCAAGTACTAGTTAATATTAGAAATGTTAAAATTGCTGCGGGTTACTGTCCGCTGTCATTAGAATTTGTGTCAGTGTGTATTGTTTATAAAAATATTATAAAACTCGGTTTGAGAGAGAAAATTACGAGCGTCACGGATGGAGGGCCCATGGAACTATCAGAAGAAGTTGTTGATGAGTTCATGGAAGAAGTCCCGATGTCTGTAAGGCTTGCAAAATTTCGTTCGAAGACCGGAAAAAAGTTTAGTAGTAAAAGTGAGAATAATAGTGGTAATAATAGGCCGAAACCAGACAAAAACCAAAGGAAGGAAAAGGGTTTAAAAGTTAGGGTTGAGAAGGATAATTTAATTGATAATGAATTGGAGACTTACGTCGCCGATTCAGATTCGTATTAA
>KX619418
ATGGCTCTTGTTAAGGGTAAAGTCAATATTAATGAGTTCATAGACTTGTCAAAATCAGAAAAATTTCTTCCGTCTATGTTCACACCTGTTAAGAGTGTCATGATCTCCAAGGTTGATAAGATATTGGTTCATGAAGATGAATCTTTGTCCGAAGTCAATTTACTCAAAGGTGTAAAACTCATTGATGGTGGCTATGTACATCTTGCTGGTCTTGTGGTGACAGGTGAATGGAATTTGCCAGATAATTGTCGTGGTGGTGTCAGTGTCTGTTTGGTCGATAAGAGAATGGAGAGAGCGGACGAGGCAACTCTTGCTTCATACTATACCGCAGCGGCTAAGAAAAGGTTTCAGTTCAAAGTCGTTCCAAATTACAACATCACTACCAAGGACGCAGAAAAGGCAGTTTGGCAAGTACTAGTTAATATTAGAAATGTTAAAATTGCTGCGGGTTACTGTCCGCTGTCATTAGAATTTGTGTCAGTGTGTATTGTTTATAAAAATATTATAAAACTCGGTTTGAGAGAGAAAATTACGAGCGTCACGGATGGAGGGCCCATGGAACTATCAGAAGAAGTTGTTGATGAGTTCATGGAAGAAGTCCCGATGTCTGTAAGGCTTGCAAAATTTCGTTCGAAGACCGGAAAAAAGTTTAGTAGTAAAAGTGAGAATAATAGTGGTAATAATAGGCCGAAACCAAACAAAAACCAAAGGAAGGAAAAGGGTTTAAAAGTTAGGGTTGAGAAGGATAATTTAATTGATAATGAATTGGAGACTTACGTCGCCGATTCAGATTCGTATTAA
>MK133095
ATGGCTCTTGTTAAGGGTAAAGTCAATATTAATGAGTTCATAGACTTGTCAAAATCAGAAAAATTTCTTCCGTCTATGTTCACACCTGTTAAGAGTGTCATGATCTCCAAGGTTGATAAGATATTGGTTCATGAAGATGAATCTTTGTCCGAAGTCAATTTACTCAAAGGTGTAAAACTCATTGATGGTGGCTATGTACATCTTGCTGGTCTTGTGGTGACAGGTGAATGGAATTTGCCAGATAATTGTCGTGGTGGTGTCAGTGTCTGTTTGGTCGATAAGAGAATGGAGAGAGCGGACGAGGCAACTCTTGCTTCATACTATACCGCAGCGGCTAAGAAAAGGTTTCAGTTCAAAGTCGTTCCAAATTACAACATCACTACCAAGGACGCAGAAAAGGCAGTTTGGCAAGTACTAGTTAATATTAGAAATGTTAAAATTGCTGCGGGTTACTGTCCGCTGTCATTAGAATTTGTGTCAGTGTGTATTGTTTATAAAAATATTATAAAACTCGGTTTGAGAGAGAAAATTACGAGCGTCACGGATGGAGGGCCTATGGAACTATCAGAAGAAGTTGTTGATGAGTTCATGGAAGAAGTCCCGATGTCTGTAAGGCTTGCAAAATTTCGTTCGAAGACCGGAAAAAAGTTTAGTAGTAAAAGTGAGAATAATAGTGGTAATAATAGGCCGAAACCAAACAAAAACCAAAGGAAGGAAAAGGGTTTAAAAGTTAGGGTTGAGAAGGATGATTTAATTGATAATGAATTGGAGACTTACGTCGCCGATTCAGATTCGTATTAA
>MK165457
ATGGCTCTTGTTAAGGGTAAAGTCAATATTAATGAGTTCATAGACTTGTCAAAATCAGAAAAATTTCTTCCGTCTATGTTCACACCTGTTAAGAGTGTCATGATCTCCAAGGTTGATAAGATATTGGTTCATGAAGATGAATCTTTGTCCGAAGTCAATTTACTCAAAGGTGTAAAACTCATTGATGGTGGCTATGTACATCTTGCTGGTCTTGTGGTGACAGGTGAATGGAATTTGCCAGATAATTGTCGTGGTGGTGTCAGTGTCTGTTTGGTCGATAAGAGAATGGAGAGAGCGGACGAGGCAACTCTTGCTTCATACTATACCGCAGCGGCTAAGAAAAGGTTTCAGTTCAAAGTCGTTCCAAATTACAACATCACTACCAAGGACGCAGAAAAGGCAGTTTGGCAAGTACTAGTTAATATTAGAAATGTTAAAATTGCTGCGGGTTACTGTCCGCTGTCATTAGAATTTGTGTCAGTGTGTATTGTTTATAAAAATATTATAAAACTCGGTTTGAGAGAGAAAATTACGAGCGTCACGGATGGAGGGCCCATGGAACTATCAGAAGAAGTTGTTGATGAGTTCATGGAAGAAGTCCCGATGTCTGTAAGGCTTGCAAAATTTCGTTCGAAGACCGGAAAAAAGTTTAGTAGTAAAAGTGAGAATAATAGTGGTAATAATAGGCCGAAACCAAACAAAA-CCAAAGGAAGGAAAAGGGTTTAAAAGTTAGGGTTGAGAAGGATAATTTAATTGATAATGAATTGGAGACTTACGTCGCCGATTCAGATTCGTATTAA
>MK319944
ATGGCTCTTGTTAAGGGTAAAGTCAATATTAATGAGTTCATAGACTTGTCAAAATCAGAAAAATTTCTTCCGTCTATGTTCACACCTGTTAAGAGTGTCATGATCTCCAAGGTTGATAAGATATTGGTTCATGAAGATGAATCTTTGTCCGAAGTCAATTTACTCAAAGGTGTAAAACTCATTGATGGTGGCTATGTACATCTTGCTGGTCTTGTGGTGACAGGTGAATGGAATTTGCCAGATAATTGTCGTGGTGGTGTCAGTGTCTGTTTGGTCGATAAGAGAATGGAGAGAGCGGACGAGGCAACTCTTGCTTCATACTATACCGCAGCGGCTAAGAAAAGGTTTCAGTTCAAAGTCGTTCCAAATTACAACATCACTACCAAGGACGCAGAAAAGGCAGTTTGGCAAGTACTAGTTAATATTAGAAATGTTAAAATTGCTGCGGGTTACTGTCCGCTGTCATTAGAATTTGTGTCAGTGTGTATTGTTTATAAAAATATTATAAAACTCGGTTTGAGAGAGAAAATTACGAGCGTCACGGATGGAGGGCCCATGGAACTATCAGAAGAAGTTGTTGATGAGTTCATGGAAGAAGTCCCGATGTCTGTAAGGCTTGCAAAATTTCGTTCGAAGACCGGAAAAAAGTTTAGTAGTAAAAGTGAGAATAATAGTGGTAATAATAGGCCGAAACCAAACAAAAACCAAAGGAAGGAAAAGGGTTTAAAAGTTAGGGTTGAGAAGGATAATTTAATTGATAATGAATTGGAGACTTACGTCGCCGATTCAGATTCGTATTAA
>MN167466
ATGGCTCTTGTTAAGGGTAAAGTCAATATTAATGAGTTCATAGACTTGTCAAAATCAGAAAAATTTCTTCCGTCTATGTTCACACCTGTTAAGAGTGTCATGATCTCCAAGGTTGATAAGATATTGGTTCATGAAGATGAATCTTTGTCCGAAGTCAATTTACTCAAAGGTGTAAAACTCATTGATGGTGGCTATGTACATCTTGCTGGTCTTGTGGTGACAGGTGAATGGAATTTGCCAGATAATTGTCGTGGTGGTGTCAGTGTCTGTTTGGTCGATAAGAGAATGGAGAGAGCGGACGAGGCAACTCTTGCTTCATACTATACCGCAGCGGCTAAGAAAAGGTTTCAGTTCAAAGTCGTTCCAAATTACAACATCACTACCAAGGACGCAGAAAAGGCAGTTTGGCAAGTACTAGTTAATATTAGAAATGTTAAAATTGCTGCGGGTTACTGTCCGCTGTCATTAGAATTTGTGTCAGTGTGTATTGTTTATAAAAATATTATAAAACTCGGTTTGAGAGAGAAAATTACGAGCGTCACGGATGGAGGGCCCATGGAACTATCAGAAGAAGTTGTTGATGAGTTCATGGAAGAAGTCCCGATGTCTGTAAGGCTTGCAAAATTTCGTTCGAAGACCGGAAAAAAGTTTAGTAGTAAAAGTGAGAATAATAGTGGTAATAATAGGCCGAAACCAGACAAAAACCAAAGGAAGGAAAAGGGTTTAAAAGTTAGGGTTGAGAAGGATGATTTAATTGATAATGAATTGGAGACTTACGTCGCCGATTCAGATTCGTATTAA
>MN549395
ATGGCTCTTGTTAAGGGTAAAGTCAATATTAATGAGTTCATAGACTTGTCAAAATCAGAAAAATTTCTTCCGTCTATGTTCACACCTGTTAAGAGTGTCATGATCTCCAAGGTTGATAAGATATTGGTTCATGAAGATGAATCTTTGTCCGAAGTCAATTTACTCAAAGGTGTAAAACTCATTGATGGTGGCTATGTACATCTTGCTGGTCTTGTGGTGACAGGTGAATGGAATTTGCCAGATAATTGTCGTGGTGGTGTCAGTGTCTGTTTGGTCGATAAGAGAATGGAGAGAGCGGACGAGGCAACTCTTGCTTCATACTATACCGCAGCGGCTAAGAAAAGGTTTCAGTTCAAAGTCGTTCCAAATTACAACATCACTACCAAGGACGCAGAAAAGGCAGTTTGGCAAGTACTAGTTAATATTAGAAATGTTAAAATTGCTGCGGGTTACTGTCCGCTGTCATTAGAATTTGTGTCAGTGTGTATTGTTTATAAAAATATTATAAAACTCGGTTTGAGAGAGAAAATTACGAGCGTCACGGATGGAGGGCCCATGGAACTATCAGAAGAAGTTGTTGATGAGTTCATGGAAGAAGTCCCGATGTCTGTAAGGCTTGCAAAATTTCGTTCGAAGACCGGAAAAAAGTTTAGTAGTAAAAGTGAGAATAATAGTGGTAATAATAGGCCGAAACCAAACAAAAACCAAAGGAAGGAAAAGGGTTTAAAAATTAGGGTTGAGAAGGATAATTTAATTGATAATGAATTGGAGACTTACGTCGCCGATTCAGATTCGTATTAA
>MN549396
ATGGCTCTTGTTAAGGGTAAAGTCAATATTAATGAGTTCATAGACTTGTCAAAATCAGAAAAATTTCTTCCGTCTATGTTCACACCTGTTAAGAGTGTCATGATCTCCAAGGTTGATAAGATATTGGTTCATGAAGATGAATCTTTGTCCGAAGTCAATTTACTCAAAGGTGTAAAACTCATTGATGGTGGCTATGTACATCTTGCTGGTCTTGTGGTGACAGGTGAATGGAATTTGCCAGATAATTGTCGTGGTGGTGTCAGTGTCTGTTTGGTCGATAAGAGAATGGAGAGAGCGGACGAGGCAACTCTTGCTTCATACTATACCGCAGCGGCTAAGAAAAGGTTTCAGTTCAAAGTCGTTCCAAATTACAACATCACTACCAAGGACGCAGAAAAGGCAGTTTGGCAAGTACTAGTTAATATTAGAAATGTTAAAATTGCTGCGGGTTACTGTCCGCTGTCATTAGAATTTGTGTCAGTGTGTATTGTTTATAAAAATATTATAAAACTCGGTTTGAGAGAGAAAATTACGAGCGTCACGGATGGAGGGCCCATGGAACTATCAGAAGAAGTTGTTGATGAGTTCATGGAAGAAGTCCCGATGTCTGTAAGGCTTGCAAAATTTCGTTCGAAGACCGGAAAAAAGTTTAGTAGTAAAAGTGAGAATAATAGTGGTAATAATAGGCCGAAACCAAACAAAAACCAAAGGAAGGAAAAGGGTTTAAAAGTTAGGGTTGAGAAGGATAATTTAATTGATAATGAATTGGAGACTTACGTCGCCGATTCAGATTCGTATTAA
>MN882011
ATGGCTCTTGTTAAGGGTAAAGTCAATATTAATGAGTTCATAGACTTGTCAAAATCAGAAAAATTTCTTCCGTCTATGTTCACACCTGTTAAGAGTGTCATGATCTCCAAGGTTGATAAGATATTGGTTCATGAAGATGAATCTTTGTCCGAAGTCAATTTACTCAAAGGTGTAAAACTCATTGATGGTGGCTATGTACATCTTGCTGGTCTTGTGGTGACAGGTGAATGGAATTTGCCAGATAATTGTCGTGGTGGTGTCAGTGTCTGTTTGGTCGATAAGAGAATGGAGAGAGCGGACGAGGCAACTCTTGCTTCATACTATACCGCAGCGGCTAAGAAAAGGTTTCAGTTCAAAGTCGTTCCAAATTACAACATCACTACCAAGGACGCAGAAAAGGCAGTTTGGCAAGTACTAGTTAATATTAGAAATGTTAAAATTGCTGCGGGTTACTGTCCGCTGTCATTAGAATTTGTGTCAGTGTGTATTGTTTATAAAAATATTATAAAACTCGGTTTGAGAGAGAAAATTACGAGCGTCACGGATGGAGGGCCTATGGAACTATCAGAAGAAGTTGTTGATGAGTTCATGGAAGAAGTCCCGATGTCTGTAAGGCTTGCAAAATTTCGTTCGAAGACCGGAAAAAAGTTTAGTAGTAAAAGTGAGAATAATAGTGGTAATAATAGGCCGAAACCAAACAAAAACCAAAGGAAGGAAAAGGGTTTAAAAGTTAGGGTTGAGAAGGATAATTTAATTGATAATGAATTGGAGACTTACGTCGCCGATTCAGATTCGTATTAA
>MN882013
ATGGCTCTTGTTAAGGGTAAAGTCAATATTAATGAGTTCATAGACTTGTCAAAATCAGAAAAATTTCTTCCGTCTATGTTCACACCTGTTAAGAGTGTCATGATCTCCAAGGTTGATAAGATATTGGTTCATGAAGATGAATCTTTGTCCGAAGTCAATTTACTCAAAGGTGTAAAACTCATTGATGGTGGCTATGTACATCTTGCTGGTCTTGTGGTGACAGGTGAATGGAATTTGCCAGATAATTGTCGTGGTGGTGTCAGTGTCTGTTTGGTCGATAAAAGAATGGAGAGAGCGGACGAGGCAACTCTTGCTTCATACTATACCGCAGCGGCTAAGAAAAGGTTTCAGTTCAAAGTCGTTCCAAATTACAACATCACTACCAAGGACGCAGAAAAGGCAGTTTGGCAAGTACTAGTTAATATTAGAAATGTTAAAATTGCTGCGGGTTACTGTCCGCTGTCATTAGAATTTGTGTCAGTGTGTATTGTTTATAAAAATATTATAAAACTCGGTTTGAGAGAGAAAATTACGAGCGTCACGGATGGAGGGCCCATGGAACTATCAGAAGAAGTTGTTGATGAGTTCATGGAAGAAGTCCCGATGTCTGTAAGGCTTGCAAAATTTCGTTCGAAGACCGGGAAAAAGTTTAGTAGTAAAAGTGAGAATAATAGTGGTAATAATAGGCCGAAACCAAACAAAAACCAAAGGAAGGAAAAGGGTTTAAAAGTTAGGGTTGAGAAGGATAATTTAATTGATAATGAATTGGAGACTTACGTCGCCGATTCAGATTCGTATTAA
>MN882016
ATGGCTCTTGTTAAGGGTAAAGTCAATATTAATGAGTTCATAGACTTGTCAAAATCAGAAAAATTTCTTCCGTCTATGTTCACACCTGTTAAGAGTGTCATGATCTCCAAGGTTGATAAGATATTGGTTCATGAAGATGAATCTTTGTCCGAAGTCAATTTACTCAAAGGTGTAAAACTCATTGATGGTGGCTATGTACATCTTGCTGGTCTTGTGGTGACAGGTGAATGGAATTTGCCAGATAATTGTCGTGGTGGTGTCAGTGTCTGTTTGGTCGATAAAAGAATGGAGAGAGCGGACGAGGCAACTCTTGCTTCATACTATACCGCAGCGGCTAAGAAAAGGTTTCAGTTCAAAGTCGTTCCAAATTACAACATCACTACCAAGGACGCAAAAAAGGCAGTTTGGCAAGTACTAGTTAATATTAGAAATGTTAAAATTGCTGCGGGTTACTGTCCGCTGTCATTAGAATTTGTGTCAGTGTGTATTGTTTATAAAAATATTATAAAACTCGGTTTGAGAGAGAAAATTACGAGCGTAACGGATGGAGGGCCCATGGAACTATCAGAAGAAGTTGTTGATGAGTTCATGGAAGAAGTCCCGATGTCTGTAAGGCTTGCAAAATTTCGTTCGAAGACCGGGAAAAAGTTTAGTAGTAAAAGTGAGAATAATAGTGGTAATAATAGGCCGAAACCAAACAAAAACCAAAGGAAGGAAAAGGGTTTAAAAGTTAGGGTTGAGAAGGATAATTTAATTGATAATGAATTGGAGACTTACGTCGCCGATTCAGATTCGTATTAA
>MN882020
ATGGCTCTTGTTAAGGGTAAAGTCAATATTAATGAGTTCATAGACTTGTCAAAATCAGAAAAATTTCTTCCGTCTATGTTCACACCTGTTAAGAGTGTCATGATCTCCAAGGTTGATAAGATATTGGTTCATGAAGATGAATCTTTGTCCGAAGTCAATTTACTCAAAGGTGTAAAACTCATTGATGGTGGCTATGTACATCTTGCTGGTCTTGTGGTGACAGGTGAATGGAATTTGCCAGATAATTGTCGTGGTGGTGTCAGTGTCTGTTTGGTCGATAAGAGAATGGAGAGAGCGGACGAGGCAACTCTTGCTTCATACTATACCGCAGCGGCTAAGAAAAGGTTTCAGTTCAAAGTCGTTCCAAATTACAACATCACTACCAAGGACGCAGAAAAGGCAGTTTGGCAAGTACTAGTTAATATTAGAAATGTTAAAATTGCTGCGGGTTACTGTCCGCTGTCATTAGAATTTGTGTCAGTGTGTATTGTTTATAAAAATATTATAAAACTCGGTTTGAGAGAGAAAATTACGAGCGTCACGGATGGAGGGCCTATGGAACTATCAGAAGAAGTTGTTGATGAGTTCATGGAAGAAGTCCCGATGTCTGTAAGGCTTGCAAAATTTCGTTCGAAGACCGGAAAAAAGTTTAGTAGTAAAAGTGAGAATAATAGTGGTAATAATAGGCCGAAACCAAACAAAAACCAAAGGAAGGAAAAGGGTTTAAAAGTTAGGGTTGAGAAGGATAATTTAATTGATAATGAATTGGAGACTTACGTCGCCGATTCAGATTCGTATTAA
>MN882028
ATGGCTCTTGTTAAGGGTAAAGTCAATATTAATGAGTTCATAGACTTGTCAAAATCAGAAAAATTTCTTCCGTCTATGTTCACACCTGTTAAGAGTGTCATGATCTCCAAGGTTGATAAGATATTGGTTCATGAAGATGAATCTTTGTCCGAAGTCAATTTACTCAAAGGTGTAAAACTCATTGATGGTGGCTATGTACATCTTGCTGGTCTTGTGGTGACAGGTGAATGGAATTTGCCAGATAATTGTCGTGGTGGTGTCAGTGTCTGTTTGGTCGATAAGAGAATGGAGAGAGCGGACGAGGCAACTCTTGCTTCATACTATACCGCAGCGGCTAAGAAAAGGTTTCAGTTCAAAGTCGTTCCAAATTACAACATCACTACCAAGGACGCAGAAAAGGCAGTTTGGCAAGTACTAGTTAATATTAGAAATGTTAAAATTGCTGCGGGTTACTGTCCGCTGTCATTAGAATTTGTGTCAGTGTGTATTGTTTATAAAAATATTATAAAACTCGGTTTGAGAGAGAAAATTACGAGCGTCACGGATGGAGGGCCTATGGAACTATCAGAAGAAGTTGTTGATGAGTTCATGGAAGAAGTCCCGATGTCTGTAAGGCTTGCAAAATTTCGTTCGAAGACCGGAAAAAAGTTTAGTAGTAAAAGTGAGAATAATAGTGGTAATAATAGGCCGAAACCAAACAAAAACCAAAGGAAGGAAAAGGGTTTAAAAGTTAGGGTTGAGAAGGATAATTTAATTGATAATGAATTGGAGACTTACGTCGCCGATTCAGATTCGTATTAA
>MN882030
ATGGCTCTTGTTAAGGGTAAAGTCAATATTAATGAGTTCATAGACTTGTCAAAATCAGAAAAATTTCTTCCGTCTATGTTCACACCTGTTAAGAGTGTCATGATCTCCAAGGTTGATAAGATATTGGTTCATGAAGATGAATCTTTGTCCGAAGTCAATTTACTCAAAGGTGTAAAACTCATTGATGGTGGCTATGTACATCTTGCTGGTCTTGTGGTGACAGGTGAATGGAATTTGCCAGATAATTGTCGTGGTGGTGTCAGTGTCTGTTTGGTCGATAAGAGAATGGAGAGAGCGGACGAGGCAACTCTTGCTTCATACTATACCGCAGCGGCTAAGAAAAGGTTTCAGTTCAAAGTCGTTCCAAATTACAACATCACTACCAAGGACGCAGAAAAGGCAGTTTGGCAAGTACTAGTTAATATTAGAAATGTTAAAATTGCTGCGGGTTACTGTCCGCTGTCATTAGAATTTGTGTCAGTGTGTATTGTTTATAAAAATATTATAAAACTCGGTTTGAGAGAGAAAATTACGAGCGTCACGGATGGAGGGCCCATGGAACTATCAGAAGAAGTTGTTGATGAGTTCATGGAAGAAGTCCCGATGTCTGTAAGGCTTGCAAAATTTCGTTCGAAGACCGGAAAAAAGTTTAGTAGTAAAAGTGAGAATAATAGTGGTAATAATAGGCCGAAACCAAACAAAAACCAAAGGAAGGAAAAGGGTTTAAAAGTTAGGGTTGAGAAGGATAATTTAATTGATAATGAATTGGAGACTTACGTCGCCGATTCAGATTCGTATTAA
>MN882041
ATGGCTCTTGTTAAGGGTAAAGTCAATATTAATGAGTTCATAGACTTGTCAAAATCAGAAAAATTTCTTCCGTCTATGTTCACACCTGTTAAGAGTGTCATGATCTCCAAGGTTGATAAGATATTGGTTCATGAAGATGAATCTTTGTCCGAAGTCAATTTACTCAAAGGTGTAAAACTCATTGATGGTGGCTATGTACATCTTGCTGGTCTTGTGGTGACAGGTGAATGGAATTTGCCAGATAATTGTCGTGGTGGTGTCAGTGTCTGTTTGGTCGATAAAAGAATGGAGAGAGCGGACGAGGCAACTCTTGCTTCATACTATACCGCAGCGGCTAAGAAAAGGTTTCAGTTCAAAGTCGTTCCAAATTACAACATCACTACCAAGGACGCAGAAAAGGCAGTTTGGCAAGTACTAGTTAATATTAGAAATGTTAAAATTGCTGCGGGTTACTGTCCGCTGTCATTAGAATTTGTGTCAGTGTGTATTGTTTATAAAAATATTATAAAACTCGGTTTGAGAGAGAAAATTACGAGCGTCACGGATGGAGGGCCCATGGAACTATCAGAAGAAGTTGTTGATGAGTTCATGGAAGAAGTCCCGATGTCTGTAAGGCTTGCAAAATTTCGTTCGAAGACCGGGAAAAAGTTTAGTAGTAAAAGTGAGAATAATAGTGGTAATAATAGGCCGAAACCAAACAAAAACCAAAGGAAGGAAAAGGGTTTAAAAGTTAGGGTTGAGAAGGATAATTTAATTGATAATGAATTGGAGACTTACGTCGCCGATTCAGATTCGTATTAA
>MN882042
ATGGCTCTTGTAAAGGGTAAAGTCAATATTAATGAGTTCATAGACTTGTCAAAATCAGAAAAATTTCTTCCGTCTATGTTCACACCTGTTAAGAGTGTCATGATCTCCAAGGTTGATAAGATATTGGTTCATGAAGATGAATCTTTGTCCGAAGTCAATTTACTCAAAGGTGTAAAACTCATTAATGGTGGCTATGTACATCTTGCTGGTCTTGTAGTGACAGGTGAATGGAATTTGCCAGATAATTGTCGTGGTGGTGTCAGTGTCTGTTTGGTCGATAAGAGAATGGAGAGAGCGGACGAGGCAACTCTTGCTTCATACTATACCGCAGCGGCTAAGAAAAGGTTTCAGTTCAAAGTCGTTCCAAATTACAACATCACTACCAAGGACGCAGAAAAGGCAGTTTGGCAAGTACTAGTTAATATTAGAAATGTTAAAATTGCTGCGGGTTACTGTCCGCTGTCATTAGAATTTGTGTCAGTGTGTATTGTTTATAAAAATATTATAAAACTCGGTTTGAGAGAGAAAATTACGAGCGTCACGGAAGGAGGGCCCATGGAACTATCAGAAGAAGTTGTTGATGAGTTCATGGAAGAAGTCCCGATGTCTGTAAGGCTTGCAAAATTTCGTTCGAAGACCGGGAAAAAGTTTAGTAGTAAAAGTGAGAATAATAGTGGTAATAATAGGCCGAAACCAGACAAAAACCAAAGGAAGGAAAAGGGTTTAAAAGTTAGGGTTGAGAAGGATAATTTAATTGATAATGAATTGGAGACTTACGTCGCCGATTCAGATTCGTATTAA
>MN882043
ATGGCTCTTGTAAAGGGTAAAGTCAATATTAATGAGTTCATAGACTTGTCAAAATCAGAAAAATTTCTTCCGTCTATGTTCACACCTGTTAAGAGTGTCATGATCTCCAAGGTTGATAAGATATTGGTTCATGAAGATGAATCTTTGTCCGAAGTCAATTTACTCAAAGGTGTAAAACTCATTAATGGTGGCTATGTACATCTTGCTGGTCTTGTAGTGACAGGTGAATGGAATTTGCCAGATAATTGTCGTGGTGGTGTCAGTGTCTGTTTGGTCGATAAGAGAATGGAGAGAGCGGACGAGGCAACTCTTGCTTCATACTATACCGCAGCGGCTAAGAAAAGGTTTCAGTTCAAAGTCGTTCCAAATTACAACATCACTACCAAGGACGCAGAAAAGGCAGTTTGGCAAGTACTAGTTAATATTAGAAATGTTAAAATTGCTGCGGGTTACTGTCCGCTGTCATTAGAATTTGTGTCAGTGTGTATTGTTTATAAAAATATTATAAAACTCGGTTTGAGAGAGAAAATTACGAGCGTCACGGAAGGAGGGCCCATGGAACTATCAGAAGAAGTTGTTGATGAGTTCATGGAAGAAGTCCCGATGTCTGTAAGGCTTGCAAAATTTCGTTCGAAGACCGGGAAAAAGTTTAGTAGTAAAAGTGAGAATAATAGTGGTAATAATAGGCCGAAACCAGACAAAAACCAAAGGAAGGAAAAGGGTTTAAAAGTTAGGGTTGAGAAGGATAATTTAATTGATAATGAATTGGAGACTTACGTCGCCGATTCAGATTCGTATTAA
>MN882045
ATGGCTCTTGTTAAGGGTAAAGTCAATATTAATGAGTTCATAGACTTGTCAAAATCAGAAAAATTTCTTCCGTCTATGTTCACACCTGTTAAGAGTGTCATGATCTCCAAGGTTGATAAGATATTGGTTCATGAAGATGAATCTTTGTCCGAAGTCAATTTACTCAAAGGTGTAAAACTCATTGATGGTGGCTATGTACATCTTGCTGGTCTTGTGGTGACAGGTGAATGGAATTTGCCAGATAATTGTCGTGGTGGTGTCAGTGTCTGTTTGGTCGATAAAAGAATGGAGAGAGCGGACGAGGCAACTCTTGCTTCATACTATACCGCAGCGGCTAAGAAAAGGTTTCAGTTCAAAGTCGTTCCAAATTACAACATCACTACCAAGGACGCAGAAAAGGCAGTTTGGCAAGTACTAGTTAATATTAGAAATGTTAAAATTGCTGCGGGTTACTGTCCGCTGTCATTAGAATTTGTGTCAGTGTGTATTGTTTATAAAAATATTATAAAACTCGGTTTGAGAGAGAAAATTACGAGCGTCACGGATGGAGGGCCCATGGAACTATCAGAAGAAGTTGTTGATGAGTTCATGGAAGAAGTCCCGATGTCTGTAAGGCTTGCAAAATTTCGTTCGAAGACCGGGAAAAAGTTTAGTAGTAAAAGTGAGAATAATAGTGGTAATAATAGGCCGAAACCAAACAAAAACCAAAGGAAGGAAAAGGGTTTAAAAGTTAGGGTTGAGAAGGATAATTTAATTGATAATGAATTGGAGACTTACGTCGCCGATTCAGATTCGTATTAA
>MN882050
ATGGCTCTTGTTAAGGGTAAAGTCAATATTAATGAGTTCATAGACTTGTCAAAATCAGAAAAATTTCTTCCGTCTATGTTCACACCTGTTAAGAGTGTCATGATCTCCAAGGTTGATAAGATATTGGTTCATGAAGATGAATCTTTGTCCGAAGTCAATTTACTCAAAGGTGTAAAACTCATTGATGGTGGCTATGTACATCTTGCTGGTCTTGTGGTGACAGGTGAATGGAATTTGCCAGATAATTGTCGTGGTGGTGTCAGTGTCTGTTTGGTCGATAAGAGAATGGAGAGAGCGGACGAGGCAACTCTTGCTTCATACTATACCGCAGCGGCTAAGAAAAGGTTTCAGTTCAAAGTCGTTCCAAATTACAACATCACTACCAAGGACGCAGAAAAGGCAGTTTGGCAAGTACTAGTTAATATTAGAAATGTTAAAATTGCTGCGGGTTACTGTCCGCTGTCATTAGAATTTGTGTCAGTGTGTATTGTTTATAAAAATATTATAAAACTCGGTTTGAGAGAGAAAATTACGAGCGTCACGGATGGAGGGCCTATGGAACTATCAGAAGAAGTTGTTGATGAGTTCATGGAAGAAGTCCCGATGTCTGTAAGGCTTGCAAAATTTCGTTCGAAGACCGGAAAAAAGTTTAGTAGTAAAAGTGAGAATAATAGTGGTAATAATAGGCCGAAACCAAACAAAAACCAAAGGAAGGAAAAGGGTTTAAAAGTTAGGGTTGAGAAGGATAATTTAATTGATAATGAATTGGAGACTTACGTCGCCGATTCAGATTCGTATTAA
>MN882053
ATGGCTCTTGTTAAGGGTAAAGTCAATATTAATGAGTTCATAGACTTGTCAAAATCAGAAAAATTTCTTCCGTCTATGTTCACACCTGTTAAGAGTGTCATGATCTCCAAGGTTGATAAGATATTGGTTCATGAAGATGAATCTTTGTCCGAAGTCAATTTACTCAAAGGTGTAAAACTCATTGATGGTGGCTATGTACATCTTGCTGGTCTTGTGGTGACAGGTGAATGGAATTTGCCAGATAATTGTCGTGGTGGTGTCAGTGTCTGTTTGGTCGATAAAAGAATGGAGAGAGCGGACGAGGCAACTCTTGCTTCATACTATACCGCAGCGGCTAAGAAAAGGTTTCAGTTCAAAGTCGTTCCAAATTACAACATCACTACCAAGGACGCAGAAAAGGCAGTTTGGCAAGTACTAGTTAATATTAGAAATGTTAAAATTGCTGCGGGTTACTGTCCGCTGTCATTAGAATTTGTGTCAGTGTGTATTGTTTATAAAAATATTATAAAACTCGGTTTGAGAGAGAAAATTACGAGCGTCACGGATGGAGGGCCCATGGAACTATCAGAAGAAGTTGTTGATGAGTTCATGGAAGAAGTCCCGATGTCTGTAAGGCTTGCAAAATTTCGTTCGAAGACCGGGAAAAAGTTTAGTAGTAAAAGTGAGAATAATAGTGGTAATAATAGGCCGAAACCAAACAAAAACCAAAGGAAGGAAAAGGGTTTAAAAGTTAGGGTTGAGAAGGATAATTTAATTGATAATGAATTGGAGACTTACGTCGCCGATTCAGATTCGTATTAA
>MN882058
ATGGCTCTTGTTAAGGGTAAAGTCAATATTAATGAGTTCATAGACTTGTCAAAATCAGAAAAATTTCTTCCGTCTATGTTCACACCTGTTAAGAGTGTCATGATCTCCAAGGTTGATAAGATATTGGTTCATGAAGATGAATCTTTGTCCGAAGTCAATTTACTCAAAGGTGTAAAACTCATTGATGGTGGCTATGTACATCTTGCTGGTCTTGTGGTGACAGGTGAATGGAATTTGCCAGATAATTGTCGTGGTGGTGTCAGTGTCTGTTTGGTCGATAAAAGAATGGAGAGAGCGGACGAGGCAACTCTTGCTTCATACTATACCGCAGCGGCTAAGAAAAGGTTTCAGTTCAAAGTCGTTCCAAATTACAACATCACTACCAAGGACGCAAAAAAGGCAGTTTGGCAAGTACTAGTTAATATTAGAAATGTTAAAATTGCTGCGGGTTACTGTCCGCTGTCATTAGAATTTGTGTCAGTGTGTATTGTTTATAAAAATATTATAAAACTCGGTTTGAGAGAGAAAATTACGAGCGTAACGGATGGAGGGCCCATGGAACTATCAGAAGAAGTTGTTGATGAGTTCATGGAAGAAGTCCCGATGTCTGTAAGGCTTGCAAAATTTCGTTCGAAGACCGGGAAAAAGTTTAGTAGTAAAAGTGAGAATAATAGTGGTAATAATAGGCCGAAACCAAACAAAAACCAAAGGAAGGAAAAGGGTTTAAAAGTTAGGGTTGAGAAGGATAATTTAATTGATAATGAATTGGAGACTTACGTCGCCGATTCAGATTCGTATTAA
>MN882059
ATGGCTCTTGTTAAGGGTAAAGTCAATATTAATGAGTTCATAGACTTGTCAAAATCAGAAAAATTTCTTCCGTCTATGTTCACACCTGTTAAGAGTGTCATGATCTCCAAGGTTGATAAGATATTGGTTCATGAAGATGAATCTTTGTCCGAAGTCAATTTACTCAAAGGTGTAAAACTCATTGATGGTGGCTATGTACATCTTGCTGGTCTTGTGGTGACAGGTGAATGGAATTTGCCAGATAATTGTCGTGGTGGTGTCAGTGTCTGTTTGGTCGATAAAAGAATGGAGAGAGCGGACGAGGCAACTCTTGCTTCATACTATACCGCAGCGGCTAAGAAAAGGTTTCAGTTCAAAGTCGTTCCAAATTACAACATCACTACCAAGGACGCAGAAAAGGCAGTTTGGCAAGTACTAGTTAATATTAGAAATGTTAAAATTGCTGCGGGTTACTGTCCGCTGTCATTAGAATTTGTGTCAGTGTGTATTGTTTATAAAAATATTATAAAACTCGGTTTGAGAGAGAAAATTACGAGCGTCACGGATGGAGGGCCCATGGAACTATCAGAAGAAGTTGTTGATGAGTTCATGGAAGAAGTCCCGATGTCTGTAAGGCTTGCAAAATTTCGTTCGAAGACCGGGAAAAAGTTTAGTAGTAAAAGTGAGAATAATAGTGGTAATAATAGGCCGAAACCAAACAAAAACCAAAGGAAGGAAAAGGGTTTAAAAGTTAGGGTTGAGAAGGATAATTTAATTGATAATGAATTGGAGACTTACGTCGCCGATTCAGATTCGTATTAA
>MN882062
ATGGCTCTTGTTAAGGGTAAAGTCAATATTAATGAGTTCATAGACTTGTCAAAATCAGAAAAATTTCTTCCGTCTATGTTCACACCTGTTAAGAGTGTCATGATCTCCAAGGTTGATAAGATATTGGTTCATGAAGATGAATCTTTGTCCGAAGTCAATTTACTCAAAGGTGTAAAACTCATTGATGGTGGCTATGTACATCTTGCTGGTCTTGTGGTGACAGGTGAATGGAATTTGCCAGATAATTGTCGTGGTGGTGTCAGTGTCTGTTTGGTCGATAAAAGAATGGAGAGAGCGGACGAGGCAACTCTTGCTTCATACTATACCGCAGCGGCTAAGAAAAGGTTTCAGTTCAAAGTCGTTCCAAATTACAACATCACTACCAAGGACGCAAAAAAGGCAGTTTGGCAAGTACTAGTTAATATTAGAAATGTTAAAATTGCTGCGGGTTACTGTCCGCTGTCATTAGAATTTGTGTCAGTGTGTATTGTTTATAAAAATATTATAAAACTCGGTTTGAGAGAGAAAATTACGAGCGTAACGGATGGAGGGCCCATGGAACTATCAGAAGAAGTTGTTGATGAGTTCATGGAAGAAGTCCCGATGTCTGTAAGGCTTGCAAAATTTCGTTCGAAGACCGGGAAAAAGTTTAGTAGTAAAAGTGAGAATAATAGTGGTAATAATAGGCCGAAACCAAACAAAAACCAAAGGAAGGAAAAGGGTTTAAAAGTTAGGGTTGAGAAGGATAATTTAATTGATAATGAATTGGAGACTTACGTCGCCGATTCAGATTCGTATTAA
>MT002973
ATGGCTCTTGTTAAGGGTAAAGTCAATATTAATGAGTTCATAGACTTGTCAAAATCAGAAAAATTTCTTCCGTCTATGTTCACACCTGTTAAGAGTGTCATGATCTCCAAGGTTGATAAGATATTGGTTCATGAAGATGAATCTTTGTCCGAAGTCAATTTACTCAAAGGTGTAAAACTCATTGATGGTGGCTATGTACATCTTGCTGGTCTTGTGGTGACAGGTGAATGGAATTTGCCAGATAATTGTCGTGGTGGTGTCAGTGTCTGTTTGGTCGATAAGAGAATGGAGAGAGCGGACGAGGCAACTCTTGCTTCGTACTATACCGCAGCGGCTAAGAAAAGGTTTCAGTTCAAAGTCGTTCCAAATTACAACATCACTACCAAGGACGCAGAAAAGGCAGTTTGGCAAGTACTAGTTAATATTAGAAATGTTAAAATTGCTGCGGGTTACTGTCCGCTGTCATTAGAATTTGTGTCAGTGTGTATTGTTTATAAAAATATTATAAAACTCGGTTTGAGAGAGAAAATTACGAGCGTCACGGATGGAGGGCCCATGGAACTATCAGAAGAAGTTGTTGATGAGTTCATGGAAGAAGTCCCGATGTCTGTAAGGCTTGCAAAATTTCGTGCGAAGACCGGAAAAAAGTTTAGTAGTAAAAGTGAGAATAATAGTGGTAATAATAGGCCGAAACCAAACAAAAACCAAAGGAAGGAAAAGGGTTTAAAAATTAGGGTTGAGAAGGATAATTTAATTGATAATGAATTGGAGACTTACGTCGCCGATTCAGATTCGTATTAA
>MT018320
ATGGCTCTTGTTAAGGGTAAAGTTAATATTAATGAGTTCATAGACTTGTCAAAATCAGAAAAATTTCTTCCGTCTATGTTCACACCTGTTAAGAGTGTCATGATCTCCAAGGTTGATAAGATATTGGTTCATGAAGATGAATCTTTGTCCGAAGTCAATTTACTTAAAGGTGTAAAACTCATTGATGGTGGCTATGTACATCTTGCTGGTCTTGTGGTGACAGGTGAATGGAATTTGCCAGATAATTGTCGTGGTGGTGTCAGTGTCTGTTTGGTCGATAAGAGAATGGAGAGAGCGGACGAGGCAACTCTTGCTTCATACTATACCGCAGCGGCTAAGAAAAGGTTTCAGTTCAAAGTCGTTCCAAATTACAACATCACTACCAAGGACGCAGAAAAGGCAGTTTGGCAAGTACTAGTTAATATTAGAAATGTTAAAATTGCTGCGGGTTACTGTCCGCTGTCATTAGAATTTGTGTCAGTGTGTATTGTTTATAAAAATATTATAAAACTCGGTTTGAGAGAGAAAATTACGAGCGTCACGGATGGAGGGCCCATGGAACTATCAGAAGAAGTTGTTGATGAGTTCATGGAAGAAGTCCCGATGTCTGTAAGGCTTGCAAAATTTCGTTCGAAGACCGGAAAAAAGTTTAGTAGTAAAAGTGAGAATAATAGTGGTAATAATAGGCCGAAACCAAACAAAAACCAAAGGAAGGAAAAGGGTTTAAAAGTTAGGGTTGAGAAGGATAATTTAATTGATAATGAATTGGAGACTTACGTCGCCGATTCAGATTCGTATTAA
>MT118666
ATGGCTCTTGTTAAGGGTAAAGTCAATATTAATGAGTTCATAGACTTGTCAAAATCAGAAAAATTTCTTCCGTCTATGTTCACACCTGTTAAGAGTGTCATGATCTCCAAGGTTGATAAGATATTGGTTCATGAAGATGAATCTTTGTCCGAAGTCAATTTACTCAAAGGTGTAAAACTCATTGATGGTGGCTATGTACATCTTGCTGGTCTTGTGGTGACAGGTGAATGGAATTTGCCAGATAATTGTCGTGGTGGTGTCAGTGTCTGTTTGGTCGATAAGAGAATGGAGAGAGCGGACGAGGCAACTCTTGCTTCATACTATACCGCAGCGGCTAAGAAAAGGTTTCAGTTCAAAGTCGTTCCAAATTACAACATCACTACCAAGGACGCAGAAAAGGCAGTTTGGCAAGTACTAGTTAATATTAGAAATGTTAAAATTGCTGCGGGTTACTGTCCGCTGTCATTAGAATTTGTGTCAGTGTGTATTGTTTATAAAAATATTATAAAACTCGGTTTGAGAGAGAAAATTACGAGCGTCACGGATGGAGGGCCCATGGAACTATCAGAAGAAGTTGTTGATGAGTTCATGGAAGAAGTCCCGATGTCTGTAAGGCTTGCAAAATTTCGTTCGAAGACCGGAAAAAAGTTTAGTAGTAAAAGTGAGAATAATAGTGGTAATAATAGGCCGAAACCAAACAAAAACCAAAGGAAGGAAAAGGGTTTAAAAGTTAGGGTTGAGAAGGATAATTTAATTGATAATGAATTGGAGACTTACGTCGCCGATTCAGATTCGTATTAA
>MW314091
ATGGCTCTTGTTAAGGGTAAAGTCAATATTAGTGAGTTCATAGACTTGTCAAAATCAGAAAAATTTCTTCCGTCTATGTTCACACCTGTTAAGAGTGTCATGATCTCCAAGGTTGATAAGATATTGGTTCATGAAGATGAATCTTTGTCCGAAGTCAATTTACTCAAAGGTGTAAAACTCATTGATGGTGGCTATGTACATCTTGCTGGTCTTGTGGTGACAGGTGAATGGAATTTGCCAGATAATTGTCGTGGTGGTGTCAGTGTCTGTTTGGTCGATAAGAGAATGGAGAGAGCGGACGAGGCAACTCTTGCATCATACTATACCGCAGCGGCTAAGAAAAGGTTTCAGTTCAAAGTCGTTCCAAATTACAACATCACTACCAAGGACGCAGAAAAGGCAGTTTGGCAAGTACTAGTTAATATTAGAAATGTTAAAATTGCTGCGGGTTACTGTCCGCTGTCATTAGAATTTGTGTCAGTGTGTATTGTTTATAAAAATATTATAAAACTCGGTTTGAGAGAGAAAATTACGAGCGTCACGGATGGAGGGCCCATGGAACTATCAGAAGAAGTTGTTGATGAGTTCATGGAAGAAGTCCCGATGTCTGTAAGGCTTGCAAAATTTCGTTCGAAGACCGGAAAAAAGTTTAGTAGTAAAAGTGAGAATAATAGTGGTAATAATAGGCCGAAACCAGACAAAAACCAAAGGAAGGAAAAGGGTTTAAAAGTTAGGGTTGAGAAGGATAATTTAATTGATAATGAATTGGAGACTTACGTCGCCGATTCAGATTCGTATTAA
>MW314092
ATGGCTCTTGTTAAGGGTAAAGTCAATATTAATGAGTTCATAGACTTGTCAAAATCAGAAAAATTTCTTCCGTCTATGTTCACACCTGTTAAGAGTGTCATGATCTCCAAGGTTGATAAGATATTGGTTCATGAAGATGAATCTTTGTCCGAAGTCAATTTACTCAAAGGTGTAAAACTCATTGATGGTGGCTATGTACATCTTGCTGGTCTTGTGGTGACAGGTGAATGGAATTTGCCAGATAATTGTCGTGGTGGTGTCAGTGTCTGTTTGGTCGATAAGAGAATGGAGAGAGCGGACGAGGCAACTCTTGCTTCATACTATACCGCAGCGGCTAAGAAAAGGTTTCAGTTCAAAGTCGTTCCAAATTACAACATCACTACCAAGGACGCAGAAAAGGCAGTTTGGCAAGTACTAGTTAATATTAGAAATGTTAAAATTGCTGCGGGTTACTGTCCGCTGTCATTAGAATTTGTGTCAGTGTGTATTGTTTATAAAAATATTATAAAACTCGGTTTGAGAGAGAAAATTACGAGCGTCACGGATGGAGGGCCCATGGAACTATCAGAAGAAGTTGTTGATGAGTTCATGGAAGAAGTCCCGATGTCTGTAAGGCTTGCAAAATTTCGTTCGAAGACCGGAAAAAAGTTTAGTAGTAAAAGTGAGAATAATAGTGGTAATAATAGGCCGAAACCAAACAAAAACCAAAGGAAGGAAAAGGGTTTAAAAGTTAGGGTTGAGAAGGATAATTTAATTGATAATGAATTGGAGACTTACGTCGCCGATTCAGATTCGTATTAA
>MW314094
ATGGCTCTTGTTAAGGGTAAAGTCAATATTAATGAGTTCATAGACTTGTCAAAATCAGAAAAATTTCTTCCGTCTATGTTCACACCTGTTAAGAGTGTCATGATCTCCAAGGTTGATAAGATATTGGTTCATGAAGATGAATCTTTGTCCGAAGTCAATTTACTCAAAGGTGTAAAACTCATTGATGGTGGCTATGTACATCTTGCTGGTCTTGTGGTGACAGGTGAATGGAATTTGCCAGATAATTGTCGTGGTGGTGTCAGTGTCTGTTTGGTCGATAAGAGAATGGAGAGAGCGGACGAGGCAACTCTTGCTTCATACTATACCGCAGCGGCTAAGAAAAGGTTTCAGTTCAAAGTCGTTCCAAATTACAACATCACTACCAAGGACGCAGAAAAGGCAGTTTGGCAAGTACTAGTTAATATTAGAAATGTTAAAATTGCTGCGGGTTACTGTCCGCTGTCATTAGAATTTGTGTCAGTGTGTATTGTTTATAAAAATATTATAAAACTCGGTTTGAGAGAGAAAATTACGAGCGTCACGGATGGAGGGCCCATGGAACTATCAGAAGAAGTTGTTGATGAGTTCATGGAAGAAGTCCCGATGTCTGTAAGGCTTGCAAAATTTCGTTCGAAGACCGGAAAAAAGTTTAGTAGTAAAAGTGAGAATAATAGTGGTAATAATAGGCCGAAACCAAACAAAAACCAAAGGAAGGAAAAGGGTTTAAAAGTTAGGGTTGAGAAGGATAATTTAATTGATAATGAATTGGAGACTTACGTCGCCGATTCAGATTCGTATTAA
>MW314098
ATGGCTCTTGTTAAGGGTAAAGTCAATATTAATGAGTTCATAGACTTGTCAAAATCAGAAAAATTTCTTCCGTCTATGTTCACACCTGTTAAGAGTGTCATGATCTCCAAGGTTGATAAGATATTGGTTCATGAAGATGAATCTTTGTCCGAAGTCAATTTACTCAAAGGTGTAAAACTCATTGATGGTGGCTATGTACATCTTGCTGGTCTTGTGGTGACAGGTGAATGGAATTTGCCAGATAATTGTCGTGGTGGTGTCAGTGTCTGTTTGGTCGATAAGAGAATGGAGAGAGCGGACGAGGCAACTCTTGCTTCATACTATACCGCAGCGGCTAAGAAAAGGTTTCAGTTCAAAGTCGTTCCAAATTACAACATCACTACCAAGGACGCAGAAAAGGCAGTTTGGCAAGTACTAGTTAATATTAGAAATGTTAAAATTGCTGCGGGTTACTGTCCGCTGTCATTAGAATTTGTGTCAGTGTGTATTGTTTATAAAAATATTATAAAACTCGGTTTGAGAGAGAAAATTACGAGCGTCACGGATGGAGGGCCTATGGAACTATCTGAAGAAGTTGTTGATGAGTTCATGGAAGAAGTCCCGATGTCTGTAAGGCTTGCAAAATTTCGTTCGAAGACCGGAAAAAAGTTTAGTAGTAAAAGTGAGAATAATAGTGGTAATAATAGGCCGAAACCAAACAAAAACCAAAGGAAGGAAAAGGGTTTAAAAGTTAGGGTTGAGAAGGATAATTTAATTGATAATGAATTGGAGACTTACGTCGCCGATTCAGATTCGTATTAA
>MW314111
ATGGCTCTTGTTAAGGGTAAAGTCAATATTAATGAGTTCATAGACTTGTCAAAATCAGAAAAATTTCTTCCGTCTATGTTCACACCTGTTAAGAGTGTCATGATCTCCAAGGTTGATAAGATATTGGTTCATGAAGATGAATCTTTGTCCGAAGTCAATTTACTCAAAGGTGTAAAACTCATTGATGGTGGCTATGTACATCTTGCTGGTCTTGTGGTAACAGGTGAATGGAATTTGCCAGATAATTGTCGTGGTGGTGTCAGTGTCTGTTTGGTCGATAAGAGAATGGAGAGAGCGGACGAGGCAACTCTTGCTTCATACTATACCGCAGCGGCTAAGAAAAGGTTTCAGTTCAAAGTCGTTCCAAATTACAACATCACTACCAAGGACGCAGAAAAGGCAGTTTGGCAAGTACTAGTTAATATTAGAAATGTTAAAATTGCTGCGGGTTACTGTCCGCTGTCATTAGAATTTGTGTCAGTGTGTATTGTTTATAAAAATATTATAAAACTCGGTTTGAGAGAGAAAATTACGAGCGTCACGGATGGAGGGCCCATGGAACTATCAGAAGAAGTTGTTGATGAGTTCATGGAAGAAGTCCCGATGTCTGTAAGGCTTGCAAAATTTCGTTCGAAGACCGGAAAAAAGTTTAGTAGTAAAAGTGAGAATAATAGTGGTAATAATAGGCCGAAACCAGTCAAAAACCAAAGGAAGGAAAAGGGTTTAAAAGTTAGGGTTGAGAAGGATAATTTAATTGATAATGAATTGGAGACTTACGTCGCCGATTCAGATTCGTATTAA
>MW314112
ATGGCTCTTGTTAAGGGTAAAGTCAATATTAATGAGTTCATAGACTTGTCAAAATCAGAAAAATTTCTTCCGTCTATGTTCACACCTGTTAAGAGTGTCATGATCTCCAAGGTTGATAAGATATTGGTTCATGAAGATGAATCTTTGTCCGAAGTCAATTTACTCAAAGGTGTAAAACTCATTGATGGTGGCTATGTACATCTTGCTGGTCTTGTGGTGACAGGTGAATGGAATTTGCCAGATAATTGTCGTGGTGGTGTCAGTGTCTGTTTGGTCGATAAAAGAATGGAGAGAGCGGACGAGGCAACTCTTGCTTCATACTATACCGCAGCGGCTAAGAAAAGGTTTCAGTTCAAGGTCGTTCCAAATTACAACATCACTACCAAGGACGCAGAAAAGGCAGTTTGGCAAGTACTAGTTAATATTAGAAATGTTAAAATTGCTGCGGGTTACTGTCCGCTGTCATTAGAATTTGTGTCAGTGTGTATTGTTTATAAAAATATTATAAAACTCGGTTTGAGAGAGAAAATTACGAGCGTCACGGATGGAGGGCCCATGGAACTATCAGAAGAAGTTGTTGATGAGTTCATGGAAGAAGTCCCGATGTCTGTAAGGCTTGCAAAATTTCGTTCGAAGACCGGGAAAAAGTTTAGTAGTAAAAGTGAGAATAATAGTGGTAATAATAGGCCGAAACCAAACAAAAACCAAAGGAAGGAAAAGGGTTTAAAAGTTAGGGTTGAGAAGGATAATTTAATTGATAATGAATTGGAGACTTACGTCGCCGATTCAGATTCGTATTAA
>MW314118
ATGGCTCTTGTTAAGGGTAAAGTCAATATTAATGAGTTCATAGACTTGTCAAAATCAGAAAAATTTCTTCCGTCTATGTTCACACCTGTTAAGAGTGTCATGATCTCCAAGGTTGATAAGATATTGGTTCATGAAGATGAATCTTTGTCCGAAGTCAATTTACTCAAAGGTGTAAAACTCATTGATGGTGGCTATGTACATCTTGCTGGTCTTGTGGTGACAGGTGAATGGAATTTGCCAGATAATTGTCGTGGTGGTGTCAGTGTCTGTTTGGTCGATAAAAGAATGGAGAGAGCGGACGAGGCAACTCTTGCTTCATACTATACCGCAGCGGCTAAGAAAAGGTTTCAGTTCAAAGTCGTTCCAAATTACAACATCACTACCAAGGACGCAAAAAAGGCAGTTTGGCAAGTACTAGTTAATATTAGAAATGTTAAAATTGCTGCGGGTTACTGTCCGCTGTCATTAGAATTTGTGTCAGTGTGTATTGTTTATAAAAATATTATAAAACTCGGTTTGAGAGAGAAAATTACGAGCGTAACGGATGGAGGGCCCATGGAACTATCAGAAGAAGTTGTTGATGAGTTCATGGAAGAAGTCCCGATGTCTGTAAGGCTTGCAAAATTTCGTTCGAAGACCGGGAAAAAGTTTAGTAGTAAAAGTGAGAATAATAGTGGTAATAATAGGCCGAAACCAAACAAAAACCAAAGGAAGGAAAAGGGTTTAAAAGTTAGGGTTGAGAAGGATAATTTAATTGATAATGAATTGGAGACTTACGTCGCCGATTCAGATTCGTATTAA
>MW314119
ATGGCTCTTGTTAAGGGTAAAGTCAATATTAATGAGTTCATAGACTTGTCAAAATCAGAAAAATTTCTTCCGTCTATGTTCACACCTGTTAAGAGTGTCATGATCTCCAAGGTTGATAAGATATTGGTTCATGAAGATGAATCTTTGTCCGAAGTCAATTTACTCAAAGGTGTAAAACTCATTGATGGTGGCTATGTACATCTTGCTGGTCTTGTGGTGACAGGTGAATGGAATTTGCCAGATAATTGTCGTGGTGGTGTCAGTGTCTGTTTGGTCGATAAAAGAATGGAGAGAGCGGACGAGGCAACTCTTGCTTCATACTATACCGCAGCGGCTAAGAAAAGGTTTCAGTTCAAAGTCGTTCCAAATTACAACATCACTACCAAGGACGCAAAAAAGGCAGTTTGGCAAGTACTAGTTAATATTAGAAATGTTAAAATTGCTGCGGGTTACTGTCCGCTGTCATTAGAATTTGTGTCAGTGTGTATTGTTTATAAAAATATTATAAAACTCGGTTTGAGAGAGAAAATTACGAGCGTAACGGATGGAGGGCCCATGGAACTATCAGAAGAAGTTGTTGATGAGTTCATGGAAGAAGTCCCGATGTCTGTAAGGCTTGCAAAATTTCGTTCGAAGACCGGGAAAAAGTTTAGTAGTAAAAGTGAGAATAATAGTGGTAATAATAGGCCGAAACCAAACAAAAACCAAAGGAAGGAAAAGGGTTTAAAAGTTAGGGTTGAGAAGGATAATTTAATTGATAATGAATTGGAGACTTACGTCGCCGATTCAGATTCGTATTAA
>MW314123
ATGGCTCTTGTAAAGGGTAAAGTCAATATTAATGAGTTCATAGACTTGTCAAAATCAGAAAAATTTTTCCCGTCTATGTTCACACCTGTTAAGAGTGTCATGATCTCCAAGGTTGATAAGATATTGGTTCATGAAGATGAATCTTTGTCCGAAGTCAATTTACTCAAAGGTGTAAAACTCATTAATGGTGGCTATGTACATCTTGCTGGTCTTGTAGTGACAGGTGAATGGAATTTGCCAGATAATTGTCGTGGTGGTGTCAGTGTCTGTTTGGTCGATAAGAGAATGGAGAGAGCGGACGAGGCAACTCTTGCTTCATACTATACCGCAGCGGCTAAGAAAAGGTTTCAGTTCAAAGTCGTTCCAAATTACAACATCACTACCAAGGACGCAGAAAAGGCAGTTTGGCAAGTACTAGTTAATATTAGAAATGTTAAAATTGCTGCGGGTTACTGTCCGCTGTCATTAGAATTTGTGTCAGTGTGTATTGTTTATAAAAATATTATAAAACTCGGTTTGAGAGAGAAAATTACGAGCGTCACGGAAGGAGGGCCCATGGAACTATCAGAAGAAGTTGTTGATGAGTTCATGGAAGAAGTCCCGATGTCTGTAAGGCTTGCAAAATTTCGTTCGAAGACCGGGAAAAAGTTTAGTAGTAAAAGTGAGAATAATAGTGGTAATAATAGGCCGAAACCAGACAAAAACCAAAGGAAGGAAAAGGGTTTAAAAGTTAGGGTTGAGAAGGATAATTTAATTGATAATGAATTGGAGACTTACGTCGCCGATTCAGATTCGTATTAA
>MW314132
ATGGCTCTTGTTAAGGGTAAAGTCAATATTAATGAGTTCATAGACTTGTCAAAATCAGAAAAATTTCTTCCGTCTATGTTCACACCTGTTAAGAGTGTCATGATCTCCAAGGTTGATAAGATATTGGTTCATGAAGATGAATCTTTGTCCGAAGTCAATTTACTCAAAGGTGTAAAACTCATTGATGGTGGCTATGTACATCTTGCTGGTCTTGTGGTGACAGGTGAATGGAATTTGCCAGATAATTGTCGTGGTGGTGTCAGTGTCTGTTTGGTCGATAAAAGAATGGAGAGAGCGGACGAGGCAACTCTTGCTTCATACTATACCGCAGCGGCTAAGAAAAGGTTTCAGTTCAAAGTCGTTCCAAATTACAACATCACTACCAAGGACGCAAAAAAGGCAGTTTGGCAAGTACTAGTTAATATTAGAAATGTTAAAATTGCTGCGGGTTACTGTCCGCTGTCATTAGAATTTGTGTCAGTGTGTATTGTTTATAAAAATATTATAAAACTCGGTTTGAGAGAGAAAATTACGAGCGTAACGGATGGAGGGCCCATGGAACTATCAGAAGAAGTTGTTGATGAGTTCATGGAAGAAGTCCCGATGTCTGTAAGGCTTGCAAAATTTCGTTCGAAGACCGGGAAAAAGTTTAGTAGTAAAAGTGAGAATAATAGTGGTAATAATAGGCCGAAACCAAACAAAAACCAAAGGAAGGAAAAGGGTTTAAAAGTTAGGGTTGAGAAGGATAATTTAATTGATAATGAATTGGAGACTTACGTCGCCGATTCAGATTCGTATTAA
>MW314136
ATGGCTCTTGTTAAGGGTAAAGTCAATATTAATGAGTTCATAGACTTGTCAAAATCAGAAAAATTTCTTCCGTCTATGTTCACACCTGTTAAGAGTGTCATGATCTCCAAGGTTGATAAGATATTGGTTCATGAAGATGAATCTTTGTCCGAAGTCAATTTACTCAAAGGTGTAAAACTCATTGATGGTGGCTATGTACATCTTGCTGGTCTTGTGGTGACAGGTGAATGGAATTTGCCAGATAATTGTCGTGGTGGTGTCAGTGTCTGTTTGGTCGATAAGAGAATGGAGAGAGCGGACGAGGCAACTCTTGCTTCATACTATACCGCAGCGGCTAAGAAAAGGTTTCAGTTCAAAGTCGTTCCAAATTACAACATCACTACCAAGGACGCAGAAAAGGCAGTTTGGCAAGTACTAGTTAATATTAGAAATGTTAAAATTGCTGCGGGTTACTGTCCGCTGTCATTAGAATTTGTGTCAGTGTGTATTGTTTATAAAAATATTATAAAACTCGGTTTGAGAGAGAAAATTACGAGCGTCACGGATGGAGGGCCTATGGAACTATCAGAAGAAGTTGTTGATGAGTTCATGGAAGAAGTCCCGATGTCTGTAAGGCTTGCAAAATTTCGTTCGAAGACCGGAAAAAAGTTTAGTAGTAAAAGTGAGAATAATAGTGGTAATAATAGGCCGAAACCAAACAAAAACCAAAGGAAGGAAAAGGGTTTAAAAGTTAGGGTTGAGAAGGATAATTTAATTGATAATGAATTGGAGACTTACGTCGCCGATTCAGATTCGTATTAA
>MZ004925
ATGGCTCTTGTTAAGGGTAAAGTTAATATTAATGAGTTCATAGACTTGTCAAAATCAGAAAAATTTCTTCCGTCTATGTTCACACCTGTTAAGAGTGTCATGATCTCCAAGGTTGATAAGATATTGGTTCATGAAGATGAATCTTTGTCCGAAGTCAATTTACTTAAAGGTGTAAAACTCATTGATGGTGGCTATGTACATCTTGCTGGTCTTGTGGTGACAGGTGAATGGAATTTGCCAGATAATTGTCGTGGTGGTGTCAGTGTCTGTTTGGTCGATAAGAGAATGGAGAGAGCGGACGAGGCAACTCTTGCTTCATACTATACCGCAGCGGCTAAGAAAAGGTTTCAGTTCAAAGTCGTTCCAAATTACAACATCACTACCAAGGACGCAGAAAAGGCAGTTTGGCAAGTACTAGTTAATATTAGAAATGTTAAAATTGCTGCGGGTTACTGTCCGCTGTCATTAGAATTTGTGTCAGTGTGTATTGTTTATAAAAATATTATAAAACTCGGTTTGAGAGAGAAAATTACGAGCGTCACGGATGGAGGGCCCATGGAACTATCAGAAGAAGTTGTTGATGAGTTCATGGAAGAAGTCCCGATGTCTGTAAGGCTTGCAAAATTTCGTTCGAAGACCGGGAAAAAGTTTAGTAGTAAAAGTGAGAATAATAGTGGTAATAATAGGCCGAAACCAAACAAAAACCAAAGGAAGGAAAAGGGTTTAAAAGTTAGGGTTGAGAAGGATAATTTAATTGATAATGAATTGGAGACTTACGTCGCCGATTCAGATTCGTATTAA
>MZ323110
ATGGCTCTTGTTAAGGGTAAAGTCAATATTAATGAGTTCATAGACTTGTCAAAATCAGAAAAATTTCTTCCGTCTATGTTCACACCTGTTAAGAGTGTCATGATCTCCAAGGTTGATAAGATATTGGTTCATGAAGATGAATCTTTGTCCGAAGTCAATTTACTCAAAGGTGTAAAACTCATTGATGGTGGCTATGTACACCTTGCTGGTCTTGTGGTGACAGGTGAATGGAATTTGCCAGATAATTGTCGTGGTGGTGTCAGTGTCTGTTTGGTCGATAAGAGAATGGAGAGAGCGGACGAGGCAACTCTTGCTTCATACTATACCGCAGCGGCTAAGAAAAGGTTTCAGTTCAAAGTCGTTCCAAATTACAACATCACTACCAAGGACGCAGAAAAGGCAGTTTGGCAAGTACTAGTTAATATTAGAAATGTTAAAATTGCTGCGGGTTACTGTCCGCTGTCATTAGAATTTGTGTCAGTGTGTATTGTTTATAAAAATATTATAAAACTCGGTTTGAGAGAGAAAATTACGAGCGTCACGGATGGAGGGCCCATGGAACTATCAGAAGAAGTTGTTGATGAGTTCATGGAAGAAGTCCCGATGTCTGTAAGGCTTGCAAAATTTCGTTCGAAGACCGGAAAAAAGTTTAGTAGTAAAAGTGAGAATAATAGTGGTAATAATAGGCCGAAACCAGACAAAAACCAAAGGAAGGGAAAGGGTTTAAAAGTTAGGGTTGAGAAGGATAATTTAATTGATAATGAATTGGAGACTTACGTCGCCGATTCAGATTCGTATTAA
>MZ438228
ATGGCTCTTGTTAAGGGTAAAGTCAATATTAATGAGTTCATAGACTTGTCAAAATCAGAAAAATATCTTCCGTCTATGTTCACACCTGTTAAGAGTGTCATGATCTCCAAGGTTGATAAGATATTGGTTCATGAAGATGAATCTTTGTCCGAAGTCAATTTACTCAAAGGTGTAAAACTCATTGATGGTGGCTATGTACACCTTGCTGGTCTTGTGGTGACAGGTGAATGGAATTTGCCAGATAAATGTCGTGGTGGTGTCAGTGTCTGTTTGGTCGATAAGAGAATGGAGAGAGCGGACGAGGCAACTCTTGCTTCATACTATACCGCAGCGGCTAAGAAAAGGTTTCAGTTCAAAGTCGTTCCAAATTACAACATCACTACCAAGGACGCAGAAAAGGCAGTTTGGCAAGTACTAGTTAATATTAGAAATGTTAAAATTGCTGCGGGTTACTGTCCGCTGTCATTAGAATTTGTGTCAGTGTGTATTGTTTATAAAAATATTATAAAACTCGGTTTGAGAGAGAAAATTACGAGCGTCACGGATGGAGGGCCCATGGAACTATCAGAAGAAGTTGTTGATGAGTTCATGGAAGAAGTCCCGATGTCTGTAAGGCTTGCAAAATTTCGTTCGAAGACCGGAAAAAAGTTTAGTAGTAAAAGTGAGAATAATAGTGGTAATAATAGGCCGAAACCAGACAAAAACCAAAGGAAGGGAAAGGGTTTAAAAGTTAGGGTTGAGAAGGATAATTTAATTGATAATGAATTGGAGACTTACGTCGCCGATTCAGATTCGTATTAA
>MZ945420
ATGGCTCTTGTTAAGGGTAAAGTCAATATTAATGAGTTCATAGACTTGTCAAAATCAGAAAAATTTCTTCCGTCTATGTTCACACCTGTTAAGAGTGTCATGATCTCCAAGGTTGATAAGATATTGGTTCATGAAGATGAATCTTTGTCCGAAGTCAATTTACTCAAAGGTGTAAAACTCATTGATGGTGGCTATGTACATCTTGCTGGTCTTGTGGTGACAGGTGAATGGAATTTGCCAGATAATTGTCGTGGTGGTGTCAGTGTCTGTTTGGTCGATAAAAGAATGGAGAGAGCGGACGAGGCAACTCTTGCTTCATACTATACCGCAGCGGCTAAGAAAAGGTTTCAGTTCAAAGTCGTTCCAAATTACAACATCACTACCAAGGACGCAAAAAAGGCAGTTTGGCAAGTACTAGTTAATATTAGAAATGTTAAAATTGCTGCGGGTTACTGTCCGCTGTCATTAGAATTTGTGTCAGTGTGTATTGTTTATAAAAATATTATAAAACTCGGTTTGAGAGAGAAAATTACGAGCGTAACGGATGGAGGGCCCATGGAACTATCAGAAGAAGTTGTTGATGAGTTCATGGAAGAAGTCCCGATGTCTGTAAGGCTTGCAAAATTTCGTTCGAAGACCGGGAAAAAGTTTAGTAGTAAAAGTGAGAATAATAGTGGTAATAATAGGCCGAAACCAAACAAAAACCAAAGGAAGGAAAAGGGTTTAAAAGTTAGGGTTGAGAAGGATAATTTAATTGATAATGAATTGGAGACTTACGTCGCCGATTCAGATTCGTATTAA
>NC_028478
ATGGCTCTTGTTAAGGGTAAAGTCAATATTAATGAGTTCATAGACTTGTCAAAATCAGAAAAATTTCTTCCGTCTATGTTCACACCTGTTAAGAGTGTCATGATCTCCAAGGTTGATAAGATATTGGTTCATGAAGATGAATCTTTGTCCGAAGTCAATTTACTCAAAGGTGTAAAACTCATTGATGGTGGCTATGTACATCTTGCTGGTCTTGTGGTGACAGGTGAATGGAATTTGCCAGATAATTGTCGTGGTGGTGTCAGTGTCTGTTTGGTCGATAAGAGAATGGAGAGAGCGGACGAGGCAACTCTTGCTTCATACTATACCGCAGCGGCTAAGAAAAGGTTTCAGTTCAAAGTCGTTCCAAATTACAACATCACTACCAAGGACGCAGAAAAGGCAGTTTGGCAAGTACTAGTTAATATTAGAAATGTTAAAATTGCTGCGGGTTACTGTCCGCTGTCATTAGAATTTGTGTCAGTGTGTATTGTTTATAAAAATATTATAAAACTCGGTTTGAGAGAGAAAATTACGAGCGTCACGGATGGAGGGCCCATGGAACTATCAGAAGAAGTTGTTGATGAGTTCATGGAAGAAGTCCCGATGTCTGTAAGGCTTGCAAAATTTCGTTCGAAGACCGGAAAAAAGTTTAGTAGTAAAAGTGAGAATAATAGTGGTAATAATAGGCCGAAACCAGACAAAAACCAAAGGAAGGAAAAGGGTTTAAAAGTTAGGGTTGAGAAGGATAATTTAATTGATAATGAATTGGAGACTTACGTCGCCGATTCAGATTCGTATTAA
>OK339579
ATGGCTCTTGTTAAGGGTAAAGTCAATATTAATGAGTTCATAGACTTGTCAAAATCAGAAAAATTTCTTCCGTCTATGTTCACACCTGTTAAGAGTGTCATGATCTCCAAGGTTGATAAGATATTGGTTCATGAAGATGAATCTTTGTCCGAAGTCAATTTACTCAAAGGTGTAAAACTCATTGATGGTGGCTATGTACATCTTGCTGGTCTTGTGGTGACAGGTGAATGGAATTTGCCAGATAATTGTCGTGGTGGTGTCAGTGTCTGTTTGGTCGATAAGAGAATGGAGAGAGCGGACGAGGCAACTCTTGCTTCATACTATACCGCAGCGGCTAAGAAAAGGTTTCAGTTCAAAGTCGTTCCAAATTACAACATCACTACCAAGGACGCAGAAAAGGCAGTTTGGCAAGTACTAGTTAATATTAGAAATGTTAAAATTGCTGCGGGTTACTGTCCGCTGTCATTAGAATTTGTGTCAGTGTGTATTGTTTATAAAAATATTATAAAACTCGGTTTGAGAGAGAAAATTACGAGCGTCACGGATGGAGGGCCCATGGAACTATCAGAAGAAGTTGTTGATGAGTTCATGGAAGAAGTCCCGATGTCTGTAAGGCTTGCAAAATTTCGTTCGAAGACCGGAAAAAAGTTTAGTAGTAAAAGTGAGAATAATAGTGGTAATAATAGGCCGAAACCAAACAAAAACCAAAGGAAGGAAAAGGGTTTAAAAGTTAGGGTTGAGAAGGATAATTTAATTGATAATGAATTGGAGACTTACATCGCCGATTCAGATTCGTATTAA
>OK624678
ATGGCTCTTGTTAAGGGTAAAGTCAATATTAATGAGTTCATAGACTTGTCAAAATCAGAAAAATTTCTTCCGTCTATGTTCACACCTGTTAAGAGTGTCATGATCTCCAAGGTTGATAAGATATTGGTTCATGAAGATGAATCTTTGTCCGAAGTCAATTTACTCAAAGGTGTAAAACTCATTGATGGTGGCTATGTACATCTTGCTGGTCTTGTGGTGACAGGTGAATGGAATTTGCCAGATAATTGTCGTGGTGGTGTCAGTGTCTGTTTGGTCGATAAGAGAATGGAGAGAGCGGACGAGGCAACTCTTGCTTCATACTATACCGCAGCGGCTAAGAAAAGGTTTCAGTTCAAAGTCGTTCCAAATTACAACATCACTACCAAGGACGCAGAAAAGGCAGTTTGGCAAGTACTAGTTAATATTAGAAATGTTAAAATTGCTGCGGGTTACTGTCCGCTGTCATTAGAATTTGTGTCAGTGTGTATTGTTTATAAAAATATTATAAAACTCGGTTTGAGAGAGAAAATTACGAGCGTCACGGATGGAGGGCCCATGGAACTATCAGAAGAAGTTGTTGATGAGTTCATGGAAGAAGTCCCGATGTCTGTAAGGCTTGCAAAATTTCGTTCGAAGACCGGAAAAAAGTTTAGTAGTAAAAGTGAGAATAATAGTGGTAATAATAGGCCGAAACCAAACAAAAACCAAAGGAAGGAAAAGGGTTTAAAAGTTAGGGTTGAGAAGGATAATTTAATTGATAATGAATTGGAGACTTACATCGCCGATTCAGATTCGTATTAA
>OM515232
ATGGCTCTTGTTAAGGGTAAAGTCAATATTAATGAGTTCATAGACTTGTCAAAATCAGAAAAATTTCTTCCGTCTATGTTCACACCTGTTAAGAGTGTCATGATCTCCAAGGTTGATAAGATATTGGTTCATGAAGATGAATCTTTGTCCGAAGTCAATTTACTCAAAGGTGTAAAACTCATTGATGGTGGCTATGTACATCTTGCTGGTCTTGTGGTGACAGGTGAATGGAATTTGCCAGATAATTGTCGTGGTGGTGTCAGTGTCTGTTTGGTCGATAAGAGAATGGAGAGAGCGGACGAGGCAACTCTTGCTTCATACTATACCGCAGCGGCTAAGAAAAGGTTTCAGTTCAAAGTCGTTCCAAATTACAACATCACTACCAAGGACGCAGAAAAGGCAGTTTGGCAAGTACTAGTTAATATTAGAAATGTTAAAATTGCTGCGGGTTACTGTCCGCTGTCATTAGAATTTGTGTCAGTGTGTATTGTTTATAAAAATATTATAAAACTCGGTTTGAGAGAGAAAATTACGAGCGTCACGGATGGAGGGCCCATGGAACTATCAGAAGAAGTTGTTGATGAGTTCATGGAAGAAGTCCCGATGTCTGTAAGGCTTGCAAAATTTCGTTCGAAGACCGGAAAAAAGTTTAGTAGTAAAAGTGAGAATAATAGTGGTAATAATAGGCCGAAACCAAACAAAAACCAAAGGAAGGAAAAGGGTTTAAAAGTTAGGGTTGAGAAGGATAATTTAATTGATAATGAATTGGAGACTTACATCGCCGATTCAGATTCGTATTAA
>OM515233
ATGGCTCTTGTTAAGGGTAAAGTCAATATTAATGAGTTCATAGACTTGTCAAAATCAGAAAAATTTCTTCCGTCTATGTTCACACCTGTTAAGAGTGTCATGATCTCCAAGGTTGATAAGATATTGGTTCATGAAGATGAATCTTTGTCCGAAGTCAATTTACTCAAAGGTGTAAAACTCATTGATGGTGGCTATGTACATCTTGCTGGTCTTGTGGTGACAGGTGAATGGAATTTGCCAGATAATTGTCGTGGTGGTGTCAGTGTCTGTTTGGTCGATAAGAGAATGGAGAGAGCGGACGAGGCAACTCTTGCTTCATACTATACCGCAGCGGCTAAGAAAAGGTTTCAGTTCAAAGTCGTTCCAAATTACAACATCACTACCAAGGACGCAGAAAAGGCAGTTTGGCAAGTACTAGTTAATATTAGAAATGTTAAAATTGCTGCGGGTTACTGTCCGCTGTCATTAGAATTTGTGTCAGTGTGTATTGTTTATAAAAATATTATAAAACTCGGTTTGAGAGAGAAAATTACGAGCGTCACGGATGGAGGGCCCATGGAACTATCAGAAGAAGTTGTTGATGAGTTCATGGAAGAAGTCCCGATGTCTGTAAGGCTTGCAAAATTTCGTTCGAAGACCGGAAAAAAGTTTAGTAGTAAAAGTGAGAATAATAGTGGTAATAATAGGCCGAAACCAGACAAAAACCAAAGGAAGGAAAAGGGTTTAAAAGTTAGGGTTGAGAAGGATAATTTAATTGATAATGAATTGGAGACTTACGTCGCCGATTCAGATTCGTATTAA
>OM515235
ATGGCTCTTGTTAAGGGTAAAGTCAATATTAATGAGTTCATAGACTTGTCAAAATCAGAAAAATTTCTTCCGTCTATGTTCACACCTGTTAAGAGTGTCATGATCTCCAAGGTTGATAAGATATTGGTTCATGAAGATGAATCTTTGTCCGAAGTCAATTTACTCAAAGGTGTAAAACTCATTGATGGTGGCTATGTACATCTTGCTGGTCTTGTGGTGACAGGTGAATGGAATTTGCCAGATAATTGTCGTGGTGGTGTCAGTGTCTGTTTGGTCGATAAGAGAATGGAGAGAGCGGACGAGGCAACTCTTGCTTCATACTATACCGCAGCGGCTAAGAAAAGGTTTCAGTTCAAAGTCGTTCCAAATTACAACATCACTACCAAGGACGCAGAAAAGGCAGTTTGGCAAGTACTAGTTAATATTAGAAATGTTAAAATTGCTGCGGGTTACTGTCCGCTGTCATTAGAATTTGTGTCAGTGTGTATTGTTTATAAAAATATTATAAAACTCGGTTTGAGAGAGAAAATTACGAGCGTTACGGATGGAGGGCCCATGGAACTATCAGAAGAAGTTGTTGATGAGTTCATGGAAGAAGTCCCGATGTCTGTAAGGCTTGCAAAATTTCGTTCGAAGACCGGAAAAAAGTTTAGTAGTAAAAGTGAGAATAATAGTGGTAATAATAGGCCGAAGCCAGGCAAAAACCAAAGGAAGGAAAAGGGTTTAAAAGTTAGGGTTGAGAAGGATAATTTAATTGATAATGAATTGGAGACTTACGTCGCCGATTCAGATTCGTATTAA
>OM515248
ATGGCTCTTGTTAAGGGTAAAGTCAATATTAATGAGTTCATAGACTTGTCAAAATCAGAAAAATTTCTTCCGTCTATGTTCACACCTGTTAAGAGTGTCATGATCTCCAAGGTTGATAAGATATTGGTTCATGAAGATGAATCTTTGTCCGAAGTCAATTTACTCAAAGGTGTAAAACTCATTGATGGTGGCTATGTACATCTTGCTGGTCTTGTGGTGACAGGTGAATGGAATTTGCCAGATAATTGTCGTGGTGGTGTCAGTGTCTGTTTGGTCGATAAGAGAATGGAGAGAGCGGACGAGGCAACTCTTGCTTCATACTATACCGCAGCGGCTAAGAAAAGGTTTCAGTTCAAAGTCGTTCCAAATTACAACATCACTACCAAGGACGCAGAAAAGGCAGTTTGGCAAGTACTAGTTAATATTAGAAATGTTAAAATTGCTGCGGGTTACTGTCCGCTGTCATTAGAATTTGTGTCAGTGTGTATTGTTTATAAAAATATTATAAAACTCGGTTTGAGAGAGAAAATTACGAGCGTCACGGATGGAGGGCCCATGGAACTATCAGAAGAAGTTGTTGATGAGTTCATTGAAGAAGTCCCGATGTCTGTGAGGCTTGCAAAATTTCGTTCGAAGACCGGAAAAAAGTTTAGTAGTAAAAGTGAGAATAATAGTGGTAATAATAGGTCGAAACCAAACAAAAACCAAAGGAAGGAAAAGGGTTTAAAAGTTAGGGTTGAGAAGGATAATTTAATTGATAATGAATTGGAGACTTACATCGCCGATTCAGATTCGTATTAA
>OM515258
ATGGCTCTTGTTAAGGGTAAAGTCAATATTAATGAGTTCATAGACTTGTCAAAATCAGAAAAATTTCTTCCGTCTATGTTCACACCTGTTAAGAGTGTCATGATCTCCAAGGTTGATAAGATATTGGTTCATGAAGATGAATCTTTGTCCGAAGTCAATTTACTCAAAGGTGTAAAACTCATTGATGGTGGCTATGTACATCTTGCTGGTCTTGTGGTGACAGGTGAATGGAATTTGCCAGATAATTGTCGTGGTGGTGTCAGTGTCTGTTTGGTCGATAAGAGAATGGAGAGAGCGGACGAGGCAACTCTTGCTTCATACTATACCGCAGCGGCTAAGAAAAGGTTTCAGTTCAAAGTCGTTCCAAATTACAACATCACTACCAAGGACGCAGAAAAGGCAGTTTGGCAAGTACTAGTTAATATTAGAAATGTTAAAATTGCTGCGGGTTACTGTCCGCTGTCATTAGAATTTGTGTCAGTGTGTATTGTTTATAAAAATATTATAAAACTCGGTTTGAGAGAGAAAATTACGAGCGTCACGGATGGAGGGCCCATGGAACTATCAGAAGAAGTTGTTGATGAGTTCATGGAAGAAGTCCCGATGTCTGTAAGGCTTGCAAAATTTCGTTCGAAGACCGGAAAAAAGTTTAGTAGTAAAAGTGAGAATAATAGTGGTAATAATAGGCCGAAGCCAGGCAAAAACCAAAGGAAGGAAAAGGGTTTAAAAGTTAGGGTTGAGAAGGATAATTTAATTGATAATGAATTGGAGACTTACGTCGCCGATTCAGATTCGTATTAA
>OM515261
ATGGCTCTTGTTAAGGGTAAAGTCAATATTAATGAGTTCATAGACTTGTCAAAATCAGAAAAATTTCTCCCGTCTATGTTCACACCTGTTAAGAGTGTCATGATCTCCAAGGTTGATAAGATATTGGTTCATGAAGATGAATCTTTGTCCGAAGTCAATTTACTCAAAGGTGTAAAACTCATTGATGGTGGCTATGTACATCTTGCTGGTCTTGTGGTGACAGGTGAATGGAATTTGCCAGATAATTGTCGTGGTGGTGTCAGTGTCTGTTTGGTCGATAAAAGAATGGAGAGAGCGGACGAGGCAACTCTTGCTTCATACTATACCGCAGCGGCTAAGAAAAGGTTTCAGTTCAAAGTCGTTCCAAATTACAACATCACTACCAAGGACGCAGAAAAGGCAGTTTGGCAAGTACTAGTTAATATTAGAAATGTTAAAATTGCTGCGGGTTACTGTCCGCTGTCATTAGAATTTGTGTCAGTGTGTATTGTTTATAAAAATATTATAAAACTCGGTTTGAGAGAGAAAATTACGAGCGTCACGGATGGAGGGCCCATGGAACTATCAGAAGAAGTTGTTGATGAGTTCATGGAAGAAGTCCCGATGTCTGTAAGGCTTGCAAAATTTCGTTCGAAGACCGGGAAAAAGTTTAGTAGTAAAAGTGAGAATAATAGTGGTAATAATAGGCCGAAACCAAACAAAAACCAAAGGAAGGAAAAGGGTTTAAAAGTTAGGGTTGAGAAGGATAATTTAATTGATAATGAATTGGAGACTTACGTCGCCGATTCAGATTCGTATTAA
>OM515264
ATGGCTCTTGTAAAGGGTAAAGTCAATATTAATGAGTTCATAGACTTGTCAAAATCAGAAAAATTTTTCCCGTCTATGTTCACACCTGTTAAGAGTGTCATGATCTCCAAGGTTGATAAGATATTGGTTCATGAAGATGAATCTTTGTCCGAAGTCAATTTACTCAAAGGTGTAAAACTCATTAATGGTGGCTATGTACATCTTGCTGGTCTTGTAGTGACAGGTGAATGGAATTTGCCAGATAATTGTCGTGGTGGTGTCAGTGTCTGTTTGGTCGATAAGAGAATGGAGAGAGCGGACGAGGCAACTCTTGCTTCATACTATACCGCAGCGGCTAAGAAAAGGTTTCAGTTCAAAGTCGTTCCAAATTACAACATCACTACCAAGGACGCAGAAAAGGCAGTTTGGCAAGTACTAGTTAATATTAGAAATGTTAAAATTGCTGCGGGTTACTGTCCGCTGTCATTAGAATTTGTGTCAGTGTGTATTGTTTATAAAAATATTATAAAACTCGGTTTGAGAGAGAAAATTACGAGCGTCACGGAAGGAGGGCCCATGGAACTATCAGAAGAAGTTGTTGATGAGTTCATGGAAGAAGTCCCGATGTCTGTAAGGCTTGCAAAATTTCGTTCGAAGACCGGGAAAAAGTTTAGTAGTAAAAGTGAGAATAATAGTGGTAATAATAGGCCGAAACCAGACAAAAACCAAAGGAAGGAAAAGGGTTTAAAAGTTAGGGTTGAGAAGGATAATTTAATTGATAATGAATTGGAGACTTACGTCGCCGATTCAGATTCGTATTAA
>OM515269
ATGGCTCTTGTTAAGGGTAAAGTCAATATTAATGAGTTCATAGACTTGTCAAAATCAGAAAAATTTCTTCCGTCTATGTTCACACCTGTTAAGAGTGTCATGATCTCCAAGGTTGATAAGATATTGGTTCATGAAGATGAATCTTTGTCCGAAGTCAATTTACTCAAAGGTGTAAAACTCATTGATGGTGGCTATGTACATCTTGCTGGTCTTGTGGTGACAGGTGAATGGAATTTGCCAGATAATTGTCGTGGTGGTGTCAGTGTCTGTTTGGTCGATAAGAGAATGGAGAGAGCGGACGAGGCAACTCTTGCTTCATACTATACCGCAGCGGCTAAGAAAAGGTTTCAGTTCAAAGTCGTTCCAAATTACAACATCACTACCAAGGACGCAGAAAAGGCAGTTTGGCAAGTACTAGTTAATATTAGAAATGTTAAAATTGCTGCGGGTTACTGTCCGCTGTCATTAGAATTTGTGTCAGTGTGTATTGTTTATAAAAATATTATAAAACTCGGTTTGAGAGAGAAAATTACGAGCGTCACGGATGGAGGGCCCATGGAACTATCAGAAGAAGTTGTTGATGAGTTCATTGAAGAAGTCCCGATGTCTGTGAGGCTTGCAAAATTTCGTTCGAAGACCGGAAAAAAGTTTAGTAGTAAAAGTGAGAATAATAGTGGTAATAATAGGCCGAAACCAAACAAAAACCAAAGGAAGGAAAAGGGTTTAAAAGTTAGGGTTGAGAAGGATAATTTAATTGATAATGAATTGGAGACTTACATCGCCGATTCAGATTCGTATTAA
>OM515270
ATGGCTCTTGTTAAGGGTAAAGTCAATATTAGTGAGTTCATAGACTTGTCAAAATCAGAAAAATTTCTCCCGTCTATGTTCACACCTGTTAAGAGTGTCATGATCTCCAAGGTTGATAAGATATTGGTTCATGAAGATGAATCTTTGTCCGAAGTCAATTTACTCAAAGGTGTAAAACTCATTGATGGTGGCTATGTACATCTTGCTGGTCTTGTGGTGACAGGTGAATGGAATTTGCCAGATAATTGTCGTGGTGGTGTCAGTGTCTGTTTGGTCGATAAAAGAATGGAGAGAGCGGACGAGGCAACTCTTGCTTCATACTATACCGCAGCGGCTAAGAAAAGGTTTCAGTTCAAAGTCGTTCCAAATTACAACATCACTACCAAGGACGCAGAAAAGGCAGTTTGGCAAGTACTAGTTAATATTAGAAATGTTAAAATTGCTGCGGGTTACTGTCCGCTGTCATTAGAATTTGTGTCAGTGTGTATTGTTTATAAAAATATTATAAAACTCGGTTTGAGAGAGAAAATTACGAGCGTCACGGATGGAGGGCCCATGGAACTATCAGAAGAAGTTGTTGATGAGTTCATGGAACAAGTCCCGATGTCTGTAAGGCTTGCAAAATTTCGTTCGAAGACCGGGAAAAAGTTTAGTAGTAAAAGTGAGAATAATAGTGGTAATAATAGGCCGAAACCAAACAAAAACCAAAGGAAGGAAAAGGGTTTAAAAGTTAGGGTTGAGAAGGATAATTTAATTGATAATGAATTGGAGACTTACGTCGCCGATTCAGATTCGTATTAA
>OM515272
ATGGCTCTTGTTAAGGGTAAAGTCAATATTAATGAGTTCATAGACTTGTCAAAATCAGAAAAATTTCTTCCGTCTATGTTCACACCTGTTAAGAGTGTCATGATCTCCAAGGTTGATAAGATATTGGTTCATGAAGATGAATCTTTGTCCGAAGTCAATTTACTCAAAGGTGTAAAACTCATTGATGGTGGCTATGTACATCTTGCTGGTCTTGTGGTGACAGGTGAATGGAATTTGCCAGATAATTGTCGTGGTGGTGTCAGTGTCTGTTTGGTCGATAAGAGAATGGAGAGAGCGGACGAGGCAACTCTTGCTTCATACTATACCGCAGCGGCTAAGAAAAGGTTTCAGTTCAAAGTCGTTCCAAATTACAACATCACTACCAAGGACGCAGAAAAGGCAGTTTGGCAAGTACTAGTTAATATTAGAAATGTTAAAATTGCTGCGGGTTACTGTCCGCTGTCATTAGAATTTGTGTCAGTGTGTATTGTTTATAAAAATATTATAAAACTCGGTTTGAGAGAGAAAATTACGAGCGTCACGGATGGAGGGCCCATGGAACTATCAGAAGAAGTTGTTGATGAGTTCATTGAAGAAGTCCCGATGTCTGTAAGGCTTGCAAGATTTCGTTCGAAGACCGGAAAAAAGTTTAGTAGTAAAAGTGAGAATAATAGTGGTAATAATAGGCCGAAACCAAACAAAAACCAAAGGAAGGAAAAGGGTTTAAAAGTTAGGGTTGAGAAGGATAATTTAATTGATAATGAATTGGAGACTTACATCGCCGATTCAGATTCGTATTAA
>OM718704
ATGGCTCTTGTTAAGGGTAAAGTCAATATTAATGAGTTCATAGACTTGTCAAAATCAGAAAAATTTCTTCCGTCTATGTTCACACCTGTTAAGAGTGTCATGATCTCCAAGGTTGATAAGATATTGGTTCATGAAGATGAATCTTTGTCCGAAGTCAATTTACTCAAAGGTGTAAAACTCATTGATGGTGGCTATGTACATCTTGCTGGTCTTGTGGTGACAGGTGAATGGAATTTGCCAGATAATTGTCGTGGTGGTGTCAGTGTCTGTTTGGTCGATAAGAGAATGGAGAGAGCGGACGAGGCAACTCTTGCTTCATACTATACCGCAGCGGCTAAGAAAAGGTTTCAGTTCAAAGTCGTTCCAAATTACAACATCACTACCAAGGACGCAGAAAAGGCAGTTTGGCAAGTACTAGTTAATATTAGAAATGTTAAAATTGCTGCGGGTTACTGTCCGCTGTCATTAGAATTTGTGTCAGTGTGTATTGTTTATAAAAATATTATAAAACTCGGTTTGAGAGAGAAAATTACGAGCGTCACGGATGGAGGGCCCATGGAACTATCAGAAGAAGTTGTTGATGAGTTCATTGAAGAAGTCCCGATGTCTGTAAGGCTTGCAAAATTTCGTTCGAAGACCGGAAAAAAGTTTAGTAGTAAAAGTGAGAATAATAGTGGTAATAATAGGCCGAAACCAAACAAAAACCAAAGGAAGGAAAAGGGTTTAAAAGTTAGGGTTGAGAAGGATAATTTAATTGATAATGAATTGGAGACTTACATCGCCGATTCAGATTCGTATTAA
>OM892671
ATGGCTCTTGTTAAGGGTAAAGTCAATATTAATGAGTTCATAGACTTGTCAAAATCAGAAAAATTTCTTCCGTCTATGTTCACACCTGTTAAGAGTGTCATGATCTCCAAGGTTGATAAGATATTGGTTCATGAAGATGAATCTTTGTCCGAAGTCAATTTACTCAAAGGTGTAAAACTCATTGATGGTGGCTATGTACATCTTGCTGGTCTTGTGGTGACAGGTGAATGGAATTTGCCAGATAATTGTCGTGGTGGTGTCAGTGTCTGTTTGGTCGATAAGAGAATGGAGAGAGCGGACGAGGCAACTCTTGCTTCATACTATACCGCAGCGGCTAAGAAAAGGTTTCAGTTCAAAGTCGTTCCAAATTACAACATCACTACCAAGGACGCAGAAAAGGCAGTTTGGCAAGTACTAGTTAATATTAGAAATGTTAAAATTGCTGCGGGTTACTGTCCGCTGTCATTAGAATTTGTGTCAGTGTGTATTGTTTATAAAAATATTATAAAACTCGGTTTGAGAGAGAAAATTACGAGCGTCACGGATGGAGGGCCCATGGAACTATCAGAAGAAGTTGTTGATGAGTTCATGGAAGAAGTCCCGATGTCTGTAAGGCTTGCAAAATTTCGTTCGAAGACCGGAAAAAAGTTTAGTAGTAAAAGTGAGAATAATAGTGGTAATAATAGGCCGAAACCAAACAAAAACCAAAGGAAGGAAAAGGGTTTAAAAGTTAGGGTTGAGAAGGATAATTTAATTGATAATGAATTGGAGACTTACATCGCCGATTCAGATTCGTATTAA
>OM892672
ATGGCTCTTGTTAAGGGTAAAGTCAATATTAATGAGTTCATAGACTTGTCAAAATCAGAAAAATTTCTTCCGTCTATGTTCACACCTGTTAAGAGTGTCATGATCTCCAAGGTTGATAAGATATTGGTTCATGAAGATGAATCTTTGTCCGAAGTCAATTTACTCAAAGGTGTAAAACTCATTGATGGTGGCTATGTACATCTTGCTGGTCTTGTGGTGACAGGTGAATGGAATTTGCCAGATAATTGTCGTGGTGGTGTCAGTGTCTGTTTGGTCGATAAGAGAATGGAGAGAGCGGACGAGGCAACTCTTGCTTCATACTATACCGCAGCGGCTAAGAAAAGGTTTCAGTTCAAAGTCGTTCCAAATTACAACATCACTACCAAGGACGCAGAAAAGGCAGTTTGGCAAGTACTAGTTAATATTAGAAATGTTAAAATTGCTGCGGGTTACTGTCCGCTGTCATTAGAATTTGTGTCAGTGTGTATTGTTTATAAAAATATTATAAAACTCGGTTTGAGAGAGAAAATTACGAGCGTCACGGATGGAGGGCCCATGGAACTATCAGAAGAAGTTGTTGATGAGTTCATGGAAGAAGTCCCGATGTCTGTAAGGCTTGCAAAATTTCGTTCGAAGACCGGAAAAAAGTTTAGTAGTAAAAGTGAGAATAATAGTGGTAATAATAGGCCGAAACCAAACAAAAACCAAAGGAAGGAAAAGGGTTTAAAAGTTAGGGTTGAGAAGGATAATTTAATTGATAATGAATTGGAGACTTACATCGCCGATTCAGATTCGTATTAA
>OM892674
ATGGCTCTTGTTAAGGGTAAAGTCAATATTAATGAGTTCATAGACTTGTCAAAATCAGAAAAATTTCTTCCGTCTATGTTCACACCTGTTAAGAGTGTCATGATCTCCAAGGTTGATAAGATATTGGTTCATGAAGATGAATCTTTGTCCGAAGTCAATTTACTCAAAGGTGTAAAACTCATTGATGGTGGCTATGTACATCTTGCTGGTCTTGTGGTGACAGGTGAATGGAATTTGCCAGATAATTGTCGTGGTGGTGTCAGTGTCTGTTTGGTCGATAAGAGAATGGAGAGAGCGGACGAGGCAACTCTTGCTTCATACTATACCGCAGCGGCTAAGAAAAGGTTTCAGTTCAAAGTCGTTCCAAATTACAACATCACTACCAAGGACGCAGAAAAGGCAGTTTGGCAAGTACTAGTTAATATTAGAAATGTTAAAATTGCTGCGGGTTACTGTCCGCTGTCATTAGAATTTGTGTCAGTGTGTATTGTTTATAAAAATATTATAAAACTCGGTTTGAGAGAGAAAATTACGAGCGTCACGGATGGAGGGCCCATGGAACTATCAGAAGAAGTTGTTGATGAGTTCATGGAAGAAGTCCCGATGTCTGTAAGGCTTGCAAAATTTCGTTCGAAGACCGGAAAAAAGTTTAGTAGTAAAAGTGAGAATAATAGTGGTAATAATAGGCCGAAGCCAGGCAAAAACCAAAGGAAGGAAAAGGGTTTAAAAGTTAGGGTTGAGAAAGATAATTTAATTGATAATGAATTGGAGACTTACGTCGCCGATTCAGATTCGTATTAA
>OM892675
ATGGCTCTTGTTAAGGGTAAAGTCAATATTAATGAGTTCATAGACTTGTCAAAATCAGAAAAATTTCTTCCGTCTATGTTCACACCTGTTAAGAGTGTCATGATCTCCAAGGTTGATAAGATATTGGTTCATGAAGATGAATCTTTGTCCGAAGTCAATTTACTCAAAGGTGTAAAACTCATTGATGGTGGCTATGTACATCTTGCTGGTCTCGTGGTGACAGGTGAATGGAATTTGCCAGATAATTGTCGTGGTGGTGTCAGTGTCTGTTTGGTCGATAAGAGAATGGAGAGAGCGGACGAGGCAACTCTTGCTTCATACTATACCGCAGCGGCTAAGAAAAGGTTTCAGTTCAAAGTCGTTCCAAATTACAACATCACTACCAAGGACGCAGAAAAGGCAGTTTGGCAAGTACTAGTTAATATTAGAAATGTTAAAATTGCTGCGGGTTACTGTCCGCTGTCATTAGAATTTGTGTCAGTGTGTATTGTTTATAAAAATATTATAAAACTCGGTTTGAGAGAGAAAATTACGAGCGTCACGGATGGAGGGCCCATGGAACTATCAGAAGAAGTTGTTGATGAGTTCATGGAAGAAGTCCCGATGTCTGTAAGGCTTGCAAAATTTCGTTCGAAGACCGGAAAAAAGTTTAGTAGTAAAAGTGAGAATAATAGTGGTAATAATAGGCCGAAACCAAACAAAAACCAAAGGAAGGAAAAGGGTTTAAAAGTTAGGGTTGAGAAGGATAATTTAATTGATAATGAATTGGAGACTTACATCGCCGATTCAGATTCGTATTAA
>OM892676
ATGGCTCTTGTTAAGGGTAAAGTCAATATTAATGAGTTCATAGACTTGTCAAAATCAGAAAAATTTCTTCCGTCTATGTTCACACCTGTTAAGAGTGTCATGATCTCCAAGGTTGATAAGATATTGGTTCATGAAGATGAATCTTTGTCCGAAGTCAATTTACTCAAAGGTGTAAAACTCATTGATGGTGGCTATGTACATCTTGCTGGTCTTGTAGTGACAGGTGAATGGAATTTGCCAGATAATTGTCGTGGTGGTGTCAGTGTCTGTTTGGTCGATAAGAGAATGGAGAGAGCGGACGAGGCAACTCTTGCTTCATACTATACCGCAGCGGCTAAGAAAAGGTTTCAGTTCAAAGTCGTACCAAATTACAACATCACTACCAAGGACGCAGAAAAGGCAGTTTGGCAAGTACTAGTTAATATTAGGAATGTTAAAATTGCTGCGGGTTACTGTCCGCTGTCATTAGAATTTGTGTCAGTGTGTATTGTTTATAAAAATATTATAAAACTCGGTTTGAGAGAGAAAATTACGAGCGTCACGGATGGAGGGCCCATGGAACTATCAGAAGAAGTTGTTGATGAGTTCATGGAAGAAGTCCCGATGTCTGTAAGGCTTGCAAAATTTCGTTCGAAGACCGGGAAAAAGTTTAGTAGTAAAAGTGAGAATAATAGTGGTAATAATAGGCCGAAACCAGACAAAAACCAAAGGAAGGAAAAGGGTTTAAAAGTTAGGGTTGAGAAGGATAATTTAATTGATAATGAATTGGAGACTTACGTCGCCGATTCAGATTCGTATTAA
>OM892678
ATGGCTCTTGTTAAGGGTAAAGTCAATATTAATGAGTTCATAGACTTGTCAAAATCAGAAAAATTTCTTCCGTCTATGTTCACACCTGTTAAGAGTGTCATGATCTCCAAGGTTGATAAGATATTGGTTCATGAAGATGAATCTTTGTCCGAAGTCAATTTACTCAAAGGTGTAAAACTCATTGATGGTGGCTATGTACATCTTGCTGGTCTTGTAGTGACAGGTGAATGGAATTTGCCAGATAATTGTCGTGGTGGTGTCAGTGTCTGTTTGGTCGATAAGAGAATGGAGAGAGCGGACGAGGCAACTCTTGCTTCATACTATACCGCAGCGGCTAAGAAAAGGTTTCAGTTCAAAGTCGTACCAAATTACAACATCACTACCAAGGACGCAGAAAAGGCAGTTTGGCAAGTACTAGTTAATATTAGGAATGTTAAAATTGCTGCGGGTTACTGTCCGCTGTCATTAGAATTTGTGTCAGTGTGTATTGTTTATAAAAATATTATAAAACTCGGTTTGAGAGAGAAAATTACGAGCGTCACGGATGGAGGGCCCATGGAACTATCAGAAGAAGTTGTTGATGAGTTCATGGAAGAAGTCCCGATGTCTGTAAGGCTTGCAAAATTTCGTTCGAAGACCGGGAAAAAGTTTAGTAGTAAAAGTGAGAATAATAGTGGTAATAATAGGCCGAAACCAGACAAAAACCAAAGGAAGGAAAAGGGTTTAAAAGTTAGGGTTGAGAAGGATAATTTAATTGATAATGAATTGGAGACTTACGTCGCCGATTCAGATTCGTATTAA
>OM892679
ATGGCTCTTGTTAAGGGTAAAGTCAATATTAATGAGTTCATAGACTTGTCAAAATCAGAAAAATTTCTTCCGTCTATGTTCACACCTGTTAAGAGTGTCATGATCTCCAAGGTTGATAAGATATTGGTTCATGAAGATGAATCTTTGTCCGAAGTCAATTTACTCAAAGGTGTAAAACTCATTGATGGTGGCTATGTACATCTTGCTGGTCTTGTGGTGACAGGTGAATGGAATTTGCCAGATAATTGTCGTGGTGGTGTCAGTGTCTGTTTGGTCGATAAGAGAATGGAGAGAGCGGACGAGGCAACTCTTGCTTCATACTATACCGCAGCGGCTAAGAAAAGGTTTCAGTTCAAAGTCGTTCCAAATTACAACATCACTACCAAGGACGCAGAAAAGACAGTTTGGCAAGTACTAGTTAATATTAGAAATGTTAAAATTGCTGCGGGTTACTGTCCGCTGTCATTAGAATTTGTGTCAGTGTGTATTGTTTATAAAAATATTATAAAACTCGGTTTGAGAGAGAAAATTACGAGCGTCACGGATGGAGGGCCCATGGAACTATCAGAAGAAGTTGTTGATGAGTTCATGGAAGAAGTCCCGATGTCTGTAAGGCTTGCAAAATTTCGTTCGAAGACCGGAAAAAAGTTTAGTAGTAAAAGTGAGAATAATAGTGGTAATAATAGGCCGAAACCAAACAAAAACCAAAGGAAGGAAAAGGGTTTAAAAGTTAGGGTTGAGAAGGATAATTTAATTGATAATGAATTGGAGACTTACATCGCCGATTCAGATTCGTATTAA
>OM892682
ATGGCTCTTGTTAAGGGTAAAGTCAATATTAATGAGTTCATAGACTTGTCAAAATCAGAAAAATTTCTTCCGTCTATGTTCACACCTGTTAAGAGTGTCATGATCTCCAAGGTTGATAAGATATTGGTTCATGAAGATGAATCTTTGTCCGAAGTCAATTTACTCAAAGGTGTAAAACTCATTGATGGTGGCTATGTACATCTTGCTGGTCTTGTGGTGACAGGTGAATGGAATTTGCCAGATAATTGTCGTGGTGGTGTCAGTGTCTGTTTGGTCGATAAGAGAATGGAGAGAGCGGACGAGGCAACTCTTGCTTCATACTATACCGCAGCGGCTAAGAAAAGGTTTCAGTTCAAAGTCGTTCCAAATTACAACATCACTACCAAGGACGCAGAAAAGGCAGTTTGGCAAGTACTAGTTAATATTAGAAATGTTAAAATTGCTGCGGGTTACTGTCCGCTGTCATTAGAATTTGTGTCAGTGTGTATTGTTTATAAAAATATTATAAAACTCGGTTTGAGAGAGAAAATTACGAGCGTCACGGATGGAGGGCCCATGGAACTATCAGAAGAAGTTGTTGATGAGTTCATGGAAGAAGTCCCGATGTCTGTAAGGCTTGCAAAATTTCGTGCGAAGACCGGAAAAAAGTTTAGTAGTAAAAGTGAGAATAATAGTGGTAATAATAGGCCGAAACCAAACAAAAACCAAAGGAAGGAAAAGGGTTTAAAAATTAGGGTTGAGAAGGATAATTTAATTGATAATGAATTGGAGACTTACGTCGCCGATTCAGATTCGTATTAA
>OM892683
ATGGCTCTTGTTAAGGGTAAAGTCAATATTAATGAGTTCATAGACTTGTCAAAATCAGAAAAATTTCTTCCGTCTATGTTCACACCTGTTAAGAGTGTCATGATCTCCAAGGTTGATAAGATATTGGTTCATGAAGATGAATCTTTGTCCGAAGTCAATTTACTCAAAGGTGTAAAACTCATTGATGGTGGCTATGTACATCTTGCTGGTCTTGTGGTGACAGGTGAATGGAATTTGCCAGATAATTGTCGTGGTGGTGTCAGTGTCTGTTTGGTCGATAAGAGAATGGAGAGAGCGGACGAGGCAACTCTTGCTTCATACTATACCGCAGCGGCTAAGAAAAGGTTTCAGTTCAAAGTCGTTCCAAATTACAACATCACTACCAAGGACGCAGAAAAGGCAGTTTGGCAAGTACTAGTTAATATTAGAAATGTTAAAATTGCTGCGGGTTACTGTCCGCTGTCATTAGAATTTGTGTCAGTGTGTATTGTTTATAAAAATATTATAAAACTCGGTTTGAGAGAGAAAATTACGAGCGTCACGGATGGAGGGCCCATGGAACTATCAGAAGAAGTTGTTGATGAGTTCATGGAAGAAGTCCCGATGTCTGTAAGGCTTGCAAAATTTCGTGCGAAGACCGGAAAAAAGTTTAGTAGTAAAAGTGAGAATAATAGTGGTAATAATAGGCCGAAACCAAACAAAAACCAAAGGAAGGAAAAGGGTTTAAAAATTAGGGTTGAGAAGGATAATTTAATTGATAATGAATTGGAGACTTACGTCGCCGATTCAGATTCGTATTAA
>OM892686
ATGGCTCTTGTTAAGGGTAAAGTCAATATTAATGAGTTCATAGACTTGTCAAAATCAGAAAAATTTCTTCCGTCTATGTTCACACCTGTTAAGAGTGTCATGATCTCCAAGGTTGATAAGATATTGGTTCATGAAGATGAATCTTTGTCCGAAGTCAATTTACTCAAAGGTGTAAAACTCATTGATGGTGGCTATGTACATCTTGCTGGTCTTGTGGTGACAGGTGAATGGAATTTGCCAGATAATTGTCGTGGTGGTGTCAGTGTCTGTTTGGTCGATAAGAGAATGGAGAGAGCGGACGAGGCAACTCTTGCTTCATACTATACCGCAGCGGCTAAGAAAAGGTTTCAGTTCAAAGTCGTTCCAAATTACAACATCACTACCAAGGACGCAGAAAAGGCAGTTTGGCAAGTACTAGTTAATATTAGAAATGTTAAAATTGCTGCGGGTTACTGTCCGCTGTCATTAGAATTTGTGTCAGTGTGTATTGTTTATAAAAATATTATAAAACTCGGTTTGAGAGAGAAAATTACGAGCGTCACGGATGGAGGGCCCATGGAACTATCAGAAGAAGTTGTTGATGAGTTCATTGAAGAAGTCCCGATGTCTGTAAGGCTTGCAAAATTTCGTTCGAAGACCGGAAAAAAGTTTAGTAGTAAAAGTGAGAATAATAGTGGTAATAATAGGCCGAAACCAAACAAAAACCAAAGGAAGGAAAAGGGTTTAAAAGTTAGGGTTGAGAAGGATAATTTAATTGATAATGAATTGGAGACTTACATCGCCGATTCAGATTCGTATTAA
>OP557566
ATGGCTCTTGTTAAGGGTAAAATCAATATTAATGAGTTCATAGACTTGTCAAAATCAAAAAAATTTCTTCCGTCTATGTTCACACCTGTTAAGAGTGTCATGATCTCCAAGGTTGATAAGATATTGGTTCATGAAGATGAATCTTTGTCCGAAGTCAATTTACTCAAAGGTGTAAAACTCATTGATGGTGGCTATGTACATCTTGCTGGTCTTGTGGTGACAGGTGAATGGAATTTGCCAGATAATTGTCGTGGTGGTGTCAGTGTCTGTTTGGTCGATAAGAGAATGGAGAGAGCGGACGAGGCAACTCTTGCTTCATACTATACCGCAGCGGCTAAGAAAAGGTTTCAGTTCAAAGTCGTTCCAAATTACAACATCACTACCAAGGACGCAGAAAAGACAGTTTGGCAAGTACTAGTTAATATTAGAAATGTTAAAATTGCTGCGGGTTACTGTCCGCTGTCATTAGAATTTGTGTCAGTGTGTATTGTTTATAAAAATATTATAAAACTCGGTTTGAGAGAGAAAATTACGAGCGTCACGGATGGAGGGCCCATGGAACTATCAGAAGAAGTTGTTGATGAGTTCATGGAAGAAGTCCCGATGTCTGTAAGGCTTGCAAAATTTCGTTCGAAGACCGGAAAAAAGTTTAGTAGTAAAAGTGAGAATAATAGTGGTAATAATAGGCCGAAACCAGACAAAAACCAAAGGAAGAAAAAGGGTTTAAAAGTTAGGGTTGAGAAGGATAATTTAATTGATAATGAATTGGAGACTTACGTCGCCGATTCAGATTCGTATTAA
